# Supplementary material for: Large‐scale across species transcriptomic analysis identifies genetic selection signatures associated with longevity in mammals
Source: EMBO J. 2023 Jul 10;42(17):e112740. doi: 10.15252/embj.2022112740 (PMC10476176; doi:10.15252/embj.2022112740)
Supplement: Supplementary file 2 — Table EV1 [file EMBJ-42-e112740-s005.xlsx]

## Sheet: Table S12  
Table EV1. Species classification in relaxed selection analysis
Species	Category		Species	Category		Species	Category
Cynopterus sphinx	Foreground		Bos taurus	Long-lived		Balaena mysticetus	Long-lived
Plecotus auritus	Foreground		Sus scrofa	Long-lived		Equus caballus	Long-lived
Felis catus	Foreground		Gallus gallus	Long-lived		Gorilla gorilla	Long-lived
Rhinolophus ferrumequinum	Foreground		Felis catus	Long-lived		Homo sapiens	Long-lived
Chlorocebus sabaeus	Foreground		Chlorocebus sabaeus	Long-lived		Loxodonta africana	Long-lived
Myrmecophaga tridactyla	Foreground		Heterocephalus glaber	Long-lived		Orcinus orca	Long-lived
Heterocephalus glaber	Foreground		Ursus americanus	Long-lived		Pan paniscus	Long-lived
Daubentonia madagascariensis	Foreground		Myotis lucifugus	Long-lived		Pan troglodytes	Long-lived
Ursus americanus	Foreground		Papio anubis	Long-lived		Pongo abelii	Long-lived
Lemur catta	Foreground		Macaca fascicularis	Long-lived		Trichechus manatus	Long-lived
Papio anubis	Foreground		Macaca mulatta	Long-lived		Tursiops aduncus	Non-long-lived
Macaca fascicularis	Foreground		Myotis brandtii	Long-lived		Bos taurus	Non-long-lived
Macaca mulatta	Foreground		Nomascus leucogenys	Long-lived		Sus scrofa	Non-long-lived
Delphinus delphis	Foreground		Balaenoptera acutorostrata	Long-lived		Gallus gallus	Non-long-lived
Myotis brandtii	Foreground		Tursiops aduncus	Long-lived		Felis catus	Non-long-lived
Balaenoptera acutorostrata	Foreground		Pan paniscus	Long-lived		Chlorocebus sabaeus	Non-long-lived
Pan paniscus	Foreground		Gorilla gorilla	Long-lived		Heterocephalus glaber	Non-long-lived
Equus caballus	Foreground		Equus caballus	Long-lived		Ursus americanus	Non-long-lived
Pongo abelii	Foreground		Pongo abelii	Long-lived		Myotis lucifugus	Non-long-lived
Pan troglodytes	Foreground		Pan troglodytes	Long-lived		Papio anubis	Non-long-lived
Gorilla gorilla	Foreground		Loxodonta africana	Long-lived		Macaca fascicularis	Non-long-lived
Balaenoptera borealis	Foreground		Trichechus manatus	Long-lived		Macaca mulatta	Non-long-lived
Homo sapiens	Foreground		Orcinus orca	Long-lived		Myotis brandtii	Non-long-lived
Balaena mysticetus	Foreground		Homo sapiens	Long-lived		Nomascus leucogenys	Non-long-lived
Muntiacus muntjak	Reference		Balaena mysticetus	Long-lived		Balaenoptera acutorostrata	Non-long-lived
Bos taurus	Reference		Procavia capensis	Medium-lived		Procavia capensis	Non-long-lived
Capra hircus	Reference		Cryptomys damarensis	Medium-lived		Cryptomys damarensis	Non-long-lived
Bos mutus	Reference		Petaurus breviceps	Medium-lived		Petaurus breviceps	Non-long-lived
Eonycteris spelaea	Reference		Microcebus murinus	Medium-lived		Microcebus murinus	Non-long-lived
Ia io	Reference		Meles meles	Medium-lived		Meles meles	Non-long-lived
Myotis muricola	Reference		Echinops telfairi	Medium-lived		Echinops telfairi	Non-long-lived
Dasypus novemcinctus	Reference		Bos mutus	Medium-lived		Bos mutus	Non-long-lived
Rhinolophus luctus	Reference		Otolemur garnettii	Medium-lived		Otolemur garnettii	Non-long-lived
Canis lupus	Reference		Capra hircus	Medium-lived		Capra hircus	Non-long-lived
Mustela putorius	Reference		Pteropus vampyrus	Medium-lived		Pteropus vampyrus	Non-long-lived
Cryptomys damarensis	Reference		Canis familiaris	Medium-lived		Canis familiaris	Non-long-lived
Paguma larvata	Reference		Dasypus novemcinctus	Medium-lived		Dasypus novemcinctus	Non-long-lived
Microcebus murinus	Reference		Ornithorhynchus anatinus	Medium-lived		Ornithorhynchus anatinus	Non-long-lived
Otolemur garnettii	Reference		Castor canadensis	Medium-lived		Castor canadensis	Non-long-lived
Callithrix jacchus	Reference		Suncus murinus	Short-lived		Suncus murinus	Non-long-lived
Nycticebus coucang	Reference		Sorex araneus	Short-lived		Sorex araneus	Non-long-lived
Trachypithecus francoisi	Reference		Mesocricetus auratus	Short-lived		Mesocricetus auratus	Non-long-lived
Oryctolagus cuniculus	Reference		Mus musculus	Short-lived		Mus musculus	Non-long-lived
Mus musculus	Reference		Rattus norvegicus	Short-lived		Rattus norvegicus	Non-long-lived
Peromyscus leucopus	Reference		Monodelphis domestica	Short-lived		Monodelphis domestica	Non-long-lived
Cavia porcellus	Reference		Acomys cahirinus	Short-lived		Acomys cahirinus	Non-long-lived
Callosciurus erythraeus	Reference		Meriones unguiculatus	Short-lived		Meriones unguiculatus	Non-long-lived
Suncus murinus	Reference		Ochotona princeps	Short-lived		Ochotona princeps	Non-long-lived
			Peromyscus leucopus	Short-lived		Peromyscus leucopus	Non-long-lived
			Erinaceus amurensis	Short-lived		Erinaceus amurensis	Non-long-lived
			Murina leucogaster	Short-lived		Murina leucogaster	Non-long-lived
			Oryctolagus cuniculus	Short-lived		Oryctolagus cuniculus	Non-long-lived
			Eutamias sibiricus	Short-lived		Eutamias sibiricus	Non-long-lived
			Tupaia belangeri	Short-lived		Tupaia belangeri	Non-long-lived
			Mustela putorius	Short-lived		Mustela putorius	Non-long-lived
			Tadarida brasiliensis	Short-lived		Tadarida brasiliensis	Non-long-lived
			Cavia porcellus	Short-lived		Cavia porcellus	Non-long-lived
