# Supplementary material for: Large‐scale across species transcriptomic analysis identifies genetic selection signatures associated with longevity in mammals
Source: EMBO J. 2023 Jul 10;42(17):e112740. doi: 10.15252/embj.2022112740 (PMC10476176; doi:10.15252/embj.2022112740)
Supplement: Supplementary file 3 — Table EV2 [file EMBJ-42-e112740-s017.xlsx]

## Sheet: Table S9 Summary of Relax
Table EV2. Overview of genes with expression correlated with longevity traits and their selection pressure.
Selection group	Longevity-correlated				Other genes
	ID	IU	RD	RU
Intensified selection
Positive and purifying	118	114			4799
Positive selection only	87	71			2640
Purifying selection only	0	1			10
Relaxed selection
Positive and purifying			7	17	529
Positive selection only			33	40	1266
Purifying selection only			2	4	89
Other	3	7	4	13	375
Longevity-correlated genes were classified as positively correlated genes under intensified selection (IU), positively correlated genes under relaxed selection (RU), negatively correlated genes under intensified selection (ID), and negatively correlated genes under relaxed selection (RD). RELAX assigns sites into three classes (ω1, ω2, and ω3, indicating purifying selection, neutral evolution, an…
