# Supplementary material for: Large‐scale across species transcriptomic analysis identifies genetic selection signatures associated with longevity in mammals
Source: EMBO J. 2023 Jul 10;42(17):e112740. doi: 10.15252/embj.2022112740 (PMC10476176; doi:10.15252/embj.2022112740)
Supplement: Supplementary file 4 — Table EV3 [file EMBJ-42-e112740-s022.xlsx]

## Sheet: sheet1
Table EV3. The significant scoring gene sets post-pruning for the relaxation parameter (k) in RELAX.
1 Number of genes in pathway. 2 SUMSTAT score for each pathway.
Class	Set ID	Set name	Size1	SUMSTAT2	P value
Relaxed	106370	Eicosanoid ligand-binding receptors	10	9.17824	0.000219999
Relaxed	137958	Endothelins	38	18.8775	0.0010375
Relaxed	105996	Transcription of the HIV genome*	51	21.1218	0.00361499
Relaxed	105976	Eukaryotic Translation Elongation	27	12.9066	0.00608248
Relaxed	119554	CD28 dependent PI3K/Akt signaling	14	8.31036	0.00869498
Relaxed	198774	TGF-beta Receptor Signaling Pathway	111	35.3787	0.00906498
Relaxed	833832	WNT ligand biogenesis and trafficking	21	10.422	0.00969498
Relaxed	198802	Heart Development	21	10.2231	0.0110675
Relaxed	672453	Endothelin	15	7.47125	0.0186666
Relaxed	187195	Ligand-gated ion channel transport	13	6.88436	0.0210541
Relaxed	125136	Spliceosome	78	24.8673	0.0210791
Relaxed	645341	Synthesis of PIPs at the late endosome membrane	10	5.49666	0.0217869
Relaxed	477129	Developmental Biology	288	73.3298	0.0227173
Relaxed	198765	GPCRs, Other	36	13.4906	0.0236908
Relaxed	83084	Circadian rhythm	19	8.57614	0.0250899
Relaxed	105790	Unwinding of DNA	10	5.28782	0.0305586
Relaxed	749777	Hippo signaling pathway	71	21.9062	0.0310057
Relaxed	685554	Translocation of GLUT4 to the plasma membrane	28	10.5589	0.0349731
Relaxed	530747	O-linked glycosylation of mucins	34	12.206	0.0353998
Relaxed	366221	Potassium Channels	57	17.9404	0.0367426
Relaxed	119571	Transport of glucose and other sugars, bile salts and organic acids, metal ions and amine compounds	79	23.0281	0.0410612
Relaxed	138005	E-cadherin signaling in the nascent adherens junction	13	5.66654	0.043858
Relaxed	83066	VEGF signaling pathway	18	7.23614	0.0443496
Relaxed	105829	Activation of APC/C and APC/C:Cdc20 mediated degradation of mitotic proteins*	46	14.6554	0.044833
Intensified	413446	Methionine salvage pathway	11	8.41974	0.000727498
Intensified	82986	Glycerolipid metabolism	44	21.3088	0.00281999
Intensified	868086	Rap1 signaling pathway	150	59.0606	0.00370499
Intensified	576270	Activated NOTCH1 Transmits Signal to the Nucleus	24	12.9707	0.00387249
Intensified	83022	Terpenoid backbone biosynthesis	19	10.812	0.00431999
Intensified	106249	Metabolism of vitamins and cofactors*	73	31.394	0.00433999
Intensified	645343	alpha-linolenic (omega3) and linoleic (omega6) acid metabolism*	12	7.76402	0.00441749
Intensified	198785	Vitamin A and carotenoid metabolism	32	15.7369	0.00622498
Intensified	83002	Glyoxylate and dicarboxylate metabolism	13	7.8996	0.00675748
Intensified	198843	mRNA processing	90	36.5246	0.00758998
Intensified	198851	Monoamine Transport	24	12.3146	0.00787498
Intensified	143700	Vasopressin-regulated water reabsorption	33	15.5405	0.01016
Intensified	106169	Metabolism of amino acids and derivatives	135	51.2931	0.0104975
Intensified	198826	Kit Receptor Signaling Pathway	43	19.0723	0.011565
Intensified	576251	Activation of NF-kappaB in B cells	11	6.31723	0.0159218
Intensified	645309	Chondroitin sulfate biosynthesis	16	8.44256	0.0165967
Intensified	187215	KSRP destabilizes mRNA	12	6.63201	0.0209541
Intensified	645259	Cellular response to hypoxia*	14	7.12729	0.0294165
Intensified	137957	LKB1 signaling events	32	13.9346	0.0296234
Intensified	137948	BMP receptor signaling	20	9.29619	0.0306116
Intensified	105783	Cyclin A:Cdk2-associated events at S phase entry*	18	8.64416	0.0312873
Intensified	106232	Gamma-carboxylation, transport, and amino-terminal cleavage of proteins	10	5.40084	0.0353531
Intensified	82984	Glycosaminoglycan biosynthesis - heparan sulfate / heparin	17	8.11849	0.0371354
Intensified	82956	Lysine degradation	35	14.6397	0.0386283
Intensified	547492	superpathway of inositol phosphate compounds	48	19.1509	0.0394305
Intensified	198781	GPCRs, Class B Secretin-like	16	7.61373	0.0423663
Intensified	167325	Protein processing in endoplasmic reticulum	113	40.6237	0.0428663
Intensified	730311	Molecules associated with elastic fibres	28	11.9068	0.044383
Intensified	105906	IRE1alpha activates chaperones*	38	15.4458	0.0458359
Intensified	576261	Mitochondrial protein import	37	14.9796	0.0480632
Intensified	82995	Glycosphingolipid biosynthesis - lacto and neolacto series	18	8.16201	0.0490177
Intensified	137997	Signaling events mediated by HDAC Class I	48	18.7009	0.0499814
