# Supplementary material for: Large‐scale across species transcriptomic analysis identifies genetic selection signatures associated with longevity in mammals
Source: EMBO J. 2023 Jul 10;42(17):e112740. doi: 10.15252/embj.2022112740 (PMC10476176; doi:10.15252/embj.2022112740)
Supplement: Supplementary file 6 — Table EV5 [file EMBJ-42-e112740-s008.xlsx]

## Sheet: Summary
Table EV5. K-S test for the effectiveness of batch effect correction.
Tissue	chi-squared	p-value	Class
Liver	42.15	4.865e-07	raw data
Kidney	28.88	6.407e-05	raw data
Brain	5.21	0.3908	raw data
Liver	3.9177	0.7892	batch removed
Kidney	13.208	0.03984	batch removed
Brain	10.261	0.06817	batch removed
Post-hoc test:
Pairwise comparisons using Wilcoxon rank sum test with continuity correction of raw data
Liver	PRJCA013549	PRJEB13074	PRJNA143627	PRJNA163137	PRJNA184055	PRJNA227336	PRJNA271912
PRJEB13074	9.9e-05	-	-	-	-	-	-
PRJNA143627	0.00038	0.85965	-	-	-	-	-
PRJNA163137	1	0.5	0.75042	-	-	-	-
PRJNA184055	0.08637	0.00038	0.04024	1	-	-	-
PRJNA227336	0.62563	0.94118	1	1	0.72055	-	-
PRJNA271912	0.75042	0.45714	0.85965	1	1	1	-
PRJNA415552	0.75042	0.45714	0.85965	1	1	1	1
Kidney	PRJCA013549	PRJNA143627	PRJNA163137	PRJNA184055	PRJNA227336	PRJNA271912
PRJNA143627	0.00012	-	-	-	-	-
PRJNA163137	0.47279	0.4375	-	-	-	-
PRJNA184055	0.47279	0.00049	0.49164	-	-	-
PRJNA227336	0.77778	0.47279	1	1	-	-
PRJNA271912	0.16535	0.7	0.7	0.34482	0.77778	-
PRJNA415552	0.47279	0.10294	1	0.47279	0.77778	0.47279
Brain	PRJCA012397	PRJNA143627	PRJNA184055	PRJNA227336	PRJNA271912
PRJNA143627	1	-	-	-	-
PRJNA184055	0.57	1	-	-	-
PRJNA227336	1	1	1	-	-
PRJNA271912	1	1	1	1	-
PRJNA415552	1	1	1	1	1
* P value adjustment method: BH
Pairwise comparisons using Wilcoxon rank sum test with continuity correction of bacth removed data
Liver	PRJCA013549	PRJEB13074	PRJNA143627	PRJNA163137	PRJNA184055	PRJNA227336	PRJNA271912
PRJEB13074	1	-	-	-	-	-	-
PRJNA143627	1	1	-	-	-	-	-
PRJNA163137	1	1	1	-	-	-	-
PRJNA184055	1	1	1	1	-	-	-
PRJNA227336	1	1	1	1	1	-	-
PRJNA271912	1	1	1	1	1	1	-
PRJNA415552	1	1	1	1	1	1	1
Kidney	PRJCA013549	PRJNA143627	PRJNA163137	PRJNA184055	PRJNA227336	PRJNA271912
PRJNA143627	0.15	-	-	-	-	-
PRJNA163137	0.53	0.38	-	-	-	-
PRJNA184055	0.84	0.19	0.58	-	-	-
PRJNA227336	0.53	0.38	1	0.58	-	-
PRJNA271912	0.84	0.84	1	0.84	1	-
PRJNA415552	0.27	0.15	1	0.19	1	0.7
Brain	PRJCA012397	PRJNA143627	PRJNA184055	PRJNA227336	PRJNA271912
PRJNA143627	0.2	-	-	-	-
PRJNA184055	0.8	0.49	-	-	-
PRJNA227336	0.89	0.99	0.89	-	-
PRJNA271912	0.49	0.99	0.54	0.99	-
PRJNA415552	0.99	0.99	0.9	1	0.99
* P value adjustment method: BH
