# Supplementary material for: Large‐scale across species transcriptomic analysis identifies genetic selection signatures associated with longevity in mammals
Source: EMBO J. 2023 Jul 10;42(17):e112740. doi: 10.15252/embj.2022112740 (PMC10476176; doi:10.15252/embj.2022112740)
Supplement: Supplementary file 7 — Table EV6 [file EMBJ-42-e112740-s011.xlsx]

## Sheet: Sheet1
Table EV6. MCMCglmm summary.
Variable	post.mean	l-95% CI	u-95% CI	eff.samp	pMCMC	Sig.
(Intercept)	0.999146	0.55541	1.40281	1800	0.000556	***
Society-Monogamy	0.0653566	-0.0443236	0.180176	2181.53	0.266667
Society-Solitary	-0.0670479	-0.146911	0.00803602	1800	0.102222
Activity-nocturnal	0.0494306	-0.0742221	0.165785	1549.26	0.434444
Activity-others	0.0367564	-0.0805856	0.154274	1681.91	0.555556
Diet-Herbivore	0.0277164	-0.0767886	0.132355	1800	0.631111
Diet-Omnivore	0.0827916	0.00303628	0.167666	1800	0.0444444	*
Habitat-Terrestrial	-0.294577	-0.617296	0.07753	1800	0.0922222	.
Habitat-Marine	-0.377002	-0.776252	0.115346	1800	0.0922222	.
log10(BodyMass)	0.231041	0.115059	0.350442	1800	0.000556	***
log10(BasalMetabolicRate)	-0.113011	-0.269052	0.0488494	1662.88	0.165556
log10(OffSpringPerYear)	-0.199201	-0.311816	-0.0773001	1800	0.0022222	**
