# Supplementary material for: Large‐scale across species transcriptomic analysis identifies genetic selection signatures associated with longevity in mammals
Source: EMBO J. 2023 Jul 10;42(17):e112740. doi: 10.15252/embj.2022112740 (PMC10476176; doi:10.15252/embj.2022112740)
Supplement: Supplementary file 8 — Dataset EV1 [file EMBJ-42-e112740-s004.xlsx]

## Sheet: Dataset EV1
Dataset EV1. The sample information and sequencing platform of 106 mammals analyzed in the present study.
Scientific name	Sex	Stat	Organ	Sample	Replicate type	Sequencing_platform	Genome version	Reads length	SRA/GSE ID	BioProject	Database	NOTE
Acomys cahirinus	NA	Adult	Brain	1	Biological1	Illumina HiSeq 2000	de novo transcriptome	125bp,paired-end	SRR3623236	PRJNA323834	NCBI SRA
Acomys cahirinus	NA	Adult	Brain	2	Biological2	Illumina HiSeq 2000	de novo transcriptome	125bp,paired-end	SRR3623235	PRJNA323834	NCBI SRA
Acomys cahirinus	Male	Adult	Brain	3	Biological3	Illumina HiSeq 2000	de novo transcriptome	125bp,paired-end	SRR3623232	PRJNA323834	NCBI SRA
Acomys cahirinus	Male	Adult	Liver	1	Biological1	Illumina GA	de novo transcriptome	51 bp, paired-end	SRR636836	PRJNA184055	NCBI SRA
Acomys cahirinus	Male	Adult	Liver	2	Biological2	Illumina GA	de novo transcriptome	51 bp, paired-end	SRR636837	PRJNA184055	NCBI SRA
Acomys cahirinus	Male	Adult	Liver	3	Biological3	Illumina GA	de novo transcriptome	51 bp, paired-end	SRR636838	PRJNA184055	NCBI SRA
Anourosorex squamipes	Female	Adult	Brain	1	Technical1	Illumina Novaseq	de novo transcriptome	150 bp, paired-end	CRX519728	PRJCA012397	NGDC GSA
Anourosorex squamipes	Female	Adult	Brain	2	Technical2	Illumina Novaseq	de novo transcriptome	150 bp, paired-end	CRX519729	PRJCA012397	NGDC GSA
Anourosorex squamipes	Female	Adult	Brain	3	Technical3	Illumina Novaseq	de novo transcriptome	150 bp, paired-end	CRX519730	PRJCA012397	NGDC GSA
Anourosorex squamipes	Female	Adult	Liver	1	Technical1	Illumina Novaseq	de novo transcriptome	150 bp, paired-end	CRX555609	PRJCA013549	NGDC GSA
Anourosorex squamipes	Female	Adult	Liver	2	Technical2	Illumina Novaseq	de novo transcriptome	150 bp, paired-end	CRX555610	PRJCA013549	NGDC GSA
Anourosorex squamipes	Female	Adult	Liver	3	Technical3	Illumina Novaseq	de novo transcriptome	150 bp, paired-end	CRX555611	PRJCA013549	NGDC GSA
Arctonyx collaris	Male	Adult	Brain	1	Technical1	Illumina Novaseq	de novo transcriptome	150 bp, paired-end	CRX519731	PRJCA012397	NGDC GSA
Arctonyx collaris	Male	Adult	Brain	2	Technical2	Illumina Novaseq	de novo transcriptome	150 bp, paired-end	CRX519732	PRJCA012397	NGDC GSA
Arctonyx collaris	Male	Adult	Brain	3	Technical3	Illumina Novaseq	de novo transcriptome	150 bp, paired-end	CRX519733	PRJCA012397	NGDC GSA
Arctonyx collaris	Male	Adult	Kidney	1	Technical1	Illumina Novaseq	de novo transcriptome	150 bp, paired-end	CRX555612	PRJCA013549	NGDC GSA
Arctonyx collaris	Male	Adult	Kidney	2	Technical2	Illumina Novaseq	de novo transcriptome	150 bp, paired-end	CRX555613	PRJCA013549	NGDC GSA
Arctonyx collaris	Male	Adult	Kidney	3	Technical3	Illumina Novaseq	de novo transcriptome	150 bp, paired-end	CRX555614	PRJCA013549	NGDC GSA
Aselliscus stoliczkanus	Female	Adult	Brain	1	Biological1	Illumina Novaseq	de novo transcriptome	150 bp, paired-end	CRX519734	PRJCA012397	NGDC GSA
Aselliscus stoliczkanus	Female	Adult	Brain	2	Biological2	Illumina Novaseq	de novo transcriptome	150 bp, paired-end	CRX519735	PRJCA012397	NGDC GSA
Aselliscus stoliczkanus	Male	Adult	Brain	3	Biological3	Illumina Novaseq	de novo transcriptome	150 bp, paired-end	CRX519736	PRJCA012397	NGDC GSA
Aselliscus stoliczkanus	Male	Adult	Kidney	1	Biological1	Illumina Novaseq	de novo transcriptome	150 bp, paired-end	CRX555618	PRJCA013549	NGDC GSA
Aselliscus stoliczkanus	Female	Adult	Kidney	2	Biological2	Illumina Novaseq	de novo transcriptome	150 bp, paired-end	CRX555619	PRJCA013549	NGDC GSA
Aselliscus stoliczkanus	Male	Adult	Kidney	3	Biological3	Illumina Novaseq	de novo transcriptome	150 bp, paired-end	CRX555620	PRJCA013549	NGDC GSA
Aselliscus stoliczkanus	Male	Adult	Liver	1	Biological1	Illumina Novaseq	de novo transcriptome	150 bp, paired-end	CRX555615	PRJCA013549	NGDC GSA
Aselliscus stoliczkanus	Female	Adult	Liver	2	Biological2	Illumina Novaseq	de novo transcriptome	150 bp, paired-end	CRX555616	PRJCA013549	NGDC GSA
Aselliscus stoliczkanus	Male	Adult	Liver	3	Biological3	Illumina Novaseq	de novo transcriptome	150 bp, paired-end	CRX555617	PRJCA013549	NGDC GSA
Atelerix albiventris	Male	Adult	Brain	1	Technical1	Illumina Novaseq	de novo transcriptome	150 bp, paired-end	CRX519737	PRJCA012397	NGDC GSA
Atelerix albiventris	Male	Adult	Brain	2	Technical2	Illumina Novaseq	de novo transcriptome	150 bp, paired-end	CRX519738	PRJCA012397	NGDC GSA
Atelerix albiventris	Male	Adult	Brain	3	Technical3	Illumina Novaseq	de novo transcriptome	150 bp, paired-end	CRX519739	PRJCA012397	NGDC GSA
Atelerix albiventris	Male	Adult	Kidney	1	Technical1	Illumina Novaseq	de novo transcriptome	150 bp, paired-end	CRX555624	PRJCA013549	NGDC GSA
Atelerix albiventris	Male	Adult	Kidney	2	Technical2	Illumina Novaseq	de novo transcriptome	150 bp, paired-end	CRX555625	PRJCA013549	NGDC GSA
Atelerix albiventris	Male	Adult	Kidney	3	Technical3	Illumina Novaseq	de novo transcriptome	150 bp, paired-end	CRX555626	PRJCA013549	NGDC GSA
Atelerix albiventris	Male	Adult	Liver	1	Technical1	Illumina Novaseq	de novo transcriptome	150 bp, paired-end	CRX555621	PRJCA013549	NGDC GSA
Atelerix albiventris	Male	Adult	Liver	2	Technical2	Illumina Novaseq	de novo transcriptome	150 bp, paired-end	CRX555622	PRJCA013549	NGDC GSA
Atelerix albiventris	Male	Adult	Liver	3	Technical3	Illumina Novaseq	de novo transcriptome	150 bp, paired-end	CRX555623	PRJCA013549	NGDC GSA
Balaena mysticetus	Female	Adult	kidney	1	Biological1	Illumina HiSeq 2000	de novo transcriptome	100 bp, paired-end	SRR1614138	PRJNA263931	NCBI SRA	Excluded
Balaena mysticetus	Male	Adult	kidney	2	Biological2	Illumina HiSeq 2000	de novo transcriptome	100 bp, paired-end	SRR1614140	PRJNA263931	NCBI SRA	Excluded
Balaena mysticetus	Female	Adult	kidney	3	Biological3	Illumina HiSeq 2000	de novo transcriptome	100 bp, paired-end	SRR1614142	PRJNA263931	NCBI SRA	Excluded
Balaena mysticetus	Male	Adult	kidney	4	Biological4	Illumina HiSeq 2000	de novo transcriptome	100 bp, paired-end	SRR1614143	PRJNA263931	NCBI SRA	Excluded
Balaena mysticetus	Male	Adult	liver	1	Biological1	Illumina HiSeq 2000	de novo transcriptome	100 bp, paired-end	SRR1614145	PRJNA263931	NCBI SRA
Balaena mysticetus	Female	Adult	liver	2	Biological2	Illumina HiSeq 2000	de novo transcriptome	100 bp, paired-end	SRR1614146	PRJNA263931	NCBI SRA
Balaena mysticetus	Male	Adult	liver	3	Biological3	Illumina HiSeq 2000	de novo transcriptome	100 bp, paired-end	SRR1614166	PRJNA263931	NCBI SRA
Balaenoptera acutorostrata	Female	Adult	Brain	1	Biological1	Illumina HiSeq 2000	NCBI	100 bp, paired-end	SRR918699	PRJNA72723	NCBI SRA	Excluded
Balaenoptera acutorostrata	Female	Adult	Kidney	1	Biological1	Illumina HiSeq 2000	NCBI	100 bp, paired-end	SRR919295	PRJNA72723	NCBI SRA
Balaenoptera acutorostrata	Female	Adult	Liver	1	Biological1	Illumina HiSeq 2000	NCBI	100 bp, paired-end	SRR919296	PRJNA72723	NCBI SRA
Balaenoptera borealis	Female	Adult	Liver	1	Biological1	Illumina HiSeq 2000	de novo transcriptome	100 bp, paired-end	ERR1331696	PRJEB13074	NCBI SRA
Bos mutus	Female	Adult	Brain	1	Biological1	Illumina HiSeq 2000	Ensembl release 99	90 bp, paired-end	SRR361433	PRJNA149279	NCBI SRA
Bos mutus	Female	Adult	Kidney	1	Biological1	Illumina HiSeq 2500	Ensembl release 99	125bp,paired-end	SRR5190507	PRJNA362606	NCBI SRA
Bos mutus	Female	Adult	Kidney	2	Biological2	Illumina HiSeq 2500	Ensembl release 99	125bp,paired-end	SRR5190508	PRJNA362606	NCBI SRA
Bos mutus	Female	Adult	Kidney	3	Biological3	Illumina HiSeq 2500	Ensembl release 99	125bp,paired-end	SRR5190509	PRJNA362606	NCBI SRA
Bos mutus	Female	Adult	Liver	1	Biological1	Illumina HiSeq 2500	Ensembl release 99	125bp,paired-end	SRR5190489	PRJNA362606	NCBI SRA
Bos mutus	Female	Adult	Liver	2	Biological2	Illumina HiSeq 2500	Ensembl release 99	125bp,paired-end	SRR5190491	PRJNA362606	NCBI SRA
Bos mutus	Female	Adult	Liver	3	Biological3	Illumina HiSeq 2500	Ensembl release 99	125bp,paired-end	SRR5190493	PRJNA362606	NCBI SRA
Bos mutus	Female	Adult	Liver	4	Biological4	Illumina HiSeq 2000	Ensembl release 99	90 bp, paired-end	SRR361435	PRJNA149279	NCBI SRA
Bos taurus	Male	Adult	Brain	1	Biological1	Illumina GA	Ensembl release 99	51 bp, paired-end	SRR636934	PRJNA184055	NCBI SRA
Bos taurus	Male	Adult	Brain	2	Biological2	Illumina GA	Ensembl release 99	51 bp, paired-end	SRR636935	PRJNA184055	NCBI SRA
Bos taurus	Male	Adult	Kidney	1	Biological1	Illumina GA	Ensembl release 99	51 bp, paired-end	SRR636889	PRJNA184055	NCBI SRA
Bos taurus	Male	Adult	Kidney	2	Biological2	Illumina GA	Ensembl release 99	51 bp, paired-end	SRR636890	PRJNA184055	NCBI SRA
Bos taurus	Male	Adult	Liver	1	Biological1	Illumina GA	Ensembl release 99	51 bp, paired-end	SRR636839	PRJNA184055	NCBI SRA
Bos taurus	Male	Adult	Liver	2	Biological2	Illumina GA	Ensembl release 99	51 bp, paired-end	SRR636840	PRJNA184055	NCBI SRA
Callithrix jacchus	Female	Adult	Brain	1	Biological1	Illumina HiSeq 2500	Ensembl release 99	100 bp, single-end	SRR7134951	PRJNA470431	NCBI SRA
Callithrix jacchus	Male	Adult	Brain	2	Biological2	Illumina HiSeq 2500	Ensembl release 99	100 bp, single-end	SRR7134952	PRJNA470431	NCBI SRA
Callithrix jacchus	Male	Adult	Brain	3	Biological3	Illumina HiSeq 2500	Ensembl release 99	100 bp, single-end	SRR7134953	PRJNA470431	NCBI SRA
Callithrix jacchus	Female	Adult	Kidney	1	Biological1	Illumina HiSeq 2500	Ensembl release 99	100 bp, single-end	SRR7134957	PRJNA470431	NCBI SRA
Callithrix jacchus	Male	Adult	Kidney	2	Biological2	Illumina HiSeq 2500	Ensembl release 99	100 bp, single-end	SRR7134958	PRJNA470431	NCBI SRA
Callithrix jacchus	Male	Adult	Kidney	3	Biological3	Illumina HiSeq 2500	Ensembl release 99	100 bp, single-end	SRR7134959	PRJNA470431	NCBI SRA
Callithrix jacchus	Male	Adult	Liver	1	Biological1	Illumina HiSeq 2000	Ensembl release 99	100 bp, paired-end	ERR1331675	PRJEB13074	NCBI SRA
Callithrix jacchus	Male	Adult	Liver	2	Biological2	Illumina HiSeq 2000	Ensembl release 99	100 bp, paired-end	ERR1331677	PRJEB13074	NCBI SRA
Callithrix jacchus	Male	Adult	Liver	3	Biological3	Illumina HiSeq 2000	Ensembl release 99	125bp,paired-end	ERR1331722	PRJEB13074	NCBI SRA
Callithrix jacchus	Male	Adult	Liver	4	Biological4	Illumina HiSeq 2000	Ensembl release 99	125bp,paired-end	ERR1331723	PRJEB13074	NCBI SRA
Callosciurus erythraeus	Male	Adult	Brain	1	Technical1	Illumina Novaseq	de novo transcriptome	150 bp, paired-end	CRX519740	PRJCA012397	NGDC GSA
Callosciurus erythraeus	Male	Adult	Brain	2	Technical2	Illumina Novaseq	de novo transcriptome	150 bp, paired-end	CRX519741	PRJCA012397	NGDC GSA
Callosciurus erythraeus	Male	Adult	Brain	3	Technical3	Illumina Novaseq	de novo transcriptome	150 bp, paired-end	CRX519742	PRJCA012397	NGDC GSA
Callosciurus erythraeus	Male	Adult	Kidney	1	Technical1	Illumina Novaseq	de novo transcriptome	150 bp, paired-end	CRX555630	PRJCA013549	NGDC GSA
Callosciurus erythraeus	Male	Adult	Kidney	2	Technical2	Illumina Novaseq	de novo transcriptome	150 bp, paired-end	CRX555631	PRJCA013549	NGDC GSA
Callosciurus erythraeus	Male	Adult	Kidney	3	Technical3	Illumina Novaseq	de novo transcriptome	150 bp, paired-end	CRX555632	PRJCA013549	NGDC GSA
Callosciurus erythraeus	Male	Adult	Liver	1	Technical1	Illumina Novaseq	de novo transcriptome	150 bp, paired-end	CRX555627	PRJCA013549	NGDC GSA
Callosciurus erythraeus	Male	Adult	Liver	2	Technical2	Illumina Novaseq	de novo transcriptome	150 bp, paired-end	CRX555628	PRJCA013549	NGDC GSA
Callosciurus erythraeus	Male	Adult	Liver	3	Technical3	Illumina Novaseq	de novo transcriptome	150 bp, paired-end	CRX555629	PRJCA013549	NGDC GSA
Canis lupus	Male	Adult	Brain	1	Biological1	Illumina GA	Ensembl release 99	51 bp, paired-end	SRR636937	PRJNA184055	NCBI SRA
Canis lupus	Male	Adult	Brain	2	Biological2	Illumina GA	Ensembl release 99	51 bp, paired-end	SRR636938	PRJNA184055	NCBI SRA
Canis lupus	Male	Adult	Kidney	1	Biological1	Illumina GA	Ensembl release 99	51 bp, paired-end	SRR636892	PRJNA184055	NCBI SRA
Canis lupus	Male	Adult	Kidney	2	Biological2	Illumina GA	Ensembl release 99	51 bp, paired-end	SRR636893	PRJNA184055	NCBI SRA
Canis lupus	Male	Adult	Liver	1	Biological1	Illumina GA	Ensembl release 99	51 bp, paired-end	SRR636842	PRJNA184055	NCBI SRA
Canis lupus	Male	Adult	Liver	2	Biological2	Illumina GA	Ensembl release 99	51 bp, paired-end	SRR636843	PRJNA184055	NCBI SRA
Capra hircus	Male	Adult	Brain	1	Biological1	Illumina GA	Ensembl release 99	51 bp, paired-end	SRR636939	PRJNA184055	NCBI SRA
Capra hircus	Male	Adult	Brain	2	Biological2	Illumina GA	Ensembl release 99	51 bp, paired-end	SRR636940	PRJNA184055	NCBI SRA
Capra hircus	Male	Adult	Kidney	1	Biological1	Illumina GA	Ensembl release 99	51 bp, paired-end	SRR636894	PRJNA184055	NCBI SRA
Capra hircus	Male	Adult	Kidney	2	Biological2	Illumina GA	Ensembl release 99	51 bp, paired-end	SRR636895	PRJNA184055	NCBI SRA
Capra hircus	Male	Adult	Liver	1	Biological1	Illumina GA	Ensembl release 99	51 bp, paired-end	SRR636844	PRJNA184055	NCBI SRA
Capra hircus	Male	Adult	Liver	2	Biological2	Illumina GA	Ensembl release 99	51 bp, paired-end	SRR636845	PRJNA184055	NCBI SRA
Castor canadensis	Female	Adult	Brain	1	Biological1	Illumina HiSeq 3000	Ensembl release 99	150 bp, paired-end	ERR3366384	PRJEB32966	NCBI SRA	Excluded
Castor canadensis	Female	Adult	Kidney	1	Biological1	Illumina HiSeq 3000	Ensembl release 99	150 bp, paired-end	ERR3366388	PRJEB32966	NCBI SRA	Excluded
Castor canadensis	Female	Adult	Liver	1	Biological1	Illumina HiSeq 3000	Ensembl release 99	150 bp, paired-end	ERR3366389	PRJEB32966	NCBI SRA	Excluded
Cavia porcellus	Male	Adult	Brain	1	Biological1	Illumina GA	Ensembl release 99	51 bp, paired-end	SRR636941	PRJNA184055	NCBI SRA
Cavia porcellus	Male	Adult	Brain	2	Biological2	Illumina GA	Ensembl release 99	51 bp, paired-end	SRR636942	PRJNA184055	NCBI SRA
Cavia porcellus	Male	Adult	Brain	3	Biological3	Illumina GA	Ensembl release 99	51 bp, paired-end	SRR636943	PRJNA184055	NCBI SRA
Cavia porcellus	Male	Adult	Kidney	1	Biological1	Illumina GA	Ensembl release 99	51 bp, paired-end	SRR636896	PRJNA184055	NCBI SRA
Cavia porcellus	Male	Adult	Kidney	2	Biological2	Illumina GA	Ensembl release 99	51 bp, paired-end	SRR636897	PRJNA184055	NCBI SRA
Cavia porcellus	Male	Adult	Kidney	3	Biological3	Illumina GA	Ensembl release 99	51 bp, paired-end	SRR636898	PRJNA184055	NCBI SRA
Cavia porcellus	Male	Adult	Liver	1	Biological1	Illumina GA	Ensembl release 99	51 bp, paired-end	SRR636846	PRJNA184055	NCBI SRA
Cavia porcellus	Male	Adult	Liver	2	Biological2	Illumina GA	Ensembl release 99	51 bp, paired-end	SRR636847	PRJNA184055	NCBI SRA
Cavia porcellus	Male	Adult	Liver	3	Biological3	Illumina GA	Ensembl release 99	51 bp, paired-end	SRR636848	PRJNA184055	NCBI SRA
Chlorocebus sabaeus	Male	Adult	Brain	1	Biological1	Illumina GA	Ensembl release 99	51 bp, paired-end	SRR636936	PRJNA184055	NCBI SRA
Chlorocebus sabaeus	Male	Adult	Kidney	1	Biological1	Illumina GA	Ensembl release 99	51 bp, paired-end	SRR636891	PRJNA184055	NCBI SRA
Chlorocebus sabaeus	Male	Adult	Liver	1	Biological1	Illumina GA	Ensembl release 99	51 bp, paired-end	SRR636841	PRJNA184055	NCBI SRA
Cryptomys damarensis	Female	Adult	Brain	1	Biological1	Illumina HiSeq 2000	Ensembl release 99	100 bp, paired-end	SRR975610	PRJNA218853	NCBI SRA
Cryptomys damarensis	Female	Adult	Brain	2	Biological2	Illumina HiSeq 2000	Ensembl release 99	100 bp, paired-end	SRR975614	PRJNA218853	NCBI SRA
Cryptomys damarensis	Male	Adult	Brain	3	Biological3	Illumina HiSeq 2000	Ensembl release 99	100 bp, paired-end	SRR975615	PRJNA218853	NCBI SRA
Cryptomys damarensis	Female	Adult	Kidney	1	Biological1	Illumina HiSeq 2000	Ensembl release 99	100 bp, paired-end	SRR975620	PRJNA218853	NCBI SRA
Cryptomys damarensis	Male	Adult	Kidney	2	Biological2	Illumina HiSeq 2000	Ensembl release 99	100 bp, paired-end	SRR975608	PRJNA218853	NCBI SRA
Cryptomys damarensis	Female	Adult	Kidney	3	Biological3	Illumina HiSeq 2000	Ensembl release 99	100 bp, paired-end	SRR975611	PRJNA218853	NCBI SRA
Cryptomys damarensis	Male	Adult	Liver	1	Biological1	Illumina HiSeq 2000	Ensembl release 99	100 bp, paired-end	SRR975616	PRJNA218853	NCBI SRA
Cryptomys damarensis	Female	Adult	Liver	2	Biological2	Illumina HiSeq 2000	Ensembl release 99	100 bp, paired-end	SRR975609	PRJNA218853	NCBI SRA
Cryptomys damarensis	Female	Adult	Liver	3	Biological3	Illumina HiSeq 2000	Ensembl release 99	100 bp, paired-end	SRR975613	PRJNA218853	NCBI SRA
Cynopterus sphinx	Female	Adult	Brain	1	Technical1	Illumina Novaseq	de novo transcriptome	150 bp, paired-end	CRX519743	PRJCA012397	NGDC GSA
Cynopterus sphinx	Female	Adult	Brain	2	Technical2	Illumina Novaseq	de novo transcriptome	150 bp, paired-end	CRX519744	PRJCA012397	NGDC GSA
Cynopterus sphinx	Female	Adult	Brain	3	Technical3	Illumina Novaseq	de novo transcriptome	150 bp, paired-end	CRX519745	PRJCA012397	NGDC GSA
Cynopterus sphinx	Female	Adult	Kidney	1	Technical1	Illumina Novaseq	de novo transcriptome	150 bp, paired-end	CRX555636	PRJCA013549	NGDC GSA
Cynopterus sphinx	Female	Adult	Kidney	2	Technical2	Illumina Novaseq	de novo transcriptome	150 bp, paired-end	CRX555637	PRJCA013549	NGDC GSA
Cynopterus sphinx	Female	Adult	Kidney	3	Technical3	Illumina Novaseq	de novo transcriptome	150 bp, paired-end	CRX555638	PRJCA013549	NGDC GSA
Cynopterus sphinx	Female	Adult	Liver	1	Technical1	Illumina Novaseq	de novo transcriptome	150 bp, paired-end	CRX555633	PRJCA013549	NGDC GSA
Cynopterus sphinx	Female	Adult	Liver	2	Technical2	Illumina Novaseq	de novo transcriptome	150 bp, paired-end	CRX555634	PRJCA013549	NGDC GSA
Cynopterus sphinx	Female	Adult	Liver	3	Technical3	Illumina Novaseq	de novo transcriptome	150 bp, paired-end	CRX555635	PRJCA013549	NGDC GSA
Dasypus novemcinctus	Male	Adult	Brain	1	Biological1	Illumina HiSeq 2500	Ensembl release 99	100 bp, single-end	SRR12442720	PRJNA580502	NCBI SRA
Dasypus novemcinctus	Female	Adult	Brain	2	Biological2	Illumina HiSeq 2500	Ensembl release 99	100 bp, single-end	SRR12442730	PRJNA580502	NCBI SRA
Dasypus novemcinctus	Male	Adult	Kidney	1	Biological1	Illumina HiSeq 2000	Ensembl release 99	51 bp, paired-end	SRR6206908	PRJNA415552	NCBI SRA
Dasypus novemcinctus	Male	Adult	Kidney	2	Biological2	Illumina HiSeq 2500	Ensembl release 99	100 bp, single-end	SRR12442717	PRJNA580502	NCBI SRA
Dasypus novemcinctus	Male	Adult	Kidney	3	Biological3	Illumina HiSeq 2000	Ensembl release 99	200 bp, paired-end	SRR494775	PRJNA163137	NCBI SRA
Dasypus novemcinctus	Male	Adult	Liver	1	Biological1	Illumina HiSeq 2000	Ensembl release 99	51 bp, paired-end	SRR6206913	PRJNA415552	NCBI SRA
Dasypus novemcinctus	Male	Adult	Liver	2	Biological2	Illumina HiSeq 2500	Ensembl release 99	100 bp, single-end	SRR12442716	PRJNA580502	NCBI SRA
Dasypus novemcinctus	Male	Adult	Liver	3	Biological3	Illumina HiSeq 2000	Ensembl release 99	200 bp, paired-end	SRR494766	PRJNA163137	NCBI SRA
Daubentonia madagascariensis	Male	Adult	Liver	1	Biological1	Illumina HiSeq 2000	de novo transcriptome	76 bp, paired-end	ERR1331705	PRJEB13074	NCBI SRA
Delphinus delphis	Female	Adult	Liver	1	Biological1	Illumina HiSeq 2000	de novo transcriptome	100 bp, paired-end	ERR1331714	PRJEB13074	NCBI SRA
Delphinus delphis	Female	Adult	Liver	2	Biological2	Illumina HiSeq 2000	de novo transcriptome	125bp,paired-end	ERR1331719	PRJEB13074	NCBI SRA
Delphinus delphis	Female	Adult	Liver	3	Biological3	Illumina HiSeq 2000	de novo transcriptome	125bp,paired-end	ERR1331721	PRJEB13074	NCBI SRA
Eonycteris spelaea	Female	Adult	Brain	1	Biological1	Illumina Novaseq	de novo transcriptome	150 bp, paired-end	CRX519746	PRJCA012397	NGDC GSA
Eonycteris spelaea	Female	Adult	Brain	2	Biological2	Illumina Novaseq	de novo transcriptome	150 bp, paired-end	CRX519747	PRJCA012397	NGDC GSA
Eonycteris spelaea	Male	Adult	Brain	3	Biological3	Illumina Novaseq	de novo transcriptome	150 bp, paired-end	CRX519748	PRJCA012397	NGDC GSA
Eonycteris spelaea	Female	Adult	Kidney	1	Biological1	Illumina Novaseq	de novo transcriptome	150 bp, paired-end	CRX555641	PRJCA013549	NGDC GSA
Eonycteris spelaea	Female	Adult	Kidney	2	Biological2	Illumina Novaseq	de novo transcriptome	150 bp, paired-end	CRX555642	PRJCA013549	NGDC GSA
Eonycteris spelaea	Male	Adult	Kidney	3	Biological3	Illumina Novaseq	de novo transcriptome	150 bp, paired-end	CRX555643	PRJCA013549	NGDC GSA
Eonycteris spelaea	Female	Adult	Liver	1	Biological1	Illumina Novaseq	de novo transcriptome	150 bp, paired-end	CRX555639	PRJCA013549	NGDC GSA
Eonycteris spelaea	Female	Adult	Liver	3	Biological3	Illumina Novaseq	de novo transcriptome	150 bp, paired-end	CRX555640	PRJCA013549	NGDC GSA
Equus caballus	Male	Adult	Brain	1	Biological1	Illumina GA	Ensembl release 99	51 bp, paired-end	SRR636944	PRJNA184055	NCBI SRA
Equus caballus	Male	Adult	Brain	2	Biological2	Illumina GA	Ensembl release 99	51 bp, paired-end	SRR636945	PRJNA184055	NCBI SRA
Equus caballus	Male	Adult	Kidney	1	Biological1	Illumina GA	Ensembl release 99	51 bp, paired-end	SRR636899	PRJNA184055	NCBI SRA
Equus caballus	Male	Adult	Kidney	2	Biological2	Illumina GA	Ensembl release 99	51 bp, paired-end	SRR636900	PRJNA184055	NCBI SRA
Equus caballus	Male	Adult	Kidney	3	Biological3	Illumina GA	Ensembl release 99	51 bp, paired-end	SRR636901	PRJNA184055	NCBI SRA
Equus caballus	Male	Adult	Liver	1	Biological1	Illumina GA	Ensembl release 99	51 bp, paired-end	SRR636849	PRJNA184055	NCBI SRA
Equus caballus	Male	Adult	Liver	2	Biological2	Illumina GA	Ensembl release 99	51 bp, paired-end	SRR636850	PRJNA184055	NCBI SRA
Equus caballus	Female	Adult	Liver	3	Biological3	Illumina GA	Ensembl release 99	51 bp, paired-end	SRR636851	PRJNA184055	NCBI SRA
Erinaceus amurensis	Male	Adult	Brain	1	Technical1	Illumina Novaseq	de novo transcriptome	150 bp, paired-end	CRX519749	PRJCA012397	NGDC GSA
Erinaceus amurensis	Male	Adult	Brain	2	Technical2	Illumina Novaseq	de novo transcriptome	150 bp, paired-end	CRX519750	PRJCA012397	NGDC GSA
Erinaceus amurensis	Male	Adult	Brain	3	Technical3	Illumina Novaseq	de novo transcriptome	150 bp, paired-end	CRX519751	PRJCA012397	NGDC GSA
Erinaceus amurensis	Male	Adult	Kidney	1	Technical1	Illumina Novaseq	de novo transcriptome	150 bp, paired-end	CRX555647	PRJCA013549	NGDC GSA
Erinaceus amurensis	Male	Adult	Kidney	2	Technical2	Illumina Novaseq	de novo transcriptome	150 bp, paired-end	CRX555648	PRJCA013549	NGDC GSA
Erinaceus amurensis	Male	Adult	Kidney	3	Technical3	Illumina Novaseq	de novo transcriptome	150 bp, paired-end	CRX555649	PRJCA013549	NGDC GSA
Erinaceus amurensis	Male	Adult	Liver	1	Technical1	Illumina Novaseq	de novo transcriptome	150 bp, paired-end	CRX555644	PRJCA013549	NGDC GSA
Erinaceus amurensis	Male	Adult	Liver	2	Technical2	Illumina Novaseq	de novo transcriptome	150 bp, paired-end	CRX555645	PRJCA013549	NGDC GSA
Erinaceus amurensis	Male	Adult	Liver	3	Technical3	Illumina Novaseq	de novo transcriptome	150 bp, paired-end	CRX555646	PRJCA013549	NGDC GSA
Erinaceus europaeus	Male	Adult	Brain	1	Biological1	Illumina GA	Ensembl release 99	51 bp, paired-end	SRR636946	PRJNA184055	NCBI SRA
Erinaceus europaeus	Male	Adult	Brain	2	Biological2	Illumina GA	Ensembl release 99	51 bp, paired-end	SRR636947	PRJNA184055	NCBI SRA
Erinaceus europaeus	Male	Adult	Kidney	1	Biological1	Illumina GA	Ensembl release 99	51 bp, paired-end	SRR636902	PRJNA184055	NCBI SRA
Erinaceus europaeus	Male	Adult	Kidney	2	Biological2	Illumina GA	Ensembl release 99	51 bp, paired-end	SRR636903	PRJNA184055	NCBI SRA
Erinaceus europaeus	Male	Adult	Liver	1	Biological1	Illumina GA	Ensembl release 99	51 bp, paired-end	SRR636852	PRJNA184055	NCBI SRA
Erinaceus europaeus	Male	Adult	Liver	2	Biological2	Illumina GA	Ensembl release 99	51 bp, paired-end	SRR636853	PRJNA184055	NCBI SRA
Eutamias sibiricus	Male	Adult	Brain	1	Biological1	Illumina GA	de novo transcriptome	51 bp, paired-end	SRR636975	PRJNA184055	NCBI SRA
Eutamias sibiricus	Male	Adult	Brain	2	Biological2	Illumina GA	de novo transcriptome	51 bp, paired-end	SRR636976	PRJNA184055	NCBI SRA
Eutamias sibiricus	Male	Adult	Kidney	1	Biological1	Illumina GA	de novo transcriptome	51 bp, paired-end	SRR636930	PRJNA184055	NCBI SRA
Eutamias sibiricus	Male	Adult	Kidney	2	Biological2	Illumina GA	de novo transcriptome	51 bp, paired-end	SRR636931	PRJNA184055	NCBI SRA
Felis catus	Male	Adult	Brain	1	Biological1	Illumina GA	Ensembl release 99	51 bp, paired-end	SRR636948	PRJNA184055	NCBI SRA
Felis catus	Male	Adult	Brain	2	Biological2	Illumina GA	Ensembl release 99	51 bp, paired-end	SRR636949	PRJNA184055	NCBI SRA
Felis catus	Male	Adult	Brain	3	Biological3	Illumina GA	Ensembl release 99	51 bp, paired-end	SRR636950	PRJNA184055	NCBI SRA
Felis catus	Male	Adult	Kidney	1	Biological1	Illumina GA	Ensembl release 99	51 bp, paired-end	SRR636904	PRJNA184055	NCBI SRA
Felis catus	Male	Adult	Kidney	2	Biological2	Illumina GA	Ensembl release 99	51 bp, paired-end	SRR636905	PRJNA184055	NCBI SRA
Felis catus	Male	Adult	Kidney	3	Biological3	Illumina GA	Ensembl release 99	51 bp, paired-end	SRR636906	PRJNA184055	NCBI SRA
Felis catus	Male	Adult	Liver	1	Biological1	Illumina GA	Ensembl release 99	51 bp, paired-end	SRR636854	PRJNA184055	NCBI SRA
Felis catus	Male	Adult	Liver	2	Biological2	Illumina GA	Ensembl release 99	51 bp, paired-end	SRR636855	PRJNA184055	NCBI SRA
Felis catus	Male	Adult	Liver	3	Biological3	Illumina GA	Ensembl release 99	51 bp, paired-end	SRR636856	PRJNA184055	NCBI SRA
Gorilla gorilla	Female	Adult	Brain	1	Biological1	Illumina GA	Ensembl release 99	76 bp, single-end	SRR306800	PRJNA143627	NCBI SRA	Excluded
Gorilla gorilla	Female	Adult	Brain	2	Biological2	Illumina GA	Ensembl release 99	100 bp, paired-end	SRR306801	PRJNA143627	NCBI SRA	Excluded
Gorilla gorilla	Female	Adult	Kidney	1	Biological1	Illumina GA	Ensembl release 99	76 bp, single-end	SRR306806	PRJNA143627	NCBI SRA	Excluded
Gorilla gorilla	Male	Adult	Kidney	2	Biological2	Illumina GA	Ensembl release 99	76 bp, single-end	SRR306807	PRJNA143627	NCBI SRA	Excluded
Gorilla gorilla	Female	Adult	Liver	1	Biological1	Illumina GA	Ensembl release 99	76 bp, single-end	SRR306808	PRJNA143627	NCBI SRA	Excluded
Gorilla gorilla	Male	Adult	Liver	2	Biological2	Illumina GA	Ensembl release 99	76 bp, single-end	SRR306809	PRJNA143627	NCBI SRA	Excluded
Graphiurus kelleni	Male	Adult	Brain	1	Technical1	Illumina Novaseq	de novo transcriptome	150 bp, paired-end	CRX519752	PRJCA012397	NGDC GSA
Graphiurus kelleni	Male	Adult	Brain	2	Technical2	Illumina Novaseq	de novo transcriptome	150 bp, paired-end	CRX519753	PRJCA012397	NGDC GSA
Graphiurus kelleni	Male	Adult	Brain	3	Technical3	Illumina Novaseq	de novo transcriptome	150 bp, paired-end	CRX519754	PRJCA012397	NGDC GSA
Graphiurus kelleni	Male	Adult	Kidney	1	Technical1	Illumina Novaseq	de novo transcriptome	150 bp, paired-end	CRX555653	PRJCA013549	NGDC GSA
Graphiurus kelleni	Male	Adult	Kidney	2	Technical2	Illumina Novaseq	de novo transcriptome	150 bp, paired-end	CRX555654	PRJCA013549	NGDC GSA
Graphiurus kelleni	Male	Adult	Kidney	3	Technical3	Illumina Novaseq	de novo transcriptome	150 bp, paired-end	CRX555655	PRJCA013549	NGDC GSA
Graphiurus kelleni	Male	Adult	Liver	1	Technical1	Illumina Novaseq	de novo transcriptome	150 bp, paired-end	CRX555650	PRJCA013549	NGDC GSA
Graphiurus kelleni	Male	Adult	Liver	2	Technical2	Illumina Novaseq	de novo transcriptome	150 bp, paired-end	CRX555651	PRJCA013549	NGDC GSA
Graphiurus kelleni	Male	Adult	Liver	3	Technical3	Illumina Novaseq	de novo transcriptome	150 bp, paired-end	CRX555652	PRJCA013549	NGDC GSA
Heterocephalus glaber	Male	Adult	Brain	1	Technical1	Illumina HiSeq 2000	Ensembl release 99	100 bp, paired-end	SRR306401	PRJNA143625	NCBI SRA
Heterocephalus glaber	Male	Adult	Brain	2	Technical2	Illumina HiSeq 2000	Ensembl release 99	100 bp, paired-end	SRR306402	PRJNA143625	NCBI SRA	Excluded
Heterocephalus glaber	Male	Adult	Kidney	1	Technical3	Illumina HiSeq 2000	Ensembl release 99	100 bp, paired-end	SRR306398	PRJNA143625	NCBI SRA
Heterocephalus glaber	Male	Adult	Kidney	2	Technical1	Illumina HiSeq 2000	Ensembl release 99	100 bp, paired-end	SRR306399	PRJNA143625	NCBI SRA	Excluded
Heterocephalus glaber	Male	Adult	Liver	1	Technical2	Illumina HiSeq 2000	Ensembl release 99	100 bp, paired-end	SRR306395	PRJNA143625	NCBI SRA
Heterocephalus glaber	Male	Adult	Liver	2	Technical3	Illumina HiSeq 2000	Ensembl release 99	100 bp, paired-end	SRR306396	PRJNA143625	NCBI SRA	Excluded
Hipposideros armiger	Male	Adult	Brain	1	Technical1	Illumina Novaseq	NCBI	150 bp, paired-end	CRX519755	PRJCA012397	NGDC GSA
Hipposideros armiger	Male	Adult	Brain	2	Technical2	Illumina Novaseq	NCBI	150 bp, paired-end	CRX519756	PRJCA012397	NGDC GSA
Hipposideros armiger	Male	Adult	Brain	3	Technical3	Illumina Novaseq	NCBI	150 bp, paired-end	CRX519757	PRJCA012397	NGDC GSA
Hipposideros armiger	Male	Adult	Brain	4	Biological2	Illumina Novaseq	NCBI	150 bp, paired-end	CRX519758	PRJCA012397	NGDC GSA
Hipposideros armiger	Female	Adult	Brain	5	Biological3	Illumina Novaseq	NCBI	150 bp, paired-end	CRX519759	PRJCA012397	NGDC GSA
Hipposideros armiger	Male	Adult	Kidney	1	Technical1	Illumina Novaseq	NCBI	150 bp, paired-end	CRX555661	PRJCA013549	NGDC GSA
Hipposideros armiger	Male	Adult	Kidney	2	Technical2	Illumina Novaseq	NCBI	150 bp, paired-end	CRX555662	PRJCA013549	NGDC GSA
Hipposideros armiger	Male	Adult	Kidney	3	Technical3	Illumina Novaseq	NCBI	150 bp, paired-end	CRX555663	PRJCA013549	NGDC GSA
Hipposideros armiger	Male	Adult	Kidney	4	Biological2	Illumina Novaseq	NCBI	150 bp, paired-end	CRX555664	PRJCA013549	NGDC GSA
Hipposideros armiger	Female	Adult	Kidney	5	Biological3	Illumina Novaseq	NCBI	150 bp, paired-end	CRX555665	PRJCA013549	NGDC GSA
Hipposideros armiger	Male	Adult	Liver	1	Technical1	Illumina Novaseq	NCBI	150 bp, paired-end	CRX555656	PRJCA013549	NGDC GSA
Hipposideros armiger	Male	Adult	Liver	2	Technical2	Illumina Novaseq	NCBI	150 bp, paired-end	CRX555657	PRJCA013549	NGDC GSA
Hipposideros armiger	Male	Adult	Liver	3	Technical3	Illumina Novaseq	NCBI	150 bp, paired-end	CRX555658	PRJCA013549	NGDC GSA
Hipposideros armiger	Male	Adult	Liver	4	Biological2	Illumina Novaseq	NCBI	150 bp, paired-end	CRX555659	PRJCA013549	NGDC GSA
Hipposideros armiger	Female	Adult	Liver	5	Biological3	Illumina Novaseq	NCBI	150 bp, paired-end	CRX555660	PRJCA013549	NGDC GSA
Hipposideros larvatus	Male	Adult	Brain	1	Biological1	Illumina Novaseq	de novo transcriptome	150 bp, paired-end	CRX519760	PRJCA012397	NGDC GSA
Hipposideros larvatus	Male	Adult	Brain	2	Biological2	Illumina Novaseq	de novo transcriptome	150 bp, paired-end	CRX519761	PRJCA012397	NGDC GSA
Hipposideros larvatus	Male	Adult	Brain	3	Biological3	Illumina Novaseq	de novo transcriptome	150 bp, paired-end	CRX519762	PRJCA012397	NGDC GSA
Hipposideros larvatus	Male	Adult	Kidney	1	Biological1	Illumina Novaseq	de novo transcriptome	150 bp, paired-end	CRX555670	PRJCA013549	NGDC GSA
Hipposideros larvatus	Male	Adult	Kidney	2	Biological2	Illumina Novaseq	de novo transcriptome	150 bp, paired-end	CRX555671	PRJCA013549	NGDC GSA
Hipposideros larvatus	Male	Adult	Kidney	3	Biological3	Illumina Novaseq	de novo transcriptome	150 bp, paired-end	CRX555672	PRJCA013549	NGDC GSA
Hipposideros larvatus	Male	Adult	Kidney	4	Biological4	Illumina Novaseq	de novo transcriptome	150 bp, paired-end	CRX555673	PRJCA013549	NGDC GSA
Hipposideros larvatus	Male	Adult	Liver	1	Biological1	Illumina Novaseq	de novo transcriptome	150 bp, paired-end	CRX555666	PRJCA013549	NGDC GSA
Hipposideros larvatus	Male	Adult	Liver	2	Biological2	Illumina Novaseq	de novo transcriptome	150 bp, paired-end	CRX555667	PRJCA013549	NGDC GSA
Hipposideros larvatus	Male	Adult	Liver	3	Biological3	Illumina Novaseq	de novo transcriptome	150 bp, paired-end	CRX555668	PRJCA013549	NGDC GSA
Hipposideros larvatus	Male	Adult	Liver	4	Biological4	Illumina Novaseq	de novo transcriptome	150 bp, paired-end	CRX555669	PRJCA013549	NGDC GSA
Hipposideros pomona	Male	Adult	Brain	1	Biological1	Illumina Novaseq	de novo transcriptome	150 bp, paired-end	CRX519763	PRJCA012397	NGDC GSA
Hipposideros pomona	Male	Adult	Brain	2	Biological2	Illumina Novaseq	de novo transcriptome	150 bp, paired-end	CRX519764	PRJCA012397	NGDC GSA
Hipposideros pomona	Male	Adult	Brain	3	Biological3	Illumina Novaseq	de novo transcriptome	150 bp, paired-end	CRX519765	PRJCA012397	NGDC GSA
Hipposideros pomona	Male	Adult	Kidney	1	Biological1	Illumina Novaseq	de novo transcriptome	150 bp, paired-end	CRX555677	PRJCA013549	NGDC GSA
Hipposideros pomona	Male	Adult	Kidney	2	Biological2	Illumina Novaseq	de novo transcriptome	150 bp, paired-end	CRX555678	PRJCA013549	NGDC GSA
Hipposideros pomona	Male	Adult	Kidney	3	Biological3	Illumina Novaseq	de novo transcriptome	150 bp, paired-end	CRX555679	PRJCA013549	NGDC GSA
Hipposideros pomona	Male	Subadult	Liver	1	Biological1	Illumina Novaseq	de novo transcriptome	150 bp, paired-end	CRX555674	PRJCA013549	NGDC GSA
Hipposideros pomona	Male	Adult	Liver	2	Biological2	Illumina Novaseq	de novo transcriptome	150 bp, paired-end	CRX555675	PRJCA013549	NGDC GSA
Hipposideros pomona	Male	Adult	Liver	3	Biological3	Illumina Novaseq	de novo transcriptome	150 bp, paired-end	CRX555676	PRJCA013549	NGDC GSA
Hipposideros pratti	Female	Adult	Brain	1	Technical1	Illumina Novaseq	de novo transcriptome	150 bp, paired-end	CRX519766	PRJCA012397	NGDC GSA
Hipposideros pratti	Female	Adult	Brain	2	Technical2	Illumina Novaseq	de novo transcriptome	150 bp, paired-end	CRX519767	PRJCA012397	NGDC GSA
Hipposideros pratti	Female	Adult	Brain	3	Technical3	Illumina Novaseq	de novo transcriptome	150 bp, paired-end	CRX519768	PRJCA012397	NGDC GSA
Hipposideros pratti	Female	Adult	Kidney	1	Technical1	Illumina Novaseq	de novo transcriptome	150 bp, paired-end	CRX555683	PRJCA013549	NGDC GSA
Hipposideros pratti	Female	Adult	Kidney	2	Technical2	Illumina Novaseq	de novo transcriptome	150 bp, paired-end	CRX555684	PRJCA013549	NGDC GSA
Hipposideros pratti	Female	Adult	Kidney	3	Technical3	Illumina Novaseq	de novo transcriptome	150 bp, paired-end	CRX555685	PRJCA013549	NGDC GSA
Hipposideros pratti	Female	Adult	Liver	1	Technical1	Illumina Novaseq	de novo transcriptome	150 bp, paired-end	CRX555680	PRJCA013549	NGDC GSA
Hipposideros pratti	Female	Adult	Liver	2	Technical2	Illumina Novaseq	de novo transcriptome	150 bp, paired-end	CRX555681	PRJCA013549	NGDC GSA
Hipposideros pratti	Female	Adult	Liver	3	Technical3	Illumina Novaseq	de novo transcriptome	150 bp, paired-end	CRX555682	PRJCA013549	NGDC GSA
Homo sapiens	Female	Adult	Brain	1	Biological1	Illumina GA	Ensembl release 99	76 bp, single-end	SRR306838	PRJNA143627	NCBI SRA
Homo sapiens	Male	Adult	Brain	2	Biological2	Illumina GA	Ensembl release 99	76 bp, single-end	SRR306839	PRJNA143627	NCBI SRA
Homo sapiens	Male	Adult	Brain	3	Biological3	Illumina GA	Ensembl release 99	100 bp, paired-end	SRR306840	PRJNA143627	NCBI SRA
Homo sapiens	Male	Adult	Brain	4	Biological4	Illumina GA	Ensembl release 99	76 bp, single-end	SRR306841	PRJNA143627	NCBI SRA
Homo sapiens	Male	Adult	Brain	5	Biological5	Illumina GA	Ensembl release 99	100 bp, paired-end	SRR306842	PRJNA143627	NCBI SRA
Homo sapiens	Male	Adult	Brain	6	Biological6	Illumina GA	Ensembl release 99	76 bp, single-end	SRR306843	PRJNA143627	NCBI SRA
Homo sapiens	Female	Adult	Kidney	1	Biological1	Illumina GA	Ensembl release 99	76 bp, single-end	SRR306851	PRJNA143627	NCBI SRA
Homo sapiens	Male	Adult	Kidney	2	Biological2	Illumina GA	Ensembl release 99	76 bp, single-end	SRR306852	PRJNA143627	NCBI SRA
Homo sapiens	Male	Adult	Kidney	3	Biological3	Illumina GA	Ensembl release 99	76 bp, single-end	SRR306853	PRJNA143627	NCBI SRA
Homo sapiens	Male	Adult	Liver	1	Biological1	Illumina GA	Ensembl release 99	76 bp, single-end	SRR306854	PRJNA143627	NCBI SRA
Homo sapiens	Male	Adult	Liver	2	Biological2	Illumina GA	Ensembl release 99	76 bp, single-end	SRR306855	PRJNA143627	NCBI SRA
Homo sapiens	Male	Adult	Liver	3	Biological3	Illumina GA	Ensembl release 99	76 bp, single-end	SRR306856	PRJNA143627	NCBI SRA
Hystrix brachyura	Male	Adult	Brain	1	Technical1	Illumina Novaseq	de novo transcriptome	150 bp, paired-end	CRX519769	PRJCA012397	NGDC GSA
Hystrix brachyura	Male	Adult	Brain	2	Technical2	Illumina Novaseq	de novo transcriptome	150 bp, paired-end	CRX519770	PRJCA012397	NGDC GSA
Hystrix brachyura	Male	Adult	Brain	3	Technical3	Illumina Novaseq	de novo transcriptome	150 bp, paired-end	CRX519771	PRJCA012397	NGDC GSA
Hystrix brachyura	Male	Adult	Kidney	1	Technical1	Illumina Novaseq	de novo transcriptome	150 bp, paired-end	CRX555689	PRJCA013549	NGDC GSA
Hystrix brachyura	Male	Adult	Kidney	2	Technical2	Illumina Novaseq	de novo transcriptome	150 bp, paired-end	CRX555690	PRJCA013549	NGDC GSA
Hystrix brachyura	Male	Adult	Kidney	3	Technical3	Illumina Novaseq	de novo transcriptome	150 bp, paired-end	CRX555691	PRJCA013549	NGDC GSA
Hystrix brachyura	Male	Adult	Liver	1	Technical1	Illumina Novaseq	de novo transcriptome	150 bp, paired-end	CRX555686	PRJCA013549	NGDC GSA
Hystrix brachyura	Male	Adult	Liver	2	Technical2	Illumina Novaseq	de novo transcriptome	150 bp, paired-end	CRX555687	PRJCA013549	NGDC GSA
Hystrix brachyura	Male	Adult	Liver	3	Technical3	Illumina Novaseq	de novo transcriptome	150 bp, paired-end	CRX555688	PRJCA013549	NGDC GSA
Ia io	Female	Adult	Brain	1	Biological1	Illumina Novaseq	de novo transcriptome	150 bp, paired-end	CRX519772	PRJCA012397	NGDC GSA
Ia io	Male	Adult	Brain	2	Biological2	Illumina Novaseq	de novo transcriptome	150 bp, paired-end	CRX519773	PRJCA012397	NGDC GSA
Ia io	Female	Adult	Brain	3	Biological3	Illumina Novaseq	de novo transcriptome	150 bp, paired-end	CRX519774	PRJCA012397	NGDC GSA
Ia io	Female	Adult	Kidney	1	Biological1	Illumina Novaseq	de novo transcriptome	150 bp, paired-end	CRX555695	PRJCA013549	NGDC GSA
Ia io	Male	Adult	Kidney	2	Biological2	Illumina Novaseq	de novo transcriptome	150 bp, paired-end	CRX555696	PRJCA013549	NGDC GSA
Ia io	Female	Adult	Kidney	3	Biological3	Illumina Novaseq	de novo transcriptome	150 bp, paired-end	CRX555697	PRJCA013549	NGDC GSA
Ia io	Female	Adult	Liver	1	Biological1	Illumina Novaseq	de novo transcriptome	150 bp, paired-end	CRX555692	PRJCA013549	NGDC GSA
Ia io	Male	Adult	Liver	2	Biological2	Illumina Novaseq	de novo transcriptome	150 bp, paired-end	CRX555693	PRJCA013549	NGDC GSA
Ia io	Female	Adult	Liver	3	Biological3	Illumina Novaseq	de novo transcriptome	150 bp, paired-end	CRX555694	PRJCA013549	NGDC GSA
Kerivoula hardwickii	Female	Adult	Brain	1	Biological1	Illumina Novaseq	de novo transcriptome	150 bp, paired-end	CRX519775	PRJCA012397	NGDC GSA
Kerivoula hardwickii	Female	Adult	Brain	2	Biological2	Illumina Novaseq	de novo transcriptome	150 bp, paired-end	CRX519776	PRJCA012397	NGDC GSA
Kerivoula hardwickii	Female	Adult	Kidney	1	Biological1	Illumina Novaseq	de novo transcriptome	150 bp, paired-end	CRX555700	PRJCA013549	NGDC GSA
Kerivoula hardwickii	Female	Adult	Kidney	2	Biological2	Illumina Novaseq	de novo transcriptome	150 bp, paired-end	CRX555701	PRJCA013549	NGDC GSA
Kerivoula hardwickii	Female	Adult	Liver	1	Biological1	Illumina Novaseq	de novo transcriptome	150 bp, paired-end	CRX555698	PRJCA013549	NGDC GSA
Kerivoula hardwickii	Female	Adult	Liver	2	Biological2	Illumina Novaseq	de novo transcriptome	150 bp, paired-end	CRX555699	PRJCA013549	NGDC GSA
Lemur catta	Male	Adult	Liver	1	Biological1	Illumina HiSeq 2000	de novo transcriptome	76 bp, paired-end	ERR1331685	PRJEB13074	NCBI SRA
Macaca fascicularis	Male	Adult	Brain	1	Biological1	Illumina GA	Ensembl release 99	100 bp, paired-end	SRR223512	PRJNA141257	NCBI SRA
Macaca fascicularis	Male	Adult	Kidney	1	Biological1	Illumina GA	Ensembl release 99	100 bp, paired-end	SRR223514	PRJNA141257	NCBI SRA
Macaca fascicularis	Male	Adult	Liver	1	Biological1	Illumina GA	Ensembl release 99	100 bp, paired-end	SRR223515	PRJNA141257	NCBI SRA
Macaca mulatta	Female	Adult	Brain	1	Biological1	Illumina GA	Ensembl release 99	76 bp, single-end	SRR306777	PRJNA143627	NCBI SRA
Macaca mulatta	Male	Adult	Brain	2	Biological2	Illumina GA	Ensembl release 99	76 bp, single-end	SRR306778	PRJNA143627	NCBI SRA
Macaca mulatta	Male	Adult	Brain	3	Biological3	Illumina GA	Ensembl release 99	100 bp, paired-end	SRR306779	PRJNA143627	NCBI SRA
Macaca mulatta	Female	Adult	Kidney	1	Biological1	Illumina GA	Ensembl release 99	76 bp, single-end	SRR306784	PRJNA143627	NCBI SRA
Macaca mulatta	Male	Adult	Kidney	2	Biological2	Illumina GA	Ensembl release 99	76 bp, single-end	SRR306785	PRJNA143627	NCBI SRA
Macaca mulatta	Female	Adult	Liver	1	Biological1	Illumina GA	Ensembl release 99	76 bp, single-end	SRR306786	PRJNA143627	NCBI SRA
Macaca mulatta	Male	Adult	Liver	2	Biological2	Illumina GA	Ensembl release 99	76 bp, single-end	SRR306787	PRJNA143627	NCBI SRA
Macaca mulatta	Male	Adult	Liver	3	Biological3	Illumina GA	Ensembl release 99	76 bp, single-end	SRR306788	PRJNA143627	NCBI SRA
Meles meles	Male	Adult	Brain	1	Biological1	Illumina GA	de novo transcriptome	51 bp, paired-end	SRR636956	PRJNA184055	NCBI SRA
Meles meles	Male	Adult	Brain	2	Biological2	Illumina GA	de novo transcriptome	51 bp, paired-end	SRR636957	PRJNA184055	NCBI SRA
Meles meles	Male	Adult	Kidney	1	Biological1	Illumina GA	de novo transcriptome	51 bp, paired-end	SRR636911	PRJNA184055	NCBI SRA
Meles meles	Male	Adult	Kidney	2	Biological2	Illumina GA	de novo transcriptome	51 bp, paired-end	SRR636912	PRJNA184055	NCBI SRA
Meles meles	Male	Adult	Liver	1	Biological1	Illumina GA	de novo transcriptome	51 bp, paired-end	SRR636863	PRJNA184055	NCBI SRA
Meles meles	Male	Adult	Liver	2	Biological2	Illumina GA	de novo transcriptome	51 bp, paired-end	SRR636864	PRJNA184055	NCBI SRA
Meriones unguiculatus	Male	Adult	Brain	1	Biological1	Illumina GA	Ensembl release 99	51 bp, paired-end	SRR636958	PRJNA184055	NCBI SRA
Meriones unguiculatus	Male	Adult	Brain	2	Biological2	Illumina GA	Ensembl release 99	51 bp, paired-end	SRR636959	PRJNA184055	NCBI SRA
Meriones unguiculatus	Male	Adult	Brain	3	Biological3	Illumina GA	Ensembl release 99	51 bp, paired-end	SRR636960	PRJNA184055	NCBI SRA
Meriones unguiculatus	Male	Adult	Kidney	1	Biological1	Illumina GA	Ensembl release 99	51 bp, paired-end	SRR636913	PRJNA184055	NCBI SRA
Meriones unguiculatus	Male	Adult	Kidney	2	Biological2	Illumina GA	Ensembl release 99	51 bp, paired-end	SRR636914	PRJNA184055	NCBI SRA
Meriones unguiculatus	Male	Adult	Kidney	3	Biological3	Illumina GA	Ensembl release 99	51 bp, paired-end	SRR636915	PRJNA184055	NCBI SRA
Meriones unguiculatus	Male	Adult	Liver	1	Biological1	Illumina GA	Ensembl release 99	51 bp, paired-end	SRR636865	PRJNA184055	NCBI SRA
Meriones unguiculatus	Male	Adult	Liver	2	Biological2	Illumina GA	Ensembl release 99	51 bp, paired-end	SRR636866	PRJNA184055	NCBI SRA
Meriones unguiculatus	Male	Adult	Liver	3	Biological3	Illumina GA	Ensembl release 99	51 bp, paired-end	SRR636867	PRJNA184055	NCBI SRA
Mesocricetus auratus	Male	Adult	Brain	1	Biological1	Illumina GA	Ensembl release 99	51 bp, paired-end	SRR636951	PRJNA184055	NCBI SRA
Mesocricetus auratus	Male	Adult	Brain	2	Biological2	Illumina GA	Ensembl release 99	51 bp, paired-end	SRR636952	PRJNA184055	NCBI SRA
Mesocricetus auratus	Male	Adult	Brain	3	Biological3	Illumina GA	Ensembl release 99	51 bp, paired-end	SRR636953	PRJNA184055	NCBI SRA
Mesocricetus auratus	Male	Adult	Kidney	1	Biological1	Illumina GA	Ensembl release 99	51 bp, paired-end	SRR636907	PRJNA184055	NCBI SRA
Mesocricetus auratus	Male	Adult	Kidney	2	Biological2	Illumina GA	Ensembl release 99	51 bp, paired-end	SRR636908	PRJNA184055	NCBI SRA
Mesocricetus auratus	Male	Adult	Kidney	3	Biological3	Illumina GA	Ensembl release 99	51 bp, paired-end	SRR636909	PRJNA184055	NCBI SRA
Mesocricetus auratus	Male	Adult	Liver	1	Biological1	Illumina GA	Ensembl release 99	51 bp, paired-end	SRR636857	PRJNA184055	NCBI SRA
Mesocricetus auratus	Male	Adult	Liver	2	Biological2	Illumina GA	Ensembl release 99	51 bp, paired-end	SRR636858	PRJNA184055	NCBI SRA
Mesocricetus auratus	Male	Adult	Liver	3	Biological3	Illumina GA	Ensembl release 99	51 bp, paired-end	SRR636859	PRJNA184055	NCBI SRA
Microcebus murinus	Male	Adult	Brain	1	Biological1	Illumina HiSeq 2000	Ensembl release 99	100 bp, paired-end	SRR1758991	PRJNA271912	NCBI SRA
Microcebus murinus	Male	Adult	Brain	2	Biological2	Illumina HiSeq 2000	Ensembl release 99	100 bp, paired-end	SRR1758992	PRJNA271912	NCBI SRA
Microcebus murinus	Male	Adult	Brain	3	Biological3	Illumina HiSeq 2000	Ensembl release 99	100 bp, paired-end	SRR1758993	PRJNA271912	NCBI SRA
Microcebus murinus	Male	Adult	Brain	4	Biological4	Illumina HiSeq 2000	Ensembl release 99	100 bp, paired-end	SRR1758989	PRJNA271912	NCBI SRA
Microcebus murinus	Male	Adult	Brain	5	Biological5	Illumina HiSeq 2000	Ensembl release 99	100 bp, paired-end	SRR1758990	PRJNA271912	NCBI SRA
Microcebus murinus	Male	Adult	Kidney	1	Biological1	Illumina HiSeq 2000	Ensembl release 99	100 bp, paired-end	SRR1758995	PRJNA271912	NCBI SRA
Microcebus murinus	Male	Adult	Kidney	2	Biological2	Illumina HiSeq 2000	Ensembl release 99	100 bp, paired-end	SRR1758996	PRJNA271912	NCBI SRA
Microcebus murinus	Male	Adult	Liver	1	Biological1	Illumina HiSeq 2000	Ensembl release 99	100 bp, paired-end	SRR1758997	PRJNA271912	NCBI SRA
Miniopterus fuliginosus	Male	Adult	Brain	1	Biological1	Illumina Novaseq	de novo transcriptome	150 bp, paired-end	CRX519777	PRJCA012397	NGDC GSA
Miniopterus fuliginosus	Male	Adult	Brain	2	Biological2	Illumina Novaseq	de novo transcriptome	150 bp, paired-end	CRX519778	PRJCA012397	NGDC GSA
Miniopterus fuliginosus	Male	Adult	Brain	3	Biological3	Illumina Novaseq	de novo transcriptome	150 bp, paired-end	CRX519779	PRJCA012397	NGDC GSA
Miniopterus fuliginosus	Male	Adult	Kidney	1	Biological1	Illumina Novaseq	de novo transcriptome	150 bp, paired-end	CRX555705	PRJCA013549	NGDC GSA
Miniopterus fuliginosus	Male	Adult	Kidney	2	Biological2	Illumina Novaseq	de novo transcriptome	150 bp, paired-end	CRX555706	PRJCA013549	NGDC GSA
Miniopterus fuliginosus	Male	Adult	Kidney	3	Biological3	Illumina Novaseq	de novo transcriptome	150 bp, paired-end	CRX555707	PRJCA013549	NGDC GSA
Miniopterus fuliginosus	Male	Adult	Liver	1	Biological1	Illumina Novaseq	de novo transcriptome	150 bp, paired-end	CRX555702	PRJCA013549	NGDC GSA
Miniopterus fuliginosus	Male	Adult	Liver	2	Biological2	Illumina Novaseq	de novo transcriptome	150 bp, paired-end	CRX555703	PRJCA013549	NGDC GSA
Miniopterus fuliginosus	Male	Adult	Liver	3	Biological3	Illumina Novaseq	de novo transcriptome	150 bp, paired-end	CRX555704	PRJCA013549	NGDC GSA
Monodelphis domestica	Female	Adult	Brain	1	Biological1	Illumina GA	Ensembl release 99	76 bp, single-end	SRR306742	PRJNA143627	NCBI SRA
Monodelphis domestica	Female	Adult	Brain	2	Biological2	Illumina GA	Ensembl release 99	76 bp, single-end	SRR306743	PRJNA143627	NCBI SRA
Monodelphis domestica	Male	Adult	Brain	3	Biological3	Illumina GA	Ensembl release 99	76 bp, single-end	SRR306744	PRJNA143627	NCBI SRA
Monodelphis domestica	Female	Adult	Kidney	1	Biological1	Illumina GA	Ensembl release 99	76 bp, single-end	SRR306751	PRJNA143627	NCBI SRA
Monodelphis domestica	Male	Adult	Kidney	2	Biological2	Illumina GA	Ensembl release 99	76 bp, single-end	SRR306752	PRJNA143627	NCBI SRA
Monodelphis domestica	Male	Adult	Liver	1	Biological1	Illumina GA	Ensembl release 99	76 bp, single-end	SRR306754	PRJNA143627	NCBI SRA
Monodelphis domestica	Female	Adult	Liver	2	Biological2	Illumina GA	Ensembl release 99	76 bp, single-end	SRR306753	PRJNA143627	NCBI SRA
Muntiacus muntjak	Female	Adult	Brain	1	Technical1	Illumina Novaseq	NCBI	150 bp, paired-end	CRX519780	PRJCA012397	NGDC GSA
Muntiacus muntjak	Female	Adult	Brain	2	Technical2	Illumina Novaseq	NCBI	150 bp, paired-end	CRX519781	PRJCA012397	NGDC GSA
Muntiacus muntjak	Female	Adult	Brain	3	Technical3	Illumina Novaseq	NCBI	150 bp, paired-end	CRX519782	PRJCA012397	NGDC GSA
Muntiacus muntjak	Female	Adult	Kidney	1	Technical1	Illumina Novaseq	NCBI	150 bp, paired-end	CRX555711	PRJCA013549	NGDC GSA
Muntiacus muntjak	Female	Adult	Kidney	2	Technical2	Illumina Novaseq	NCBI	150 bp, paired-end	CRX555712	PRJCA013549	NGDC GSA
Muntiacus muntjak	Female	Adult	Kidney	3	Technical3	Illumina Novaseq	NCBI	150 bp, paired-end	CRX555713	PRJCA013549	NGDC GSA
Muntiacus muntjak	Female	Adult	Liver	1	Technical1	Illumina Novaseq	NCBI	150 bp, paired-end	CRX555708	PRJCA013549	NGDC GSA
Muntiacus muntjak	Female	Adult	Liver	2	Technical2	Illumina Novaseq	NCBI	150 bp, paired-end	CRX555709	PRJCA013549	NGDC GSA
Muntiacus muntjak	Female	Adult	Liver	3	Technical3	Illumina Novaseq	NCBI	150 bp, paired-end	CRX555710	PRJCA013549	NGDC GSA
Murina cyclotis	Female	Adult	Brain	1	Biological1	Illumina Novaseq	de novo transcriptome	150 bp, paired-end	CRX519783	PRJCA012397	NGDC GSA
Murina cyclotis	Female	Adult	Brain	2	Biological2	Illumina Novaseq	de novo transcriptome	150 bp, paired-end	CRX519784	PRJCA012397	NGDC GSA
Murina cyclotis	Female	Adult	Kidney	1	Biological1	Illumina Novaseq	de novo transcriptome	150 bp, paired-end	CRX555716	PRJCA013549	NGDC GSA
Murina cyclotis	Female	Adult	Kidney	2	Biological2	Illumina Novaseq	de novo transcriptome	150 bp, paired-end	CRX555717	PRJCA013549	NGDC GSA
Murina cyclotis	Female	Adult	Liver	1	Biological1	Illumina Novaseq	de novo transcriptome	150 bp, paired-end	CRX555714	PRJCA013549	NGDC GSA
Murina cyclotis	Female	Adult	Liver	2	Biological2	Illumina Novaseq	de novo transcriptome	150 bp, paired-end	CRX555715	PRJCA013549	NGDC GSA
Murina hilgendorfi	Male	Adult	Brain	1	Technical1	Illumina Novaseq	de novo transcriptome	150 bp, paired-end	CRX519785	PRJCA012397	NGDC GSA
Murina hilgendorfi	Male	Adult	Brain	2	Technical2	Illumina Novaseq	de novo transcriptome	150 bp, paired-end	CRX519786	PRJCA012397	NGDC GSA
Murina hilgendorfi	Male	Adult	Brain	3	Technical3	Illumina Novaseq	de novo transcriptome	150 bp, paired-end	CRX519787	PRJCA012397	NGDC GSA
Murina hilgendorfi	Male	Adult	Kidney	1	Technical1	Illumina Novaseq	de novo transcriptome	150 bp, paired-end	CRX555721	PRJCA013549	NGDC GSA
Murina hilgendorfi	Male	Adult	Kidney	2	Technical2	Illumina Novaseq	de novo transcriptome	150 bp, paired-end	CRX555722	PRJCA013549	NGDC GSA
Murina hilgendorfi	Male	Adult	Kidney	3	Technical3	Illumina Novaseq	de novo transcriptome	150 bp, paired-end	CRX555723	PRJCA013549	NGDC GSA
Murina hilgendorfi	Male	Adult	Liver	1	Technical1	Illumina Novaseq	de novo transcriptome	150 bp, paired-end	CRX555718	PRJCA013549	NGDC GSA
Murina hilgendorfi	Male	Adult	Liver	2	Technical2	Illumina Novaseq	de novo transcriptome	150 bp, paired-end	CRX555719	PRJCA013549	NGDC GSA
Murina hilgendorfi	Male	Adult	Liver	3	Technical3	Illumina Novaseq	de novo transcriptome	150 bp, paired-end	CRX555720	PRJCA013549	NGDC GSA
Murina leucogaster	Male	Adult	Brain	1	Biological1	Illumina GA	de novo transcriptome	51 bp, paired-end	SRR636954	PRJNA184055	NCBI SRA
Murina leucogaster	Male	Adult	Brain	2	Biological2	Illumina GA	de novo transcriptome	51 bp, paired-end	SRR636955	PRJNA184055	NCBI SRA
Murina leucogaster	Male	Adult	Kidney	1	Biological1	Illumina GA	de novo transcriptome	51 bp, paired-end	SRR636910	PRJNA184055	NCBI SRA
Murina leucogaster	Male	Adult	Liver	1	Biological1	Illumina GA	de novo transcriptome	51 bp, paired-end	SRR636860	PRJNA184055	NCBI SRA
Murina leucogaster	Male	Adult	Liver	2	Biological2	Illumina GA	de novo transcriptome	51 bp, paired-end	SRR636861	PRJNA184055	NCBI SRA
Mus musculus	Male	Adult	Brain	1	Biological1	Illumina GA	Ensembl release 99	51 bp, paired-end	SRR636961	PRJNA184055	NCBI SRA
Mus musculus	Male	Adult	Brain	2	Biological2	Illumina GA	Ensembl release 99	51 bp, paired-end	SRR636962	PRJNA184055	NCBI SRA
Mus musculus	Male	Adult	Brain	3	Biological3	Illumina GA	Ensembl release 99	51 bp, paired-end	SRR636963	PRJNA184055	NCBI SRA
Mus musculus	Male	Adult	Kidney	1	Biological1	Illumina GA	Ensembl release 99	51 bp, paired-end	SRR636916	PRJNA184055	NCBI SRA
Mus musculus	Male	Adult	Kidney	2	Biological2	Illumina GA	Ensembl release 99	51 bp, paired-end	SRR636917	PRJNA184055	NCBI SRA
Mus musculus	Male	Adult	Kidney	3	Biological3	Illumina GA	Ensembl release 99	51 bp, paired-end	SRR636918	PRJNA184055	NCBI SRA
Mus musculus	Male	Adult	Liver	1	Biological1	Illumina GA	Ensembl release 99	51 bp, paired-end	SRR636868	PRJNA184055	NCBI SRA
Mus musculus	Male	Adult	Liver	2	Biological2	Illumina GA	Ensembl release 99	51 bp, paired-end	SRR636869	PRJNA184055	NCBI SRA
Mus musculus	Male	Adult	Liver	3	Biological3	Illumina GA	Ensembl release 99	51 bp, paired-end	SRR636870	PRJNA184055	NCBI SRA
Mustela putorius	NA	Adult	Brain	1	Biological1	Illumina HiSeq 2000	Ensembl release 99	51 bp, paired-end	SRR6206898	PRJNA415552	NCBI SRA
Mustela putorius	Male	Adult	Brain	2	Biological2	Illumina Novaseq	Ensembl release 99	150 bp, paired-end	CRX519788	PRJCA012397	NGDC GSA
Mustela putorius	Male	Subadult	Brain	3	Biological3	Illumina Novaseq	Ensembl release 99	150 bp, paired-end	CRX519789	PRJCA012397	NGDC GSA
Mustela putorius	NA	Adult	Kidney	1	Biological1	Illumina HiSeq 2000	Ensembl release 99	51 bp, paired-end	SRR6206907	PRJNA415552	NCBI SRA
Mustela putorius	Male	Adult	Kidney	2	Biological2	Illumina Novaseq	Ensembl release 99	150 bp, paired-end	CRX555726	PRJCA013549	NGDC GSA
Mustela putorius	Male	Subadult	Kidney	3	Biological3	Illumina Novaseq	Ensembl release 99	150 bp, paired-end	CRX555727	PRJCA013549	NGDC GSA
Mustela putorius	NA	Adult	Liver	1	Biological1	Illumina HiSeq 2000	Ensembl release 99	51 bp, paired-end	SRR6206912	PRJNA415552	NCBI SRA
Mustela putorius	Male	Adult	Liver	2	Biological2	Illumina Novaseq	Ensembl release 99	150 bp, paired-end	CRX555724	PRJCA013549	NGDC GSA
Mustela putorius	Male	Subadult	Liver	3	Biological3	Illumina Novaseq	Ensembl release 99	150 bp, paired-end	CRX555725	PRJCA013549	NGDC GSA
Mustela sibirica	Male	Adult	Brain	1	Biological1	Illumina Novaseq	de novo transcriptome	150 bp, paired-end	CRX519790	PRJCA012397	NGDC GSA
Mustela sibirica	Female	Adult	Brain	4	Biological2	Illumina Novaseq	de novo transcriptome	150 bp, paired-end	CRX519791	PRJCA012397	NGDC GSA
Mustela sibirica	Male	Adult	Kidney	1	Technical1	Illumina Novaseq	de novo transcriptome	150 bp, paired-end	CRX555730	PRJCA013549	NGDC GSA
Mustela sibirica	Male	Adult	Kidney	2	Technical2	Illumina Novaseq	de novo transcriptome	150 bp, paired-end	CRX555731	PRJCA013549	NGDC GSA
Mustela sibirica	Male	Adult	Kidney	3	Technical3	Illumina Novaseq	de novo transcriptome	150 bp, paired-end	CRX555732	PRJCA013549	NGDC GSA
Mustela sibirica	Female	Adult	Kidney	4	Biological2	Illumina Novaseq	de novo transcriptome	150 bp, paired-end	CRX555733	PRJCA013549	NGDC GSA
Mustela sibirica	Male	Adult	Kidney	5	Biological3	Illumina Novaseq	de novo transcriptome	150 bp, paired-end	CRX555734	PRJCA013549	NGDC GSA
Mustela sibirica	Female	Adult	Liver	4	Biological2	Illumina Novaseq	de novo transcriptome	150 bp, paired-end	CRX555728	PRJCA013549	NGDC GSA
Mustela sibirica	Male	Adult	Liver	5	Biological3	Illumina Novaseq	de novo transcriptome	150 bp, paired-end	CRX555729	PRJCA013549	NGDC GSA
Myocastor coypus	Male	Adult	Brain	1	Technical1	Illumina Novaseq	de novo transcriptome	150 bp, paired-end	CRX519792	PRJCA012397	NGDC GSA
Myocastor coypus	Male	Adult	Brain	2	Technical2	Illumina Novaseq	de novo transcriptome	150 bp, paired-end	CRX519793	PRJCA012397	NGDC GSA
Myocastor coypus	Male	Adult	Brain	3	Technical3	Illumina Novaseq	de novo transcriptome	150 bp, paired-end	CRX519794	PRJCA012397	NGDC GSA
Myocastor coypus	Male	Adult	Kidney	1	Technical1	Illumina Novaseq	de novo transcriptome	150 bp, paired-end	CRX555738	PRJCA013549	NGDC GSA
Myocastor coypus	Male	Adult	Kidney	2	Technical2	Illumina Novaseq	de novo transcriptome	150 bp, paired-end	CRX555739	PRJCA013549	NGDC GSA
Myocastor coypus	Male	Adult	Kidney	3	Technical3	Illumina Novaseq	de novo transcriptome	150 bp, paired-end	CRX555740	PRJCA013549	NGDC GSA
Myocastor coypus	Male	Adult	Liver	1	Technical1	Illumina Novaseq	de novo transcriptome	150 bp, paired-end	CRX555735	PRJCA013549	NGDC GSA
Myocastor coypus	Male	Adult	Liver	2	Technical2	Illumina Novaseq	de novo transcriptome	150 bp, paired-end	CRX555736	PRJCA013549	NGDC GSA
Myocastor coypus	Male	Adult	Liver	3	Technical3	Illumina Novaseq	de novo transcriptome	150 bp, paired-end	CRX555737	PRJCA013549	NGDC GSA
Myotis brandtii	Male	Adult	Brain	1	Biological1	Illumina HiSeq 2000	Ensembl release 99	100 bp, paired-end	SRR617091	GSE42297	NCBI SRA
Myotis brandtii	Male	Adult	Kidney	1	Biological1	Illumina HiSeq 2000	Ensembl release 99	100 bp, paired-end	SRR617088	GSE42297	NCBI SRA
Myotis brandtii	Male	Adult	Kidney	2	Biological2	Illumina HiSeq 2000	Ensembl release 99	100 bp, paired-end	SRR617090	GSE42297	NCBI SRA
Myotis brandtii	Male	Adult	Liver	1	Biological1	Illumina HiSeq 2000	Ensembl release 99	100 bp, paired-end	SRR617087	GSE42297	NCBI SRA
Myotis brandtii	Male	Adult	Liver	2	Biological2	Illumina HiSeq 2000	Ensembl release 99	100 bp, paired-end	SRR617089	GSE42297	NCBI SRA
Myotis chinensis	Male	Adult	Brain	1	Technical1	Illumina Novaseq	de novo transcriptome	150 bp, paired-end	CRX519795	PRJCA012397	NGDC GSA
Myotis chinensis	Male	Adult	Brain	2	Technical2	Illumina Novaseq	de novo transcriptome	150 bp, paired-end	CRX519796	PRJCA012397	NGDC GSA
Myotis chinensis	Male	Adult	Brain	3	Technical3	Illumina Novaseq	de novo transcriptome	150 bp, paired-end	CRX519797	PRJCA012397	NGDC GSA
Myotis chinensis	Male	Adult	Brain	4	Biological2	Illumina Novaseq	de novo transcriptome	150 bp, paired-end	CRX519798	PRJCA012397	NGDC GSA
Myotis chinensis	Male	Adult	Brain	5	Biological3	Illumina Novaseq	de novo transcriptome	150 bp, paired-end	CRX519799	PRJCA012397	NGDC GSA
Myotis chinensis	Male	Adult	Kidney	1	Technical1	Illumina Novaseq	de novo transcriptome	150 bp, paired-end	CRX555746	PRJCA013549	NGDC GSA
Myotis chinensis	Male	Adult	Kidney	2	Technical2	Illumina Novaseq	de novo transcriptome	150 bp, paired-end	CRX555747	PRJCA013549	NGDC GSA
Myotis chinensis	Male	Adult	Kidney	3	Technical3	Illumina Novaseq	de novo transcriptome	150 bp, paired-end	CRX555748	PRJCA013549	NGDC GSA
Myotis chinensis	Male	Adult	Kidney	4	Biological2	Illumina Novaseq	de novo transcriptome	150 bp, paired-end	CRX555749	PRJCA013549	NGDC GSA
Myotis chinensis	Male	Adult	Kidney	5	Biological3	Illumina Novaseq	de novo transcriptome	150 bp, paired-end	CRX555750	PRJCA013549	NGDC GSA
Myotis chinensis	Male	Adult	Liver	1	Technical1	Illumina Novaseq	de novo transcriptome	150 bp, paired-end	CRX555741	PRJCA013549	NGDC GSA
Myotis chinensis	Male	Adult	Liver	2	Technical2	Illumina Novaseq	de novo transcriptome	150 bp, paired-end	CRX555742	PRJCA013549	NGDC GSA
Myotis chinensis	Male	Adult	Liver	3	Technical3	Illumina Novaseq	de novo transcriptome	150 bp, paired-end	CRX555743	PRJCA013549	NGDC GSA
Myotis chinensis	Male	Adult	Liver	4	Biological2	Illumina Novaseq	de novo transcriptome	150 bp, paired-end	CRX555744	PRJCA013549	NGDC GSA
Myotis chinensis	Male	Adult	Liver	5	Biological3	Illumina Novaseq	de novo transcriptome	150 bp, paired-end	CRX555745	PRJCA013549	NGDC GSA
Myotis fimbriatus	Female	Adult	Brain	1	Biological1	Illumina Novaseq	de novo transcriptome	150 bp, paired-end	CRX519800	PRJCA012397	NGDC GSA
Myotis fimbriatus	Male	Subadult	Brain	2	Biological2	Illumina Novaseq	de novo transcriptome	150 bp, paired-end	CRX519801	PRJCA012397	NGDC GSA
Myotis fimbriatus	Female	Adult	Brain	3	Biological3	Illumina Novaseq	de novo transcriptome	150 bp, paired-end	CRX519802	PRJCA012397	NGDC GSA
Myotis fimbriatus	Female	Adult	Kidney	1	Biological1	Illumina Novaseq	de novo transcriptome	150 bp, paired-end	CRX555754	PRJCA013549	NGDC GSA
Myotis fimbriatus	Male	Subadult	Kidney	2	Biological2	Illumina Novaseq	de novo transcriptome	150 bp, paired-end	CRX555755	PRJCA013549	NGDC GSA
Myotis fimbriatus	Female	Adult	Kidney	3	Biological3	Illumina Novaseq	de novo transcriptome	150 bp, paired-end	CRX555756	PRJCA013549	NGDC GSA
Myotis fimbriatus	Female	Adult	Liver	1	Biological1	Illumina Novaseq	de novo transcriptome	150 bp, paired-end	CRX555751	PRJCA013549	NGDC GSA
Myotis fimbriatus	Male	Subadult	Liver	2	Biological2	Illumina Novaseq	de novo transcriptome	150 bp, paired-end	CRX555752	PRJCA013549	NGDC GSA
Myotis fimbriatus	Female	Adult	Liver	3	Biological3	Illumina Novaseq	de novo transcriptome	150 bp, paired-end	CRX555753	PRJCA013549	NGDC GSA
Myotis laniger	Male	Adult	Brain	1	Biological1	Illumina Novaseq	de novo transcriptome	150 bp, paired-end	CRX519803	PRJCA012397	NGDC GSA
Myotis laniger	Female	Adult	Brain	2	Biological2	Illumina Novaseq	de novo transcriptome	150 bp, paired-end	CRX519804	PRJCA012397	NGDC GSA
Myotis laniger	Male	Subadult	Brain	3	Biological3	Illumina Novaseq	de novo transcriptome	150 bp, paired-end	CRX519805	PRJCA012397	NGDC GSA
Myotis laniger	Male	Subadult	Kidney	1	Biological1	Illumina Novaseq	de novo transcriptome	150 bp, paired-end	CRX555760	PRJCA013549	NGDC GSA
Myotis laniger	Female	Adult	Kidney	2	Biological2	Illumina Novaseq	de novo transcriptome	150 bp, paired-end	CRX555761	PRJCA013549	NGDC GSA
Myotis laniger	Male	Subadult	Kidney	3	Biological3	Illumina Novaseq	de novo transcriptome	150 bp, paired-end	CRX555762	PRJCA013549	NGDC GSA
Myotis laniger	Male	Adult	Liver	1	Biological1	Illumina Novaseq	de novo transcriptome	150 bp, paired-end	CRX555757	PRJCA013549	NGDC GSA
Myotis laniger	Female	Adult	Liver	2	Biological2	Illumina Novaseq	de novo transcriptome	150 bp, paired-end	CRX555758	PRJCA013549	NGDC GSA
Myotis laniger	Male	Subadult	Liver	3	Biological3	Illumina Novaseq	de novo transcriptome	150 bp, paired-end	CRX555759	PRJCA013549	NGDC GSA
Myotis muricola	Male	Adult	Brain	1	Biological1	Illumina Novaseq	de novo transcriptome	150 bp, paired-end	CRX519806	PRJCA012397	NGDC GSA
Myotis muricola	Female	Adult	Brain	2	Biological2	Illumina Novaseq	de novo transcriptome	150 bp, paired-end	CRX519807	PRJCA012397	NGDC GSA
Myotis muricola	Female	Adult	Brain	3	Biological3	Illumina Novaseq	de novo transcriptome	150 bp, paired-end	CRX519808	PRJCA012397	NGDC GSA
Myotis muricola	Male	Adult	Kidney	1	Biological1	Illumina Novaseq	de novo transcriptome	150 bp, paired-end	CRX555766	PRJCA013549	NGDC GSA
Myotis muricola	Female	Adult	Kidney	2	Biological2	Illumina Novaseq	de novo transcriptome	150 bp, paired-end	CRX555767	PRJCA013549	NGDC GSA
Myotis muricola	Female	Adult	Kidney	3	Biological3	Illumina Novaseq	de novo transcriptome	150 bp, paired-end	CRX555768	PRJCA013549	NGDC GSA
Myotis muricola	Male	Adult	Liver	1	Biological1	Illumina Novaseq	de novo transcriptome	150 bp, paired-end	CRX555763	PRJCA013549	NGDC GSA
Myotis muricola	Female	Adult	Liver	2	Biological2	Illumina Novaseq	de novo transcriptome	150 bp, paired-end	CRX555764	PRJCA013549	NGDC GSA
Myotis muricola	Female	Adult	Liver	3	Biological3	Illumina Novaseq	de novo transcriptome	150 bp, paired-end	CRX555765	PRJCA013549	NGDC GSA
Myotis pilosus	Male	Adult	Brain	1	Technical1	Illumina Novaseq	de novo transcriptome	150 bp, paired-end	CRX519809	PRJCA012397	NGDC GSA
Myotis pilosus	Male	Adult	Brain	2	Technical2	Illumina Novaseq	de novo transcriptome	150 bp, paired-end	CRX519810	PRJCA012397	NGDC GSA
Myotis pilosus	Male	Adult	Brain	3	Technical3	Illumina Novaseq	de novo transcriptome	150 bp, paired-end	CRX519811	PRJCA012397	NGDC GSA
Myotis pilosus	Male	Adult	Kidney	1	Technical1	Illumina Novaseq	de novo transcriptome	150 bp, paired-end	CRX555772	PRJCA013549	NGDC GSA
Myotis pilosus	Male	Adult	Kidney	2	Technical2	Illumina Novaseq	de novo transcriptome	150 bp, paired-end	CRX555773	PRJCA013549	NGDC GSA
Myotis pilosus	Male	Adult	Kidney	3	Technical3	Illumina Novaseq	de novo transcriptome	150 bp, paired-end	CRX555774	PRJCA013549	NGDC GSA
Myotis pilosus	Male	Adult	Liver	1	Technical1	Illumina Novaseq	de novo transcriptome	150 bp, paired-end	CRX555769	PRJCA013549	NGDC GSA
Myotis pilosus	Male	Adult	Liver	2	Technical2	Illumina Novaseq	de novo transcriptome	150 bp, paired-end	CRX555770	PRJCA013549	NGDC GSA
Myotis pilosus	Male	Adult	Liver	3	Technical3	Illumina Novaseq	de novo transcriptome	150 bp, paired-end	CRX555771	PRJCA013549	NGDC GSA
Myotis siligorensis	Male	Adult	Brain	1	Biological1	Illumina Novaseq	de novo transcriptome	150 bp, paired-end	CRX519812	PRJCA012397	NGDC GSA
Myotis siligorensis	Male	Adult	Brain	2	Biological2	Illumina Novaseq	de novo transcriptome	150 bp, paired-end	CRX519813	PRJCA012397	NGDC GSA
Myotis siligorensis	Male	Subadult	Brain	3	Biological3	Illumina Novaseq	de novo transcriptome	150 bp, paired-end	CRX519814	PRJCA012397	NGDC GSA
Myotis siligorensis	Male	Adult	Kidney	1	Biological1	Illumina Novaseq	de novo transcriptome	150 bp, paired-end	CRX555778	PRJCA013549	NGDC GSA
Myotis siligorensis	Male	Adult	Kidney	2	Biological2	Illumina Novaseq	de novo transcriptome	150 bp, paired-end	CRX555779	PRJCA013549	NGDC GSA
Myotis siligorensis	Male	Subadult	Kidney	3	Biological3	Illumina Novaseq	de novo transcriptome	150 bp, paired-end	CRX555780	PRJCA013549	NGDC GSA
Myotis siligorensis	Male	Adult	Liver	1	Biological1	Illumina Novaseq	de novo transcriptome	150 bp, paired-end	CRX555775	PRJCA013549	NGDC GSA
Myotis siligorensis	Male	Adult	Liver	2	Biological2	Illumina Novaseq	de novo transcriptome	150 bp, paired-end	CRX555776	PRJCA013549	NGDC GSA
Myotis siligorensis	Male	Subadult	Liver	3	Biological3	Illumina Novaseq	de novo transcriptome	150 bp, paired-end	CRX555777	PRJCA013549	NGDC GSA
Myrmecophaga tridactyla	Female	Adult	Kidney	1	Technical1	Illumina Novaseq	de novo transcriptome	150 bp, paired-end	CRX555784	PRJCA013549	NGDC GSA
Myrmecophaga tridactyla	Female	Adult	Kidney	2	Technical2	Illumina Novaseq	de novo transcriptome	150 bp, paired-end	CRX555785	PRJCA013549	NGDC GSA
Myrmecophaga tridactyla	Female	Adult	Kidney	3	Technical3	Illumina Novaseq	de novo transcriptome	150 bp, paired-end	CRX555786	PRJCA013549	NGDC GSA
Myrmecophaga tridactyla	Female	Adult	Liver	1	Technical1	Illumina Novaseq	de novo transcriptome	150 bp, paired-end	CRX555781	PRJCA013549	NGDC GSA
Myrmecophaga tridactyla	Female	Adult	Liver	2	Technical2	Illumina Novaseq	de novo transcriptome	150 bp, paired-end	CRX555782	PRJCA013549	NGDC GSA
Myrmecophaga tridactyla	Female	Adult	Liver	3	Technical3	Illumina Novaseq	de novo transcriptome	150 bp, paired-end	CRX555783	PRJCA013549	NGDC GSA
Neovison vison	Male	Adult	Brain	1	Technical1	Illumina Novaseq	Ensembl release 99	150 bp, paired-end	CRX519815	PRJCA012397	NGDC GSA
Neovison vison	Male	Adult	Brain	2	Technical2	Illumina Novaseq	Ensembl release 99	150 bp, paired-end	CRX519816	PRJCA012397	NGDC GSA
Neovison vison	Male	Adult	Brain	3	Technical3	Illumina Novaseq	Ensembl release 99	150 bp, paired-end	CRX519817	PRJCA012397	NGDC GSA
Neovison vison	Male	Adult	Kidney	1	Technical1	Illumina Novaseq	Ensembl release 99	150 bp, paired-end	CRX555790	PRJCA013549	NGDC GSA
Neovison vison	Male	Adult	Kidney	2	Technical2	Illumina Novaseq	Ensembl release 99	150 bp, paired-end	CRX555791	PRJCA013549	NGDC GSA
Neovison vison	Male	Adult	Kidney	3	Technical3	Illumina Novaseq	Ensembl release 99	150 bp, paired-end	CRX555792	PRJCA013549	NGDC GSA
Neovison vison	Male	Adult	Liver	1	Technical1	Illumina Novaseq	Ensembl release 99	150 bp, paired-end	CRX555787	PRJCA013549	NGDC GSA
Neovison vison	Male	Adult	Liver	2	Technical2	Illumina Novaseq	Ensembl release 99	150 bp, paired-end	CRX555788	PRJCA013549	NGDC GSA
Neovison vison	Male	Adult	Liver	3	Technical3	Illumina Novaseq	Ensembl release 99	150 bp, paired-end	CRX555789	PRJCA013549	NGDC GSA
Nyctereutes procyonoides	Female	Adult	Brain	1	Technical1	Illumina Novaseq	de novo transcriptome	150 bp, paired-end	CRX519818	PRJCA012397	NGDC GSA
Nyctereutes procyonoides	Female	Adult	Brain	2	Technical2	Illumina Novaseq	de novo transcriptome	150 bp, paired-end	CRX519819	PRJCA012397	NGDC GSA
Nyctereutes procyonoides	Female	Adult	Brain	3	Technical3	Illumina Novaseq	de novo transcriptome	150 bp, paired-end	CRX519820	PRJCA012397	NGDC GSA
Nyctereutes procyonoides	Female	Adult	Brain	4	Biological2	Illumina Novaseq	de novo transcriptome	150 bp, paired-end	CRX519821	PRJCA012397	NGDC GSA
Nyctereutes procyonoides	Female	Adult	Brain	5	Biological3	Illumina Novaseq	de novo transcriptome	150 bp, paired-end	CRX519822	PRJCA012397	NGDC GSA
Nyctereutes procyonoides	Female	Adult	Kidney	4	Biological2	Illumina Novaseq	de novo transcriptome	150 bp, paired-end	CRX555798	PRJCA013549	NGDC GSA
Nyctereutes procyonoides	Female	Adult	Kidney	5	Biological3	Illumina Novaseq	de novo transcriptome	150 bp, paired-end	CRX555799	PRJCA013549	NGDC GSA
Nyctereutes procyonoides	Female	Adult	Liver	1	Technical1	Illumina Novaseq	de novo transcriptome	150 bp, paired-end	CRX555793	PRJCA013549	NGDC GSA
Nyctereutes procyonoides	Female	Adult	Liver	2	Technical2	Illumina Novaseq	de novo transcriptome	150 bp, paired-end	CRX555794	PRJCA013549	NGDC GSA
Nyctereutes procyonoides	Female	Adult	Liver	3	Technical3	Illumina Novaseq	de novo transcriptome	150 bp, paired-end	CRX555795	PRJCA013549	NGDC GSA
Nyctereutes procyonoides	Female	Adult	Liver	4	Biological2	Illumina Novaseq	de novo transcriptome	150 bp, paired-end	CRX555796	PRJCA013549	NGDC GSA
Nyctereutes procyonoides	Female	Adult	Liver	5	Biological3	Illumina Novaseq	de novo transcriptome	150 bp, paired-end	CRX555797	PRJCA013549	NGDC GSA
Nycticebus coucang	Male	Adult	Liver	1	Biological1	Illumina HiSeq 2000	de novo transcriptome	76 bp, paired-end	ERR1331724	PRJEB13074	NCBI SRA
Ornithorhynchus anatinus	Female	Adult	Brain	1	Biological1	Illumina GA	Ensembl release 99	76 bp, single-end	SRR306724	PRJNA143627	NCBI SRA
Ornithorhynchus anatinus	Female	Adult	Brain	2	Biological2	Illumina GA	Ensembl release 99	76 bp, single-end	SRR306725	PRJNA143627	NCBI SRA
Ornithorhynchus anatinus	Male	Adult	Brain	3	Biological3	Illumina GA	Ensembl release 99	76 bp, single-end	SRR306726	PRJNA143627	NCBI SRA
Ornithorhynchus anatinus	Male	Adult	Brain	4	Biological4	Illumina GA	Ensembl release 99	76 bp, single-end	SRR306727	PRJNA143627	NCBI SRA
Ornithorhynchus anatinus	Female	Adult	Kidney	1	Biological1	Illumina GA	Ensembl release 99	76 bp, single-end	SRR306732	PRJNA143627	NCBI SRA
Ornithorhynchus anatinus	Male	Adult	Kidney	2	Biological2	Illumina GA	Ensembl release 99	76 bp, single-end	SRR306733	PRJNA143627	NCBI SRA
Ornithorhynchus anatinus	Male	Adult	Kidney	3	Biological3	Illumina GA	Ensembl release 99	76 bp, single-end	SRR306734	PRJNA143627	NCBI SRA
Ornithorhynchus anatinus	Female	Adult	Liver	1	Biological1	Illumina GA	Ensembl release 99	76 bp, single-end	SRR306735	PRJNA143627	NCBI SRA
Ornithorhynchus anatinus	Female	Adult	Liver	2	Biological2	Illumina GA	Ensembl release 99	76 bp, single-end	SRR306736	PRJNA143627	NCBI SRA
Ornithorhynchus anatinus	Male	Adult	Liver	3	Biological3	Illumina GA	Ensembl release 99	76 bp, single-end	SRR306737	PRJNA143627	NCBI SRA
Ornithorhynchus anatinus	Male	Adult	Liver	4	Biological4	Illumina GA	Ensembl release 99	76 bp, single-end	SRR306738	PRJNA143627	NCBI SRA
Oryctolagus cuniculus	Male	Adult	Brain	1	Biological1	Illumina GA	Ensembl release 99	51 bp, paired-end	SRR636964	PRJNA184055	NCBI SRA
Oryctolagus cuniculus	Male	Adult	Brain	2	Biological2	Illumina GA	Ensembl release 99	51 bp, paired-end	SRR636965	PRJNA184055	NCBI SRA
Oryctolagus cuniculus	Male	Adult	Kidney	1	Biological1	Illumina GA	Ensembl release 99	51 bp, paired-end	SRR636919	PRJNA184055	NCBI SRA
Oryctolagus cuniculus	Male	Adult	Kidney	2	Biological2	Illumina GA	Ensembl release 99	51 bp, paired-end	SRR636920	PRJNA184055	NCBI SRA
Oryctolagus cuniculus	Male	Adult	Liver	1	Biological1	Illumina GA	Ensembl release 99	51 bp, paired-end	SRR636871	PRJNA184055	NCBI SRA
Oryctolagus cuniculus	Male	Adult	Liver	2	Biological2	Illumina GA	Ensembl release 99	51 bp, paired-end	SRR636872	PRJNA184055	NCBI SRA
Otolemur garnettii	Male	Adult	Liver	1	Biological1	Illumina HiSeq 2500	Ensembl release 99	100 bp, single-end	SRR4444968	PRJNA349047	NCBI SRA	Excluded
Otolemur garnettii	Male	Adult	Liver	2	Biological2	Illumina HiSeq 2500	Ensembl release 99	100 bp, single-end	SRR4444969	PRJNA349047	NCBI SRA	Excluded
Otolemur garnettii	Male	Adult	Liver	3	Biological3	Illumina HiSeq 2500	Ensembl release 99	100 bp, single-end	SRR4444970	PRJNA349047	NCBI SRA	Excluded
Otolemur garnettii	Male	Adult	Liver	4	Biological4	Illumina HiSeq 2500	Ensembl release 99	100 bp, single-end	SRR4444971	PRJNA349047	NCBI SRA	Excluded
Pachyuromys duprasi	Male	Adult	Brain	1	Technical1	Illumina Novaseq	de novo transcriptome	150 bp, paired-end	CRX519823	PRJCA012397	NGDC GSA
Pachyuromys duprasi	Male	Adult	Brain	2	Technical2	Illumina Novaseq	de novo transcriptome	150 bp, paired-end	CRX519824	PRJCA012397	NGDC GSA
Pachyuromys duprasi	Male	Adult	Brain	3	Technical3	Illumina Novaseq	de novo transcriptome	150 bp, paired-end	CRX519825	PRJCA012397	NGDC GSA
Pachyuromys duprasi	Male	Adult	Kidney	1	Technical1	Illumina Novaseq	de novo transcriptome	150 bp, paired-end	CRX555803	PRJCA013549	NGDC GSA
Pachyuromys duprasi	Male	Adult	Kidney	2	Technical2	Illumina Novaseq	de novo transcriptome	150 bp, paired-end	CRX555804	PRJCA013549	NGDC GSA
Pachyuromys duprasi	Male	Adult	Kidney	3	Technical3	Illumina Novaseq	de novo transcriptome	150 bp, paired-end	CRX555805	PRJCA013549	NGDC GSA
Pachyuromys duprasi	Male	Adult	Liver	1	Technical1	Illumina Novaseq	de novo transcriptome	150 bp, paired-end	CRX555800	PRJCA013549	NGDC GSA
Pachyuromys duprasi	Male	Adult	Liver	2	Technical2	Illumina Novaseq	de novo transcriptome	150 bp, paired-end	CRX555801	PRJCA013549	NGDC GSA
Pachyuromys duprasi	Male	Adult	Liver	3	Technical3	Illumina Novaseq	de novo transcriptome	150 bp, paired-end	CRX555802	PRJCA013549	NGDC GSA
Paguma larvata	Male	Adult	Brain	1	Technical1	Illumina Novaseq	de novo transcriptome	150 bp, paired-end	CRX519826	PRJCA012397	NGDC GSA
Paguma larvata	Male	Adult	Brain	2	Technical2	Illumina Novaseq	de novo transcriptome	150 bp, paired-end	CRX519827	PRJCA012397	NGDC GSA
Paguma larvata	Male	Adult	Brain	3	Technical3	Illumina Novaseq	de novo transcriptome	150 bp, paired-end	CRX519828	PRJCA012397	NGDC GSA
Paguma larvata	Male	Adult	Liver	1	Technical1	Illumina Novaseq	de novo transcriptome	150 bp, paired-end	CRX555806	PRJCA013549	NGDC GSA
Paguma larvata	Male	Adult	Liver	2	Technical2	Illumina Novaseq	de novo transcriptome	150 bp, paired-end	CRX555807	PRJCA013549	NGDC GSA
Paguma larvata	Male	Adult	Liver	3	Technical3	Illumina Novaseq	de novo transcriptome	150 bp, paired-end	CRX555808	PRJCA013549	NGDC GSA
Pan paniscus	Female	Adult	Brain	1	Biological1	Illumina GA	Ensembl release 99	100 bp, paired-end	SRR306826	PRJNA143627	NCBI SRA
Pan paniscus	Male	Adult	Brain	2	Biological2	Illumina GA	Ensembl release 99	76 bp, single-end	SRR306828	PRJNA143627	NCBI SRA
Pan paniscus	Female	Adult	Kidney	1	Biological1	Illumina GA	Ensembl release 99	76 bp, single-end	SRR306833	PRJNA143627	NCBI SRA
Pan paniscus	Male	Adult	Kidney	2	Biological2	Illumina GA	Ensembl release 99	76 bp, single-end	SRR306834	PRJNA143627	NCBI SRA
Pan paniscus	Female	Adult	Liver	1	Biological1	Illumina GA	Ensembl release 99	76 bp, single-end	SRR306835	PRJNA143627	NCBI SRA
Pan paniscus	Male	Adult	Liver	2	Biological2	Illumina GA	Ensembl release 99	76 bp, single-end	SRR306836	PRJNA143627	NCBI SRA
Pan troglodytes	Female	Adult	Brain	1	Biological1	Illumina GA	Ensembl release 99	76 bp, single-end	SRR306811	PRJNA143627	NCBI SRA
Pan troglodytes	Male	Adult	Brain	2	Biological2	Illumina GA	Ensembl release 99	100 bp, paired-end	SRR306812	PRJNA143627	NCBI SRA
Pan troglodytes	Male	Adult	Brain	3	Biological3	Illumina GA	Ensembl release 99	100 bp, paired-end	SRR306813	PRJNA143627	NCBI SRA
Pan troglodytes	Male	Adult	Brain	4	Biological4	Illumina GA	Ensembl release 99	100 bp, paired-end	SRR306814	PRJNA143627	NCBI SRA
Pan troglodytes	Male	Adult	Brain	5	Biological5	Illumina GA	Ensembl release 99	100 bp, paired-end	SRR306815	PRJNA143627	NCBI SRA
Pan troglodytes	Male	Adult	Brain	6	Biological6	Illumina GA	Ensembl release 99	100 bp, paired-end	SRR306816	PRJNA143627	NCBI SRA
Pan troglodytes	Female	Adult	Kidney	1	Biological1	Illumina GA	Ensembl release 99	76 bp, single-end	SRR306821	PRJNA143627	NCBI SRA
Pan troglodytes	Male	Adult	Kidney	2	Biological2	Illumina GA	Ensembl release 99	76 bp, single-end	SRR306822	PRJNA143627	NCBI SRA
Pan troglodytes	Female	Adult	Liver	1	Biological1	Illumina GA	Ensembl release 99	76 bp, single-end	SRR306823	PRJNA143627	NCBI SRA
Pan troglodytes	Male	Adult	Liver	2	Biological2	Illumina GA	Ensembl release 99	76 bp, single-end	SRR306824	PRJNA143627	NCBI SRA
Papio anubis	Female	Adult	Brain	1	Biological1	Illumina HiSeq 2000	Ensembl release 99	100 bp, paired-end	SRR1041110	PRJNA227336	NCBI SRA
Papio anubis	Female	Adult	Brain	2	Biological2	Illumina HiSeq 2000	Ensembl release 99	100 bp, paired-end	SRR1041111	PRJNA227336	NCBI SRA
Papio anubis	Male and Female	Adult	Brain	3	Biological3	Illumina HiSeq 2000	Ensembl release 99	100 bp, paired-end	SRR1758902	PRJNA271912	NCBI SRA
Papio anubis	Female	Adult	Kidney	1	Biological1	Illumina HiSeq 2000	Ensembl release 99	100 bp, paired-end	SRR1041114	PRJNA227336	NCBI SRA
Papio anubis	Male and Female	Adult	Kidney	2	Biological2	Illumina HiSeq 2000	Ensembl release 99	100 bp, paired-end	SRR1758907	PRJNA271912	NCBI SRA
Papio anubis	Female	Adult	Liver	1	Biological1	Illumina HiSeq 2000	Ensembl release 99	100 bp, paired-end	SRR1041115	PRJNA227336	NCBI SRA
Papio anubis	Male and Female	Adult	Liver	2	Biological2	Illumina HiSeq 2000	Ensembl release 99	100 bp, paired-end	SRR1758908	PRJNA271912	NCBI SRA
Peromyscus leucopus	Male	Adult	Brain	1	Biological1	Illumina GA	NCBI	51 bp, paired-end	SRR636968	PRJNA184055	NCBI SRA
Peromyscus leucopus	Male	Adult	Brain	2	Biological2	Illumina GA	NCBI	51 bp, paired-end	SRR636969	PRJNA184055	NCBI SRA
Peromyscus leucopus	Male	Adult	Kidney	1	Biological1	Illumina GA	NCBI	51 bp, paired-end	SRR636923	PRJNA184055	NCBI SRA
Peromyscus leucopus	Male	Adult	Kidney	2	Biological2	Illumina GA	NCBI	51 bp, paired-end	SRR636924	PRJNA184055	NCBI SRA
Peromyscus leucopus	Male	Adult	Liver	1	Biological1	Illumina GA	NCBI	51 bp, paired-end	SRR636873	PRJNA184055	NCBI SRA
Peromyscus leucopus	Male	Adult	Liver	2	Biological2	Illumina GA	NCBI	51 bp, paired-end	SRR636874	PRJNA184055	NCBI SRA
Petaurus breviceps	Male	Adult	Brain	1	Biological1	Illumina GA	de novo transcriptome	51 bp, paired-end	SRR636966	PRJNA184055	NCBI SRA
Petaurus breviceps	Male	Adult	Brain	2	Biological1	Illumina GA	de novo transcriptome	51 bp, paired-end	SRR636967	PRJNA184055	NCBI SRA
Petaurus breviceps	Male	Adult	Brain	3	Technical1	Illumina Novaseq	de novo transcriptome	150 bp, paired-end	CRX519829	PRJCA012397	NGDC GSA
Petaurus breviceps	Male	Adult	Brain	4	Technical2	Illumina Novaseq	de novo transcriptome	150 bp, paired-end	CRX519830	PRJCA012397	NGDC GSA
Petaurus breviceps	Male	Adult	Brain	5	Technical3	Illumina Novaseq	de novo transcriptome	150 bp, paired-end	CRX519831	PRJCA012397	NGDC GSA
Petaurus breviceps	Male	Adult	Kidney	1	Biological1	Illumina GA	de novo transcriptome	51 bp, paired-end	SRR636921	PRJNA184055	NCBI SRA
Petaurus breviceps	Male	Adult	Kidney	2	Biological1	Illumina GA	de novo transcriptome	51 bp, paired-end	SRR636922	PRJNA184055	NCBI SRA
Petaurus breviceps	Male	Adult	Kidney	3	Technical1	Illumina Novaseq	de novo transcriptome	150 bp, paired-end	CRX555812	PRJCA013549	NGDC GSA
Petaurus breviceps	Male	Adult	Kidney	4	Technical2	Illumina Novaseq	de novo transcriptome	150 bp, paired-end	CRX555813	PRJCA013549	NGDC GSA
Petaurus breviceps	Male	Adult	Kidney	5	Technical3	Illumina Novaseq	de novo transcriptome	150 bp, paired-end	CRX555814	PRJCA013549	NGDC GSA
Petaurus breviceps	Male	Adult	Liver	3	Technical1	Illumina Novaseq	de novo transcriptome	150 bp, paired-end	CRX555809	PRJCA013549	NGDC GSA
Petaurus breviceps	Male	Adult	Liver	4	Technical2	Illumina Novaseq	de novo transcriptome	150 bp, paired-end	CRX555810	PRJCA013549	NGDC GSA
Petaurus breviceps	Male	Adult	Liver	5	Technical3	Illumina Novaseq	de novo transcriptome	150 bp, paired-end	CRX555811	PRJCA013549	NGDC GSA
Pipistrellus javanicus	Male	Juvenile	Brain	1	Technical1	Illumina Novaseq	de novo transcriptome	150 bp, paired-end	CRX519832	PRJCA012397	NGDC GSA
Pipistrellus javanicus	Male	Juvenile	Brain	2	Technical2	Illumina Novaseq	de novo transcriptome	150 bp, paired-end	CRX519833	PRJCA012397	NGDC GSA
Pipistrellus javanicus	Male	Juvenile	Brain	3	Technical3	Illumina Novaseq	de novo transcriptome	150 bp, paired-end	CRX519834	PRJCA012397	NGDC GSA
Pipistrellus javanicus	Male	Juvenile	Kidney	1	Technical1	Illumina Novaseq	de novo transcriptome	150 bp, paired-end	CRX555818	PRJCA013549	NGDC GSA
Pipistrellus javanicus	Male	Juvenile	Kidney	2	Technical2	Illumina Novaseq	de novo transcriptome	150 bp, paired-end	CRX555819	PRJCA013549	NGDC GSA
Pipistrellus javanicus	Male	Juvenile	Kidney	3	Technical3	Illumina Novaseq	de novo transcriptome	150 bp, paired-end	CRX555820	PRJCA013549	NGDC GSA
Pipistrellus javanicus	Male	Juvenile	Liver	1	Technical1	Illumina Novaseq	de novo transcriptome	150 bp, paired-end	CRX555815	PRJCA013549	NGDC GSA
Pipistrellus javanicus	Male	Juvenile	Liver	2	Technical2	Illumina Novaseq	de novo transcriptome	150 bp, paired-end	CRX555816	PRJCA013549	NGDC GSA
Pipistrellus javanicus	Male	Juvenile	Liver	3	Technical3	Illumina Novaseq	de novo transcriptome	150 bp, paired-end	CRX555817	PRJCA013549	NGDC GSA
Plecotus auritus	Male	Adult	Brain	1	Technical1	Illumina Novaseq	de novo transcriptome	150 bp, paired-end	CRX519835	PRJCA012397	NGDC GSA
Plecotus auritus	Male	Adult	Brain	2	Technical2	Illumina Novaseq	de novo transcriptome	150 bp, paired-end	CRX519836	PRJCA012397	NGDC GSA
Plecotus auritus	Male	Adult	Brain	3	Technical3	Illumina Novaseq	de novo transcriptome	150 bp, paired-end	CRX519837	PRJCA012397	NGDC GSA
Plecotus auritus	Male	Adult	Kidney	1	Technical1	Illumina Novaseq	de novo transcriptome	150 bp, paired-end	CRX555824	PRJCA013549	NGDC GSA
Plecotus auritus	Male	Adult	Kidney	2	Technical2	Illumina Novaseq	de novo transcriptome	150 bp, paired-end	CRX555825	PRJCA013549	NGDC GSA
Plecotus auritus	Male	Adult	Kidney	3	Technical3	Illumina Novaseq	de novo transcriptome	150 bp, paired-end	CRX555826	PRJCA013549	NGDC GSA
Plecotus auritus	Male	Adult	Liver	1	Technical1	Illumina Novaseq	de novo transcriptome	150 bp, paired-end	CRX555821	PRJCA013549	NGDC GSA
Plecotus auritus	Male	Adult	Liver	2	Technical2	Illumina Novaseq	de novo transcriptome	150 bp, paired-end	CRX555822	PRJCA013549	NGDC GSA
Plecotus auritus	Male	Adult	Liver	3	Technical3	Illumina Novaseq	de novo transcriptome	150 bp, paired-end	CRX555823	PRJCA013549	NGDC GSA
Pongo abelii	Female	Adult	Brain	1	Biological1	Illumina GA	Ensembl release 99	76 bp, single-end	SRR306791	PRJNA143627	NCBI SRA	Excluded
Pongo abelii	Male	Adult	Brain	2	Biological2	Illumina GA	Ensembl release 99	100 bp, paired-end	SRR306792	PRJNA143627	NCBI SRA
Pongo abelii	Female	Adult	Kidney	1	Biological1	Illumina GA	Ensembl release 99	76 bp, single-end	SRR306796	PRJNA143627	NCBI SRA	Excluded
Pongo abelii	Male	Adult	Kidney	2	Biological2	Illumina GA	Ensembl release 99	76 bp, single-end	SRR306797	PRJNA143627	NCBI SRA
Pongo abelii	Female	Adult	Liver	1	Biological1	Illumina GA	Ensembl release 99	76 bp, single-end	SRR306798	PRJNA143627	NCBI SRA	Excluded
Pongo abelii	Male	Adult	Liver	2	Biological2	Illumina GA	Ensembl release 99	76 bp, single-end	SRR306799	PRJNA143627	NCBI SRA
Procavia capensis	Male	Adult	Brain	1	Technical1	Illumina Novaseq	Ensembl release 99	150 bp, paired-end	CRX519838	PRJCA012397	NGDC GSA
Procavia capensis	Male	Adult	Brain	2	Technical2	Illumina Novaseq	Ensembl release 99	150 bp, paired-end	CRX519839	PRJCA012397	NGDC GSA
Procavia capensis	Male	Adult	Brain	3	Technical3	Illumina Novaseq	Ensembl release 99	150 bp, paired-end	CRX519840	PRJCA012397	NGDC GSA
Procavia capensis	Male	Adult	Kidney	1	Technical1	Illumina Novaseq	Ensembl release 99	150 bp, paired-end	CRX555830	PRJCA013549	NGDC GSA
Procavia capensis	Male	Adult	Kidney	2	Technical2	Illumina Novaseq	Ensembl release 99	150 bp, paired-end	CRX555831	PRJCA013549	NGDC GSA
Procavia capensis	Male	Adult	Kidney	3	Technical3	Illumina Novaseq	Ensembl release 99	150 bp, paired-end	CRX555832	PRJCA013549	NGDC GSA
Procavia capensis	Male	Adult	Liver	1	Technical1	Illumina Novaseq	Ensembl release 99	150 bp, paired-end	CRX555827	PRJCA013549	NGDC GSA
Procavia capensis	Male	Adult	Liver	2	Technical2	Illumina Novaseq	Ensembl release 99	150 bp, paired-end	CRX555828	PRJCA013549	NGDC GSA
Procavia capensis	Male	Adult	Liver	3	Technical3	Illumina Novaseq	Ensembl release 99	150 bp, paired-end	CRX555829	PRJCA013549	NGDC GSA
Pteromys volans	Male	Adult	Brain	1	Technical1	Illumina Novaseq	de novo transcriptome	150 bp, paired-end	CRX519841	PRJCA012397	NGDC GSA
Pteromys volans	Male	Adult	Brain	2	Technical2	Illumina Novaseq	de novo transcriptome	150 bp, paired-end	CRX519842	PRJCA012397	NGDC GSA
Pteromys volans	Male	Adult	Brain	3	Technical3	Illumina Novaseq	de novo transcriptome	150 bp, paired-end	CRX519843	PRJCA012397	NGDC GSA
Pteromys volans	Male	Adult	Kidney	1	Technical1	Illumina Novaseq	de novo transcriptome	150 bp, paired-end	CRX555836	PRJCA013549	NGDC GSA
Pteromys volans	Male	Adult	Kidney	2	Technical2	Illumina Novaseq	de novo transcriptome	150 bp, paired-end	CRX555837	PRJCA013549	NGDC GSA
Pteromys volans	Male	Adult	Kidney	3	Technical3	Illumina Novaseq	de novo transcriptome	150 bp, paired-end	CRX555838	PRJCA013549	NGDC GSA
Pteromys volans	Male	Adult	Liver	1	Technical1	Illumina Novaseq	de novo transcriptome	150 bp, paired-end	CRX555833	PRJCA013549	NGDC GSA
Pteromys volans	Male	Adult	Liver	2	Technical2	Illumina Novaseq	de novo transcriptome	150 bp, paired-end	CRX555834	PRJCA013549	NGDC GSA
Pteromys volans	Male	Adult	Liver	3	Technical3	Illumina Novaseq	de novo transcriptome	150 bp, paired-end	CRX555835	PRJCA013549	NGDC GSA
Rattus norvegicus	Male	Adult	Brain	1	Biological1	Illumina GA	Ensembl release 99	51 bp, paired-end	SRR636970	PRJNA184055	NCBI SRA
Rattus norvegicus	Male	Adult	Brain	2	Biological2	Illumina GA	Ensembl release 99	51 bp, paired-end	SRR636971	PRJNA184055	NCBI SRA
Rattus norvegicus	Male	Adult	Brain	3	Biological3	Illumina GA	Ensembl release 99	51 bp, paired-end	SRR636972	PRJNA184055	NCBI SRA
Rattus norvegicus	Male	Adult	Kidney	1	Biological1	Illumina GA	Ensembl release 99	51 bp, paired-end	SRR636925	PRJNA184055	NCBI SRA
Rattus norvegicus	Male	Adult	Kidney	2	Biological2	Illumina GA	Ensembl release 99	51 bp, paired-end	SRR636926	PRJNA184055	NCBI SRA
Rattus norvegicus	Male	Adult	Kidney	3	Biological3	Illumina GA	Ensembl release 99	51 bp, paired-end	SRR636927	PRJNA184055	NCBI SRA
Rattus norvegicus	Male	Adult	Liver	1	Biological1	Illumina GA	Ensembl release 99	51 bp, paired-end	SRR636875	PRJNA184055	NCBI SRA
Rattus norvegicus	Male	Adult	Liver	2	Biological2	Illumina GA	Ensembl release 99	51 bp, paired-end	SRR636876	PRJNA184055	NCBI SRA
Rattus norvegicus	Male	Adult	Liver	3	Biological3	Illumina GA	Ensembl release 99	51 bp, paired-end	SRR636877	PRJNA184055	NCBI SRA
Rhinolophus affinis	Male	Adult	Brain	1	Technical1	Illumina Novaseq	de novo transcriptome	150 bp, paired-end	CRX519844	PRJCA012397	NGDC GSA
Rhinolophus affinis	Male	Adult	Brain	2	Technical2	Illumina Novaseq	de novo transcriptome	150 bp, paired-end	CRX519845	PRJCA012397	NGDC GSA
Rhinolophus affinis	Male	Adult	Brain	3	Technical3	Illumina Novaseq	de novo transcriptome	150 bp, paired-end	CRX519846	PRJCA012397	NGDC GSA
Rhinolophus affinis	Male	Adult	Kidney	1	Technical1	Illumina Novaseq	de novo transcriptome	150 bp, paired-end	CRX555842	PRJCA013549	NGDC GSA
Rhinolophus affinis	Male	Adult	Kidney	2	Technical2	Illumina Novaseq	de novo transcriptome	150 bp, paired-end	CRX555843	PRJCA013549	NGDC GSA
Rhinolophus affinis	Male	Adult	Kidney	3	Technical3	Illumina Novaseq	de novo transcriptome	150 bp, paired-end	CRX555844	PRJCA013549	NGDC GSA
Rhinolophus affinis	Male	Adult	Liver	1	Technical1	Illumina Novaseq	de novo transcriptome	150 bp, paired-end	CRX555839	PRJCA013549	NGDC GSA
Rhinolophus affinis	Male	Adult	Liver	2	Technical2	Illumina Novaseq	de novo transcriptome	150 bp, paired-end	CRX555840	PRJCA013549	NGDC GSA
Rhinolophus affinis	Male	Adult	Liver	3	Technical3	Illumina Novaseq	de novo transcriptome	150 bp, paired-end	CRX555841	PRJCA013549	NGDC GSA
Rhinolophus ferrumequinum	Male	Adult	Brain	1	Technical1	Illumina Novaseq	de novo transcriptome	150 bp, paired-end	CRX519847	PRJCA012397	NGDC GSA
Rhinolophus ferrumequinum	Male	Adult	Brain	2	Technical2	Illumina Novaseq	de novo transcriptome	150 bp, paired-end	CRX519848	PRJCA012397	NGDC GSA
Rhinolophus ferrumequinum	Male	Adult	Brain	3	Technical3	Illumina Novaseq	de novo transcriptome	150 bp, paired-end	CRX519849	PRJCA012397	NGDC GSA
Rhinolophus ferrumequinum	Male	Adult	Kidney	1	Technical1	Illumina Novaseq	de novo transcriptome	150 bp, paired-end	CRX555848	PRJCA013549	NGDC GSA
Rhinolophus ferrumequinum	Male	Adult	Kidney	2	Technical2	Illumina Novaseq	de novo transcriptome	150 bp, paired-end	CRX555849	PRJCA013549	NGDC GSA
Rhinolophus ferrumequinum	Male	Adult	Kidney	3	Technical3	Illumina Novaseq	de novo transcriptome	150 bp, paired-end	CRX555850	PRJCA013549	NGDC GSA
Rhinolophus ferrumequinum	Male	Adult	Liver	1	Technical1	Illumina Novaseq	de novo transcriptome	150 bp, paired-end	CRX555845	PRJCA013549	NGDC GSA
Rhinolophus ferrumequinum	Male	Adult	Liver	2	Technical2	Illumina Novaseq	de novo transcriptome	150 bp, paired-end	CRX555846	PRJCA013549	NGDC GSA
Rhinolophus ferrumequinum	Male	Adult	Liver	3	Technical3	Illumina Novaseq	de novo transcriptome	150 bp, paired-end	CRX555847	PRJCA013549	NGDC GSA
Rhinolophus luctus	Male	Adult	Brain	1	Technical1	Illumina Novaseq	de novo transcriptome	150 bp, paired-end	CRX519850	PRJCA012397	NGDC GSA
Rhinolophus luctus	Male	Adult	Brain	2	Technical2	Illumina Novaseq	de novo transcriptome	150 bp, paired-end	CRX519851	PRJCA012397	NGDC GSA
Rhinolophus luctus	Male	Adult	Brain	3	Technical3	Illumina Novaseq	de novo transcriptome	150 bp, paired-end	CRX519852	PRJCA012397	NGDC GSA
Rhinolophus luctus	Male	Adult	Kidney	1	Technical1	Illumina Novaseq	de novo transcriptome	150 bp, paired-end	CRX555854	PRJCA013549	NGDC GSA
Rhinolophus luctus	Male	Adult	Kidney	2	Technical2	Illumina Novaseq	de novo transcriptome	150 bp, paired-end	CRX555855	PRJCA013549	NGDC GSA
Rhinolophus luctus	Male	Adult	Kidney	3	Technical3	Illumina Novaseq	de novo transcriptome	150 bp, paired-end	CRX555856	PRJCA013549	NGDC GSA
Rhinolophus luctus	Male	Adult	Liver	1	Technical1	Illumina Novaseq	de novo transcriptome	150 bp, paired-end	CRX555851	PRJCA013549	NGDC GSA
Rhinolophus luctus	Male	Adult	Liver	2	Technical2	Illumina Novaseq	de novo transcriptome	150 bp, paired-end	CRX555852	PRJCA013549	NGDC GSA
Rhinolophus luctus	Male	Adult	Liver	3	Technical3	Illumina Novaseq	de novo transcriptome	150 bp, paired-end	CRX555853	PRJCA013549	NGDC GSA
Rhinolophus macrotis	Male	Adult	Brain	1	Biological1	Illumina Novaseq	de novo transcriptome	150 bp, paired-end	CRX519853	PRJCA012397	NGDC GSA
Rhinolophus macrotis	Male	Adult	Brain	2	Biological2	Illumina Novaseq	de novo transcriptome	150 bp, paired-end	CRX519854	PRJCA012397	NGDC GSA
Rhinolophus macrotis	Male	Adult	Brain	3	Biological3	Illumina Novaseq	de novo transcriptome	150 bp, paired-end	CRX519855	PRJCA012397	NGDC GSA
Rhinolophus macrotis	Male	Adult	Kidney	1	Biological1	Illumina Novaseq	de novo transcriptome	150 bp, paired-end	CRX555860	PRJCA013549	NGDC GSA
Rhinolophus macrotis	Male	Adult	Kidney	2	Biological2	Illumina Novaseq	de novo transcriptome	150 bp, paired-end	CRX555861	PRJCA013549	NGDC GSA
Rhinolophus macrotis	Male	Adult	Kidney	3	Biological3	Illumina Novaseq	de novo transcriptome	150 bp, paired-end	CRX555862	PRJCA013549	NGDC GSA
Rhinolophus macrotis	Male	Adult	Liver	1	Biological1	Illumina Novaseq	de novo transcriptome	150 bp, paired-end	CRX555857	PRJCA013549	NGDC GSA
Rhinolophus macrotis	Male	Adult	Liver	2	Biological2	Illumina Novaseq	de novo transcriptome	150 bp, paired-end	CRX555858	PRJCA013549	NGDC GSA
Rhinolophus macrotis	Male	Adult	Liver	3	Biological3	Illumina Novaseq	de novo transcriptome	150 bp, paired-end	CRX555859	PRJCA013549	NGDC GSA
Rhinolophus malayanus	Female	Adult	Brain	1	Biological1	Illumina Novaseq	de novo transcriptome	150 bp, paired-end	CRX519856	PRJCA012397	NGDC GSA
Rhinolophus malayanus	Female	Adult	Brain	2	Biological2	Illumina Novaseq	de novo transcriptome	150 bp, paired-end	CRX519857	PRJCA012397	NGDC GSA
Rhinolophus malayanus	Female	Adult	Brain	3	Biological3	Illumina Novaseq	de novo transcriptome	150 bp, paired-end	CRX519858	PRJCA012397	NGDC GSA
Rhinolophus malayanus	Female	Adult	Kidney	1	Biological1	Illumina Novaseq	de novo transcriptome	150 bp, paired-end	CRX555866	PRJCA013549	NGDC GSA
Rhinolophus malayanus	Female	Adult	Kidney	2	Biological2	Illumina Novaseq	de novo transcriptome	150 bp, paired-end	CRX555867	PRJCA013549	NGDC GSA
Rhinolophus malayanus	Female	Adult	Kidney	3	Biological3	Illumina Novaseq	de novo transcriptome	150 bp, paired-end	CRX555868	PRJCA013549	NGDC GSA
Rhinolophus malayanus	Female	Adult	Liver	1	Biological1	Illumina Novaseq	de novo transcriptome	150 bp, paired-end	CRX555863	PRJCA013549	NGDC GSA
Rhinolophus malayanus	Female	Adult	Liver	2	Biological2	Illumina Novaseq	de novo transcriptome	150 bp, paired-end	CRX555864	PRJCA013549	NGDC GSA
Rhinolophus malayanus	Female	Adult	Liver	3	Biological3	Illumina Novaseq	de novo transcriptome	150 bp, paired-end	CRX555865	PRJCA013549	NGDC GSA
Rhinolophus pearsonii	Male	Adult	Brain	1	Technical1	Illumina Novaseq	de novo transcriptome	150 bp, paired-end	CRX519859	PRJCA012397	NGDC GSA
Rhinolophus pearsonii	Male	Adult	Brain	2	Technical2	Illumina Novaseq	de novo transcriptome	150 bp, paired-end	CRX519860	PRJCA012397	NGDC GSA
Rhinolophus pearsonii	Male	Adult	Brain	3	Technical3	Illumina Novaseq	de novo transcriptome	150 bp, paired-end	CRX519861	PRJCA012397	NGDC GSA
Rhinolophus pearsonii	Male	Adult	Brain	4	Biological2	Illumina Novaseq	de novo transcriptome	150 bp, paired-end	CRX519862	PRJCA012397	NGDC GSA
Rhinolophus pearsonii	Male	Adult	Brain	5	Biological3	Illumina Novaseq	de novo transcriptome	150 bp, paired-end	CRX519863	PRJCA012397	NGDC GSA
Rhinolophus pearsonii	Male	Adult	Kidney	1	Technical1	Illumina Novaseq	de novo transcriptome	150 bp, paired-end	CRX555874	PRJCA013549	NGDC GSA
Rhinolophus pearsonii	Male	Adult	Kidney	2	Technical2	Illumina Novaseq	de novo transcriptome	150 bp, paired-end	CRX555875	PRJCA013549	NGDC GSA
Rhinolophus pearsonii	Male	Adult	Kidney	3	Technical3	Illumina Novaseq	de novo transcriptome	150 bp, paired-end	CRX555876	PRJCA013549	NGDC GSA
Rhinolophus pearsonii	Male	Adult	Kidney	4	Biological2	Illumina Novaseq	de novo transcriptome	150 bp, paired-end	CRX555877	PRJCA013549	NGDC GSA
Rhinolophus pearsonii	Male	Adult	Kidney	5	Biological3	Illumina Novaseq	de novo transcriptome	150 bp, paired-end	CRX555878	PRJCA013549	NGDC GSA
Rhinolophus pearsonii	Male	Adult	Liver	1	Technical1	Illumina Novaseq	de novo transcriptome	150 bp, paired-end	CRX555869	PRJCA013549	NGDC GSA
Rhinolophus pearsonii	Male	Adult	Liver	2	Technical2	Illumina Novaseq	de novo transcriptome	150 bp, paired-end	CRX555870	PRJCA013549	NGDC GSA
Rhinolophus pearsonii	Male	Adult	Liver	3	Technical3	Illumina Novaseq	de novo transcriptome	150 bp, paired-end	CRX555871	PRJCA013549	NGDC GSA
Rhinolophus pearsonii	Male	Adult	Liver	4	Biological2	Illumina Novaseq	de novo transcriptome	150 bp, paired-end	CRX555872	PRJCA013549	NGDC GSA
Rhinolophus pearsonii	Male	Adult	Liver	5	Biological3	Illumina Novaseq	de novo transcriptome	150 bp, paired-end	CRX555873	PRJCA013549	NGDC GSA
Rhinolophus pusillus	Male	Adult	Brain	1	Biological1	Illumina Novaseq	de novo transcriptome	150 bp, paired-end	CRX519864	PRJCA012397	NGDC GSA
Rhinolophus pusillus	Female	Adult	Brain	2	Biological2	Illumina Novaseq	de novo transcriptome	150 bp, paired-end	CRX519865	PRJCA012397	NGDC GSA
Rhinolophus pusillus	Male	Adult	Brain	3	Biological3	Illumina Novaseq	de novo transcriptome	150 bp, paired-end	CRX519866	PRJCA012397	NGDC GSA
Rhinolophus pusillus	Male	Adult	Kidney	1	Biological1	Illumina Novaseq	de novo transcriptome	150 bp, paired-end	CRX555882	PRJCA013549	NGDC GSA
Rhinolophus pusillus	Female	Adult	Kidney	2	Biological2	Illumina Novaseq	de novo transcriptome	150 bp, paired-end	CRX555883	PRJCA013549	NGDC GSA
Rhinolophus pusillus	Male	Adult	Kidney	3	Biological3	Illumina Novaseq	de novo transcriptome	150 bp, paired-end	CRX555884	PRJCA013549	NGDC GSA
Rhinolophus pusillus	Male	Adult	Liver	1	Biological1	Illumina Novaseq	de novo transcriptome	150 bp, paired-end	CRX555879	PRJCA013549	NGDC GSA
Rhinolophus pusillus	Female	Adult	Liver	2	Biological2	Illumina Novaseq	de novo transcriptome	150 bp, paired-end	CRX555880	PRJCA013549	NGDC GSA
Rhinolophus pusillus	Male	Adult	Liver	3	Biological3	Illumina Novaseq	de novo transcriptome	150 bp, paired-end	CRX555881	PRJCA013549	NGDC GSA
Rhinolophus rex	Female	Adult	Brain	1	Biological1	Illumina Novaseq	de novo transcriptome	150 bp, paired-end	CRX519867	PRJCA012397	NGDC GSA
Rhinolophus rex	Male	Adult	Brain	2	Biological2	Illumina Novaseq	de novo transcriptome	150 bp, paired-end	CRX519868	PRJCA012397	NGDC GSA
Rhinolophus rex	Female	Adult	Brain	3	Biological3	Illumina Novaseq	de novo transcriptome	150 bp, paired-end	CRX519869	PRJCA012397	NGDC GSA
Rhinolophus rex	Female	Adult	Kidney	1	Biological1	Illumina Novaseq	de novo transcriptome	150 bp, paired-end	CRX555888	PRJCA013549	NGDC GSA
Rhinolophus rex	Male	Adult	Kidney	2	Biological2	Illumina Novaseq	de novo transcriptome	150 bp, paired-end	CRX555889	PRJCA013549	NGDC GSA
Rhinolophus rex	Female	Adult	Kidney	3	Biological3	Illumina Novaseq	de novo transcriptome	150 bp, paired-end	CRX555890	PRJCA013549	NGDC GSA
Rhinolophus rex	Female	Adult	Liver	1	Biological1	Illumina Novaseq	de novo transcriptome	150 bp, paired-end	CRX555885	PRJCA013549	NGDC GSA
Rhinolophus rex	Male	Adult	Liver	2	Biological2	Illumina Novaseq	de novo transcriptome	150 bp, paired-end	CRX555886	PRJCA013549	NGDC GSA
Rhinolophus rex	Female	Adult	Liver	3	Biological3	Illumina Novaseq	de novo transcriptome	150 bp, paired-end	CRX555887	PRJCA013549	NGDC GSA
Rhinolophus sinicus	Male	Adult	Brain	1	Technical1	Illumina Novaseq	NCBI	150 bp, paired-end	CRX519870	PRJCA012397	NGDC GSA
Rhinolophus sinicus	Male	Adult	Brain	2	Technical2	Illumina Novaseq	NCBI	150 bp, paired-end	CRX519871	PRJCA012397	NGDC GSA
Rhinolophus sinicus	Male	Adult	Brain	3	Technical3	Illumina Novaseq	NCBI	150 bp, paired-end	CRX519872	PRJCA012397	NGDC GSA
Rhinolophus sinicus	Male	Adult	Kidney	1	Technical1	Illumina Novaseq	NCBI	150 bp, paired-end	CRX555894	PRJCA013549	NGDC GSA
Rhinolophus sinicus	Male	Adult	Kidney	2	Technical2	Illumina Novaseq	NCBI	150 bp, paired-end	CRX555895	PRJCA013549	NGDC GSA
Rhinolophus sinicus	Male	Adult	Kidney	3	Technical3	Illumina Novaseq	NCBI	150 bp, paired-end	CRX555896	PRJCA013549	NGDC GSA
Rhinolophus sinicus	Male	Adult	Liver	1	Technical1	Illumina Novaseq	NCBI	150 bp, paired-end	CRX555891	PRJCA013549	NGDC GSA
Rhinolophus sinicus	Male	Adult	Liver	2	Technical2	Illumina Novaseq	NCBI	150 bp, paired-end	CRX555892	PRJCA013549	NGDC GSA
Rhinolophus sinicus	Male	Adult	Liver	3	Technical3	Illumina Novaseq	NCBI	150 bp, paired-end	CRX555893	PRJCA013549	NGDC GSA
Rhinolophus stheno	Female	Adult	Brain	1	Technical1	Illumina Novaseq	de novo transcriptome	150 bp, paired-end	CRX519873	PRJCA012397	NGDC GSA
Rhinolophus stheno	Female	Adult	Brain	2	Technical2	Illumina Novaseq	de novo transcriptome	150 bp, paired-end	CRX519874	PRJCA012397	NGDC GSA
Rhinolophus stheno	Female	Adult	Brain	3	Technical3	Illumina Novaseq	de novo transcriptome	150 bp, paired-end	CRX519875	PRJCA012397	NGDC GSA
Rhinolophus stheno	Female	Adult	Kidney	1	Technical1	Illumina Novaseq	de novo transcriptome	150 bp, paired-end	CRX555900	PRJCA013549	NGDC GSA
Rhinolophus stheno	Female	Adult	Kidney	2	Technical2	Illumina Novaseq	de novo transcriptome	150 bp, paired-end	CRX555901	PRJCA013549	NGDC GSA
Rhinolophus stheno	Female	Adult	Kidney	3	Technical3	Illumina Novaseq	de novo transcriptome	150 bp, paired-end	CRX555902	PRJCA013549	NGDC GSA
Rhinolophus stheno	Female	Adult	Liver	1	Technical1	Illumina Novaseq	de novo transcriptome	150 bp, paired-end	CRX555897	PRJCA013549	NGDC GSA
Rhinolophus stheno	Female	Adult	Liver	2	Technical2	Illumina Novaseq	de novo transcriptome	150 bp, paired-end	CRX555898	PRJCA013549	NGDC GSA
Rhinolophus stheno	Female	Adult	Liver	3	Technical3	Illumina Novaseq	de novo transcriptome	150 bp, paired-end	CRX555899	PRJCA013549	NGDC GSA
Rhinolophus thomasi	Male	Adult	Brain	1	Biological1	Illumina Novaseq	de novo transcriptome	150 bp, paired-end	CRX519876	PRJCA012397	NGDC GSA
Rhinolophus thomasi	Male	Adult	Brain	2	Biological2	Illumina Novaseq	de novo transcriptome	150 bp, paired-end	CRX519877	PRJCA012397	NGDC GSA
Rhinolophus thomasi	Male	Adult	Brain	3	Biological3	Illumina Novaseq	de novo transcriptome	150 bp, paired-end	CRX519878	PRJCA012397	NGDC GSA
Rhinolophus thomasi	Male	Adult	Kidney	1	Biological1	Illumina Novaseq	de novo transcriptome	150 bp, paired-end	CRX555906	PRJCA013549	NGDC GSA
Rhinolophus thomasi	Male	Adult	Kidney	2	Biological2	Illumina Novaseq	de novo transcriptome	150 bp, paired-end	CRX555907	PRJCA013549	NGDC GSA
Rhinolophus thomasi	Male	Adult	Kidney	3	Biological3	Illumina Novaseq	de novo transcriptome	150 bp, paired-end	CRX555908	PRJCA013549	NGDC GSA
Rhinolophus thomasi	Male	Adult	Liver	1	Biological1	Illumina Novaseq	de novo transcriptome	150 bp, paired-end	CRX555903	PRJCA013549	NGDC GSA
Rhinolophus thomasi	Male	Adult	Liver	2	Biological2	Illumina Novaseq	de novo transcriptome	150 bp, paired-end	CRX555904	PRJCA013549	NGDC GSA
Rhinolophus thomasi	Male	Adult	Liver	3	Biological3	Illumina Novaseq	de novo transcriptome	150 bp, paired-end	CRX555905	PRJCA013549	NGDC GSA
Sarcophilus harrisii	Male	Adult	Liver	1	Biological1	Illumina HiSeq 2000	Ensembl release 99	100 bp, paired-end	ERR1331704	PRJEB13074	NCBI SRA
Sarcophilus harrisii	Female	Adult	Liver	2	Biological2	Illumina HiSeq 2000	Ensembl release 99	100 bp, paired-end	ERR1331711	PRJEB13074	NCBI SRA
Sciurus vulgaris	Male	Adult	Brain	1	Technical1	Illumina Novaseq	de novo transcriptome	150 bp, paired-end	CRX519879	PRJCA012397	NGDC GSA
Sciurus vulgaris	Male	Adult	Brain	2	Technical2	Illumina Novaseq	de novo transcriptome	150 bp, paired-end	CRX519880	PRJCA012397	NGDC GSA
Sciurus vulgaris	Male	Adult	Brain	3	Technical3	Illumina Novaseq	de novo transcriptome	150 bp, paired-end	CRX519881	PRJCA012397	NGDC GSA
Sciurus vulgaris	Male	Adult	Kidney	1	Technical1	Illumina Novaseq	de novo transcriptome	150 bp, paired-end	CRX555912	PRJCA013549	NGDC GSA
Sciurus vulgaris	Male	Adult	Kidney	2	Technical2	Illumina Novaseq	de novo transcriptome	150 bp, paired-end	CRX555913	PRJCA013549	NGDC GSA
Sciurus vulgaris	Male	Adult	Kidney	3	Technical3	Illumina Novaseq	de novo transcriptome	150 bp, paired-end	CRX555914	PRJCA013549	NGDC GSA
Sciurus vulgaris	Male	Adult	Liver	1	Technical1	Illumina Novaseq	de novo transcriptome	150 bp, paired-end	CRX555909	PRJCA013549	NGDC GSA
Sciurus vulgaris	Male	Adult	Liver	2	Technical2	Illumina Novaseq	de novo transcriptome	150 bp, paired-end	CRX555910	PRJCA013549	NGDC GSA
Sciurus vulgaris	Male	Adult	Liver	3	Technical3	Illumina Novaseq	de novo transcriptome	150 bp, paired-end	CRX555911	PRJCA013549	NGDC GSA
Suncus murinus	Male	Adult	Liver	1	Biological1	Illumina GA	de novo transcriptome	51 bp, paired-end	SRR636878	PRJNA184055	NCBI SRA
Suncus murinus	Male	Adult	Liver	2	Biological2	Illumina GA	de novo transcriptome	51 bp, paired-end	SRR636879	PRJNA184055	NCBI SRA
Suncus murinus	Male	Adult	Liver	3	Biological3	Illumina GA	de novo transcriptome	51 bp, paired-end	SRR636880	PRJNA184055	NCBI SRA
Sus scrofa	Male	Adult	Brain	1	Biological1	Illumina GA	Ensembl release 99	51 bp, paired-end	SRR636973	PRJNA184055	NCBI SRA
Sus scrofa	Male	Adult	Brain	2	Biological2	Illumina GA	Ensembl release 99	51 bp, paired-end	SRR636974	PRJNA184055	NCBI SRA
Sus scrofa	Male	Adult	Kidney	1	Biological1	Illumina GA	Ensembl release 99	51 bp, paired-end	SRR636928	PRJNA184055	NCBI SRA
Sus scrofa	Male	Adult	Kidney	2	Biological2	Illumina GA	Ensembl release 99	51 bp, paired-end	SRR636929	PRJNA184055	NCBI SRA
Sus scrofa	Male	Adult	Liver	1	Biological1	Illumina GA	Ensembl release 99	51 bp, paired-end	SRR636881	PRJNA184055	NCBI SRA
Sus scrofa	Male	Adult	Liver	2	Biological2	Illumina GA	Ensembl release 99	51 bp, paired-end	SRR636882	PRJNA184055	NCBI SRA
Tadarida brasiliensis	Male	Adult	Liver	1	Biological1	Illumina GA	de novo transcriptome	51 bp, paired-end	SRR636883	PRJNA184055	NCBI SRA
Tadarida brasiliensis	Male	Adult	Liver	2	Biological2	Illumina GA	de novo transcriptome	51 bp, paired-end	SRR636884	PRJNA184055	NCBI SRA
Tadarida brasiliensis	Male	Adult	Liver	3	Biological3	Illumina GA	de novo transcriptome	51 bp, paired-end	SRR636885	PRJNA184055	NCBI SRA
Taphozous melanopogon	Male	Adult	Brain	1	Biological1	Illumina Novaseq	de novo transcriptome	150 bp, paired-end	CRX519882	PRJCA012397	NGDC GSA
Taphozous melanopogon	Male	Subadult	Brain	2	Biological2	Illumina Novaseq	de novo transcriptome	150 bp, paired-end	CRX519883	PRJCA012397	NGDC GSA
Taphozous melanopogon	Female	Adult	Brain	3	Biological3	Illumina Novaseq	de novo transcriptome	150 bp, paired-end	CRX519884	PRJCA012397	NGDC GSA
Taphozous melanopogon	Male	Adult	Kidney	1	Biological1	Illumina Novaseq	de novo transcriptome	150 bp, paired-end	CRX555918	PRJCA013549	NGDC GSA
Taphozous melanopogon	Female	Adult	Kidney	3	Biological3	Illumina Novaseq	de novo transcriptome	150 bp, paired-end	CRX555919	PRJCA013549	NGDC GSA
Taphozous melanopogon	Male	Adult	Liver	1	Biological1	Illumina Novaseq	de novo transcriptome	150 bp, paired-end	CRX555915	PRJCA013549	NGDC GSA
Taphozous melanopogon	Male	Subadult	Liver	2	Biological2	Illumina Novaseq	de novo transcriptome	150 bp, paired-end	CRX555916	PRJCA013549	NGDC GSA
Taphozous melanopogon	Female	Adult	Liver	3	Biological3	Illumina Novaseq	de novo transcriptome	150 bp, paired-end	CRX555917	PRJCA013549	NGDC GSA
Trachypithecus francoisi	Male	Adult	Kidney	1	Biological1	Illumina Novaseq	NCBI	150 bp, paired-end	CRX555921	PRJCA013549	NGDC GSA
Trachypithecus francoisi	Male	Adult	Liver	1	Biological1	Illumina Novaseq	NCBI	150 bp, paired-end	CRX555920	PRJCA013549	NGDC GSA
Tupaia belangeri	Male	Adult	Brain	1	Biological1	Illumina HiSeq 2000	Ensembl release 99	100 bp, paired-end	SRR518932	PRJNA170104	NCBI SRA
Tupaia belangeri	Male	Adult	Kidney	1	Biological1	Illumina HiSeq 2000	Ensembl release 99	100 bp, paired-end	SRR518928	PRJNA170104	NCBI SRA
Tupaia belangeri	Male	Adult	Liver	1	Biological1	Illumina HiSeq 2000	Ensembl release 99	100 bp, paired-end	SRR518931	PRJNA170104	NCBI SRA
Tylonycteris robustula	Female	Subadult	Brain	1	Technical1	Illumina Novaseq	de novo transcriptome	150 bp, paired-end	CRX519885	PRJCA012397	NGDC GSA
Tylonycteris robustula	Female	Subadult	Brain	2	Technical2	Illumina Novaseq	de novo transcriptome	150 bp, paired-end	CRX519886	PRJCA012397	NGDC GSA
Tylonycteris robustula	Female	Subadult	Brain	3	Technical3	Illumina Novaseq	de novo transcriptome	150 bp, paired-end	CRX519887	PRJCA012397	NGDC GSA
Tylonycteris robustula	Female	Subadult	Kidney	1	Technical1	Illumina Novaseq	de novo transcriptome	150 bp, paired-end	CRX555925	PRJCA013549	NGDC GSA
Tylonycteris robustula	Female	Subadult	Kidney	2	Technical2	Illumina Novaseq	de novo transcriptome	150 bp, paired-end	CRX555926	PRJCA013549	NGDC GSA
Tylonycteris robustula	Female	Subadult	Kidney	3	Technical3	Illumina Novaseq	de novo transcriptome	150 bp, paired-end	CRX555927	PRJCA013549	NGDC GSA
Tylonycteris robustula	Female	Subadult	Liver	1	Technical1	Illumina Novaseq	de novo transcriptome	150 bp, paired-end	CRX555922	PRJCA013549	NGDC GSA
Tylonycteris robustula	Female	Subadult	Liver	2	Technical2	Illumina Novaseq	de novo transcriptome	150 bp, paired-end	CRX555923	PRJCA013549	NGDC GSA
Tylonycteris robustula	Female	Subadult	Liver	3	Technical3	Illumina Novaseq	de novo transcriptome	150 bp, paired-end	CRX555924	PRJCA013549	NGDC GSA
Ursus americanus	Male	Adult	Brain	1	Biological1	Illumina GA	Ensembl release 99	51 bp, paired-end	SRR636977	PRJNA184055	NCBI SRA
Ursus americanus	Male	Adult	Brain	2	Biological2	Illumina GA	Ensembl release 99	51 bp, paired-end	SRR636978	PRJNA184055	NCBI SRA
Ursus americanus	Male	Adult	Kidney	1	Biological1	Illumina GA	Ensembl release 99	51 bp, paired-end	SRR636932	PRJNA184055	NCBI SRA
Ursus americanus	Male	Adult	Kidney	2	Biological2	Illumina GA	Ensembl release 99	51 bp, paired-end	SRR636933	PRJNA184055	NCBI SRA
Ursus americanus	Male	Adult	Liver	1	Biological1	Illumina GA	Ensembl release 99	51 bp, paired-end	SRR636887	PRJNA184055	NCBI SRA
Ursus americanus	Male	Adult	Liver	2	Biological2	Illumina GA	Ensembl release 99	51 bp, paired-end	SRR636888	PRJNA184055	NCBI SRA
Vulpes lagopus	Male	Adult	Brain	1	Technical1	Illumina Novaseq	de novo transcriptome	150 bp, paired-end	CRX519888	PRJCA012397	NGDC GSA
Vulpes lagopus	Male	Adult	Brain	2	Technical2	Illumina Novaseq	de novo transcriptome	150 bp, paired-end	CRX519889	PRJCA012397	NGDC GSA
Vulpes lagopus	Male	Adult	Brain	3	Technical3	Illumina Novaseq	de novo transcriptome	150 bp, paired-end	CRX519890	PRJCA012397	NGDC GSA
Vulpes lagopus	Male	Adult	Kidney	1	Technical1	Illumina Novaseq	de novo transcriptome	150 bp, paired-end	CRX555931	PRJCA013549	NGDC GSA
Vulpes lagopus	Male	Adult	Kidney	2	Technical2	Illumina Novaseq	de novo transcriptome	150 bp, paired-end	CRX555932	PRJCA013549	NGDC GSA
Vulpes lagopus	Male	Adult	Kidney	3	Technical3	Illumina Novaseq	de novo transcriptome	150 bp, paired-end	CRX555933	PRJCA013549	NGDC GSA
Vulpes lagopus	Male	Adult	Liver	1	Technical1	Illumina Novaseq	de novo transcriptome	150 bp, paired-end	CRX555928	PRJCA013549	NGDC GSA
Vulpes lagopus	Male	Adult	Liver	2	Technical2	Illumina Novaseq	de novo transcriptome	150 bp, paired-end	CRX555929	PRJCA013549	NGDC GSA
Vulpes lagopus	Male	Adult	Liver	3	Technical3	Illumina Novaseq	de novo transcriptome	150 bp, paired-end	CRX555930	PRJCA013549	NGDC GSA
Vulpes vulpes	Female	Adult	Brain	1	Technical1	Illumina Novaseq	Ensembl release 99	150 bp, paired-end	CRX519891	PRJCA012397	NGDC GSA
Vulpes vulpes	Female	Adult	Brain	2	Technical2	Illumina Novaseq	Ensembl release 99	150 bp, paired-end	CRX519892	PRJCA012397	NGDC GSA
Vulpes vulpes	Female	Adult	Brain	3	Technical3	Illumina Novaseq	Ensembl release 99	150 bp, paired-end	CRX519893	PRJCA012397	NGDC GSA
Vulpes vulpes	Female	Adult	Kidney	1	Technical1	Illumina Novaseq	Ensembl release 99	150 bp, paired-end	CRX555937	PRJCA013549	NGDC GSA
Vulpes vulpes	Female	Adult	Kidney	2	Technical2	Illumina Novaseq	Ensembl release 99	150 bp, paired-end	CRX555938	PRJCA013549	NGDC GSA
Vulpes vulpes	Female	Adult	Kidney	3	Technical3	Illumina Novaseq	Ensembl release 99	150 bp, paired-end	CRX555939	PRJCA013549	NGDC GSA
Vulpes vulpes	Female	Adult	Liver	1	Technical1	Illumina Novaseq	Ensembl release 99	150 bp, paired-end	CRX555934	PRJCA013549	NGDC GSA
Vulpes vulpes	Female	Adult	Liver	2	Technical2	Illumina Novaseq	Ensembl release 99	150 bp, paired-end	CRX555935	PRJCA013549	NGDC GSA
Vulpes vulpes	Female	Adult	Liver	3	Technical3	Illumina Novaseq	Ensembl release 99	150 bp, paired-end	CRX555936	PRJCA013549	NGDC GSA

## Sheet: Reference
BioProject	Reference
PRJCA013549	This study
PRJCA012397	Zhu, P. et al. Correlated evolution of social organization and lifespan in mammals. Nat Commun 14, 372 (2023).
PRJEB13074	No ref.
PRJEB32966	No ref.
PRJNA141257	Yan, G. et al. Genome sequencing and comparison of two nonhuman primate animal models, the cynomolgus and Chinese rhesus macaques. Nat Biotechnol 29, 1019-23 (2011).
PRJNA143625	Kim, E.B. et al. Genome sequencing reveals insights into physiology and longevity of the naked mole rat. Nature 479, 223-227 (2011).
PRJNA143627	Brawand, D. et al. The evolution of gene expression levels in mammalian organs. Nature 478, 343-8 (2011)
PRJNA149279	Qiu, Q. et al. The yak genome and adaptation to life at high altitude. Nat Genet 44, 946-9 (2012).
PRJNA163137	No ref.
PRJNA170104	Fan, Y. et al. Genome of the Chinese tree shrew. Nat Commun 4, 1426 (2013).
PRJNA178678	Seim, I. et al. Genome analysis reveals insights into physiology and longevity of the Brandt's bat Myotis brandtii. Nat Commun. 4, 2212-2212 (2013).
PRJNA184055	Fushan, A.A. et al. Gene expression defines natural changes in mammalian lifespan. Aging Cell 14, 352-65 (2015).
PRJNA218853	Fang, X. et al. Adaptations to a subterranean environment and longevity revealed by the analysis of mole rat genomes. Cell Rep 8, 1354-64 (2014).
PRJNA227336	Peng, X. et al. Tissue-specific transcriptome sequencing analysis expands the non-human primate reference transcriptome resource (NHPRTR). Nucleic Acids Res 43, D737-42 (2015).
PRJNA263931	The transcriptome of the bowhead whale Balaena mysticetus reveals adaptations of the longest-lived mammal. Aging (Albany NY). 2014
PRJNA271912	Peng, X. et al. Tissue-specific transcriptome sequencing analysis expands the non-human primate reference transcriptome resource (NHPRTR). Nucleic Acids Res 43, D737-42 (2015).
PRJNA323834	No ref.
PRJNA349047	No ref.
PRJNA362606	Tang, Q. et al. Comparative transcriptomics of 5 high-altitude vertebrates and their low-altitude relatives. Gigascience 6, 1-9 (2017).
PRJNA415552	Chen, J. et al. A quantitative framework for characterizing the evolutionary history of mammalian gene expression. Genome Res 29, 53-63 (2019).
PRJNA470431	Carelli, F.N., Liechti, A., Halbert, J., Warnefors, M. & Kaessmann, H. Repurposing of promoters and enhancers during mammalian evolution. Nat Commun 9, 4066 (2018).
PRJNA580502	Martínez-Pacheco, M. et al. Expression Evolution of Ancestral XY Gametologs across All Major Groups of Placental Mammals. Genome Biol Evol 12, 2015-2028 (2020).
PRJNA72723	Westbury, M.V., Petersen, B. & Lorenzen, E.D. Genomic analyses reveal an absence of contemporary introgressive admixture between fin whales and blue whales, despite known hybrids. PLoS One 14, e0222004 (2019).
