# Supplementary material for: Large‐scale across species transcriptomic analysis identifies genetic selection signatures associated with longevity in mammals
Source: EMBO J. 2023 Jul 10;42(17):e112740. doi: 10.15252/embj.2022112740 (PMC10476176; doi:10.15252/embj.2022112740)
Supplement: Supplementary file 9 — Dataset EV2 [file EMBJ-42-e112740-s003.xlsx]

## Sheet: Tabel S2 Species info
Dataset EV2. The classification and life histories of 106 mammals analyzed in the present study.
1 Life histories that were imputed and estimated in this study.
Kingdom	Phylum	Class	Order	Family	Scientific_name	Abbreviation	Common_name	AW/g	ML/yrs	FTM/d	MLres	FTMres	Genome_source	Imputation1
Animalia	Chordata	Mammalia	Artiodactyla	Balaenidae	Balaena mysticetus	bmy	BowheadWhale	100000000	211	8212	2.58144	1.93107	OTHER
Animalia	Chordata	Mammalia	Artiodactyla	Balaenopteridae	Balaenoptera acutorostrata	bac	MinkeWhale	7500000	50	2740	0.909213	1.13035	NCBI
Animalia	Chordata	Mammalia	Artiodactyla	Balaenopteridae	Balaenoptera borealis	bbo	Sei whale	20000000	74	3652	1.15812	1.21774	DENOVO
Animalia	Chordata	Mammalia	Artiodactyla	Bovidae	Bos mutus	bmu	Yak	667000	26.3	738	0.69254	0.514719	ENSEMBL
Animalia	Chordata	Mammalia	Artiodactyla	Bovidae	Bos taurus	bta	cow	750000	20	548	0.51728	0.372599	ENSEMBL
Animalia	Chordata	Mammalia	Artiodactyla	Bovidae	Capra hircus	chi	goat	61000	20.8	406	0.789747	0.475837	ENSEMBL
Animalia	Chordata	Mammalia	Artiodactyla	Cervidae	Muntiacus muntjak	mmn	Indian muntjac	21000	18.8	272	0.840308	0.401787	NCBI
Animalia	Chordata	Mammalia	Artiodactyla	Delphinidae	Delphinus delphis	dde	Short-beaked saddleback dolphin	80000	40	1754	1.45703	1.93824	DENOVO
Animalia	Chordata	Mammalia	Artiodactyla	Suidae	Sus scrofa	ssc	Pig	130000	27	334	0.913084	0.332177	ENSEMBL
Animalia	Chordata	Mammalia	Carnivora	Canidae	Canis lupus	clu	dog	40000	24	510	0.972022	0.655046	ENSEMBL
Animalia	Chordata	Mammalia	Carnivora	Canidae	Nyctereutes procyonoides	npr	Raccoon dog	6500	16.6	304	0.887795	0.579189	DENOVO
Animalia	Chordata	Mammalia	Carnivora	Canidae	Vulpes lagopus	vla	Arctic fox	5200	16.3	304	0.902026	0.607925	DENOVO
Animalia	Chordata	Mammalia	Carnivora	Canidae	Vulpes vulpes	vvu	Red fox	4131.7	21.3	304	1.22093	0.639032	ENSEMBL
Animalia	Chordata	Mammalia	Carnivora	Felidae	Felis catus	fca	cat	3900	30	289	1.73488	0.615157	ENSEMBL
Animalia	Chordata	Mammalia	Carnivora	Mustelidae	Arctonyx collaris	aco	Hog badger	10500	15.8	90	0.785227	0.154523	DENOVO
Animalia	Chordata	Mammalia	Carnivora	Mustelidae	Meles meles	mle	Asian badger	13000	18.6	365	0.894664	0.598296	DENOVO
Animalia	Chordata	Mammalia	Carnivora	Mustelidae	Mustela putorius	mpu	Ferret	809	11.1	312	0.816558	0.934284	ENSEMBL
Animalia	Chordata	Mammalia	Carnivora	Mustelidae	Mustela sibirica	msi	Siberian weasel	565	8.8	730	0.683911	2.36307	DENOVO
Animalia	Chordata	Mammalia	Carnivora	Mustelidae	Neovison vison	nvi	American mink	925	11.4	334	0.821609	0.9715	ENSEMBL
Animalia	Chordata	Mammalia	Carnivora	Ursidae	Ursus americanus	uam	American black bear	154250	34	1278	1.12011	1.22471	ENSEMBL
Animalia	Chordata	Mammalia	Carnivora	Viverridae	Paguma larvata	pla	Masked palm civet	4300	27.4	365	1.56103	0.76064	DENOVO
Animalia	Chordata	Mammalia	Chiroptera	Emballonuridae	Taphozous melanopogon	tme	black-bearded tomb bat	50	20	150	2.25252	0.821795	DENOVO
Animalia	Chordata	Mammalia	Chiroptera	Molossidae	Tadarida brasiliensis	tbr	Brazilian free-tailed bat	12.5	12	273	1.67084	2.02061	DENOVO
Animalia	Chordata	Mammalia	Chiroptera	Pteropodidae	Cynopterus sphinx	csp	Greater short-nosed fruit bat	75	30	150	3.17554	0.752579	DENOVO
Animalia	Chordata	Mammalia	Chiroptera	Pteropodidae	Eonycteris spelaea	esp	cave nectar bat	59	13.3768	180	1.4689	0.951364	DENOVO	ML
Animalia	Chordata	Mammalia	Chiroptera	Rhinolophidae	Aselliscus stoliczkanus	ast	Stoliczka's trident bat	5.5	12.2137	339.764	1.9282	3.00516	DENOVO	ML/FTM
Animalia	Chordata	Mammalia	Chiroptera	Rhinolophidae	Hipposideros armiger	har	Great roundleaf bat	47.11	16.3993	477.51	1.86388	2.65012	NCBI	ML/FTM
Animalia	Chordata	Mammalia	Chiroptera	Rhinolophidae	Hipposideros larvatus	hla	intermediate roundleaf bat	19.2	14.5384	432.435	1.89562	2.91604	DENOVO	ML/FTM
Animalia	Chordata	Mammalia	Chiroptera	Rhinolophidae	Hipposideros pomona	hpo	Pomona roundleaf bat	8.89	13.1582	420.484	1.93017	3.3511	DENOVO	ML/FTM
Animalia	Chordata	Mammalia	Chiroptera	Rhinolophidae	Hipposideros pratti	hpr	Pratt's roundleaf bat	54.3	16.7149	485.061	1.85891	2.61032	DENOVO	ML/FTM
Animalia	Chordata	Mammalia	Chiroptera	Rhinolophidae	Rhinolophus affinis	raf	Intermediate horseshoe bat	15	19.5975	579.505	2.65363	4.12282	DENOVO	ML/FTM
Animalia	Chordata	Mammalia	Chiroptera	Rhinolophidae	Rhinolophus ferrumequinum	rfe	Greater horseshoe bat	22.88	30.5	730	3.87154	4.73882	DENOVO
Animalia	Chordata	Mammalia	Chiroptera	Rhinolophidae	Rhinolophus luctus	rlu	Woolly horseshoe bat	38.93	23.6485	695.832	2.76739	4.02496	DENOVO	ML/FTM
Animalia	Chordata	Mammalia	Chiroptera	Rhinolophidae	Rhinolophus macrotis	rma	Rhinolophus siamensis	5	17.9595	556.404	2.87694	5.02415	DENOVO	ML/FTM
Animalia	Chordata	Mammalia	Chiroptera	Rhinolophidae	Rhinolophus malayanus	rha	Malayan horseshoe bat	7.09	18.8212	578.29	2.85811	4.84065	DENOVO	ML/FTM
Animalia	Chordata	Mammalia	Chiroptera	Rhinolophidae	Rhinolophus pearsonii	rpe	Pearson's horseshoe bat	12	19.0194	565.395	2.66479	4.222	DENOVO	ML/FTM
Animalia	Chordata	Mammalia	Chiroptera	Rhinolophidae	Rhinolophus pusillus	rpu	least horsehoe bat	5	17.9595	556.404	2.87694	5.02415	DENOVO	ML/FTM
Animalia	Chordata	Mammalia	Chiroptera	Rhinolophidae	Rhinolophus rex	rre	King horsehoe bat	10.16	16.4475	473.397	2.36388	3.66504	DENOVO	ML/FTM
Animalia	Chordata	Mammalia	Chiroptera	Rhinolophidae	Rhinolophus sinicus	rsi	Chinese rufous horseshoe bat	13	17.0006	486.464	2.35294	3.57005	NCBI	ML/FTM
Animalia	Chordata	Mammalia	Chiroptera	Rhinolophidae	Rhinolophus stheno	rst	Lesser brown horseshoe bat	8.7	18.2161	545.662	2.68095	4.36915	DENOVO	ML/FTM
Animalia	Chordata	Mammalia	Chiroptera	Rhinolophidae	Rhinolophus thomasi	rth	Thomas's horseshoe bat	10.78	16.5787	476.505	2.36125	3.64198	DENOVO	ML/FTM
Animalia	Chordata	Mammalia	Chiroptera	Vespertilionidae	Ia io	iio	Great evening bat	58	17.4229	307.513	1.91821	1.63135	DENOVO	ML/FTM
Animalia	Chordata	Mammalia	Chiroptera	Vespertilionidae	Kerivoula hardwickii	kha	Hardwicke's woolly bat	5.5	12.3317	223.515	1.94683	1.97695	DENOVO	ML/FTM
Animalia	Chordata	Mammalia	Chiroptera	Vespertilionidae	Miniopterus fuliginosus	mfu	Eastern bent-wing bat	14.23	17.4436	431.396	2.3811	3.10441	DENOVO	ML/FTM
Animalia	Chordata	Mammalia	Chiroptera	Vespertilionidae	Murina cyclotis	mcy	Round-eared Tube-nosed Bat	10	11.4447	213.554	1.64886	1.65904	DENOVO	ML/FTM
Animalia	Chordata	Mammalia	Chiroptera	Vespertilionidae	Murina hilgendorfi	mlg	Hilgendorf's tube-nosed bat	10.87	9	180	1.28021	1.37328	DENOVO
Animalia	Chordata	Mammalia	Chiroptera	Vespertilionidae	Murina leucogaster	mhi	Grater tube-nosed bat	12.8	9	180	1.24859	1.32543	DENOVO
Animalia	Chordata	Mammalia	Chiroptera	Vespertilionidae	Myotis brandtii	mbr	BrandtsBat	7	41	90	6.23827	0.755449	NCBI	ML/FTM
Animalia	Chordata	Mammalia	Chiroptera	Vespertilionidae	Myotis chinensis	mch	Large mouse-eared bat	42	29.4263	422.471	3.40376	2.40381	DENOVO	ML/FTM
Animalia	Chordata	Mammalia	Chiroptera	Vespertilionidae	Myotis fimbriatus	mfi	fringed long-footed myotis	4.6	19.8489	307.288	3.22044	2.82538	DENOVO	ML/FTM
Animalia	Chordata	Mammalia	Chiroptera	Vespertilionidae	Myotis laniger	mla	Chinese Water Myotis	8.5	18.1785	281.131	2.68495	2.26242	DENOVO	ML/FTM
Animalia	Chordata	Mammalia	Chiroptera	Vespertilionidae	Myotis muricola	myu	Wall-roosting mouse-eared bat	5	18.5289	245.504	2.96817	2.21682	DENOVO	ML/FTM
Animalia	Chordata	Mammalia	Chiroptera	Vespertilionidae	Myotis pilosus	mpi	Rickett's big-footed bat	26	25.0426	372.084	3.11722	2.34932	DENOVO	ML/FTM
Animalia	Chordata	Mammalia	Chiroptera	Vespertilionidae	Myotis siligorensis	mys	Himalayan whiskered bat	4.6	16.7407	262.694	2.71614	2.41536	DENOVO	ML/FTM
Animalia	Chordata	Mammalia	Chiroptera	Vespertilionidae	Pipistrellus javanicus	pja	Java pipistrelle	5.12	11.486	207.49	1.83328	1.86395	DENOVO	ML/FTM
Animalia	Chordata	Mammalia	Chiroptera	Vespertilionidae	Plecotus auritus	pau	Brown long-eared bat	7.8	30	365	4.48963	2.99266	DENOVO
Animalia	Chordata	Mammalia	Chiroptera	Vespertilionidae	Tylonycteris robustula	tro	Great Club-footed Bat	6.35	12.6969	237.636	1.96089	2.03732	DENOVO	ML/FTM
Animalia	Chordata	Mammalia	Cingulata	Dasypodidae	Dasypus novemcinctus	dno	Nine-banded armadillo	5500	22.3	365	1.22352	0.721079	ENSEMBL
Animalia	Chordata	Mammalia	Dasyuromorphia	Dasyuridae	Sarcophilus harrisii	sha	Tasmanian devil	6500	13	730	0.695261	1.39082	ENSEMBL
Animalia	Chordata	Mammalia	Didelphimorphia	Didelphidae	Monodelphis domestica	mod	opossum	105	5.1	122	0.512753	0.568998	ENSEMBL
Animalia	Chordata	Mammalia	Diprotodontia	Petauridae	Petaurus breviceps	pbr	Sugar glider	110	17.8	236	1.77692	1.08963	DENOVO
Animalia	Chordata	Mammalia	Eulipotyphla	Erinaceidae	Atelerix albiventris	aal	Four-toed hedgehog	500	11.4	84	0.902698	0.279223	DENOVO
Animalia	Chordata	Mammalia	Eulipotyphla	Erinaceidae	Erinaceus amurensis	eam	The Amur hedgehog	2500	8	730	0.495205	1.71127	DENOVO
Animalia	Chordata	Mammalia	Eulipotyphla	Erinaceidae	Erinaceus europaeus	eeu	Western European hedgehog	750	11.7	253	0.870726	0.77016	ENSEMBL
Animalia	Chordata	Mammalia	Eulipotyphla	Soricidae	Anourosorex squamipes	asq	Chinese mole shrew	23.83	3.2	198	0.403673	1.27403	DENOVO
Animalia	Chordata	Mammalia	Eulipotyphla	Soricidae	Suncus murinus	smu	House shrew	45.9	3.2	36	0.365151	0.200927	DENOVO
Animalia	Chordata	Mammalia	Hyracoidea	Procaviidae	Procavia capensis	pca	Rock hyrax	3600	14.8	500	0.866418	1.08293	ENSEMBL
Animalia	Chordata	Mammalia	Lagomorpha	Leporidae	Oryctolagus cuniculus	ocu	rabbit	1800	9	730	0.585822	1.83771	ENSEMBL
Animalia	Chordata	Mammalia	Monotremata	Ornithorhynchidae	Ornithorhynchus anatinus	oan	platypus	1250	22.6	548	1.55547	1.49314	ENSEMBL
Animalia	Chordata	Mammalia	Perissodactyla	Equidae	Equus caballus	eca	Horse	300000	57	914	1.69612	0.758158	ENSEMBL
Animalia	Chordata	Mammalia	Pilosa	Myrmecophagidae	Myrmecophaga tridactyla	mtr	Giant anteater	28500	31	1186	1.32236	1.63958	DENOVO
Animalia	Chordata	Mammalia	Primates	Callitrichidae	Callithrix jacchus	cja	marmoset	255.2	22.8	477	2.00107	1.83474	ENSEMBL
Animalia	Chordata	Mammalia	Primates	Cercopithecidae	Chlorocebus sabaeus	cae	Vervet	5620	30.8	1034	1.68431	2.03318	ENSEMBL
Animalia	Chordata	Mammalia	Primates	Cercopithecidae	Macaca fascicularis	mfa	Crab-eating macaque	6362.5	39	1238	2.09262	2.36964	ENSEMBL
Animalia	Chordata	Mammalia	Primates	Cercopithecidae	Macaca mulatta	mmu	Macaque	8235	40	1231	2.06321	2.22796	ENSEMBL
Animalia	Chordata	Mammalia	Primates	Cercopithecidae	Papio anubis	pan	Baboon	18000	37.5	1514	1.71615	2.31249	ENSEMBL
Animalia	Chordata	Mammalia	Primates	Cercopithecidae	Trachypithecus francoisi	tfr	François's Leaf Monkey	7325	26.3	1460	1.38108	2.71043	NCBI
Animalia	Chordata	Mammalia	Primates	Cheirogaleidae	Microcebus murinus	mim	Gray mouse lemur	64.8	18.2	243	1.97007	1.25847	ENSEMBL
Animalia	Chordata	Mammalia	Primates	Daubentoniidae	Daubentonia madagascariensis	dma	Aye-aye	2277.5	32.3	882	2.02811	2.10984	DENOVO
Animalia	Chordata	Mammalia	Primates	Galagidae	Otolemur garnettii	oga	Bushbaby	1300	20	600	1.36829	1.62097	ENSEMBL
Animalia	Chordata	Mammalia	Primates	Hominidae	Gorilla gorilla	ggo	Gorilla	139842	60.1	2829	2.00989	2.76935	ENSEMBL
Animalia	Chordata	Mammalia	Primates	Hominidae	Homo sapiens	hsa	Human	62035	122.5	4745	4.6392	5.54093	ENSEMBL
Animalia	Chordata	Mammalia	Primates	Hominidae	Pan paniscus	ppa	bonono	39925	55	3194	2.22819	4.10406	ENSEMBL
Animalia	Chordata	Mammalia	Primates	Hominidae	Pan troglodytes	ptr	Chimpanzee	44983.5	59.4	3376	2.36292	4.22706	ENSEMBL
Animalia	Chordata	Mammalia	Primates	Hominidae	Pongo abelii	ppy	Orangutan	64475	59	2555	2.22124	2.95871	ENSEMBL
Animalia	Chordata	Mammalia	Primates	Lemuridae	Lemur catta	lca	Ring-tailed lemur	2555	37.3	595	2.30122	1.38823	DENOVO
Animalia	Chordata	Mammalia	Primates	Lorisidae	Nycticebus coucang	nco	Slow loris	890.5	25.8	578	1.87028	1.69514	DENOVO
Animalia	Chordata	Mammalia	Rodentia	Bathyergidae	Cryptomys damarensis	cda	Damara Mole Rat	180	15.5	511	1.43501	2.12019	ENSEMBL
Animalia	Chordata	Mammalia	Rodentia	Bathyergidae	Heterocephalus glaber	hgl	Naked mole-rat	35	31	228	3.68722	1.34965	ENSEMBL
Animalia	Chordata	Mammalia	Rodentia	Castoridae	Castor canadensis	cca	Beaver	20250	23.4	639	1.05175	0.951383	ENSEMBL
Animalia	Chordata	Mammalia	Rodentia	Caviidae	Cavia porcellus	cpo	Guinea pig	728	12	66	0.89713	0.202214	ENSEMBL
Animalia	Chordata	Mammalia	Rodentia	Cricetidae	Mesocricetus auratus	mau	Golden hamster	105	3.9	48	0.392105	0.223868	ENSEMBL
Animalia	Chordata	Mammalia	Rodentia	Cricetidae	Peromyscus leucopus	ple	White-footed mouse	23	7.9	73	1.00199	0.473344	NCBI
Animalia	Chordata	Mammalia	Rodentia	Gliridae	Graphiurus kelleni	gke	Kellen's dormouse	23	6.9	365	0.875155	2.36672	DENOVO
Animalia	Chordata	Mammalia	Rodentia	Hystricidae	Hystrix brachyura	hbr	Malayan porcupine	8000	27.3	730	1.41439	1.32954	DENOVO
Animalia	Chordata	Mammalia	Rodentia	Muridae	Acomys cahirinus	aca	Spiny mouse	45.2	5.9	58	0.674833	0.324797	DENOVO
Animalia	Chordata	Mammalia	Rodentia	Muridae	Meriones unguiculatus	mun	Mongolian gerbil	53.2	6.3	43	0.70284	0.232431	ENSEMBL
Animalia	Chordata	Mammalia	Rodentia	Muridae	Mus musculus	mus	House mouse	20.5	4	42	0.516347	0.279221	ENSEMBL
Animalia	Chordata	Mammalia	Rodentia	Muridae	Pachyuromys duprasi	pdu	Pachyuromys duprasi	40	8.3	180	0.96726	1.03508	DENOVO
Animalia	Chordata	Mammalia	Rodentia	Muridae	Rattus norvegicus	rno	rat	300	3.8	90	0.32536	0.334238	ENSEMBL
Animalia	Chordata	Mammalia	Rodentia	Myocastoridae	Myocastor coypus	mco	Nutria	7850	8.5	152	0.441656	0.277975	DENOVO
Animalia	Chordata	Mammalia	Rodentia	Sciuridae	Callosciurus erythraeus	cer	Pallas's squirrel	272	17	365	1.47754	1.38465	DENOVO
Animalia	Chordata	Mammalia	Rodentia	Sciuridae	Eutamias sibiricus	esi	Siberian chipmunk	85	9.6	350	0.996897	1.70896	DENOVO
Animalia	Chordata	Mammalia	Rodentia	Sciuridae	Pteromys volans	pvo	Siberian flying squirrel	130	11.4	180	1.10931	0.801486	DENOVO
Animalia	Chordata	Mammalia	Rodentia	Sciuridae	Sciurus vulgaris	svu	Red squirrel	600	14.8	296	1.13968	0.945762	DENOVO
Animalia	Chordata	Mammalia	Scandentia	Tupaiidae	Tupaia belangeri	tch	Tree Shrew	200	11.1	150	1.01122	0.608298	ENSEMBL
