# Supplementary material for: Large‐scale across species transcriptomic analysis identifies genetic selection signatures associated with longevity in mammals
Source: EMBO J. 2023 Jul 10;42(17):e112740. doi: 10.15252/embj.2022112740 (PMC10476176; doi:10.15252/embj.2022112740)
Supplement: Supplementary file 10 — Dataset EV3 [file EMBJ-42-e112740-s014.xlsx]

## Sheet: Sheet 1
Dataset EV3. The species-specific expression index (tau) for each gene in three organs.
1 The number of species used in estimation of Tau. 2 The species with the highest expression of the gene. 3 The top 10 species with the highest expression of this gene
Gene	Symbol	Tissue	tau	Species.num1	Highest2	Order3
ENSG00000000003	TSPAN6	Liver	0.355416	85	Myotis_fimbriatus	Myotis_fimbriatus|Murina_leucogaster|Pipistrellus_javanicus|Myotis_chinensis|Tadarida_brasiliensis|Balaenoptera_acutorostrata|Balaena_mysticetus|Ia_io|Balaenoptera_borealis|Rhinolophus_pearsonii
ENSG00000000003	TSPAN6	Brain	0.445942	79	Petaurus_breviceps	Petaurus_breviceps|Pipistrellus_javanicus|Bos_mutus|Muntiacus_muntjak|Ursus_americanus|Capra_hircus|Miniopterus_fuliginosus|Pachyuromys_duprasi|Hipposideros_armiger|Rhinolophus_affinis
ENSG00000000003	TSPAN6	Kidney	0.308735	80	Rhinolophus_sinicus	Rhinolophus_sinicus|Canis_lupus|Bos_mutus|Mustela_sibirica|Arctonyx_collaris|Mesocricetus_auratus|Meles_meles|Taphozous_melanopogon|Macaca_fascicularis|Cynopterus_sphinx
ENSG00000000005	TNMD	Brain	0.656066	70	Peromyscus_leucopus	Peromyscus_leucopus|Equus_caballus|Bos_mutus|Pteromys_volans|Pachyuromys_duprasi|Oryctolagus_cuniculus|Myotis_siligorensis|Myotis_laniger|Petaurus_breviceps|Heterocephalus_glaber
ENSG00000000005	TNMD	Liver	0.926443	73	Myotis_pilosus	Myotis_pilosus|Monodelphis_domestica|Heterocephalus_glaber|Myotis_chinensis|Myotis_fimbriatus|Myotis_siligorensis|Eonycteris_spelaea|Sarcophilus_harrisii|Myotis_laniger|Pan_paniscus
ENSG00000000005	TNMD	Kidney	0.865785	71	Sciurus_vulgaris	Sciurus_vulgaris|Aselliscus_stoliczkanus|Pteromys_volans|Vulpes_lagopus|Callithrix_jacchus|Heterocephalus_glaber|Trachypithecus_francoisi|Rhinolophus_malayanus|Cynopterus_sphinx|Chlorocebus_sabaeus
ENSG00000000419	DPM1	Liver	0.386508	96	Muntiacus_muntjak	Muntiacus_muntjak|Ursus_americanus|Pteromys_volans|Chlorocebus_sabaeus|Paguma_larvata|Pachyuromys_duprasi|Neovison_vison|Acomys_cahirinus|Anourosorex_squamipes|Mus_musculus
ENSG00000000419	DPM1	Kidney	0.330665	87	Sus_scrofa	Sus_scrofa|Meles_meles|Pachyuromys_duprasi|Muntiacus_muntjak|Neovison_vison|Pteromys_volans|Kerivoula_hardwickii|Canis_lupus|Ursus_americanus|Bos_taurus
ENSG00000000419	DPM1	Brain	0.495727	87	Muntiacus_muntjak	Muntiacus_muntjak|Pteromys_volans|Petaurus_breviceps|Ursus_americanus|Acomys_cahirinus|Graphiurus_kelleni|Mustela_putorius|Microcebus_murinus|Neovison_vison|Bos_mutus
ENSG00000000457	SCYL3	Liver	0.454849	101	Myotis_pilosus	Myotis_pilosus|Rhinolophus_thomasi|Pipistrellus_javanicus|Sciurus_vulgaris|Anourosorex_squamipes|Aselliscus_stoliczkanus|Rhinolophus_sinicus|Ornithorhynchus_anatinus|Murina_leucogaster|Meriones_unguiculatus
ENSG00000000457	SCYL3	Brain	0.505585	91	Sciurus_vulgaris	Sciurus_vulgaris|Pachyuromys_duprasi|Bos_taurus|Aselliscus_stoliczkanus|Muntiacus_muntjak|Ornithorhynchus_anatinus|Mustela_putorius|Procavia_capensis|Mus_musculus|Tylonycteris_robustula
ENSG00000000457	SCYL3	Kidney	0.453382	91	Rhinolophus_thomasi	Rhinolophus_thomasi|Ornithorhynchus_anatinus|Aselliscus_stoliczkanus|Graphiurus_kelleni|Murina_leucogaster|Pteromys_volans|Plecotus_auritus|Felis_catus|Cynopterus_sphinx|Rhinolophus_sinicus
ENSG00000000460	C1orf112	Liver	0.712194	86	Ornithorhynchus_anatinus	Ornithorhynchus_anatinus|Cynopterus_sphinx|Procavia_capensis|Nycticebus_coucang|Delphinus_delphis|Rhinolophus_luctus|Paguma_larvata|Rhinolophus_stheno|Neovison_vison|Mustela_putorius
ENSG00000000460	C1orf112	Brain	0.534218	80	Cavia_porcellus	Cavia_porcellus|Cynopterus_sphinx|Callithrix_jacchus|Hipposideros_pomona|Ornithorhynchus_anatinus|Procavia_capensis|Taphozous_melanopogon|Pteromys_volans|Felis_catus|Dasypus_novemcinctus
ENSG00000000460	C1orf112	Kidney	0.829228	80	Cynopterus_sphinx	Cynopterus_sphinx|Ornithorhynchus_anatinus|Procavia_capensis|Pachyuromys_duprasi|Hipposideros_pratti|Mustela_putorius|Neovison_vison|Felis_catus|Pteromys_volans|Papio_anubis
ENSG00000000938	FGR	Brain	0.578806	84	Pan_paniscus	Pan_paniscus|Aselliscus_stoliczkanus|Microcebus_murinus|Taphozous_melanopogon|Ursus_americanus|Ia_io|Sus_scrofa|Heterocephalus_glaber|Ornithorhynchus_anatinus|Neovison_vison
ENSG00000000938	FGR	Liver	0.472279	90	Microcebus_murinus	Microcebus_murinus|Vulpes_vulpes|Pan_paniscus|Pongo_abelii|Sarcophilus_harrisii|Lemur_catta|Equus_caballus|Sus_scrofa|Atelerix_albiventris|Graphiurus_kelleni
ENSG00000000938	FGR	Kidney	0.606679	84	Arctonyx_collaris	Arctonyx_collaris|Dasypus_novemcinctus|Petaurus_breviceps|Vulpes_vulpes|Rhinolophus_ferrumequinum|Meles_meles|Atelerix_albiventris|Myocastor_coypus|Hystrix_brachyura|Rhinolophus_sinicus
ENSG00000000971	CFH	Brain	0.583099	89	Dasypus_novemcinctus	Dasypus_novemcinctus|Felis_catus|Erinaceus_amurensis|Rhinolophus_luctus|Sus_scrofa|Heterocephalus_glaber|Macaca_fascicularis|Plecotus_auritus|Rhinolophus_affinis|Taphozous_melanopogon
ENSG00000000971	CFH	Kidney	0.422592	88	Vulpes_lagopus	Vulpes_lagopus|Ia_io|Plecotus_auritus|Kerivoula_hardwickii|Myotis_siligorensis|Tupaia_belangeri|Rhinolophus_rex|Myotis_laniger|Felis_catus|Pipistrellus_javanicus
ENSG00000000971	CFH	Liver	0.220659	97	Microcebus_murinus	Microcebus_murinus|Rhinolophus_luctus|Rhinolophus_ferrumequinum|Hipposideros_pomona|Tylonycteris_robustula|Mustela_sibirica|Bos_taurus|Daubentonia_madagascariensis|Equus_caballus|Tadarida_brasiliensis
ENSG00000001036	FUCA2	Liver	0.538253	99	Cynopterus_sphinx	Cynopterus_sphinx|Ia_io|Nyctereutes_procyonoides|Rhinolophus_pearsonii|Hipposideros_armiger|Lemur_catta|Rhinolophus_ferrumequinum|Eonycteris_spelaea|Cavia_porcellus|Macaca_fascicularis
ENSG00000001036	FUCA2	Brain	0.468463	90	Myotis_pilosus	Myotis_pilosus|Vulpes_lagopus|Pteromys_volans|Murina_cyclotis|Myotis_fimbriatus|Rhinolophus_luctus|Myocastor_coypus|Vulpes_vulpes|Erinaceus_amurensis|Myotis_siligorensis
ENSG00000001036	FUCA2	Kidney	0.543114	89	Mus_musculus	Mus_musculus|Cavia_porcellus|Pteromys_volans|Nyctereutes_procyonoides|Sus_scrofa|Cynopterus_sphinx|Sciurus_vulgaris|Microcebus_murinus|Hystrix_brachyura|Callithrix_jacchus
ENSG00000001084	GCLC	Brain	0.422697	91	Hystrix_brachyura	Hystrix_brachyura|Vulpes_vulpes|Vulpes_lagopus|Rhinolophus_sinicus|Pachyuromys_duprasi|Homo_sapiens|Paguma_larvata|Plecotus_auritus|Macaca_fascicularis|Myotis_siligorensis
ENSG00000001084	GCLC	Kidney	0.58976	91	Rattus_norvegicus	Rattus_norvegicus|Plecotus_auritus|Myocastor_coypus|Vulpes_lagopus|Ia_io|Microcebus_murinus|Aselliscus_stoliczkanus|Hipposideros_larvatus|Rhinolophus_luctus|Rhinolophus_macrotis
ENSG00000001084	GCLC	Liver	0.348216	101	Aselliscus_stoliczkanus	Aselliscus_stoliczkanus|Anourosorex_squamipes|Nyctereutes_procyonoides|Rhinolophus_ferrumequinum|Lemur_catta|Macaca_mulatta|Monodelphis_domestica|Vulpes_lagopus|Trachypithecus_francoisi|Hipposideros_pratti
ENSG00000001167	NFYA	Brain	0.524497	90	Hystrix_brachyura	Hystrix_brachyura|Erinaceus_europaeus|Erinaceus_amurensis|Eutamias_sibiricus|Procavia_capensis|Atelerix_albiventris|Cavia_porcellus|Ornithorhynchus_anatinus|Cynopterus_sphinx|Rhinolophus_pearsonii
ENSG00000001167	NFYA	Liver	0.504706	99	Tylonycteris_robustula	Tylonycteris_robustula|Macaca_mulatta|Sciurus_vulgaris|Pipistrellus_javanicus|Graphiurus_kelleni|Hystrix_brachyura|Myrmecophaga_tridactyla|Erinaceus_amurensis|Pteromys_volans|Bos_mutus
ENSG00000001167	NFYA	Kidney	0.4517	90	Eutamias_sibiricus	Eutamias_sibiricus|Hystrix_brachyura|Erinaceus_amurensis|Pteromys_volans|Erinaceus_europaeus|Atelerix_albiventris|Myotis_chinensis|Pipistrellus_javanicus|Oryctolagus_cuniculus|Tylonycteris_robustula
ENSG00000001460	STPG1	Liver	0.808649	71	Vulpes_vulpes	Vulpes_vulpes|Pteromys_volans|Ursus_americanus|Dasypus_novemcinctus|Callosciurus_erythraeus|Rhinolophus_ferrumequinum|Cryptomys_damarensis|Vulpes_lagopus|Rhinolophus_rex|Homo_sapiens
ENSG00000001461	NIPAL3	Brain	0.386212	90	Rhinolophus_sinicus	Rhinolophus_sinicus|Hipposideros_pratti|Rhinolophus_ferrumequinum|Homo_sapiens|Rhinolophus_pearsonii|Equus_caballus|Hipposideros_pomona|Felis_catus|Vulpes_vulpes|Hipposideros_armiger
ENSG00000001461	NIPAL3	Liver	0.537367	100	Paguma_larvata	Paguma_larvata|Canis_lupus|Nyctereutes_procyonoides|Monodelphis_domestica|Vulpes_vulpes|Oryctolagus_cuniculus|Capra_hircus|Lemur_catta|Dasypus_novemcinctus|Rhinolophus_luctus
ENSG00000001461	NIPAL3	Kidney	0.41662	90	Monodelphis_domestica	Monodelphis_domestica|Rhinolophus_macrotis|Microcebus_murinus|Rhinolophus_affinis|Rhinolophus_rex|Erinaceus_amurensis|Rhinolophus_luctus|Kerivoula_hardwickii|Erinaceus_europaeus|Petaurus_breviceps
ENSG00000001497	LAS1L	Kidney	0.511033	90	Arctonyx_collaris	Arctonyx_collaris|Plecotus_auritus|Rhinolophus_thomasi|Ornithorhynchus_anatinus|Myocastor_coypus|Taphozous_melanopogon|Aselliscus_stoliczkanus|Capra_hircus|Tupaia_belangeri|Pachyuromys_duprasi
ENSG00000001497	LAS1L	Brain	0.428064	90	Tylonycteris_robustula	Tylonycteris_robustula|Pipistrellus_javanicus|Taphozous_melanopogon|Pachyuromys_duprasi|Rhinolophus_thomasi|Arctonyx_collaris|Mustela_putorius|Nyctereutes_procyonoides|Rhinolophus_pusillus|Myotis_brandtii
ENSG00000001497	LAS1L	Liver	0.420071	99	Ornithorhynchus_anatinus	Ornithorhynchus_anatinus|Pachyuromys_duprasi|Rhinolophus_thomasi|Taphozous_melanopogon|Capra_hircus|Bos_taurus|Procavia_capensis|Murina_hilgendorfi|Graphiurus_kelleni|Ia_io
ENSG00000001561	ENPP4	Brain	0.410701	90	Paguma_larvata	Paguma_larvata|Vulpes_lagopus|Hystrix_brachyura|Equus_caballus|Vulpes_vulpes|Procavia_capensis|Ornithorhynchus_anatinus|Pachyuromys_duprasi|Atelerix_albiventris|Nyctereutes_procyonoides
ENSG00000001561	ENPP4	Liver	0.526043	97	Rhinolophus_ferrumequinum	Rhinolophus_ferrumequinum|Rhinolophus_affinis|Rhinolophus_macrotis|Ornithorhynchus_anatinus|Rhinolophus_rex|Myotis_siligorensis|Rhinolophus_stheno|Trachypithecus_francoisi|Hipposideros_armiger|Anourosorex_squamipes
ENSG00000001561	ENPP4	Kidney	0.310785	90	Pachyuromys_duprasi	Pachyuromys_duprasi|Rhinolophus_stheno|Vulpes_vulpes|Equus_caballus|Monodelphis_domestica|Ursus_americanus|Papio_anubis|Cavia_porcellus|Miniopterus_fuliginosus|Rhinolophus_ferrumequinum
ENSG00000001617	SEMA3F	Liver	0.653918	96	Macaca_mulatta	Macaca_mulatta|Balaena_mysticetus|Rhinolophus_sinicus|Plecotus_auritus|Papio_anubis|Callosciurus_erythraeus|Aselliscus_stoliczkanus|Murina_hilgendorfi|Callithrix_jacchus|Cryptomys_damarensis
ENSG00000001617	SEMA3F	Kidney	0.336631	89	Myotis_pilosus	Myotis_pilosus|Myotis_fimbriatus|Myotis_chinensis|Plecotus_auritus|Myotis_siligorensis|Petaurus_breviceps|Ornithorhynchus_anatinus|Murina_leucogaster|Homo_sapiens|Ia_io
ENSG00000001617	SEMA3F	Brain	0.507219	89	Ornithorhynchus_anatinus	Ornithorhynchus_anatinus|Cryptomys_damarensis|Pipistrellus_javanicus|Callithrix_jacchus|Heterocephalus_glaber|Tylonycteris_robustula|Acomys_cahirinus|Rhinolophus_sinicus|Pan_paniscus|Rattus_norvegicus
ENSG00000001629	ANKIB1	Liver	0.473204	100	Rhinolophus_pearsonii	Rhinolophus_pearsonii|Rhinolophus_affinis|Myotis_muricola|Plecotus_auritus|Ornithorhynchus_anatinus|Trachypithecus_francoisi|Tupaia_belangeri|Pachyuromys_duprasi|Rhinolophus_macrotis|Rhinolophus_ferrumequinum
ENSG00000001629	ANKIB1	Kidney	0.423811	90	Plecotus_auritus	Plecotus_auritus|Ornithorhynchus_anatinus|Petaurus_breviceps|Pachyuromys_duprasi|Myotis_laniger|Mus_musculus|Nyctereutes_procyonoides|Rhinolophus_affinis|Atelerix_albiventris|Vulpes_lagopus
ENSG00000001629	ANKIB1	Brain	0.428235	90	Vulpes_lagopus	Vulpes_lagopus|Pachyuromys_duprasi|Rhinolophus_sinicus|Vulpes_vulpes|Procavia_capensis|Hipposideros_pratti|Meriones_unguiculatus|Canis_lupus|Ornithorhynchus_anatinus|Murina_hilgendorfi
ENSG00000001630	CYP51A1	Liver	0.418893	100	Microcebus_murinus	Microcebus_murinus|Acomys_cahirinus|Rhinolophus_luctus|Neovison_vison|Nyctereutes_procyonoides|Peromyscus_leucopus|Sus_scrofa|Cynopterus_sphinx|Rattus_norvegicus|Procavia_capensis
ENSG00000001630	CYP51A1	Kidney	0.4747	90	Rhinolophus_stheno	Rhinolophus_stheno|Murina_cyclotis|Rhinolophus_sinicus|Eonycteris_spelaea|Mus_musculus|Murina_hilgendorfi|Myocastor_coypus|Bos_mutus|Cynopterus_sphinx|Myotis_brandtii
ENSG00000001630	CYP51A1	Brain	0.364251	90	Myocastor_coypus	Myocastor_coypus|Hystrix_brachyura|Cynopterus_sphinx|Ornithorhynchus_anatinus|Neovison_vison|Ia_io|Callithrix_jacchus|Rhinolophus_luctus|Taphozous_melanopogon|Eonycteris_spelaea
ENSG00000001631	KRIT1	Liver	0.449474	100	Sciurus_vulgaris	Sciurus_vulgaris|Erinaceus_europaeus|Erinaceus_amurensis|Rhinolophus_pearsonii|Myocastor_coypus|Hystrix_brachyura|Rhinolophus_thomasi|Procavia_capensis|Rhinolophus_pusillus|Atelerix_albiventris
ENSG00000001631	KRIT1	Kidney	0.396631	90	Rhinolophus_pearsonii	Rhinolophus_pearsonii|Pachyuromys_duprasi|Erinaceus_europaeus|Ornithorhynchus_anatinus|Eonycteris_spelaea|Pipistrellus_javanicus|Hystrix_brachyura|Hipposideros_pomona|Hipposideros_larvatus|Hipposideros_armiger
ENSG00000001631	KRIT1	Brain	0.478154	90	Petaurus_breviceps	Petaurus_breviceps|Procavia_capensis|Mesocricetus_auratus|Sciurus_vulgaris|Erinaceus_europaeus|Chlorocebus_sabaeus|Rattus_norvegicus|Dasypus_novemcinctus|Peromyscus_leucopus|Meriones_unguiculatus
ENSG00000002016	RAD52	Brain	0.580054	91	Pteromys_volans	Pteromys_volans|Equus_caballus|Procavia_capensis|Miniopterus_fuliginosus|Rhinolophus_stheno|Pongo_abelii|Graphiurus_kelleni|Pachyuromys_duprasi|Oryctolagus_cuniculus|Dasypus_novemcinctus
ENSG00000002016	RAD52	Kidney	0.482946	91	Capra_hircus	Capra_hircus|Pipistrellus_javanicus|Plecotus_auritus|Hipposideros_armiger|Bos_taurus|Vulpes_vulpes|Pongo_abelii|Murina_leucogaster|Hipposideros_larvatus|Hipposideros_pomona
ENSG00000002016	RAD52	Liver	0.539125	100	Vulpes_vulpes	Vulpes_vulpes|Pteromys_volans|Pipistrellus_javanicus|Tylonycteris_robustula|Procavia_capensis|Capra_hircus|Bos_taurus|Pongo_abelii|Murina_leucogaster|Equus_caballus
ENSG00000002330	BAD	Kidney	0.367271	87	Heterocephalus_glaber	Heterocephalus_glaber|Sciurus_vulgaris|Hipposideros_pratti|Arctonyx_collaris|Graphiurus_kelleni|Homo_sapiens|Taphozous_melanopogon|Hipposideros_armiger|Myocastor_coypus|Pan_paniscus
ENSG00000002330	BAD	Liver	0.508006	94	Sciurus_vulgaris	Sciurus_vulgaris|Graphiurus_kelleni|Ursus_americanus|Homo_sapiens|Pan_troglodytes|Pan_paniscus|Callosciurus_erythraeus|Heterocephalus_glaber|Paguma_larvata|Pongo_abelii
ENSG00000002330	BAD	Brain	0.398591	86	Taphozous_melanopogon	Taphozous_melanopogon|Muntiacus_muntjak|Heterocephalus_glaber|Arctonyx_collaris|Pipistrellus_javanicus|Ursus_americanus|Pan_troglodytes|Homo_sapiens|Pteromys_volans|Pongo_abelii
ENSG00000002549	LAP3	Liver	0.297328	99	Pan_troglodytes	Pan_troglodytes|Atelerix_albiventris|Cynopterus_sphinx|Murina_cyclotis|Heterocephalus_glaber|Dasypus_novemcinctus|Myotis_laniger|Microcebus_murinus|Pachyuromys_duprasi|Mus_musculus
ENSG00000002549	LAP3	Kidney	0.311148	90	Oryctolagus_cuniculus	Oryctolagus_cuniculus|Rhinolophus_ferrumequinum|Cynopterus_sphinx|Pachyuromys_duprasi|Pteromys_volans|Mesocricetus_auratus|Bos_mutus|Heterocephalus_glaber|Mus_musculus|Sus_scrofa
ENSG00000002549	LAP3	Brain	0.366078	90	Myocastor_coypus	Myocastor_coypus|Bos_taurus|Neovison_vison|Ia_io|Taphozous_melanopogon|Pipistrellus_javanicus|Anourosorex_squamipes|Procavia_capensis|Hystrix_brachyura|Heterocephalus_glaber
ENSG00000002586	CD99	Brain	0.492204	71	Dasypus_novemcinctus	Dasypus_novemcinctus|Kerivoula_hardwickii|Homo_sapiens|Pan_troglodytes|Myocastor_coypus|Vulpes_lagopus|Meles_meles|Bos_mutus|Macaca_mulatta|Pongo_abelii
ENSG00000002586	CD99	Liver	0.442634	79	Myocastor_coypus	Myocastor_coypus|Homo_sapiens|Paguma_larvata|Atelerix_albiventris|Graphiurus_kelleni|Mustela_sibirica|Pongo_abelii|Pan_troglodytes|Balaena_mysticetus|Callosciurus_erythraeus
ENSG00000002586	CD99	Kidney	0.480203	71	Vulpes_vulpes	Vulpes_vulpes|Graphiurus_kelleni|Myocastor_coypus|Arctonyx_collaris|Nyctereutes_procyonoides|Atelerix_albiventris|Sciurus_vulgaris|Erinaceus_amurensis|Homo_sapiens|Meles_meles
ENSG00000002587	HS3ST1	Kidney	0.519954	85	Rhinolophus_stheno	Rhinolophus_stheno|Rhinolophus_affinis|Rhinolophus_malayanus|Myocastor_coypus|Pteromys_volans|Procavia_capensis|Rhinolophus_ferrumequinum|Sciurus_vulgaris|Aselliscus_stoliczkanus|Vulpes_vulpes
ENSG00000002587	HS3ST1	Brain	0.34912	85	Taphozous_melanopogon	Taphozous_melanopogon|Pipistrellus_javanicus|Muntiacus_muntjak|Ursus_americanus|Myotis_laniger|Procavia_capensis|Myotis_chinensis|Vulpes_vulpes|Myotis_pilosus|Plecotus_auritus
ENSG00000002587	HS3ST1	Liver	0.820766	91	Suncus_murinus	Suncus_murinus|Cryptomys_damarensis|Myocastor_coypus|Mustela_sibirica|Callosciurus_erythraeus|Rhinolophus_sinicus|Pteromys_volans|Dasypus_novemcinctus|Pachyuromys_duprasi|Peromyscus_leucopus
ENSG00000002746	HECW1	Kidney	0.867733	79	Papio_anubis	Papio_anubis|Procavia_capensis|Macaca_mulatta|Macaca_fascicularis|Muntiacus_muntjak|Pan_troglodytes|Sus_scrofa|Homo_sapiens|Pongo_abelii|Trachypithecus_francoisi
ENSG00000002746	HECW1	Liver	0.937266	81	Myotis_siligorensis	Myotis_siligorensis|Rhinolophus_macrotis|Myotis_fimbriatus|Rhinolophus_rex|Rhinolophus_sinicus|Myotis_chinensis|Graphiurus_kelleni|Rhinolophus_pusillus|Pteromys_volans|Rattus_norvegicus
ENSG00000002746	HECW1	Brain	0.413375	80	Procavia_capensis	Procavia_capensis|Miniopterus_fuliginosus|Vulpes_lagopus|Eonycteris_spelaea|Myotis_muricola|Plecotus_auritus|Rhinolophus_pearsonii|Rhinolophus_ferrumequinum|Myotis_chinensis|Myotis_siligorensis
ENSG00000002822	MAD1L1	Liver	0.479299	98	Macaca_mulatta	Macaca_mulatta|Homo_sapiens|Cynopterus_sphinx|Nycticebus_coucang|Rhinolophus_sinicus|Rattus_norvegicus|Paguma_larvata|Bos_taurus|Rhinolophus_pusillus|Atelerix_albiventris
ENSG00000002822	MAD1L1	Brain	0.502448	89	Aselliscus_stoliczkanus	Aselliscus_stoliczkanus|Taphozous_melanopogon|Miniopterus_fuliginosus|Rhinolophus_thomasi|Cynopterus_sphinx|Myotis_pilosus|Eonycteris_spelaea|Ia_io|Myotis_chinensis|Acomys_cahirinus
ENSG00000002822	MAD1L1	Kidney	0.458271	88	Vulpes_lagopus	Vulpes_lagopus|Aselliscus_stoliczkanus|Pan_paniscus|Rhinolophus_thomasi|Rhinolophus_affinis|Rhinolophus_rex|Rhinolophus_luctus|Plecotus_auritus|Homo_sapiens|Rhinolophus_macrotis
ENSG00000002834	LASP1	Brain	0.2769	90	Cryptomys_damarensis	Cryptomys_damarensis|Procavia_capensis|Pongo_abelii|Heterocephalus_glaber|Oryctolagus_cuniculus|Mustela_putorius|Macaca_mulatta|Hipposideros_pratti|Rhinolophus_pearsonii|Callosciurus_erythraeus
ENSG00000002834	LASP1	Kidney	0.35137	90	Vulpes_vulpes	Vulpes_vulpes|Bos_mutus|Miniopterus_fuliginosus|Oryctolagus_cuniculus|Cryptomys_damarensis|Rattus_norvegicus|Hipposideros_pomona|Myrmecophaga_tridactyla|Mustela_putorius|Myotis_muricola
ENSG00000002834	LASP1	Liver	0.458076	100	Murina_cyclotis	Murina_cyclotis|Cryptomys_damarensis|Oryctolagus_cuniculus|Meles_meles|Tylonycteris_robustula|Monodelphis_domestica|Myotis_brandtii|Cavia_porcellus|Myocastor_coypus|Bos_mutus
ENSG00000002919	SNX11	Kidney	0.361855	88	Trachypithecus_francoisi	Trachypithecus_francoisi|Chlorocebus_sabaeus|Eonycteris_spelaea|Meriones_unguiculatus|Muntiacus_muntjak|Pipistrellus_javanicus|Arctonyx_collaris|Macaca_fascicularis|Myocastor_coypus|Kerivoula_hardwickii
ENSG00000002919	SNX11	Brain	0.317027	88	Monodelphis_domestica	Monodelphis_domestica|Pachyuromys_duprasi|Tylonycteris_robustula|Myocastor_coypus|Paguma_larvata|Ursus_americanus|Hipposideros_larvatus|Hipposideros_pomona|Vulpes_lagopus|Procavia_capensis
ENSG00000002919	SNX11	Liver	0.424741	96	Paguma_larvata	Paguma_larvata|Pachyuromys_duprasi|Procavia_capensis|Pipistrellus_javanicus|Rattus_norvegicus|Neovison_vison|Anourosorex_squamipes|Peromyscus_leucopus|Ursus_americanus|Mesocricetus_auratus
ENSG00000002933	TMEM176A	Liver	0.427092	73	Anourosorex_squamipes	Anourosorex_squamipes|Taphozous_melanopogon|Balaenoptera_acutorostrata|Ia_io|Homo_sapiens|Mustela_sibirica|Pan_paniscus|Rattus_norvegicus|Erinaceus_amurensis|Callosciurus_erythraeus
ENSG00000003056	M6PR	Kidney	0.281138	90	Mus_musculus	Mus_musculus|Papio_anubis|Ornithorhynchus_anatinus|Canis_lupus|Nyctereutes_procyonoides|Chlorocebus_sabaeus|Erinaceus_europaeus|Myotis_muricola|Murina_hilgendorfi|Rhinolophus_luctus
ENSG00000003056	M6PR	Liver	0.35395	100	Vulpes_lagopus	Vulpes_lagopus|Rhinolophus_ferrumequinum|Hipposideros_armiger|Ia_io|Rattus_norvegicus|Dasypus_novemcinctus|Rhinolophus_luctus|Hipposideros_larvatus|Mustela_putorius|Mus_musculus
ENSG00000003056	M6PR	Brain	0.299052	90	Anourosorex_squamipes	Anourosorex_squamipes|Chlorocebus_sabaeus|Atelerix_albiventris|Rhinolophus_sinicus|Hystrix_brachyura|Graphiurus_kelleni|Rhinolophus_macrotis|Murina_hilgendorfi|Ia_io|Murina_leucogaster
ENSG00000003096	KLHL13	Kidney	0.487135	90	Mesocricetus_auratus	Mesocricetus_auratus|Petaurus_breviceps|Callosciurus_erythraeus|Sus_scrofa|Muntiacus_muntjak|Papio_anubis|Nyctereutes_procyonoides|Tylonycteris_robustula|Eonycteris_spelaea|Pteromys_volans
ENSG00000003096	KLHL13	Brain	0.529602	90	Vulpes_vulpes	Vulpes_vulpes|Atelerix_albiventris|Heterocephalus_glaber|Callosciurus_erythraeus|Tupaia_belangeri|Arctonyx_collaris|Myotis_siligorensis|Myotis_laniger|Myotis_chinensis|Pteromys_volans
ENSG00000003096	KLHL13	Liver	0.597934	100	Anourosorex_squamipes	Anourosorex_squamipes|Rhinolophus_macrotis|Myocastor_coypus|Rhinolophus_rex|Ornithorhynchus_anatinus|Meriones_unguiculatus|Monodelphis_domestica|Tylonycteris_robustula|Eonycteris_spelaea|Mustela_putorius
ENSG00000003137	CYP26B1	Brain	0.616343	88	Paguma_larvata	Paguma_larvata|Myocastor_coypus|Myotis_pilosus|Pan_paniscus|Oryctolagus_cuniculus|Pongo_abelii|Myotis_chinensis|Callithrix_jacchus|Neovison_vison|Procavia_capensis
ENSG00000003137	CYP26B1	Liver	0.776876	91	Myotis_brandtii	Myotis_brandtii|Meriones_unguiculatus|Ia_io|Mus_musculus|Sarcophilus_harrisii|Rhinolophus_pearsonii|Pan_troglodytes|Rattus_norvegicus|Heterocephalus_glaber|Mustela_putorius
ENSG00000003137	CYP26B1	Kidney	0.613719	87	Rhinolophus_rex	Rhinolophus_rex|Rhinolophus_macrotis|Rhinolophus_affinis|Erinaceus_amurensis|Myotis_brandtii|Murina_hilgendorfi|Vulpes_vulpes|Meriones_unguiculatus|Balaenoptera_acutorostrata|Myotis_pilosus
ENSG00000003147	ICA1	Liver	0.666887	94	Paguma_larvata	Paguma_larvata|Sus_scrofa|Nyctereutes_procyonoides|Vulpes_lagopus|Vulpes_vulpes|Ursus_americanus|Myrmecophaga_tridactyla|Hystrix_brachyura|Petaurus_breviceps|Mustela_putorius
ENSG00000003147	ICA1	Brain	0.500139	88	Pipistrellus_javanicus	Pipistrellus_javanicus|Tylonycteris_robustula|Ia_io|Kerivoula_hardwickii|Taphozous_melanopogon|Myotis_chinensis|Murina_cyclotis|Myotis_laniger|Rhinolophus_thomasi|Petaurus_breviceps
ENSG00000003147	ICA1	Kidney	0.577194	88	Petaurus_breviceps	Petaurus_breviceps|Arctonyx_collaris|Sus_scrofa|Mustela_sibirica|Neovison_vison|Mustela_putorius|Meles_meles|Vulpes_lagopus|Pan_paniscus|Pan_troglodytes
ENSG00000003249	DBNDD1	Liver	0.89123	88	Murina_hilgendorfi	Murina_hilgendorfi|Procavia_capensis|Pipistrellus_javanicus|Erinaceus_amurensis|Homo_sapiens|Erinaceus_europaeus|Oryctolagus_cuniculus|Cryptomys_damarensis|Miniopterus_fuliginosus|Heterocephalus_glaber
ENSG00000003249	DBNDD1	Kidney	0.60601	87	Callithrix_jacchus	Callithrix_jacchus|Pan_paniscus|Macaca_fascicularis|Capra_hircus|Hipposideros_armiger|Balaenoptera_acutorostrata|Hipposideros_pratti|Homo_sapiens|Sciurus_vulgaris|Rhinolophus_ferrumequinum
ENSG00000003249	DBNDD1	Brain	0.38492	87	Muntiacus_muntjak	Muntiacus_muntjak|Pipistrellus_javanicus|Cavia_porcellus|Heterocephalus_glaber|Tylonycteris_robustula|Cryptomys_damarensis|Ia_io|Plecotus_auritus|Felis_catus|Equus_caballus
ENSG00000003393	ALS2	Kidney	0.484068	91	Rhinolophus_rex	Rhinolophus_rex|Bos_mutus|Bos_taurus|Rhinolophus_macrotis|Rhinolophus_pusillus|Mesocricetus_auratus|Rhinolophus_affinis|Rhinolophus_pearsonii|Rhinolophus_luctus|Rhinolophus_stheno
ENSG00000003393	ALS2	Brain	0.53223	91	Paguma_larvata	Paguma_larvata|Myotis_pilosus|Capra_hircus|Graphiurus_kelleni|Myotis_chinensis|Rhinolophus_pearsonii|Papio_anubis|Murina_hilgendorfi|Oryctolagus_cuniculus|Microcebus_murinus
ENSG00000003393	ALS2	Liver	0.497858	100	Rhinolophus_thomasi	Rhinolophus_thomasi|Felis_catus|Rhinolophus_macrotis|Rhinolophus_luctus|Rhinolophus_affinis|Tylonycteris_robustula|Rhinolophus_rex|Rattus_norvegicus|Microcebus_murinus|Meriones_unguiculatus
ENSG00000003400	CASP10	Liver	0.676961	81	Lemur_catta	Lemur_catta|Procavia_capensis|Myocastor_coypus|Chlorocebus_sabaeus|Delphinus_delphis|Sarcophilus_harrisii|Vulpes_lagopus|Papio_anubis|Felis_catus|Rhinolophus_malayanus
ENSG00000003400	CASP10	Brain	0.787492	71	Myocastor_coypus	Myocastor_coypus|Procavia_capensis|Tylonycteris_robustula|Neovison_vison|Microcebus_murinus|Pongo_abelii|Rhinolophus_affinis|Papio_anubis|Callithrix_jacchus|Equus_caballus
ENSG00000003400	CASP10	Kidney	0.66906	74	Murina_hilgendorfi	Murina_hilgendorfi|Myocastor_coypus|Tupaia_belangeri|Rhinolophus_pearsonii|Erinaceus_europaeus|Microcebus_murinus|Myotis_fimbriatus|Eonycteris_spelaea|Vulpes_vulpes|Vulpes_lagopus
ENSG00000003402	CFLAR	Brain	0.608502	91	Cavia_porcellus	Cavia_porcellus|Chlorocebus_sabaeus|Myotis_pilosus|Ia_io|Papio_anubis|Oryctolagus_cuniculus|Plecotus_auritus|Myocastor_coypus|Microcebus_murinus|Macaca_fascicularis
ENSG00000003402	CFLAR	Liver	0.377579	100	Myotis_pilosus	Myotis_pilosus|Erinaceus_europaeus|Daubentonia_madagascariensis|Hipposideros_pratti|Hipposideros_armiger|Myotis_fimbriatus|Balaenoptera_acutorostrata|Pan_troglodytes|Papio_anubis|Microcebus_murinus
ENSG00000003402	CFLAR	Kidney	0.45139	91	Myotis_pilosus	Myotis_pilosus|Chlorocebus_sabaeus|Plecotus_auritus|Myotis_fimbriatus|Tylonycteris_robustula|Myotis_siligorensis|Pipistrellus_javanicus|Myotis_chinensis|Ia_io|Papio_anubis
ENSG00000003436	TFPI	Liver	0.559662	78	Pan_troglodytes	Pan_troglodytes|Pan_paniscus|Macaca_fascicularis|Pongo_abelii|Heterocephalus_glaber|Papio_anubis|Homo_sapiens|Chlorocebus_sabaeus|Myocastor_coypus|Pachyuromys_duprasi
ENSG00000003436	TFPI	Kidney	0.57046	71	Chlorocebus_sabaeus	Chlorocebus_sabaeus|Myotis_chinensis|Meriones_unguiculatus|Cryptomys_damarensis|Macaca_fascicularis|Vulpes_vulpes|Atelerix_albiventris|Heterocephalus_glaber|Pachyuromys_duprasi|Callithrix_jacchus
ENSG00000003436	TFPI	Brain	0.781187	70	Pachyuromys_duprasi	Pachyuromys_duprasi|Myocastor_coypus|Erinaceus_amurensis|Rattus_norvegicus|Neovison_vison|Hystrix_brachyura|Atelerix_albiventris|Mustela_sibirica|Cynopterus_sphinx|Arctonyx_collaris
ENSG00000003509	NDUFAF7	Kidney	0.386001	90	Muntiacus_muntjak	Muntiacus_muntjak|Hipposideros_armiger|Aselliscus_stoliczkanus|Mus_musculus|Ornithorhynchus_anatinus|Mesocricetus_auratus|Cynopterus_sphinx|Cryptomys_damarensis|Rhinolophus_macrotis|Sciurus_vulgaris
ENSG00000003509	NDUFAF7	Brain	0.410743	90	Dasypus_novemcinctus	Dasypus_novemcinctus|Erinaceus_amurensis|Mus_musculus|Pipistrellus_javanicus|Pteromys_volans|Eonycteris_spelaea|Microcebus_murinus|Sciurus_vulgaris|Eutamias_sibiricus|Rattus_norvegicus
ENSG00000003509	NDUFAF7	Liver	0.498228	99	Myrmecophaga_tridactyla	Myrmecophaga_tridactyla|Rhinolophus_luctus|Muntiacus_muntjak|Pipistrellus_javanicus|Hipposideros_armiger|Sciurus_vulgaris|Ornithorhynchus_anatinus|Plecotus_auritus|Pachyuromys_duprasi|Aselliscus_stoliczkanus
ENSG00000003756	RBM5	Kidney	0.422676	88	Plecotus_auritus	Plecotus_auritus|Petaurus_breviceps|Myocastor_coypus|Graphiurus_kelleni|Felis_catus|Atelerix_albiventris|Myotis_chinensis|Rhinolophus_thomasi|Pachyuromys_duprasi|Arctonyx_collaris
ENSG00000003756	RBM5	Brain	0.193605	88	Pachyuromys_duprasi	Pachyuromys_duprasi|Myotis_brandtii|Dasypus_novemcinctus|Paguma_larvata|Petaurus_breviceps|Capra_hircus|Tylonycteris_robustula|Oryctolagus_cuniculus|Felis_catus|Microcebus_murinus
ENSG00000003756	RBM5	Liver	0.350904	97	Graphiurus_kelleni	Graphiurus_kelleni|Plecotus_auritus|Rhinolophus_thomasi|Pachyuromys_duprasi|Myotis_pilosus|Paguma_larvata|Sciurus_vulgaris|Murina_hilgendorfi|Neovison_vison|Pan_paniscus
ENSG00000003987	MTMR7	Kidney	0.823304	82	Pachyuromys_duprasi	Pachyuromys_duprasi|Peromyscus_leucopus|Sus_scrofa|Rattus_norvegicus|Balaenoptera_acutorostrata|Petaurus_breviceps|Murina_hilgendorfi|Hystrix_brachyura|Rhinolophus_sinicus|Microcebus_murinus
ENSG00000003987	MTMR7	Brain	0.296979	83	Paguma_larvata	Paguma_larvata|Taphozous_melanopogon|Microcebus_murinus|Cynopterus_sphinx|Eonycteris_spelaea|Murina_cyclotis|Papio_anubis|Murina_hilgendorfi|Arctonyx_collaris|Hipposideros_armiger
ENSG00000003987	MTMR7	Liver	0.759136	88	Plecotus_auritus	Plecotus_auritus|Erinaceus_amurensis|Balaenoptera_borealis|Pachyuromys_duprasi|Paguma_larvata|Balaenoptera_acutorostrata|Cryptomys_damarensis|Peromyscus_leucopus|Taphozous_melanopogon|Balaena_mysticetus
ENSG00000003989	SLC7A2	Brain	0.645445	85	Rhinolophus_affinis	Rhinolophus_affinis|Chlorocebus_sabaeus|Monodelphis_domestica|Meriones_unguiculatus|Myocastor_coypus|Macaca_fascicularis|Bos_taurus|Rhinolophus_macrotis|Capra_hircus|Papio_anubis
ENSG00000003989	SLC7A2	Kidney	0.845636	85	Rhinolophus_sinicus	Rhinolophus_sinicus|Rhinolophus_stheno|Vulpes_vulpes|Miniopterus_fuliginosus|Eonycteris_spelaea|Rhinolophus_pusillus|Myotis_laniger|Myotis_chinensis|Rhinolophus_macrotis|Rhinolophus_malayanus
ENSG00000003989	SLC7A2	Liver	0.316329	97	Murina_cyclotis	Murina_cyclotis|Rhinolophus_affinis|Rhinolophus_macrotis|Rhinolophus_rex|Sarcophilus_harrisii|Rhinolophus_ferrumequinum|Monodelphis_domestica|Rhinolophus_pearsonii|Hipposideros_pomona|Aselliscus_stoliczkanus
ENSG00000004059	ARF5	Brain	0.291059	91	Rhinolophus_thomasi	Rhinolophus_thomasi|Taphozous_melanopogon|Neovison_vison|Aselliscus_stoliczkanus|Pipistrellus_javanicus|Graphiurus_kelleni|Kerivoula_hardwickii|Ursus_americanus|Murina_cyclotis|Ia_io
ENSG00000004059	ARF5	Liver	0.407744	101	Peromyscus_leucopus	Peromyscus_leucopus|Atelerix_albiventris|Graphiurus_kelleni|Erinaceus_amurensis|Callosciurus_erythraeus|Mesocricetus_auratus|Erinaceus_europaeus|Dasypus_novemcinctus|Mustela_sibirica|Meriones_unguiculatus
ENSG00000004059	ARF5	Kidney	0.388146	91	Graphiurus_kelleni	Graphiurus_kelleni|Erinaceus_europaeus|Callosciurus_erythraeus|Erinaceus_amurensis|Homo_sapiens|Hipposideros_pratti|Taphozous_melanopogon|Pan_paniscus|Papio_anubis|Pachyuromys_duprasi
ENSG00000004139	SARM1	Liver	0.697597	98	Rhinolophus_thomasi	Rhinolophus_thomasi|Macaca_mulatta|Procavia_capensis|Paguma_larvata|Rhinolophus_ferrumequinum|Cavia_porcellus|Suncus_murinus|Petaurus_breviceps|Rhinolophus_sinicus|Vulpes_vulpes
ENSG00000004139	SARM1	Brain	0.351746	90	Hipposideros_larvatus	Hipposideros_larvatus|Aselliscus_stoliczkanus|Rhinolophus_luctus|Hipposideros_pratti|Pongo_abelii|Tupaia_belangeri|Rhinolophus_pusillus|Rhinolophus_affinis|Rhinolophus_malayanus|Hipposideros_armiger
ENSG00000004139	SARM1	Kidney	0.673328	90	Hipposideros_pratti	Hipposideros_pratti|Rhinolophus_sinicus|Rhinolophus_ferrumequinum|Trachypithecus_francoisi|Procavia_capensis|Felis_catus|Neovison_vison|Hipposideros_larvatus|Rhinolophus_thomasi|Homo_sapiens
ENSG00000004142	POLDIP2	Brain	0.412932	90	Pipistrellus_javanicus	Pipistrellus_javanicus|Ia_io|Muntiacus_muntjak|Rhinolophus_thomasi|Petaurus_breviceps|Myocastor_coypus|Plecotus_auritus|Miniopterus_fuliginosus|Ornithorhynchus_anatinus|Callithrix_jacchus
ENSG00000004142	POLDIP2	Liver	0.384574	100	Cavia_porcellus	Cavia_porcellus|Graphiurus_kelleni|Myocastor_coypus|Procavia_capensis|Pipistrellus_javanicus|Hystrix_brachyura|Petaurus_breviceps|Muntiacus_muntjak|Sus_scrofa|Balaena_mysticetus
ENSG00000004142	POLDIP2	Kidney	0.316771	90	Homo_sapiens	Homo_sapiens|Erinaceus_europaeus|Petaurus_breviceps|Macaca_fascicularis|Pongo_abelii|Cavia_porcellus|Sciurus_vulgaris|Macaca_mulatta|Atelerix_albiventris|Graphiurus_kelleni
ENSG00000004399	PLXND1	Kidney	0.6229	83	Myocastor_coypus	Myocastor_coypus|Vulpes_vulpes|Ia_io|Myotis_chinensis|Mustela_putorius|Cryptomys_damarensis|Arctonyx_collaris|Callosciurus_erythraeus|Callithrix_jacchus|Cavia_porcellus
ENSG00000004399	PLXND1	Brain	0.541066	83	Pachyuromys_duprasi	Pachyuromys_duprasi|Rhinolophus_malayanus|Callithrix_jacchus|Mustela_putorius|Rhinolophus_stheno|Mesocricetus_auratus|Pongo_abelii|Meriones_unguiculatus|Homo_sapiens|Rhinolophus_luctus
ENSG00000004399	PLXND1	Liver	0.555855	92	Ia_io	Ia_io|Myocastor_coypus|Hipposideros_larvatus|Miniopterus_fuliginosus|Myrmecophaga_tridactyla|Balaena_mysticetus|Vulpes_vulpes|Sus_scrofa|Macaca_mulatta|Oryctolagus_cuniculus
ENSG00000004455	AK2	Kidney	0.274557	91	Vulpes_lagopus	Vulpes_lagopus|Myocastor_coypus|Nyctereutes_procyonoides|Rhinolophus_pusillus|Pteromys_volans|Bos_taurus|Balaenoptera_acutorostrata|Homo_sapiens|Muntiacus_muntjak|Ornithorhynchus_anatinus
ENSG00000004455	AK2	Brain	0.536351	91	Myocastor_coypus	Myocastor_coypus|Callithrix_jacchus|Petaurus_breviceps|Papio_anubis|Paguma_larvata|Microcebus_murinus|Pan_paniscus|Pan_troglodytes|Pteromys_volans|Cryptomys_damarensis
ENSG00000004455	AK2	Liver	0.264572	100	Muntiacus_muntjak	Muntiacus_muntjak|Ornithorhynchus_anatinus|Paguma_larvata|Procavia_capensis|Graphiurus_kelleni|Monodelphis_domestica|Meriones_unguiculatus|Myotis_fimbriatus|Anourosorex_squamipes|Myotis_brandtii
ENSG00000004468	CD38	Kidney	0.805302	82	Vulpes_vulpes	Vulpes_vulpes|Hipposideros_armiger|Nyctereutes_procyonoides|Rhinolophus_luctus|Rhinolophus_malayanus|Eutamias_sibiricus|Hystrix_brachyura|Miniopterus_fuliginosus|Hipposideros_larvatus|Equus_caballus
ENSG00000004468	CD38	Brain	0.600573	83	Myocastor_coypus	Myocastor_coypus|Sciurus_vulgaris|Paguma_larvata|Bos_taurus|Felis_catus|Microcebus_murinus|Sus_scrofa|Graphiurus_kelleni|Ornithorhynchus_anatinus|Mesocricetus_auratus
ENSG00000004468	CD38	Liver	0.572053	90	Dasypus_novemcinctus	Dasypus_novemcinctus|Sarcophilus_harrisii|Cynopterus_sphinx|Hipposideros_armiger|Mustela_sibirica|Ia_io|Suncus_murinus|Graphiurus_kelleni|Pan_troglodytes|Microcebus_murinus
ENSG00000004478	FKBP4	Kidney	0.286071	90	Aselliscus_stoliczkanus	Aselliscus_stoliczkanus|Sciurus_vulgaris|Pteromys_volans|Felis_catus|Pachyuromys_duprasi|Rhinolophus_ferrumequinum|Muntiacus_muntjak|Cynopterus_sphinx|Ornithorhynchus_anatinus|Bos_mutus
ENSG00000004478	FKBP4	Liver	0.358092	100	Sciurus_vulgaris	Sciurus_vulgaris|Muntiacus_muntjak|Oryctolagus_cuniculus|Peromyscus_leucopus|Ornithorhynchus_anatinus|Pachyuromys_duprasi|Microcebus_murinus|Suncus_murinus|Aselliscus_stoliczkanus|Cynopterus_sphinx
ENSG00000004478	FKBP4	Brain	0.293886	90	Paguma_larvata	Paguma_larvata|Ornithorhynchus_anatinus|Muntiacus_muntjak|Aselliscus_stoliczkanus|Plecotus_auritus|Myotis_pilosus|Taphozous_melanopogon|Sciurus_vulgaris|Murina_cyclotis|Murina_leucogaster
ENSG00000004487	KDM1A	Liver	0.445302	101	Myocastor_coypus	Myocastor_coypus|Pipistrellus_javanicus|Pachyuromys_duprasi|Rhinolophus_thomasi|Ornithorhynchus_anatinus|Kerivoula_hardwickii|Microcebus_murinus|Balaenoptera_acutorostrata|Tylonycteris_robustula|Balaena_mysticetus
ENSG00000004487	KDM1A	Brain	0.374939	91	Pipistrellus_javanicus	Pipistrellus_javanicus|Dasypus_novemcinctus|Ia_io|Rhinolophus_thomasi|Ornithorhynchus_anatinus|Paguma_larvata|Nyctereutes_procyonoides|Petaurus_breviceps|Arctonyx_collaris|Pachyuromys_duprasi
ENSG00000004487	KDM1A	Kidney	0.422335	91	Mesocricetus_auratus	Mesocricetus_auratus|Ursus_americanus|Pipistrellus_javanicus|Ornithorhynchus_anatinus|Hystrix_brachyura|Arctonyx_collaris|Eutamias_sibiricus|Sciurus_vulgaris|Neovison_vison|Mustela_putorius
ENSG00000004534	RBM6	Brain	0.474098	91	Arctonyx_collaris	Arctonyx_collaris|Tylonycteris_robustula|Taphozous_melanopogon|Pipistrellus_javanicus|Rhinolophus_thomasi|Dasypus_novemcinctus|Microcebus_murinus|Capra_hircus|Pachyuromys_duprasi|Myotis_laniger
ENSG00000004534	RBM6	Liver	0.5027	101	Paguma_larvata	Paguma_larvata|Rhinolophus_sinicus|Rhinolophus_thomasi|Plecotus_auritus|Sciurus_vulgaris|Ursus_americanus|Pan_paniscus|Pachyuromys_duprasi|Hipposideros_pratti|Myrmecophaga_tridactyla
ENSG00000004534	RBM6	Kidney	0.421391	91	Myocastor_coypus	Myocastor_coypus|Arctonyx_collaris|Plecotus_auritus|Capra_hircus|Hystrix_brachyura|Rhinolophus_thomasi|Pan_paniscus|Felis_catus|Oryctolagus_cuniculus|Taphozous_melanopogon
ENSG00000004660	CAMKK1	Brain	0.370671	87	Callithrix_jacchus	Callithrix_jacchus|Macaca_mulatta|Chlorocebus_sabaeus|Pongo_abelii|Pan_paniscus|Pan_troglodytes|Macaca_fascicularis|Ia_io|Cynopterus_sphinx|Miniopterus_fuliginosus
ENSG00000004660	CAMKK1	Kidney	0.668421	88	Murina_leucogaster	Murina_leucogaster|Miniopterus_fuliginosus|Murina_cyclotis|Trachypithecus_francoisi|Myotis_chinensis|Atelerix_albiventris|Eonycteris_spelaea|Vulpes_vulpes|Felis_catus|Procavia_capensis
ENSG00000004660	CAMKK1	Liver	0.815562	91	Myotis_laniger	Myotis_laniger|Myotis_siligorensis|Myotis_pilosus|Murina_leucogaster|Myotis_fimbriatus|Myotis_brandtii|Balaena_mysticetus|Pachyuromys_duprasi|Sus_scrofa|Myotis_chinensis
ENSG00000004700	RECQL	Liver	0.52565	99	Rhinolophus_malayanus	Rhinolophus_malayanus|Cynopterus_sphinx|Rhinolophus_luctus|Myotis_pilosus|Rhinolophus_pearsonii|Lemur_catta|Hipposideros_pomona|Pan_paniscus|Myotis_fimbriatus|Hipposideros_armiger
ENSG00000004700	RECQL	Brain	0.550263	90	Arctonyx_collaris	Arctonyx_collaris|Petaurus_breviceps|Cynopterus_sphinx|Nyctereutes_procyonoides|Peromyscus_leucopus|Oryctolagus_cuniculus|Paguma_larvata|Procavia_capensis|Erinaceus_amurensis|Chlorocebus_sabaeus
ENSG00000004700	RECQL	Kidney	0.477171	90	Arctonyx_collaris	Arctonyx_collaris|Pteromys_volans|Atelerix_albiventris|Sciurus_vulgaris|Ia_io|Papio_anubis|Chlorocebus_sabaeus|Rattus_norvegicus|Eonycteris_spelaea|Hipposideros_pomona
ENSG00000004766	VPS50	Liver	0.494777	100	Petaurus_breviceps	Petaurus_breviceps|Ornithorhynchus_anatinus|Nyctereutes_procyonoides|Monodelphis_domestica|Tylonycteris_robustula|Vulpes_lagopus|Microcebus_murinus|Pteromys_volans|Mesocricetus_auratus|Papio_anubis
ENSG00000004766	VPS50	Kidney	0.522465	91	Capra_hircus	Capra_hircus|Petaurus_breviceps|Eonycteris_spelaea|Myotis_fimbriatus|Ornithorhynchus_anatinus|Myotis_muricola|Eutamias_sibiricus|Rhinolophus_luctus|Rhinolophus_thomasi|Tylonycteris_robustula
ENSG00000004766	VPS50	Brain	0.480022	91	Sciurus_vulgaris	Sciurus_vulgaris|Petaurus_breviceps|Hipposideros_pratti|Hipposideros_armiger|Hipposideros_pomona|Callosciurus_erythraeus|Eutamias_sibiricus|Anourosorex_squamipes|Rhinolophus_pearsonii|Ornithorhynchus_anatinus
ENSG00000004776	HSPB6	Kidney	0.639476	87	Vulpes_vulpes	Vulpes_vulpes|Procavia_capensis|Rhinolophus_affinis|Equus_caballus|Rhinolophus_luctus|Dasypus_novemcinctus|Cryptomys_damarensis|Eonycteris_spelaea|Arctonyx_collaris|Aselliscus_stoliczkanus
ENSG00000004776	HSPB6	Brain	0.561485	87	Atelerix_albiventris	Atelerix_albiventris|Equus_caballus|Erinaceus_amurensis|Rhinolophus_thomasi|Arctonyx_collaris|Ursus_americanus|Rhinolophus_luctus|Meles_meles|Hipposideros_pomona|Eonycteris_spelaea
ENSG00000004776	HSPB6	Liver	0.595091	95	Dasypus_novemcinctus	Dasypus_novemcinctus|Macaca_mulatta|Sus_scrofa|Equus_caballus|Vulpes_vulpes|Ia_io|Rhinolophus_luctus|Balaena_mysticetus|Myotis_brandtii|Muntiacus_muntjak
ENSG00000004777	ARHGAP33	Liver	0.777062	91	Petaurus_breviceps	Petaurus_breviceps|Pongo_abelii|Vulpes_vulpes|Pteromys_volans|Rhinolophus_thomasi|Nyctereutes_procyonoides|Monodelphis_domestica|Anourosorex_squamipes|Myotis_brandtii|Pachyuromys_duprasi
ENSG00000004777	ARHGAP33	Brain	0.511803	89	Pachyuromys_duprasi	Pachyuromys_duprasi|Mesocricetus_auratus|Rattus_norvegicus|Myotis_brandtii|Callithrix_jacchus|Meriones_unguiculatus|Mus_musculus|Peromyscus_leucopus|Muntiacus_muntjak|Cryptomys_damarensis
ENSG00000004777	ARHGAP33	Kidney	0.728519	89	Trachypithecus_francoisi	Trachypithecus_francoisi|Pongo_abelii|Myocastor_coypus|Myotis_brandtii|Mesocricetus_auratus|Macaca_mulatta|Pan_troglodytes|Rhinolophus_thomasi|Petaurus_breviceps|Pan_paniscus
ENSG00000004779	NDUFAB1	Kidney	0.173782	86	Pachyuromys_duprasi	Pachyuromys_duprasi|Taphozous_melanopogon|Aselliscus_stoliczkanus|Eonycteris_spelaea|Mustela_sibirica|Rhinolophus_malayanus|Plecotus_auritus|Meles_meles|Hipposideros_armiger|Graphiurus_kelleni
ENSG00000004779	NDUFAB1	Liver	0.255297	96	Murina_hilgendorfi	Murina_hilgendorfi|Ursus_americanus|Anourosorex_squamipes|Pipistrellus_javanicus|Atelerix_albiventris|Microcebus_murinus|Myotis_pilosus|Sciurus_vulgaris|Muntiacus_muntjak|Murina_cyclotis
ENSG00000004779	NDUFAB1	Brain	0.347667	86	Pipistrellus_javanicus	Pipistrellus_javanicus|Taphozous_melanopogon|Muntiacus_muntjak|Rhinolophus_thomasi|Paguma_larvata|Ursus_americanus|Arctonyx_collaris|Sciurus_vulgaris|Anourosorex_squamipes|Dasypus_novemcinctus
ENSG00000004799	PDK4	Kidney	0.366316	91	Myotis_laniger	Myotis_laniger|Myotis_muricola|Murina_hilgendorfi|Murina_leucogaster|Equus_caballus|Ornithorhynchus_anatinus|Myotis_pilosus|Myotis_chinensis|Felis_catus|Chlorocebus_sabaeus
ENSG00000004799	PDK4	Liver	0.335071	101	Nycticebus_coucang	Nycticebus_coucang|Monodelphis_domestica|Hystrix_brachyura|Equus_caballus|Papio_anubis|Cryptomys_damarensis|Chlorocebus_sabaeus|Atelerix_albiventris|Heterocephalus_glaber|Canis_lupus
ENSG00000004799	PDK4	Brain	0.457967	91	Felis_catus	Felis_catus|Vulpes_lagopus|Hystrix_brachyura|Canis_lupus|Capra_hircus|Bos_taurus|Paguma_larvata|Equus_caballus|Bos_mutus|Mustela_putorius
ENSG00000004838	ZMYND10	Liver	0.795458	90	Dasypus_novemcinctus	Dasypus_novemcinctus|Equus_caballus|Hipposideros_pratti|Felis_catus|Paguma_larvata|Petaurus_breviceps|Hipposideros_armiger|Callithrix_jacchus|Myrmecophaga_tridactyla|Heterocephalus_glaber
ENSG00000004838	ZMYND10	Kidney	0.667056	87	Felis_catus	Felis_catus|Mesocricetus_auratus|Balaenoptera_acutorostrata|Aselliscus_stoliczkanus|Dasypus_novemcinctus|Cryptomys_damarensis|Mus_musculus|Pongo_abelii|Callithrix_jacchus|Callosciurus_erythraeus
ENSG00000004838	ZMYND10	Brain	0.485641	87	Tylonycteris_robustula	Tylonycteris_robustula|Rhinolophus_thomasi|Bos_mutus|Kerivoula_hardwickii|Ursus_americanus|Muntiacus_muntjak|Pipistrellus_javanicus|Monodelphis_domestica|Myotis_brandtii|Ia_io
ENSG00000004864	SLC25A13	Kidney	0.276284	83	Peromyscus_leucopus	Peromyscus_leucopus|Cynopterus_sphinx|Meriones_unguiculatus|Eonycteris_spelaea|Eutamias_sibiricus|Erinaceus_europaeus|Sus_scrofa|Cryptomys_damarensis|Mus_musculus|Neovison_vison
ENSG00000004864	SLC25A13	Brain	0.537592	84	Nyctereutes_procyonoides	Nyctereutes_procyonoides|Vulpes_lagopus|Sciurus_vulgaris|Arctonyx_collaris|Myocastor_coypus|Canis_lupus|Felis_catus|Hipposideros_pratti|Vulpes_vulpes|Sus_scrofa
ENSG00000004864	SLC25A13	Liver	0.30877	92	Mesocricetus_auratus	Mesocricetus_auratus|Anourosorex_squamipes|Microcebus_murinus|Acomys_cahirinus|Erinaceus_europaeus|Peromyscus_leucopus|Mus_musculus|Eonycteris_spelaea|Callithrix_jacchus|Felis_catus
ENSG00000004866	ST7	Kidney	0.433357	87	Pachyuromys_duprasi	Pachyuromys_duprasi|Papio_anubis|Macaca_fascicularis|Nyctereutes_procyonoides|Monodelphis_domestica|Callosciurus_erythraeus|Tupaia_belangeri|Kerivoula_hardwickii|Mesocricetus_auratus|Cynopterus_sphinx
ENSG00000004866	ST7	Liver	0.452126	93	Macaca_fascicularis	Macaca_fascicularis|Pachyuromys_duprasi|Homo_sapiens|Pan_paniscus|Rhinolophus_luctus|Pongo_abelii|Acomys_cahirinus|Chlorocebus_sabaeus|Callosciurus_erythraeus|Myocastor_coypus
ENSG00000004866	ST7	Brain	0.356875	88	Taphozous_melanopogon	Taphozous_melanopogon|Microcebus_murinus|Papio_anubis|Paguma_larvata|Rhinolophus_malayanus|Callithrix_jacchus|Myotis_pilosus|Dasypus_novemcinctus|Vulpes_vulpes|Plecotus_auritus
ENSG00000004897	CDC27	Brain	0.440624	91	Hipposideros_pratti	Hipposideros_pratti|Pongo_abelii|Rhinolophus_ferrumequinum|Paguma_larvata|Oryctolagus_cuniculus|Hystrix_brachyura|Myocastor_coypus|Pteromys_volans|Eutamias_sibiricus|Rhinolophus_pearsonii
ENSG00000004897	CDC27	Kidney	0.48274	91	Eutamias_sibiricus	Eutamias_sibiricus|Murina_hilgendorfi|Sus_scrofa|Myotis_laniger|Pteromys_volans|Eonycteris_spelaea|Macaca_mulatta|Callithrix_jacchus|Chlorocebus_sabaeus|Myotis_fimbriatus
ENSG00000004897	CDC27	Liver	0.42134	101	Pteromys_volans	Pteromys_volans|Microcebus_murinus|Anourosorex_squamipes|Hipposideros_pomona|Myotis_siligorensis|Rhinolophus_ferrumequinum|Meriones_unguiculatus|Pan_paniscus|Rhinolophus_malayanus|Chlorocebus_sabaeus
ENSG00000004939	SLC4A1	Liver	0.890789	80	Erinaceus_europaeus	Erinaceus_europaeus|Rattus_norvegicus|Monodelphis_domestica|Callithrix_jacchus|Heterocephalus_glaber|Rhinolophus_malayanus|Erinaceus_amurensis|Cynopterus_sphinx|Meriones_unguiculatus|Microcebus_murinus
ENSG00000004939	SLC4A1	Brain	0.809815	77	Erinaceus_europaeus	Erinaceus_europaeus|Ornithorhynchus_anatinus|Rhinolophus_malayanus|Heterocephalus_glaber|Meriones_unguiculatus|Myotis_chinensis|Rhinolophus_luctus|Papio_anubis|Rhinolophus_rex|Miniopterus_fuliginosus
ENSG00000004939	SLC4A1	Kidney	0.359526	79	Myotis_brandtii	Myotis_brandtii|Callosciurus_erythraeus|Homo_sapiens|Miniopterus_fuliginosus|Macaca_mulatta|Pongo_abelii|Nyctereutes_procyonoides|Rhinolophus_malayanus|Cynopterus_sphinx|Papio_anubis
ENSG00000004961	HCCS	Liver	0.423816	101	Atelerix_albiventris	Atelerix_albiventris|Petaurus_breviceps|Pipistrellus_javanicus|Myotis_chinensis|Myotis_fimbriatus|Ornithorhynchus_anatinus|Oryctolagus_cuniculus|Rhinolophus_sinicus|Paguma_larvata|Myotis_laniger
ENSG00000004961	HCCS	Brain	0.522381	91	Pipistrellus_javanicus	Pipistrellus_javanicus|Petaurus_breviceps|Oryctolagus_cuniculus|Eutamias_sibiricus|Vulpes_vulpes|Rhinolophus_thomasi|Myotis_laniger|Vulpes_lagopus|Hipposideros_pomona|Murina_cyclotis
ENSG00000004961	HCCS	Kidney	0.46591	91	Petaurus_breviceps	Petaurus_breviceps|Oryctolagus_cuniculus|Rhinolophus_sinicus|Ornithorhynchus_anatinus|Pteromys_volans|Rhinolophus_malayanus|Vulpes_lagopus|Myotis_fimbriatus|Hipposideros_pomona|Murina_cyclotis
ENSG00000004975	DVL2	Kidney	0.409606	85	Myocastor_coypus	Myocastor_coypus|Homo_sapiens|Arctonyx_collaris|Neovison_vison|Pan_paniscus|Rhinolophus_thomasi|Plecotus_auritus|Pongo_abelii|Monodelphis_domestica|Pan_troglodytes
ENSG00000004975	DVL2	Brain	0.540618	85	Paguma_larvata	Paguma_larvata|Pachyuromys_duprasi|Monodelphis_domestica|Pteromys_volans|Murina_hilgendorfi|Ia_io|Homo_sapiens|Sciurus_vulgaris|Cryptomys_damarensis|Pan_troglodytes
ENSG00000004975	DVL2	Liver	0.669284	91	Paguma_larvata	Paguma_larvata|Sciurus_vulgaris|Myrmecophaga_tridactyla|Neovison_vison|Sus_scrofa|Monodelphis_domestica|Hipposideros_pratti|Eonycteris_spelaea|Macaca_mulatta|Balaena_mysticetus
ENSG00000005007	UPF1	Brain	0.384168	87	Murina_leucogaster	Murina_leucogaster|Rhinolophus_sinicus|Cryptomys_damarensis|Myotis_brandtii|Myotis_pilosus|Eutamias_sibiricus|Anourosorex_squamipes|Callithrix_jacchus|Sciurus_vulgaris|Rhinolophus_ferrumequinum
ENSG00000005007	UPF1	Liver	0.331537	97	Sciurus_vulgaris	Sciurus_vulgaris|Rhinolophus_thomasi|Macaca_mulatta|Rhinolophus_ferrumequinum|Myotis_brandtii|Mesocricetus_auratus|Hipposideros_larvatus|Tadarida_brasiliensis|Acomys_cahirinus|Pteromys_volans
ENSG00000005007	UPF1	Kidney	0.279402	87	Atelerix_albiventris	Atelerix_albiventris|Callosciurus_erythraeus|Myotis_chinensis|Myotis_laniger|Rhinolophus_thomasi|Hipposideros_larvatus|Cryptomys_damarensis|Erinaceus_amurensis|Ia_io|Pipistrellus_javanicus
ENSG00000005020	SKAP2	Liver	0.515984	100	Rhinolophus_pearsonii	Rhinolophus_pearsonii|Rhinolophus_rex|Pan_paniscus|Rhinolophus_malayanus|Hipposideros_pomona|Cavia_porcellus|Microcebus_murinus|Hipposideros_armiger|Bos_taurus|Rhinolophus_pusillus
ENSG00000005020	SKAP2	Kidney	0.414708	90	Sus_scrofa	Sus_scrofa|Pteromys_volans|Erinaceus_amurensis|Rhinolophus_rex|Pan_paniscus|Rhinolophus_pusillus|Rhinolophus_macrotis|Petaurus_breviceps|Pongo_abelii|Papio_anubis
ENSG00000005020	SKAP2	Brain	0.681789	90	Nyctereutes_procyonoides	Nyctereutes_procyonoides|Vulpes_lagopus|Kerivoula_hardwickii|Hystrix_brachyura|Atelerix_albiventris|Petaurus_breviceps|Sciurus_vulgaris|Miniopterus_fuliginosus|Arctonyx_collaris|Canis_lupus
ENSG00000005022	SLC25A5	Liver	0.323168	90	Petaurus_breviceps	Petaurus_breviceps|Tupaia_belangeri|Microcebus_murinus|Monodelphis_domestica|Murina_cyclotis|Myotis_laniger|Erinaceus_amurensis|Ornithorhynchus_anatinus|Pipistrellus_javanicus|Callithrix_jacchus
ENSG00000005022	SLC25A5	Kidney	0.21865	81	Pachyuromys_duprasi	Pachyuromys_duprasi|Petaurus_breviceps|Monodelphis_domestica|Taphozous_melanopogon|Graphiurus_kelleni|Ornithorhynchus_anatinus|Tupaia_belangeri|Murina_cyclotis|Kerivoula_hardwickii|Myotis_muricola
ENSG00000005022	SLC25A5	Brain	0.339583	82	Petaurus_breviceps	Petaurus_breviceps|Ornithorhynchus_anatinus|Monodelphis_domestica|Taphozous_melanopogon|Pipistrellus_javanicus|Acomys_cahirinus|Microcebus_murinus|Muntiacus_muntjak|Vulpes_vulpes|Tupaia_belangeri
ENSG00000005059	MCUB	Kidney	0.698918	83	Canis_lupus	Canis_lupus|Vulpes_lagopus|Myrmecophaga_tridactyla|Arctonyx_collaris|Plecotus_auritus|Neovison_vison|Meles_meles|Procavia_capensis|Muntiacus_muntjak|Vulpes_vulpes
ENSG00000005059	MCUB	Liver	0.665857	89	Myrmecophaga_tridactyla	Myrmecophaga_tridactyla|Sarcophilus_harrisii|Ursus_americanus|Monodelphis_domestica|Taphozous_melanopogon|Dasypus_novemcinctus|Sus_scrofa|Petaurus_breviceps|Myotis_brandtii|Plecotus_auritus
ENSG00000005059	MCUB	Brain	0.656078	83	Pipistrellus_javanicus	Pipistrellus_javanicus|Dasypus_novemcinctus|Hystrix_brachyura|Myotis_muricola|Petaurus_breviceps|Callithrix_jacchus|Taphozous_melanopogon|Erinaceus_amurensis|Myotis_chinensis|Muntiacus_muntjak
ENSG00000005100	DHX33	Kidney	0.552597	87	Petaurus_breviceps	Petaurus_breviceps|Myotis_laniger|Ia_io|Vulpes_lagopus|Microcebus_murinus|Vulpes_vulpes|Mesocricetus_auratus|Tupaia_belangeri|Monodelphis_domestica|Rhinolophus_luctus
ENSG00000005100	DHX33	Liver	0.578541	96	Monodelphis_domestica	Monodelphis_domestica|Pteromys_volans|Rhinolophus_luctus|Petaurus_breviceps|Paguma_larvata|Rhinolophus_pearsonii|Trachypithecus_francoisi|Mesocricetus_auratus|Myotis_laniger|Rhinolophus_macrotis
ENSG00000005100	DHX33	Brain	0.465234	88	Myotis_chinensis	Myotis_chinensis|Rhinolophus_sinicus|Vulpes_lagopus|Paguma_larvata|Murina_hilgendorfi|Procavia_capensis|Plecotus_auritus|Ia_io|Monodelphis_domestica|Myotis_fimbriatus
ENSG00000005108	THSD7A	Brain	0.45114	89	Hipposideros_pratti	Hipposideros_pratti|Ornithorhynchus_anatinus|Vulpes_vulpes|Procavia_capensis|Atelerix_albiventris|Tupaia_belangeri|Hystrix_brachyura|Capra_hircus|Dasypus_novemcinctus|Bos_taurus
ENSG00000005108	THSD7A	Liver	0.71047	96	Meriones_unguiculatus	Meriones_unguiculatus|Suncus_murinus|Paguma_larvata|Miniopterus_fuliginosus|Felis_catus|Pan_paniscus|Hipposideros_pomona|Oryctolagus_cuniculus|Erinaceus_amurensis|Rhinolophus_affinis
ENSG00000005108	THSD7A	Kidney	0.498053	88	Papio_anubis	Papio_anubis|Myotis_laniger|Myotis_pilosus|Myotis_siligorensis|Murina_cyclotis|Kerivoula_hardwickii|Myotis_fimbriatus|Murina_hilgendorfi|Felis_catus|Myotis_chinensis
ENSG00000005156	LIG3	Liver	0.568612	101	Tylonycteris_robustula	Tylonycteris_robustula|Pipistrellus_javanicus|Rhinolophus_ferrumequinum|Rhinolophus_pearsonii|Rhinolophus_malayanus|Hystrix_brachyura|Procavia_capensis|Monodelphis_domestica|Neovison_vison|Rattus_norvegicus
ENSG00000005156	LIG3	Brain	0.574882	91	Vulpes_vulpes	Vulpes_vulpes|Monodelphis_domestica|Paguma_larvata|Petaurus_breviceps|Rhinolophus_thomasi|Atelerix_albiventris|Pongo_abelii|Sciurus_vulgaris|Vulpes_lagopus|Felis_catus
ENSG00000005156	LIG3	Kidney	0.395438	91	Hystrix_brachyura	Hystrix_brachyura|Nyctereutes_procyonoides|Microcebus_murinus|Canis_lupus|Felis_catus|Monodelphis_domestica|Vulpes_lagopus|Meriones_unguiculatus|Rhinolophus_pearsonii|Plecotus_auritus
ENSG00000005175	RPAP3	Brain	0.40044	91	Rattus_norvegicus	Rattus_norvegicus|Ornithorhynchus_anatinus|Myotis_muricola|Erinaceus_europaeus|Pachyuromys_duprasi|Myotis_chinensis|Papio_anubis|Vulpes_lagopus|Tupaia_belangeri|Pan_paniscus
ENSG00000005175	RPAP3	Liver	0.517471	101	Myrmecophaga_tridactyla	Myrmecophaga_tridactyla|Sciurus_vulgaris|Suncus_murinus|Vulpes_lagopus|Erinaceus_europaeus|Atelerix_albiventris|Rhinolophus_malayanus|Erinaceus_amurensis|Cavia_porcellus|Procavia_capensis
ENSG00000005175	RPAP3	Kidney	0.443696	91	Pachyuromys_duprasi	Pachyuromys_duprasi|Erinaceus_europaeus|Ia_io|Hipposideros_armiger|Myotis_muricola|Sciurus_vulgaris|Myrmecophaga_tridactyla|Dasypus_novemcinctus|Pongo_abelii|Vulpes_lagopus
ENSG00000005187	ACSM3	Kidney	0.552429	75	Taphozous_melanopogon	Taphozous_melanopogon|Pachyuromys_duprasi|Peromyscus_leucopus|Vulpes_lagopus|Mustela_putorius|Pteromys_volans|Graphiurus_kelleni|Petaurus_breviceps|Microcebus_murinus|Hystrix_brachyura
ENSG00000005187	ACSM3	Brain	0.814821	76	Hystrix_brachyura	Hystrix_brachyura|Myotis_laniger|Myotis_fimbriatus|Peromyscus_leucopus|Myotis_muricola|Myotis_siligorensis|Heterocephalus_glaber|Oryctolagus_cuniculus|Myotis_chinensis|Tupaia_belangeri
ENSG00000005187	ACSM3	Liver	0.445784	81	Sciurus_vulgaris	Sciurus_vulgaris|Taphozous_melanopogon|Eonycteris_spelaea|Pteromys_volans|Vulpes_vulpes|Microcebus_murinus|Pachyuromys_duprasi|Heterocephalus_glaber|Callosciurus_erythraeus|Cynopterus_sphinx
ENSG00000005189	REXO5	Liver	0.638196	69	Cynopterus_sphinx	Cynopterus_sphinx|Monodelphis_domestica|Hipposideros_pratti|Pteromys_volans|Balaena_mysticetus|Aselliscus_stoliczkanus|Cavia_porcellus|Hipposideros_armiger|Eonycteris_spelaea|Rhinolophus_ferrumequinum
ENSG00000005194	CIAPIN1	Liver	0.399136	101	Kerivoula_hardwickii	Kerivoula_hardwickii|Plecotus_auritus|Anourosorex_squamipes|Aselliscus_stoliczkanus|Vulpes_vulpes|Rhinolophus_macrotis|Myotis_pilosus|Pachyuromys_duprasi|Cavia_porcellus|Pipistrellus_javanicus
ENSG00000005194	CIAPIN1	Brain	0.362588	91	Monodelphis_domestica	Monodelphis_domestica|Pipistrellus_javanicus|Rhinolophus_sinicus|Anourosorex_squamipes|Paguma_larvata|Plecotus_auritus|Hipposideros_pratti|Rhinolophus_stheno|Ornithorhynchus_anatinus|Myotis_pilosus
ENSG00000005194	CIAPIN1	Kidney	0.282263	91	Aselliscus_stoliczkanus	Aselliscus_stoliczkanus|Rattus_norvegicus|Muntiacus_muntjak|Sus_scrofa|Monodelphis_domestica|Myotis_pilosus|Capra_hircus|Pachyuromys_duprasi|Bos_taurus|Sciurus_vulgaris
ENSG00000005206	SPPL2B	Brain	0.456929	85	Sciurus_vulgaris	Sciurus_vulgaris|Rhinolophus_thomasi|Pachyuromys_duprasi|Pteromys_volans|Graphiurus_kelleni|Callosciurus_erythraeus|Homo_sapiens|Rhinolophus_malayanus|Pan_troglodytes|Rhinolophus_sinicus
ENSG00000005206	SPPL2B	Kidney	0.362005	84	Cynopterus_sphinx	Cynopterus_sphinx|Cryptomys_damarensis|Graphiurus_kelleni|Rhinolophus_thomasi|Callosciurus_erythraeus|Homo_sapiens|Eonycteris_spelaea|Myotis_muricola|Rhinolophus_macrotis|Pongo_abelii
ENSG00000005206	SPPL2B	Liver	0.486291	93	Sciurus_vulgaris	Sciurus_vulgaris|Myrmecophaga_tridactyla|Graphiurus_kelleni|Rhinolophus_thomasi|Myotis_muricola|Taphozous_melanopogon|Myotis_siligorensis|Miniopterus_fuliginosus|Cryptomys_damarensis|Eonycteris_spelaea
ENSG00000005238	FAM214B	Kidney	0.469326	89	Cynopterus_sphinx	Cynopterus_sphinx|Eonycteris_spelaea|Chlorocebus_sabaeus|Ursus_americanus|Myotis_laniger|Tylonycteris_robustula|Myotis_siligorensis|Homo_sapiens|Murina_cyclotis|Ia_io
ENSG00000005238	FAM214B	Liver	0.509914	96	Eonycteris_spelaea	Eonycteris_spelaea|Myocastor_coypus|Cynopterus_sphinx|Myrmecophaga_tridactyla|Cavia_porcellus|Callosciurus_erythraeus|Pachyuromys_duprasi|Sciurus_vulgaris|Rattus_norvegicus|Acomys_cahirinus
ENSG00000005238	FAM214B	Brain	0.375735	89	Hipposideros_pratti	Hipposideros_pratti|Hipposideros_armiger|Rhinolophus_pearsonii|Myocastor_coypus|Procavia_capensis|Rhinolophus_thomasi|Pachyuromys_duprasi|Neovison_vison|Rhinolophus_malayanus|Sciurus_vulgaris
ENSG00000005243	COPZ2	Liver	0.342315	90	Hipposideros_pratti	Hipposideros_pratti|Graphiurus_kelleni|Bos_mutus|Pipistrellus_javanicus|Ia_io|Tylonycteris_robustula|Petaurus_breviceps|Hipposideros_pomona|Murina_hilgendorfi|Eonycteris_spelaea
ENSG00000005243	COPZ2	Kidney	0.36157	84	Sus_scrofa	Sus_scrofa|Cavia_porcellus|Balaenoptera_acutorostrata|Petaurus_breviceps|Vulpes_vulpes|Arctonyx_collaris|Meles_meles|Myocastor_coypus|Capra_hircus|Aselliscus_stoliczkanus
ENSG00000005243	COPZ2	Brain	0.634819	84	Pipistrellus_javanicus	Pipistrellus_javanicus|Tylonycteris_robustula|Macaca_fascicularis|Arctonyx_collaris|Cynopterus_sphinx|Dasypus_novemcinctus|Ia_io|Paguma_larvata|Papio_anubis|Monodelphis_domestica
ENSG00000005302	MSL3	Kidney	0.370161	91	Erinaceus_europaeus	Erinaceus_europaeus|Erinaceus_amurensis|Atelerix_albiventris|Muntiacus_muntjak|Callosciurus_erythraeus|Pteromys_volans|Plecotus_auritus|Taphozous_melanopogon|Rhinolophus_luctus|Capra_hircus
ENSG00000005302	MSL3	Brain	0.458917	91	Callosciurus_erythraeus	Callosciurus_erythraeus|Erinaceus_europaeus|Anourosorex_squamipes|Rhinolophus_sinicus|Erinaceus_amurensis|Rhinolophus_pearsonii|Rhinolophus_luctus|Dasypus_novemcinctus|Ornithorhynchus_anatinus|Monodelphis_domestica
ENSG00000005302	MSL3	Liver	0.430956	101	Erinaceus_amurensis	Erinaceus_amurensis|Atelerix_albiventris|Erinaceus_europaeus|Ornithorhynchus_anatinus|Rhinolophus_malayanus|Myotis_fimbriatus|Rhinolophus_thomasi|Murina_hilgendorfi|Bos_taurus|Miniopterus_fuliginosus
ENSG00000005339	CREBBP	Kidney	0.333592	86	Rhinolophus_pearsonii	Rhinolophus_pearsonii|Dasypus_novemcinctus|Ursus_americanus|Erinaceus_europaeus|Eutamias_sibiricus|Rhinolophus_luctus|Rhinolophus_rex|Erinaceus_amurensis|Rhinolophus_pusillus|Cryptomys_damarensis
ENSG00000005339	CREBBP	Liver	0.389448	95	Rhinolophus_pearsonii	Rhinolophus_pearsonii|Dasypus_novemcinctus|Eonycteris_spelaea|Myotis_brandtii|Murina_cyclotis|Rhinolophus_rex|Aselliscus_stoliczkanus|Hipposideros_larvatus|Myotis_siligorensis|Mesocricetus_auratus
ENSG00000005339	CREBBP	Brain	0.246488	86	Cryptomys_damarensis	Cryptomys_damarensis|Hipposideros_larvatus|Rhinolophus_rex|Macaca_mulatta|Rhinolophus_ferrumequinum|Rhinolophus_luctus|Aselliscus_stoliczkanus|Rhinolophus_pusillus|Chlorocebus_sabaeus|Anourosorex_squamipes
ENSG00000005379	TSPOAP1	Brain	0.35377	90	Pongo_abelii	Pongo_abelii|Rattus_norvegicus|Mus_musculus|Kerivoula_hardwickii|Mustela_putorius|Vulpes_vulpes|Pachyuromys_duprasi|Myotis_brandtii|Neovison_vison|Callithrix_jacchus
ENSG00000005379	TSPOAP1	Liver	0.7278	94	Erinaceus_europaeus	Erinaceus_europaeus|Vulpes_vulpes|Vulpes_lagopus|Atelerix_albiventris|Pongo_abelii|Hipposideros_pratti|Homo_sapiens|Eonycteris_spelaea|Myocastor_coypus|Rhinolophus_thomasi
ENSG00000005379	TSPOAP1	Kidney	0.650604	90	Myocastor_coypus	Myocastor_coypus|Rhinolophus_thomasi|Sciurus_vulgaris|Cynopterus_sphinx|Arctonyx_collaris|Erinaceus_europaeus|Rhinolophus_macrotis|Felis_catus|Vulpes_lagopus|Rhinolophus_rex
ENSG00000005381	MPO	Liver	0.90269	70	Lemur_catta	Lemur_catta|Kerivoula_hardwickii|Tylonycteris_robustula|Rhinolophus_pearsonii|Rhinolophus_malayanus|Vulpes_vulpes|Rhinolophus_rex|Myrmecophaga_tridactyla|Pongo_abelii|Tupaia_belangeri
ENSG00000005421	PON1	Liver	0.214021	86	Trachypithecus_francoisi	Trachypithecus_francoisi|Ursus_americanus|Peromyscus_leucopus|Oryctolagus_cuniculus|Tupaia_belangeri|Meriones_unguiculatus|Vulpes_vulpes|Mesocricetus_auratus|Rhinolophus_affinis|Microcebus_murinus
ENSG00000005421	PON1	Brain	0.916205	79	Rhinolophus_affinis	Rhinolophus_affinis|Rhinolophus_luctus|Rhinolophus_macrotis|Meriones_unguiculatus|Taphozous_melanopogon|Myotis_laniger|Ia_io|Nyctereutes_procyonoides|Myotis_muricola|Tupaia_belangeri
ENSG00000005421	PON1	Kidney	0.855983	78	Sus_scrofa	Sus_scrofa|Rhinolophus_sinicus|Nyctereutes_procyonoides|Eonycteris_spelaea|Myotis_muricola|Cynopterus_sphinx|Myotis_brandtii|Pachyuromys_duprasi|Tupaia_belangeri|Vulpes_lagopus
ENSG00000005436	GCFC2	Kidney	0.480637	86	Petaurus_breviceps	Petaurus_breviceps|Chlorocebus_sabaeus|Rhinolophus_rex|Vulpes_lagopus|Rhinolophus_pusillus|Papio_anubis|Vulpes_vulpes|Hystrix_brachyura|Cynopterus_sphinx|Hipposideros_pomona
ENSG00000005436	GCFC2	Liver	0.590418	96	Petaurus_breviceps	Petaurus_breviceps|Chlorocebus_sabaeus|Nyctereutes_procyonoides|Pan_paniscus|Vulpes_lagopus|Homo_sapiens|Pongo_abelii|Rhinolophus_malayanus|Rhinolophus_pusillus|Ornithorhynchus_anatinus
ENSG00000005436	GCFC2	Brain	0.548504	87	Rhinolophus_stheno	Rhinolophus_stheno|Rhinolophus_pusillus|Hystrix_brachyura|Chlorocebus_sabaeus|Hipposideros_pratti|Rhinolophus_pearsonii|Rhinolophus_sinicus|Rhinolophus_rex|Vulpes_lagopus|Tupaia_belangeri
ENSG00000005448	WDR54	Kidney	0.424077	90	Arctonyx_collaris	Arctonyx_collaris|Petaurus_breviceps|Papio_anubis|Macaca_mulatta|Pongo_abelii|Pteromys_volans|Atelerix_albiventris|Rhinolophus_ferrumequinum|Macaca_fascicularis|Rhinolophus_malayanus
ENSG00000005448	WDR54	Liver	0.585828	94	Rhinolophus_thomasi	Rhinolophus_thomasi|Anourosorex_squamipes|Rhinolophus_sinicus|Pipistrellus_javanicus|Plecotus_auritus|Hipposideros_pratti|Murina_hilgendorfi|Atelerix_albiventris|Ursus_americanus|Myotis_fimbriatus
ENSG00000005448	WDR54	Brain	0.485275	90	Tylonycteris_robustula	Tylonycteris_robustula|Pipistrellus_javanicus|Mustela_sibirica|Ursus_americanus|Muntiacus_muntjak|Taphozous_melanopogon|Rattus_norvegicus|Pongo_abelii|Mesocricetus_auratus|Rhinolophus_thomasi
ENSG00000005469	CROT	Brain	0.612027	89	Anourosorex_squamipes	Anourosorex_squamipes|Vulpes_vulpes|Kerivoula_hardwickii|Ornithorhynchus_anatinus|Pachyuromys_duprasi|Monodelphis_domestica|Hystrix_brachyura|Myocastor_coypus|Hipposideros_pratti|Pteromys_volans
ENSG00000005469	CROT	Liver	0.390357	100	Paguma_larvata	Paguma_larvata|Hystrix_brachyura|Daubentonia_madagascariensis|Eonycteris_spelaea|Mus_musculus|Myocastor_coypus|Dasypus_novemcinctus|Bos_mutus|Tylonycteris_robustula|Myotis_laniger
ENSG00000005469	CROT	Kidney	0.601846	89	Canis_lupus	Canis_lupus|Myocastor_coypus|Vulpes_lagopus|Hipposideros_pratti|Mus_musculus|Ornithorhynchus_anatinus|Balaenoptera_acutorostrata|Papio_anubis|Ia_io|Tylonycteris_robustula
ENSG00000005471	ABCB4	Kidney	0.625717	76	Balaenoptera_acutorostrata	Balaenoptera_acutorostrata|Murina_leucogaster|Rhinolophus_rex|Myotis_brandtii|Rhinolophus_luctus|Myotis_laniger|Macaca_mulatta|Callithrix_jacchus|Rhinolophus_pusillus|Murina_hilgendorfi
ENSG00000005471	ABCB4	Brain	0.63202	76	Kerivoula_hardwickii	Kerivoula_hardwickii|Rhinolophus_affinis|Rhinolophus_thomasi|Murina_leucogaster|Rhinolophus_ferrumequinum|Erinaceus_europaeus|Rhinolophus_macrotis|Petaurus_breviceps|Rattus_norvegicus|Aselliscus_stoliczkanus
ENSG00000005471	ABCB4	Liver	0.296062	87	Erinaceus_europaeus	Erinaceus_europaeus|Microcebus_murinus|Atelerix_albiventris|Daubentonia_madagascariensis|Myotis_pilosus|Felis_catus|Pachyuromys_duprasi|Canis_lupus|Paguma_larvata|Bos_taurus
ENSG00000005483	KMT2E	Liver	0.503399	101	Murina_leucogaster	Murina_leucogaster|Plecotus_auritus|Pachyuromys_duprasi|Sciurus_vulgaris|Vulpes_vulpes|Mesocricetus_auratus|Myotis_pilosus|Rhinolophus_thomasi|Myotis_siligorensis|Trachypithecus_francoisi
ENSG00000005483	KMT2E	Brain	0.367148	91	Pachyuromys_duprasi	Pachyuromys_duprasi|Murina_leucogaster|Myotis_pilosus|Macaca_mulatta|Anourosorex_squamipes|Pan_troglodytes|Rhinolophus_sinicus|Procavia_capensis|Rhinolophus_pusillus|Pan_paniscus
ENSG00000005483	KMT2E	Kidney	0.4178	91	Murina_leucogaster	Murina_leucogaster|Plecotus_auritus|Eonycteris_spelaea|Hystrix_brachyura|Myotis_chinensis|Tupaia_belangeri|Macaca_mulatta|Myotis_laniger|Erinaceus_amurensis|Ia_io
ENSG00000005486	RHBDD2	Brain	0.421467	90	Atelerix_albiventris	Atelerix_albiventris|Erinaceus_amurensis|Pongo_abelii|Rhinolophus_macrotis|Hipposideros_armiger|Rhinolophus_thomasi|Hipposideros_larvatus|Aselliscus_stoliczkanus|Taphozous_melanopogon|Rhinolophus_stheno
ENSG00000005486	RHBDD2	Liver	0.512982	97	Vulpes_vulpes	Vulpes_vulpes|Cryptomys_damarensis|Homo_sapiens|Pteromys_volans|Pan_troglodytes|Equus_caballus|Taphozous_melanopogon|Tadarida_brasiliensis|Bos_mutus|Sciurus_vulgaris
ENSG00000005486	RHBDD2	Kidney	0.437579	90	Arctonyx_collaris	Arctonyx_collaris|Homo_sapiens|Cryptomys_damarensis|Callithrix_jacchus|Taphozous_melanopogon|Pan_troglodytes|Mustela_putorius|Rhinolophus_stheno|Pan_paniscus|Heterocephalus_glaber
ENSG00000005513	SOX8	Brain	0.43348	85	Cryptomys_damarensis	Cryptomys_damarensis|Monodelphis_domestica|Homo_sapiens|Equus_caballus|Bos_taurus|Cavia_porcellus|Ursus_americanus|Callithrix_jacchus|Canis_lupus|Acomys_cahirinus
ENSG00000005513	SOX8	Kidney	0.798722	84	Pan_paniscus	Pan_paniscus|Heterocephalus_glaber|Macaca_mulatta|Rhinolophus_luctus|Rhinolophus_sinicus|Rhinolophus_ferrumequinum|Bos_taurus|Capra_hircus|Cryptomys_damarensis|Hystrix_brachyura
ENSG00000005513	SOX8	Liver	0.980995	87	Murina_cyclotis	Murina_cyclotis|Macaca_mulatta|Anourosorex_squamipes|Rhinolophus_thomasi|Balaena_mysticetus|Hipposideros_pomona|Rhinolophus_ferrumequinum|Rhinolophus_affinis|Myotis_brandtii|Nyctereutes_procyonoides
ENSG00000005810	MYCBP2	Brain	0.353552	90	Rhinolophus_sinicus	Rhinolophus_sinicus|Rhinolophus_stheno|Petaurus_breviceps|Rhinolophus_ferrumequinum|Papio_anubis|Chlorocebus_sabaeus|Microcebus_murinus|Macaca_mulatta|Rhinolophus_malayanus|Callithrix_jacchus
ENSG00000005810	MYCBP2	Kidney	0.458374	90	Eonycteris_spelaea	Eonycteris_spelaea|Microcebus_murinus|Monodelphis_domestica|Ursus_americanus|Equus_caballus|Papio_anubis|Rhinolophus_rex|Rhinolophus_luctus|Myotis_siligorensis|Rhinolophus_thomasi
ENSG00000005810	MYCBP2	Liver	0.501249	100	Procavia_capensis	Procavia_capensis|Myotis_pilosus|Eonycteris_spelaea|Microcebus_murinus|Papio_anubis|Canis_lupus|Sus_scrofa|Cavia_porcellus|Bos_mutus|Pteromys_volans
ENSG00000005812	FBXL3	Brain	0.389433	91	Murina_leucogaster	Murina_leucogaster|Paguma_larvata|Chlorocebus_sabaeus|Vulpes_vulpes|Papio_anubis|Nyctereutes_procyonoides|Mustela_putorius|Macaca_mulatta|Hipposideros_pratti|Rhinolophus_luctus
ENSG00000005812	FBXL3	Liver	0.431561	101	Pteromys_volans	Pteromys_volans|Erinaceus_amurensis|Chlorocebus_sabaeus|Myotis_muricola|Papio_anubis|Erinaceus_europaeus|Murina_leucogaster|Myotis_laniger|Atelerix_albiventris|Rhinolophus_luctus
ENSG00000005812	FBXL3	Kidney	0.331403	91	Pteromys_volans	Pteromys_volans|Vulpes_vulpes|Nyctereutes_procyonoides|Myotis_chinensis|Papio_anubis|Myotis_laniger|Myotis_muricola|Rhinolophus_luctus|Mus_musculus|Erinaceus_europaeus
ENSG00000005844	ITGAL	Brain	0.598037	89	Pan_paniscus	Pan_paniscus|Murina_cyclotis|Myotis_chinensis|Myotis_brandtii|Erinaceus_europaeus|Myotis_laniger|Heterocephalus_glaber|Murina_hilgendorfi|Rhinolophus_rex|Sus_scrofa
ENSG00000005844	ITGAL	Kidney	0.655132	89	Myocastor_coypus	Myocastor_coypus|Hystrix_brachyura|Miniopterus_fuliginosus|Ia_io|Mustela_putorius|Pipistrellus_javanicus|Callithrix_jacchus|Pan_paniscus|Meles_meles|Muntiacus_muntjak
ENSG00000005844	ITGAL	Liver	0.510251	98	Felis_catus	Felis_catus|Paguma_larvata|Papio_anubis|Acomys_cahirinus|Rhinolophus_thomasi|Anourosorex_squamipes|Pongo_abelii|Macaca_fascicularis|Nyctereutes_procyonoides|Sciurus_vulgaris
ENSG00000005882	PDK2	Liver	0.404912	92	Eonycteris_spelaea	Eonycteris_spelaea|Sus_scrofa|Cynopterus_sphinx|Heterocephalus_glaber|Muntiacus_muntjak|Acomys_cahirinus|Erinaceus_amurensis|Equus_caballus|Rattus_norvegicus|Cryptomys_damarensis
ENSG00000005882	PDK2	Kidney	0.255797	83	Pipistrellus_javanicus	Pipistrellus_javanicus|Graphiurus_kelleni|Myotis_muricola|Callithrix_jacchus|Hipposideros_pratti|Rattus_norvegicus|Rhinolophus_pusillus|Hipposideros_larvatus|Meriones_unguiculatus|Tylonycteris_robustula
ENSG00000005882	PDK2	Brain	0.248479	83	Myotis_pilosus	Myotis_pilosus|Pipistrellus_javanicus|Myotis_chinensis|Myotis_brandtii|Myotis_laniger|Murina_cyclotis|Murina_leucogaster|Heterocephalus_glaber|Ia_io|Paguma_larvata
ENSG00000005884	ITGA3	Brain	0.409128	91	Vulpes_vulpes	Vulpes_vulpes|Paguma_larvata|Pipistrellus_javanicus|Bos_mutus|Hystrix_brachyura|Murina_leucogaster|Chlorocebus_sabaeus|Petaurus_breviceps|Myocastor_coypus|Myotis_pilosus
ENSG00000005884	ITGA3	Kidney	0.375408	91	Murina_leucogaster	Murina_leucogaster|Pteromys_volans|Chlorocebus_sabaeus|Atelerix_albiventris|Myocastor_coypus|Kerivoula_hardwickii|Vulpes_lagopus|Murina_cyclotis|Myotis_fimbriatus|Pan_paniscus
ENSG00000005884	ITGA3	Liver	0.722391	96	Vulpes_vulpes	Vulpes_vulpes|Sarcophilus_harrisii|Callithrix_jacchus|Callosciurus_erythraeus|Vulpes_lagopus|Cynopterus_sphinx|Sciurus_vulgaris|Cavia_porcellus|Monodelphis_domestica|Miniopterus_fuliginosus
ENSG00000005889	ZFX	Kidney	0.438664	83	Microcebus_murinus	Microcebus_murinus|Papio_anubis|Myotis_laniger|Murina_leucogaster|Capra_hircus|Sus_scrofa|Heterocephalus_glaber|Myotis_brandtii|Myotis_siligorensis|Ornithorhynchus_anatinus
ENSG00000005889	ZFX	Brain	0.53281	84	Microcebus_murinus	Microcebus_murinus|Papio_anubis|Murina_leucogaster|Heterocephalus_glaber|Ornithorhynchus_anatinus|Oryctolagus_cuniculus|Capra_hircus|Cavia_porcellus|Sus_scrofa|Paguma_larvata
ENSG00000005889	ZFX	Liver	0.528275	91	Balaena_mysticetus	Balaena_mysticetus|Daubentonia_madagascariensis|Papio_anubis|Microcebus_murinus|Nycticebus_coucang|Heterocephalus_glaber|Callithrix_jacchus|Pteromys_volans|Delphinus_delphis|Myotis_brandtii
ENSG00000005893	LAMP2	Liver	0.324448	101	Erinaceus_amurensis	Erinaceus_amurensis|Callosciurus_erythraeus|Vulpes_vulpes|Mus_musculus|Taphozous_melanopogon|Nyctereutes_procyonoides|Neovison_vison|Canis_lupus|Erinaceus_europaeus|Bos_mutus
ENSG00000005893	LAMP2	Brain	0.400124	91	Erinaceus_amurensis	Erinaceus_amurensis|Atelerix_albiventris|Ornithorhynchus_anatinus|Microcebus_murinus|Rhinolophus_pearsonii|Homo_sapiens|Chlorocebus_sabaeus|Macaca_fascicularis|Sciurus_vulgaris|Erinaceus_europaeus
ENSG00000005893	LAMP2	Kidney	0.263663	91	Erinaceus_amurensis	Erinaceus_amurensis|Mus_musculus|Miniopterus_fuliginosus|Erinaceus_europaeus|Taphozous_melanopogon|Murina_hilgendorfi|Ursus_americanus|Neovison_vison|Ornithorhynchus_anatinus|Nyctereutes_procyonoides
ENSG00000005961	ITGA2B	Kidney	0.718533	78	Plecotus_auritus	Plecotus_auritus|Cavia_porcellus|Canis_lupus|Dasypus_novemcinctus|Myocastor_coypus|Murina_hilgendorfi|Petaurus_breviceps|Hystrix_brachyura|Graphiurus_kelleni|Myotis_pilosus
ENSG00000005961	ITGA2B	Brain	0.733041	77	Dasypus_novemcinctus	Dasypus_novemcinctus|Graphiurus_kelleni|Meriones_unguiculatus|Murina_hilgendorfi|Myotis_siligorensis|Ursus_americanus|Heterocephalus_glaber|Pongo_abelii|Cavia_porcellus|Myocastor_coypus
ENSG00000005961	ITGA2B	Liver	0.691834	82	Pachyuromys_duprasi	Pachyuromys_duprasi|Cavia_porcellus|Myrmecophaga_tridactyla|Pteromys_volans|Callosciurus_erythraeus|Petaurus_breviceps|Plecotus_auritus|Mesocricetus_auratus|Taphozous_melanopogon|Balaena_mysticetus
ENSG00000005981	ASB4	Kidney	0.886616	68	Ia_io	Ia_io|Myotis_brandtii|Kerivoula_hardwickii|Tylonycteris_robustula|Nyctereutes_procyonoides|Pipistrellus_javanicus|Myotis_chinensis|Murina_hilgendorfi|Canis_lupus|Microcebus_murinus
ENSG00000005981	ASB4	Liver	0.837862	76	Myotis_brandtii	Myotis_brandtii|Delphinus_delphis|Sus_scrofa|Cynopterus_sphinx|Myotis_siligorensis|Muntiacus_muntjak|Acomys_cahirinus|Monodelphis_domestica|Tupaia_belangeri|Kerivoula_hardwickii
ENSG00000005981	ASB4	Brain	0.91016	68	Oryctolagus_cuniculus	Oryctolagus_cuniculus|Anourosorex_squamipes|Equus_caballus|Acomys_cahirinus|Meriones_unguiculatus|Peromyscus_leucopus|Pteromys_volans|Felis_catus|Atelerix_albiventris|Mus_musculus
ENSG00000006007	GDE1	Liver	0.448674	99	Mustela_putorius	Mustela_putorius|Hipposideros_pomona|Mustela_sibirica|Rhinolophus_luctus|Hipposideros_armiger|Cynopterus_sphinx|Rhinolophus_affinis|Pteromys_volans|Tylonycteris_robustula|Tadarida_brasiliensis
ENSG00000006007	GDE1	Kidney	0.421221	89	Rattus_norvegicus	Rattus_norvegicus|Rhinolophus_luctus|Callithrix_jacchus|Mus_musculus|Equus_caballus|Mustela_putorius|Peromyscus_leucopus|Rhinolophus_affinis|Meriones_unguiculatus|Kerivoula_hardwickii
ENSG00000006007	GDE1	Brain	0.295452	89	Muntiacus_muntjak	Muntiacus_muntjak|Sciurus_vulgaris|Ursus_americanus|Pteromys_volans|Rhinolophus_sinicus|Rhinolophus_luctus|Callithrix_jacchus|Arctonyx_collaris|Mus_musculus|Rhinolophus_stheno
ENSG00000006015	REX1BD	Kidney	0.434016	76	Arctonyx_collaris	Arctonyx_collaris|Mustela_sibirica|Pachyuromys_duprasi|Sciurus_vulgaris|Cynopterus_sphinx|Muntiacus_muntjak|Rhinolophus_sinicus|Petaurus_breviceps|Myocastor_coypus|Pteromys_volans
ENSG00000006015	REX1BD	Brain	0.551251	76	Muntiacus_muntjak	Muntiacus_muntjak|Pipistrellus_javanicus|Tylonycteris_robustula|Taphozous_melanopogon|Arctonyx_collaris|Pteromys_volans|Pongo_abelii|Pan_troglodytes|Myotis_chinensis|Ursus_americanus
ENSG00000006015	REX1BD	Liver	0.44814	86	Pachyuromys_duprasi	Pachyuromys_duprasi|Anourosorex_squamipes|Paguma_larvata|Petaurus_breviceps|Ursus_americanus|Sciurus_vulgaris|Hystrix_brachyura|Callosciurus_erythraeus|Cynopterus_sphinx|Myrmecophaga_tridactyla
ENSG00000006016	CRLF1	Brain	0.5988	86	Rhinolophus_thomasi	Rhinolophus_thomasi|Erinaceus_amurensis|Rhinolophus_pusillus|Rhinolophus_macrotis|Kerivoula_hardwickii|Rhinolophus_rex|Pan_troglodytes|Rhinolophus_sinicus|Rhinolophus_stheno|Pachyuromys_duprasi
ENSG00000006016	CRLF1	Kidney	0.882401	86	Erinaceus_amurensis	Erinaceus_amurensis|Ornithorhynchus_anatinus|Myotis_chinensis|Rhinolophus_sinicus|Vulpes_vulpes|Callithrix_jacchus|Pan_troglodytes|Equus_caballus|Homo_sapiens|Peromyscus_leucopus
ENSG00000006016	CRLF1	Liver	0.960411	91	Eonycteris_spelaea	Eonycteris_spelaea|Nycticebus_coucang|Pan_troglodytes|Pan_paniscus|Murina_cyclotis|Ursus_americanus|Papio_anubis|Myrmecophaga_tridactyla|Trachypithecus_francoisi|Erinaceus_amurensis
ENSG00000006025	OSBPL7	Brain	0.417238	82	Monodelphis_domestica	Monodelphis_domestica|Pan_troglodytes|Macaca_mulatta|Callithrix_jacchus|Homo_sapiens|Petaurus_breviceps|Pongo_abelii|Graphiurus_kelleni|Cavia_porcellus|Bos_taurus
ENSG00000006025	OSBPL7	Kidney	0.586336	82	Myocastor_coypus	Myocastor_coypus|Neovison_vison|Graphiurus_kelleni|Pachyuromys_duprasi|Muntiacus_muntjak|Petaurus_breviceps|Rhinolophus_thomasi|Mesocricetus_auratus|Plecotus_auritus|Cavia_porcellus
ENSG00000006025	OSBPL7	Liver	0.674499	87	Graphiurus_kelleni	Graphiurus_kelleni|Rhinolophus_thomasi|Anourosorex_squamipes|Myocastor_coypus|Paguma_larvata|Balaena_mysticetus|Delphinus_delphis|Hipposideros_pratti|Petaurus_breviceps|Rhinolophus_rex
ENSG00000006042	TMEM98	Brain	0.513732	90	Erinaceus_europaeus	Erinaceus_europaeus|Myocastor_coypus|Rhinolophus_luctus|Sciurus_vulgaris|Homo_sapiens|Procavia_capensis|Rhinolophus_macrotis|Bos_mutus|Muntiacus_muntjak|Rhinolophus_thomasi
ENSG00000006042	TMEM98	Liver	0.481203	99	Kerivoula_hardwickii	Kerivoula_hardwickii|Anourosorex_squamipes|Meles_meles|Erinaceus_europaeus|Myocastor_coypus|Sciurus_vulgaris|Rhinolophus_thomasi|Erinaceus_amurensis|Eonycteris_spelaea|Sus_scrofa
ENSG00000006042	TMEM98	Kidney	0.458521	90	Taphozous_melanopogon	Taphozous_melanopogon|Callosciurus_erythraeus|Myocastor_coypus|Sciurus_vulgaris|Miniopterus_fuliginosus|Heterocephalus_glaber|Papio_anubis|Nyctereutes_procyonoides|Dasypus_novemcinctus|Erinaceus_europaeus
ENSG00000006062	MAP3K14	Brain	0.591743	89	Vulpes_vulpes	Vulpes_vulpes|Callosciurus_erythraeus|Paguma_larvata|Sciurus_vulgaris|Meles_meles|Arctonyx_collaris|Cavia_porcellus|Hystrix_brachyura|Tupaia_belangeri|Macaca_fascicularis
ENSG00000006062	MAP3K14	Liver	0.600837	98	Aselliscus_stoliczkanus	Aselliscus_stoliczkanus|Bos_taurus|Rhinolophus_thomasi|Rhinolophus_stheno|Rhinolophus_ferrumequinum|Tylonycteris_robustula|Hipposideros_pratti|Pipistrellus_javanicus|Hipposideros_larvatus|Rhinolophus_luctus
ENSG00000006062	MAP3K14	Kidney	0.604371	89	Myocastor_coypus	Myocastor_coypus|Chlorocebus_sabaeus|Rhinolophus_stheno|Hystrix_brachyura|Pteromys_volans|Microcebus_murinus|Nyctereutes_procyonoides|Macaca_mulatta|Rhinolophus_pearsonii|Vulpes_lagopus
ENSG00000006071	ABCC8	Kidney	0.845709	82	Graphiurus_kelleni	Graphiurus_kelleni|Heterocephalus_glaber|Rhinolophus_thomasi|Atelerix_albiventris|Trachypithecus_francoisi|Cryptomys_damarensis|Myocastor_coypus|Ornithorhynchus_anatinus|Plecotus_auritus|Erinaceus_amurensis
ENSG00000006071	ABCC8	Brain	0.48789	83	Muntiacus_muntjak	Muntiacus_muntjak|Rhinolophus_thomasi|Chlorocebus_sabaeus|Rhinolophus_sinicus|Myotis_muricola|Myotis_pilosus|Nyctereutes_procyonoides|Cynopterus_sphinx|Capra_hircus|Pachyuromys_duprasi
ENSG00000006071	ABCC8	Liver	0.940752	85	Petaurus_breviceps	Petaurus_breviceps|Heterocephalus_glaber|Sus_scrofa|Monodelphis_domestica|Rhinolophus_thomasi|Ornithorhynchus_anatinus|Rattus_norvegicus|Graphiurus_kelleni|Macaca_mulatta|Rhinolophus_pearsonii
ENSG00000006116	CACNG3	Kidney	0.970157	85	Pipistrellus_javanicus	Pipistrellus_javanicus|Ornithorhynchus_anatinus|Callithrix_jacchus|Cryptomys_damarensis|Rhinolophus_malayanus|Hipposideros_pratti|Pteromys_volans|Hipposideros_pomona|Ursus_americanus|Eonycteris_spelaea
ENSG00000006116	CACNG3	Brain	0.274367	86	Cryptomys_damarensis	Cryptomys_damarensis|Cynopterus_sphinx|Callithrix_jacchus|Ia_io|Pongo_abelii|Taphozous_melanopogon|Rhinolophus_stheno|Hystrix_brachyura|Arctonyx_collaris|Monodelphis_domestica
ENSG00000006116	CACNG3	Liver	0.960817	88	Ursus_americanus	Ursus_americanus|Ornithorhynchus_anatinus|Anourosorex_squamipes|Hipposideros_larvatus|Rhinolophus_rex|Hipposideros_pomona|Taphozous_melanopogon|Hipposideros_pratti|Equus_caballus|Balaena_mysticetus
ENSG00000006118	TMEM132A	Brain	0.283332	88	Paguma_larvata	Paguma_larvata|Graphiurus_kelleni|Rattus_norvegicus|Callithrix_jacchus|Pongo_abelii|Pipistrellus_javanicus|Pachyuromys_duprasi|Petaurus_breviceps|Tylonycteris_robustula|Muntiacus_muntjak
ENSG00000006118	TMEM132A	Liver	0.735029	96	Vulpes_lagopus	Vulpes_lagopus|Taphozous_melanopogon|Hipposideros_pratti|Anourosorex_squamipes|Hipposideros_armiger|Mesocricetus_auratus|Petaurus_breviceps|Cryptomys_damarensis|Hipposideros_larvatus|Heterocephalus_glaber
ENSG00000006118	TMEM132A	Kidney	0.521352	88	Hipposideros_pomona	Hipposideros_pomona|Hipposideros_pratti|Arctonyx_collaris|Neovison_vison|Rhinolophus_pearsonii|Rhinolophus_ferrumequinum|Rhinolophus_rex|Equus_caballus|Pan_paniscus|Rhinolophus_malayanus
ENSG00000006125	AP2B1	Liver	0.398466	96	Ornithorhynchus_anatinus	Ornithorhynchus_anatinus|Hystrix_brachyura|Erinaceus_amurensis|Felis_catus|Cavia_porcellus|Rhinolophus_rex|Rhinolophus_luctus|Microcebus_murinus|Delphinus_delphis|Nyctereutes_procyonoides
ENSG00000006125	AP2B1	Kidney	0.357872	88	Bos_mutus	Bos_mutus|Erinaceus_amurensis|Ornithorhynchus_anatinus|Nyctereutes_procyonoides|Miniopterus_fuliginosus|Eutamias_sibiricus|Vulpes_lagopus|Mustela_putorius|Felis_catus|Cavia_porcellus
ENSG00000006125	AP2B1	Brain	0.338974	88	Rhinolophus_stheno	Rhinolophus_stheno|Rhinolophus_luctus|Rhinolophus_sinicus|Rhinolophus_ferrumequinum|Hipposideros_pomona|Ornithorhynchus_anatinus|Rhinolophus_malayanus|Rhinolophus_affinis|Rhinolophus_rex|Rhinolophus_macrotis
ENSG00000006194	ZNF263	Kidney	0.4789	85	Graphiurus_kelleni	Graphiurus_kelleni|Hipposideros_pratti|Eonycteris_spelaea|Vulpes_vulpes|Vulpes_lagopus|Atelerix_albiventris|Chlorocebus_sabaeus|Hipposideros_armiger|Papio_anubis|Pongo_abelii
ENSG00000006194	ZNF263	Brain	0.533402	86	Paguma_larvata	Paguma_larvata|Myotis_brandtii|Anourosorex_squamipes|Vulpes_vulpes|Callithrix_jacchus|Pan_paniscus|Microcebus_murinus|Chlorocebus_sabaeus|Graphiurus_kelleni|Pongo_abelii
ENSG00000006194	ZNF263	Liver	0.569406	93	Graphiurus_kelleni	Graphiurus_kelleni|Vulpes_vulpes|Hipposideros_pratti|Aselliscus_stoliczkanus|Hipposideros_armiger|Myotis_pilosus|Vulpes_lagopus|Chlorocebus_sabaeus|Myotis_siligorensis|Erinaceus_amurensis
ENSG00000006210	CX3CL1	Kidney	0.514437	86	Rattus_norvegicus	Rattus_norvegicus|Equus_caballus|Hipposideros_larvatus|Hipposideros_pomona|Mus_musculus|Atelerix_albiventris|Hipposideros_armiger|Callosciurus_erythraeus|Rhinolophus_affinis|Rhinolophus_rex
ENSG00000006210	CX3CL1	Liver	0.864029	89	Pan_troglodytes	Pan_troglodytes|Equus_caballus|Bos_taurus|Pongo_abelii|Homo_sapiens|Bos_mutus|Rhinolophus_affinis|Pan_paniscus|Cryptomys_damarensis|Muntiacus_muntjak
ENSG00000006210	CX3CL1	Brain	0.330037	85	Mus_musculus	Mus_musculus|Cryptomys_damarensis|Meriones_unguiculatus|Rattus_norvegicus|Cavia_porcellus|Peromyscus_leucopus|Neovison_vison|Eutamias_sibiricus|Callosciurus_erythraeus|Myocastor_coypus
ENSG00000006282	SPATA20	Liver	0.742871	96	Bos_taurus	Bos_taurus|Ursus_americanus|Graphiurus_kelleni|Callithrix_jacchus|Bos_mutus|Daubentonia_madagascariensis|Macaca_mulatta|Myrmecophaga_tridactyla|Balaenoptera_acutorostrata|Myotis_laniger
ENSG00000006282	SPATA20	Brain	0.549508	88	Cryptomys_damarensis	Cryptomys_damarensis|Aselliscus_stoliczkanus|Muntiacus_muntjak|Taphozous_melanopogon|Myotis_brandtii|Chlorocebus_sabaeus|Bos_taurus|Capra_hircus|Callosciurus_erythraeus|Graphiurus_kelleni
ENSG00000006282	SPATA20	Kidney	0.604557	88	Callithrix_jacchus	Callithrix_jacchus|Ia_io|Bos_taurus|Aselliscus_stoliczkanus|Graphiurus_kelleni|Dasypus_novemcinctus|Felis_catus|Rhinolophus_pearsonii|Balaenoptera_acutorostrata|Rhinolophus_malayanus
ENSG00000006283	CACNA1G	Liver	0.875787	72	Rhinolophus_pearsonii	Rhinolophus_pearsonii|Pongo_abelii|Graphiurus_kelleni|Heterocephalus_glaber|Macaca_fascicularis|Sarcophilus_harrisii|Paguma_larvata|Rattus_norvegicus|Trachypithecus_francoisi|Macaca_mulatta
ENSG00000006283	CACNA1G	Brain	0.329544	68	Rhinolophus_sinicus	Rhinolophus_sinicus|Rhinolophus_pearsonii|Eonycteris_spelaea|Paguma_larvata|Muntiacus_muntjak|Myotis_pilosus|Rhinolophus_thomasi|Aselliscus_stoliczkanus|Neovison_vison|Sciurus_vulgaris
ENSG00000006283	CACNA1G	Kidney	0.887904	69	Ornithorhynchus_anatinus	Ornithorhynchus_anatinus|Rhinolophus_sinicus|Myocastor_coypus|Graphiurus_kelleni|Petaurus_breviceps|Vulpes_vulpes|Cavia_porcellus|Muntiacus_muntjak|Rhinolophus_thomasi|Erinaceus_europaeus
ENSG00000006432	MAP3K9	Brain	0.448846	83	Canis_lupus	Canis_lupus|Rhinolophus_luctus|Rattus_norvegicus|Cryptomys_damarensis|Rhinolophus_ferrumequinum|Felis_catus|Sus_scrofa|Papio_anubis|Bos_taurus|Macaca_mulatta
ENSG00000006432	MAP3K9	Kidney	0.67669	81	Dasypus_novemcinctus	Dasypus_novemcinctus|Neovison_vison|Microcebus_murinus|Felis_catus|Rattus_norvegicus|Vulpes_lagopus|Meriones_unguiculatus|Mus_musculus|Tupaia_belangeri|Cryptomys_damarensis
ENSG00000006432	MAP3K9	Liver	0.646164	86	Myotis_brandtii	Myotis_brandtii|Erinaceus_amurensis|Myotis_fimbriatus|Mustela_putorius|Rattus_norvegicus|Neovison_vison|Callithrix_jacchus|Balaenoptera_acutorostrata|Cryptomys_damarensis|Felis_catus
ENSG00000006451	RALA	Liver	0.433232	96	Taphozous_melanopogon	Taphozous_melanopogon|Petaurus_breviceps|Atelerix_albiventris|Pachyuromys_duprasi|Ursus_americanus|Graphiurus_kelleni|Rhinolophus_sinicus|Hipposideros_pratti|Microcebus_murinus|Anourosorex_squamipes
ENSG00000006451	RALA	Kidney	0.363772	87	Rhinolophus_sinicus	Rhinolophus_sinicus|Taphozous_melanopogon|Petaurus_breviceps|Neovison_vison|Pachyuromys_duprasi|Mustela_sibirica|Rhinolophus_pearsonii|Chlorocebus_sabaeus|Sus_scrofa|Meriones_unguiculatus
ENSG00000006451	RALA	Brain	0.295138	87	Mesocricetus_auratus	Mesocricetus_auratus|Taphozous_melanopogon|Meriones_unguiculatus|Eutamias_sibiricus|Bos_mutus|Heterocephalus_glaber|Petaurus_breviceps|Murina_leucogaster|Rattus_norvegicus|Macaca_fascicularis
ENSG00000006453	BAIAP2L1	Brain	0.733664	90	Oryctolagus_cuniculus	Oryctolagus_cuniculus|Pteromys_volans|Dasypus_novemcinctus|Erinaceus_amurensis|Muntiacus_muntjak|Heterocephalus_glaber|Rhinolophus_luctus|Paguma_larvata|Bos_mutus|Rhinolophus_pearsonii
ENSG00000006453	BAIAP2L1	Liver	0.402486	100	Daubentonia_madagascariensis	Daubentonia_madagascariensis|Murina_cyclotis|Procavia_capensis|Sciurus_vulgaris|Vulpes_vulpes|Oryctolagus_cuniculus|Anourosorex_squamipes|Cavia_porcellus|Meles_meles|Muntiacus_muntjak
ENSG00000006453	BAIAP2L1	Kidney	0.331205	90	Erinaceus_europaeus	Erinaceus_europaeus|Pongo_abelii|Aselliscus_stoliczkanus|Murina_leucogaster|Murina_hilgendorfi|Myotis_muricola|Hipposideros_pomona|Rhinolophus_affinis|Microcebus_murinus|Kerivoula_hardwickii
ENSG00000006459	KDM7A	Brain	0.493351	88	Callithrix_jacchus	Callithrix_jacchus|Procavia_capensis|Macaca_fascicularis|Mus_musculus|Felis_catus|Mesocricetus_auratus|Hipposideros_pomona|Papio_anubis|Canis_lupus|Microcebus_murinus
ENSG00000006459	KDM7A	Liver	0.53198	97	Microcebus_murinus	Microcebus_murinus|Mesocricetus_auratus|Bos_mutus|Canis_lupus|Murina_cyclotis|Pteromys_volans|Daubentonia_madagascariensis|Hipposideros_pomona|Procavia_capensis|Myotis_muricola
ENSG00000006459	KDM7A	Kidney	0.486954	88	Murina_hilgendorfi	Murina_hilgendorfi|Myotis_laniger|Nyctereutes_procyonoides|Vulpes_vulpes|Microcebus_murinus|Petaurus_breviceps|Rhinolophus_macrotis|Bos_mutus|Monodelphis_domestica|Canis_lupus
ENSG00000006468	ETV1	Kidney	0.509481	90	Aselliscus_stoliczkanus	Aselliscus_stoliczkanus|Ornithorhynchus_anatinus|Nyctereutes_procyonoides|Vulpes_lagopus|Plecotus_auritus|Ia_io|Tylonycteris_robustula|Miniopterus_fuliginosus|Eonycteris_spelaea|Dasypus_novemcinctus
ENSG00000006468	ETV1	Liver	0.708402	96	Taphozous_melanopogon	Taphozous_melanopogon|Plecotus_auritus|Ornithorhynchus_anatinus|Sus_scrofa|Petaurus_breviceps|Procavia_capensis|Erinaceus_europaeus|Macaca_mulatta|Papio_anubis|Hipposideros_armiger
ENSG00000006468	ETV1	Brain	0.411197	90	Myotis_pilosus	Myotis_pilosus|Paguma_larvata|Rhinolophus_pearsonii|Myotis_chinensis|Capra_hircus|Murina_hilgendorfi|Rhinolophus_luctus|Heterocephalus_glaber|Eonycteris_spelaea|Plecotus_auritus
ENSG00000006530	AGK	Brain	0.370224	90	Kerivoula_hardwickii	Kerivoula_hardwickii|Taphozous_melanopogon|Anourosorex_squamipes|Rhinolophus_macrotis|Felis_catus|Canis_lupus|Hipposideros_pomona|Rhinolophus_rex|Rhinolophus_ferrumequinum|Hipposideros_armiger
ENSG00000006530	AGK	Kidney	0.366335	90	Nyctereutes_procyonoides	Nyctereutes_procyonoides|Kerivoula_hardwickii|Vulpes_lagopus|Papio_anubis|Canis_lupus|Ornithorhynchus_anatinus|Rhinolophus_luctus|Tylonycteris_robustula|Meles_meles|Rhinolophus_ferrumequinum
ENSG00000006530	AGK	Liver	0.476144	99	Ornithorhynchus_anatinus	Ornithorhynchus_anatinus|Vulpes_vulpes|Petaurus_breviceps|Neovison_vison|Microcebus_murinus|Meles_meles|Vulpes_lagopus|Mustela_putorius|Erinaceus_europaeus|Taphozous_melanopogon
ENSG00000006534	ALDH3B1	Liver	0.727812	86	Taphozous_melanopogon	Taphozous_melanopogon|Petaurus_breviceps|Anourosorex_squamipes|Equus_caballus|Vulpes_vulpes|Myocastor_coypus|Rhinolophus_affinis|Cryptomys_damarensis|Vulpes_lagopus|Myrmecophaga_tridactyla
ENSG00000006534	ALDH3B1	Brain	0.617413	81	Myotis_pilosus	Myotis_pilosus|Rattus_norvegicus|Ursus_americanus|Graphiurus_kelleni|Rhinolophus_thomasi|Tylonycteris_robustula|Equus_caballus|Cryptomys_damarensis|Rhinolophus_macrotis|Callosciurus_erythraeus
ENSG00000006534	ALDH3B1	Kidney	0.568391	81	Myocastor_coypus	Myocastor_coypus|Taphozous_melanopogon|Rhinolophus_affinis|Homo_sapiens|Sciurus_vulgaris|Arctonyx_collaris|Rhinolophus_macrotis|Rhinolophus_thomasi|Plecotus_auritus|Petaurus_breviceps
ENSG00000006555	TTC22	Brain	0.756416	87	Myotis_fimbriatus	Myotis_fimbriatus|Rattus_norvegicus|Murina_cyclotis|Ia_io|Cynopterus_sphinx|Mesocricetus_auratus|Hipposideros_pratti|Miniopterus_fuliginosus|Macaca_mulatta|Pachyuromys_duprasi
ENSG00000006555	TTC22	Kidney	0.699384	86	Mustela_putorius	Mustela_putorius|Homo_sapiens|Taphozous_melanopogon|Bos_mutus|Cynopterus_sphinx|Macaca_mulatta|Erinaceus_amurensis|Ia_io|Mesocricetus_auratus|Myotis_muricola
ENSG00000006555	TTC22	Liver	0.803104	93	Monodelphis_domestica	Monodelphis_domestica|Balaena_mysticetus|Paguma_larvata|Macaca_mulatta|Callithrix_jacchus|Balaenoptera_acutorostrata|Heterocephalus_glaber|Bos_mutus|Taphozous_melanopogon|Felis_catus
ENSG00000006576	PHTF2	Kidney	0.624119	80	Papio_anubis	Papio_anubis|Mus_musculus|Rattus_norvegicus|Equus_caballus|Canis_lupus|Sus_scrofa|Vulpes_vulpes|Microcebus_murinus|Hystrix_brachyura|Oryctolagus_cuniculus
ENSG00000006576	PHTF2	Brain	0.571892	81	Microcebus_murinus	Microcebus_murinus|Papio_anubis|Heterocephalus_glaber|Callithrix_jacchus|Mesocricetus_auratus|Rhinolophus_sinicus|Petaurus_breviceps|Hipposideros_pomona|Graphiurus_kelleni|Rhinolophus_pearsonii
ENSG00000006576	PHTF2	Liver	0.737342	87	Rattus_norvegicus	Rattus_norvegicus|Microcebus_murinus|Daubentonia_madagascariensis|Papio_anubis|Equus_caballus|Nycticebus_coucang|Chlorocebus_sabaeus|Lemur_catta|Callithrix_jacchus|Meles_meles
ENSG00000006607	FARP2	Liver	0.65754	82	Rhinolophus_stheno	Rhinolophus_stheno|Rattus_norvegicus|Rhinolophus_affinis|Hystrix_brachyura|Rhinolophus_macrotis|Heterocephalus_glaber|Cryptomys_damarensis|Murina_hilgendorfi|Hipposideros_pratti|Murina_cyclotis
ENSG00000006607	FARP2	Brain	0.65451	76	Callosciurus_erythraeus	Callosciurus_erythraeus|Callithrix_jacchus|Macaca_fascicularis|Chlorocebus_sabaeus|Aselliscus_stoliczkanus|Hystrix_brachyura|Cryptomys_damarensis|Sciurus_vulgaris|Heterocephalus_glaber|Miniopterus_fuliginosus
ENSG00000006607	FARP2	Kidney	0.667148	77	Hystrix_brachyura	Hystrix_brachyura|Atelerix_albiventris|Meriones_unguiculatus|Callithrix_jacchus|Pipistrellus_javanicus|Mesocricetus_auratus|Plecotus_auritus|Tylonycteris_robustula|Cryptomys_damarensis|Peromyscus_leucopus
ENSG00000006611	USH1C	Brain	0.708795	91	Nyctereutes_procyonoides	Nyctereutes_procyonoides|Vulpes_lagopus|Felis_catus|Miniopterus_fuliginosus|Muntiacus_muntjak|Anourosorex_squamipes|Paguma_larvata|Homo_sapiens|Canis_lupus|Cavia_porcellus
ENSG00000006611	USH1C	Kidney	0.313591	91	Hipposideros_pratti	Hipposideros_pratti|Pachyuromys_duprasi|Homo_sapiens|Graphiurus_kelleni|Taphozous_melanopogon|Pongo_abelii|Rattus_norvegicus|Nyctereutes_procyonoides|Vulpes_lagopus|Dasypus_novemcinctus
ENSG00000006611	USH1C	Liver	0.849322	97	Heterocephalus_glaber	Heterocephalus_glaber|Sarcophilus_harrisii|Daubentonia_madagascariensis|Pachyuromys_duprasi|Atelerix_albiventris|Neovison_vison|Dasypus_novemcinctus|Petaurus_breviceps|Nyctereutes_procyonoides|Vulpes_vulpes
ENSG00000006625	GGCT	Kidney	0.519785	85	Rattus_norvegicus	Rattus_norvegicus|Callosciurus_erythraeus|Sus_scrofa|Petaurus_breviceps|Oryctolagus_cuniculus|Peromyscus_leucopus|Tupaia_belangeri|Atelerix_albiventris|Nyctereutes_procyonoides|Pipistrellus_javanicus
ENSG00000006625	GGCT	Brain	0.476296	85	Pipistrellus_javanicus	Pipistrellus_javanicus|Atelerix_albiventris|Miniopterus_fuliginosus|Cynopterus_sphinx|Murina_cyclotis|Rhinolophus_thomasi|Papio_anubis|Eonycteris_spelaea|Pongo_abelii|Rhinolophus_stheno
ENSG00000006625	GGCT	Liver	0.418156	95	Kerivoula_hardwickii	Kerivoula_hardwickii|Pipistrellus_javanicus|Paguma_larvata|Petaurus_breviceps|Tylonycteris_robustula|Atelerix_albiventris|Vulpes_lagopus|Pachyuromys_duprasi|Rattus_norvegicus|Balaenoptera_acutorostrata
ENSG00000006634	DBF4	Brain	0.698215	88	Oryctolagus_cuniculus	Oryctolagus_cuniculus|Petaurus_breviceps|Callosciurus_erythraeus|Erinaceus_amurensis|Monodelphis_domestica|Anourosorex_squamipes|Papio_anubis|Chlorocebus_sabaeus|Microcebus_murinus|Dasypus_novemcinctus
ENSG00000006634	DBF4	Kidney	0.638674	89	Petaurus_breviceps	Petaurus_breviceps|Plecotus_auritus|Callosciurus_erythraeus|Oryctolagus_cuniculus|Monodelphis_domestica|Rhinolophus_sinicus|Myocastor_coypus|Balaenoptera_acutorostrata|Cynopterus_sphinx|Equus_caballus
ENSG00000006634	DBF4	Liver	0.688844	94	Pteromys_volans	Pteromys_volans|Myrmecophaga_tridactyla|Sarcophilus_harrisii|Anourosorex_squamipes|Petaurus_breviceps|Callosciurus_erythraeus|Rhinolophus_luctus|Microcebus_murinus|Rhinolophus_ferrumequinum|Monodelphis_domestica
ENSG00000006638	TBXA2R	Liver	0.682259	92	Pan_paniscus	Pan_paniscus|Homo_sapiens|Balaena_mysticetus|Callosciurus_erythraeus|Plecotus_auritus|Rhinolophus_stheno|Pachyuromys_duprasi|Petaurus_breviceps|Myocastor_coypus|Aselliscus_stoliczkanus
ENSG00000006638	TBXA2R	Kidney	0.715046	85	Rhinolophus_sinicus	Rhinolophus_sinicus|Pan_paniscus|Homo_sapiens|Pachyuromys_duprasi|Arctonyx_collaris|Rhinolophus_malayanus|Petaurus_breviceps|Hipposideros_pomona|Rhinolophus_stheno|Myocastor_coypus
ENSG00000006638	TBXA2R	Brain	0.813414	85	Pachyuromys_duprasi	Pachyuromys_duprasi|Homo_sapiens|Pipistrellus_javanicus|Pan_paniscus|Myocastor_coypus|Callithrix_jacchus|Ia_io|Acomys_cahirinus|Aselliscus_stoliczkanus|Hipposideros_armiger
ENSG00000006652	IFRD1	Liver	0.505282	100	Murina_cyclotis	Murina_cyclotis|Murina_leucogaster|Plecotus_auritus|Myotis_chinensis|Myotis_siligorensis|Myotis_muricola|Atelerix_albiventris|Daubentonia_madagascariensis|Myotis_fimbriatus|Tupaia_belangeri
ENSG00000006652	IFRD1	Brain	0.35894	90	Procavia_capensis	Procavia_capensis|Ornithorhynchus_anatinus|Murina_leucogaster|Vulpes_vulpes|Pipistrellus_javanicus|Macaca_fascicularis|Dasypus_novemcinctus|Pan_paniscus|Vulpes_lagopus|Muntiacus_muntjak
ENSG00000006652	IFRD1	Kidney	0.453136	90	Pachyuromys_duprasi	Pachyuromys_duprasi|Rhinolophus_sinicus|Murina_leucogaster|Microcebus_murinus|Canis_lupus|Chlorocebus_sabaeus|Myotis_fimbriatus|Erinaceus_europaeus|Myotis_chinensis|Myotis_laniger
ENSG00000006695	COX10	Liver	0.520449	100	Murina_cyclotis	Murina_cyclotis|Aselliscus_stoliczkanus|Rhinolophus_macrotis|Taphozous_melanopogon|Miniopterus_fuliginosus|Myotis_brandtii|Plecotus_auritus|Rhinolophus_rex|Myotis_muricola|Rhinolophus_luctus
ENSG00000006695	COX10	Kidney	0.46923	90	Taphozous_melanopogon	Taphozous_melanopogon|Monodelphis_domestica|Arctonyx_collaris|Aselliscus_stoliczkanus|Myotis_brandtii|Miniopterus_fuliginosus|Rhinolophus_macrotis|Microcebus_murinus|Pipistrellus_javanicus|Tylonycteris_robustula
ENSG00000006695	COX10	Brain	0.411306	90	Taphozous_melanopogon	Taphozous_melanopogon|Monodelphis_domestica|Cynopterus_sphinx|Mustela_putorius|Microcebus_murinus|Rhinolophus_sinicus|Rattus_norvegicus|Rhinolophus_luctus|Rhinolophus_malayanus|Papio_anubis
ENSG00000006704	GTF2IRD1	Kidney	0.546509	89	Nyctereutes_procyonoides	Nyctereutes_procyonoides|Petaurus_breviceps|Arctonyx_collaris|Atelerix_albiventris|Callithrix_jacchus|Homo_sapiens|Cryptomys_damarensis|Neovison_vison|Canis_lupus|Rhinolophus_thomasi
ENSG00000006704	GTF2IRD1	Brain	0.34582	89	Graphiurus_kelleni	Graphiurus_kelleni|Cryptomys_damarensis|Rhinolophus_thomasi|Dasypus_novemcinctus|Myotis_brandtii|Mus_musculus|Muntiacus_muntjak|Taphozous_melanopogon|Heterocephalus_glaber|Tylonycteris_robustula
ENSG00000006704	GTF2IRD1	Liver	0.685441	95	Atelerix_albiventris	Atelerix_albiventris|Meriones_unguiculatus|Graphiurus_kelleni|Cryptomys_damarensis|Muntiacus_muntjak|Acomys_cahirinus|Rattus_norvegicus|Callosciurus_erythraeus|Pachyuromys_duprasi|Mus_musculus
ENSG00000006712	PAF1	Kidney	0.363578	90	Murina_leucogaster	Murina_leucogaster|Pongo_abelii|Taphozous_melanopogon|Arctonyx_collaris|Pachyuromys_duprasi|Hystrix_brachyura|Homo_sapiens|Bos_mutus|Rhinolophus_thomasi|Microcebus_murinus
ENSG00000006712	PAF1	Liver	0.446828	100	Plecotus_auritus	Plecotus_auritus|Erinaceus_europaeus|Atelerix_albiventris|Murina_leucogaster|Rhinolophus_sinicus|Sciurus_vulgaris|Myotis_chinensis|Pachyuromys_duprasi|Taphozous_melanopogon|Acomys_cahirinus
ENSG00000006712	PAF1	Brain	0.443166	90	Taphozous_melanopogon	Taphozous_melanopogon|Rhinolophus_thomasi|Murina_leucogaster|Pipistrellus_javanicus|Ia_io|Rhinolophus_pusillus|Muntiacus_muntjak|Arctonyx_collaris|Dasypus_novemcinctus|Rhinolophus_macrotis
ENSG00000006715	VPS41	Liver	0.457359	101	Myocastor_coypus	Myocastor_coypus|Rhinolophus_malayanus|Microcebus_murinus|Suncus_murinus|Nyctereutes_procyonoides|Taphozous_melanopogon|Cavia_porcellus|Rhinolophus_pearsonii|Atelerix_albiventris|Peromyscus_leucopus
ENSG00000006715	VPS41	Brain	0.329622	91	Myocastor_coypus	Myocastor_coypus|Rhinolophus_pearsonii|Kerivoula_hardwickii|Dasypus_novemcinctus|Callosciurus_erythraeus|Hipposideros_pratti|Taphozous_melanopogon|Rattus_norvegicus|Mustela_putorius|Ornithorhynchus_anatinus
ENSG00000006715	VPS41	Kidney	0.448324	91	Taphozous_melanopogon	Taphozous_melanopogon|Arctonyx_collaris|Atelerix_albiventris|Meles_meles|Ornithorhynchus_anatinus|Eutamias_sibiricus|Erinaceus_amurensis|Microcebus_murinus|Mustela_putorius|Nyctereutes_procyonoides
ENSG00000006740	ARHGAP44	Liver	0.723151	88	Myotis_fimbriatus	Myotis_fimbriatus|Myotis_laniger|Vulpes_lagopus|Murina_hilgendorfi|Myotis_siligorensis|Mustela_putorius|Rhinolophus_luctus|Myotis_brandtii|Papio_anubis|Felis_catus
ENSG00000006740	ARHGAP44	Kidney	0.60245	86	Rhinolophus_luctus	Rhinolophus_luctus|Myotis_laniger|Rhinolophus_rex|Peromyscus_leucopus|Myotis_fimbriatus|Myotis_muricola|Rhinolophus_malayanus|Rhinolophus_sinicus|Rhinolophus_pearsonii|Myotis_pilosus
ENSG00000006740	ARHGAP44	Brain	0.202905	87	Rhinolophus_stheno	Rhinolophus_stheno|Neovison_vison|Rhinolophus_sinicus|Rhinolophus_luctus|Felis_catus|Atelerix_albiventris|Rhinolophus_pearsonii|Rhinolophus_malayanus|Meles_meles|Eonycteris_spelaea
ENSG00000006744	ELAC2	Liver	0.503193	101	Microcebus_murinus	Microcebus_murinus|Rhinolophus_pearsonii|Plecotus_auritus|Murina_cyclotis|Kerivoula_hardwickii|Graphiurus_kelleni|Homo_sapiens|Mustela_putorius|Peromyscus_leucopus|Callosciurus_erythraeus
ENSG00000006744	ELAC2	Brain	0.461945	91	Ia_io	Ia_io|Murina_cyclotis|Tylonycteris_robustula|Cavia_porcellus|Cynopterus_sphinx|Sciurus_vulgaris|Pachyuromys_duprasi|Procavia_capensis|Homo_sapiens|Miniopterus_fuliginosus
ENSG00000006744	ELAC2	Kidney	0.444263	91	Plecotus_auritus	Plecotus_auritus|Homo_sapiens|Murina_cyclotis|Ia_io|Chlorocebus_sabaeus|Peromyscus_leucopus|Microcebus_murinus|Ornithorhynchus_anatinus|Myotis_laniger|Vulpes_vulpes
ENSG00000006747	SCIN	Brain	0.542334	86	Hipposideros_pratti	Hipposideros_pratti|Sus_scrofa|Paguma_larvata|Procavia_capensis|Ursus_americanus|Hystrix_brachyura|Myocastor_coypus|Macaca_fascicularis|Cryptomys_damarensis|Rhinolophus_luctus
ENSG00000006747	SCIN	Liver	0.797078	90	Bos_mutus	Bos_mutus|Nycticebus_coucang|Cynopterus_sphinx|Rhinolophus_pearsonii|Ornithorhynchus_anatinus|Heterocephalus_glaber|Procavia_capensis|Balaenoptera_acutorostrata|Hystrix_brachyura|Hipposideros_pomona
ENSG00000006747	SCIN	Kidney	0.331415	88	Microcebus_murinus	Microcebus_murinus|Pteromys_volans|Rhinolophus_rex|Sciurus_vulgaris|Oryctolagus_cuniculus|Peromyscus_leucopus|Arctonyx_collaris|Ia_io|Macaca_fascicularis|Eutamias_sibiricus
ENSG00000006756	ARSD	Liver	0.531377	68	Ornithorhynchus_anatinus	Ornithorhynchus_anatinus|Anourosorex_squamipes|Ursus_americanus|Mustela_sibirica|Rhinolophus_affinis|Miniopterus_fuliginosus|Meles_meles|Erinaceus_amurensis|Nyctereutes_procyonoides|Mustela_putorius
ENSG00000006757	PNPLA4	Brain	0.427368	78	Ia_io	Ia_io|Myocastor_coypus|Pteromys_volans|Ursus_americanus|Bos_mutus|Sciurus_vulgaris|Cavia_porcellus|Miniopterus_fuliginosus|Rhinolophus_thomasi|Homo_sapiens
ENSG00000006757	PNPLA4	Kidney	0.676156	79	Myocastor_coypus	Myocastor_coypus|Sciurus_vulgaris|Taphozous_melanopogon|Homo_sapiens|Pteromys_volans|Heterocephalus_glaber|Dasypus_novemcinctus|Pongo_abelii|Hystrix_brachyura|Cynopterus_sphinx
ENSG00000006757	PNPLA4	Liver	0.61369	85	Sciurus_vulgaris	Sciurus_vulgaris|Homo_sapiens|Ursus_americanus|Pteromys_volans|Taphozous_melanopogon|Myocastor_coypus|Cynopterus_sphinx|Procavia_capensis|Tupaia_belangeri|Heterocephalus_glaber
ENSG00000007047	MARK4	Kidney	0.332442	85	Pteromys_volans	Pteromys_volans|Homo_sapiens|Microcebus_murinus|Arctonyx_collaris|Bos_mutus|Pan_paniscus|Trachypithecus_francoisi|Pongo_abelii|Pan_troglodytes|Vulpes_lagopus
ENSG00000007047	MARK4	Liver	0.541373	91	Murina_cyclotis	Murina_cyclotis|Rhinolophus_stheno|Myotis_pilosus|Sciurus_vulgaris|Myotis_laniger|Erinaceus_amurensis|Homo_sapiens|Petaurus_breviceps|Hipposideros_armiger|Myotis_chinensis
ENSG00000007047	MARK4	Brain	0.222455	85	Petaurus_breviceps	Petaurus_breviceps|Callosciurus_erythraeus|Ia_io|Rhinolophus_sinicus|Muntiacus_muntjak|Plecotus_auritus|Pteromys_volans|Rhinolophus_malayanus|Sciurus_vulgaris|Pongo_abelii
ENSG00000007062	PROM1	Liver	0.840413	92	Erinaceus_europaeus	Erinaceus_europaeus|Balaenoptera_acutorostrata|Rhinolophus_ferrumequinum|Erinaceus_amurensis|Murina_cyclotis|Heterocephalus_glaber|Dasypus_novemcinctus|Hipposideros_pratti|Sus_scrofa|Atelerix_albiventris
ENSG00000007062	PROM1	Brain	0.60136	90	Dasypus_novemcinctus	Dasypus_novemcinctus|Heterocephalus_glaber|Callithrix_jacchus|Rattus_norvegicus|Myotis_pilosus|Papio_anubis|Canis_lupus|Felis_catus|Chlorocebus_sabaeus|Meriones_unguiculatus
ENSG00000007062	PROM1	Kidney	0.498974	90	Eutamias_sibiricus	Eutamias_sibiricus|Rattus_norvegicus|Microcebus_murinus|Murina_hilgendorfi|Rhinolophus_malayanus|Atelerix_albiventris|Cavia_porcellus|Mus_musculus|Hipposideros_pratti|Rhinolophus_ferrumequinum
ENSG00000007080	CCDC124	Brain	0.391043	88	Taphozous_melanopogon	Taphozous_melanopogon|Pipistrellus_javanicus|Muntiacus_muntjak|Mustela_sibirica|Tylonycteris_robustula|Pongo_abelii|Acomys_cahirinus|Pan_troglodytes|Ursus_americanus|Callithrix_jacchus
ENSG00000007080	CCDC124	Kidney	0.317288	88	Myrmecophaga_tridactyla	Myrmecophaga_tridactyla|Graphiurus_kelleni|Plecotus_auritus|Homo_sapiens|Hipposideros_pratti|Pan_paniscus|Taphozous_melanopogon|Pachyuromys_duprasi|Pongo_abelii|Arctonyx_collaris
ENSG00000007080	CCDC124	Liver	0.409722	98	Myrmecophaga_tridactyla	Myrmecophaga_tridactyla|Graphiurus_kelleni|Pan_troglodytes|Hystrix_brachyura|Pachyuromys_duprasi|Murina_hilgendorfi|Paguma_larvata|Ursus_americanus|Plecotus_auritus|Homo_sapiens
ENSG00000007168	PAFAH1B1	Brain	0.31118	91	Murina_leucogaster	Murina_leucogaster|Monodelphis_domestica|Petaurus_breviceps|Atelerix_albiventris|Eutamias_sibiricus|Meriones_unguiculatus|Vulpes_lagopus|Hystrix_brachyura|Hipposideros_pratti|Mustela_putorius
ENSG00000007168	PAFAH1B1	Liver	0.351312	101	Plecotus_auritus	Plecotus_auritus|Murina_cyclotis|Rhinolophus_stheno|Pachyuromys_duprasi|Petaurus_breviceps|Murina_hilgendorfi|Rhinolophus_malayanus|Callosciurus_erythraeus|Kerivoula_hardwickii|Aselliscus_stoliczkanus
ENSG00000007168	PAFAH1B1	Kidney	0.33926	91	Rhinolophus_pearsonii	Rhinolophus_pearsonii|Monodelphis_domestica|Pachyuromys_duprasi|Murina_hilgendorfi|Tupaia_belangeri|Myotis_brandtii|Rhinolophus_pusillus|Chlorocebus_sabaeus|Procavia_capensis|Trachypithecus_francoisi
ENSG00000007171	NOS2	Liver	0.900724	74	Dasypus_novemcinctus	Dasypus_novemcinctus|Pan_troglodytes|Balaena_mysticetus|Sus_scrofa|Bos_taurus|Procavia_capensis|Erinaceus_europaeus|Cryptomys_damarensis|Rhinolophus_stheno|Hystrix_brachyura
ENSG00000007171	NOS2	Kidney	0.781216	72	Ursus_americanus	Ursus_americanus|Myotis_fimbriatus|Hystrix_brachyura|Sus_scrofa|Myotis_laniger|Murina_cyclotis|Myotis_chinensis|Cynopterus_sphinx|Balaenoptera_acutorostrata|Kerivoula_hardwickii
ENSG00000007171	NOS2	Brain	0.763746	70	Rhinolophus_stheno	Rhinolophus_stheno|Miniopterus_fuliginosus|Homo_sapiens|Rhinolophus_affinis|Nyctereutes_procyonoides|Sus_scrofa|Canis_lupus|Hipposideros_pratti|Sciurus_vulgaris|Pongo_abelii
ENSG00000007202	KIAA0100	Kidney	0.37231	91	Miniopterus_fuliginosus	Miniopterus_fuliginosus|Mesocricetus_auratus|Callosciurus_erythraeus|Graphiurus_kelleni|Mus_musculus|Eutamias_sibiricus|Peromyscus_leucopus|Homo_sapiens|Sciurus_vulgaris|Ornithorhynchus_anatinus
ENSG00000007202	KIAA0100	Brain	0.438905	91	Pachyuromys_duprasi	Pachyuromys_duprasi|Callosciurus_erythraeus|Anourosorex_squamipes|Sciurus_vulgaris|Graphiurus_kelleni|Pteromys_volans|Procavia_capensis|Oryctolagus_cuniculus|Meriones_unguiculatus|Eutamias_sibiricus
ENSG00000007202	KIAA0100	Liver	0.515798	101	Microcebus_murinus	Microcebus_murinus|Sciurus_vulgaris|Miniopterus_fuliginosus|Rhinolophus_thomasi|Petaurus_breviceps|Procavia_capensis|Graphiurus_kelleni|Mesocricetus_auratus|Ornithorhynchus_anatinus|Myotis_laniger
ENSG00000007216	SLC13A2	Liver	0.7327	89	Eonycteris_spelaea	Eonycteris_spelaea|Myotis_brandtii|Neovison_vison|Papio_anubis|Rhinolophus_luctus|Vulpes_lagopus|Felis_catus|Erinaceus_europaeus|Equus_caballus|Callithrix_jacchus
ENSG00000007216	SLC13A2	Kidney	0.439776	88	Eonycteris_spelaea	Eonycteris_spelaea|Cynopterus_sphinx|Nyctereutes_procyonoides|Vulpes_lagopus|Macaca_mulatta|Bos_mutus|Macaca_fascicularis|Pachyuromys_duprasi|Dasypus_novemcinctus|Cryptomys_damarensis
ENSG00000007216	SLC13A2	Brain	0.924607	85	Miniopterus_fuliginosus	Miniopterus_fuliginosus|Atelerix_albiventris|Mustela_sibirica|Mustela_putorius|Murina_cyclotis|Eonycteris_spelaea|Hipposideros_armiger|Aselliscus_stoliczkanus|Erinaceus_europaeus|Rhinolophus_luctus
ENSG00000007237	GAS7	Brain	0.251835	89	Atelerix_albiventris	Atelerix_albiventris|Hipposideros_pratti|Rhinolophus_luctus|Myotis_brandtii|Callithrix_jacchus|Rhinolophus_malayanus|Macaca_fascicularis|Hipposideros_pomona|Tupaia_belangeri|Rhinolophus_macrotis
ENSG00000007237	GAS7	Kidney	0.720086	89	Erinaceus_amurensis	Erinaceus_amurensis|Vulpes_vulpes|Procavia_capensis|Miniopterus_fuliginosus|Chlorocebus_sabaeus|Rhinolophus_malayanus|Rhinolophus_macrotis|Meles_meles|Myotis_chinensis|Hipposideros_armiger
ENSG00000007237	GAS7	Liver	0.681247	97	Equus_caballus	Equus_caballus|Meles_meles|Heterocephalus_glaber|Sciurus_vulgaris|Eonycteris_spelaea|Dasypus_novemcinctus|Rhinolophus_pearsonii|Sarcophilus_harrisii|Pteromys_volans|Hipposideros_larvatus
ENSG00000007255	TRAPPC6A	Brain	0.702714	79	Pipistrellus_javanicus	Pipistrellus_javanicus|Muntiacus_muntjak|Tylonycteris_robustula|Acomys_cahirinus|Ornithorhynchus_anatinus|Ursus_americanus|Pachyuromys_duprasi|Graphiurus_kelleni|Petaurus_breviceps|Homo_sapiens
ENSG00000007255	TRAPPC6A	Kidney	0.424929	79	Graphiurus_kelleni	Graphiurus_kelleni|Myocastor_coypus|Homo_sapiens|Pongo_abelii|Mesocricetus_auratus|Callithrix_jacchus|Miniopterus_fuliginosus|Plecotus_auritus|Pachyuromys_duprasi|Mustela_putorius
ENSG00000007255	TRAPPC6A	Liver	0.465939	86	Miniopterus_fuliginosus	Miniopterus_fuliginosus|Pipistrellus_javanicus|Graphiurus_kelleni|Pachyuromys_duprasi|Homo_sapiens|Ursus_americanus|Plecotus_auritus|Mesocricetus_auratus|Myocastor_coypus|Hipposideros_pratti
ENSG00000007264	MATK	Kidney	0.763414	86	Myocastor_coypus	Myocastor_coypus|Heterocephalus_glaber|Atelerix_albiventris|Myotis_muricola|Plecotus_auritus|Cryptomys_damarensis|Myotis_chinensis|Bos_taurus|Murina_cyclotis|Trachypithecus_francoisi
ENSG00000007264	MATK	Brain	0.52072	86	Mustela_sibirica	Mustela_sibirica|Muntiacus_muntjak|Tylonycteris_robustula|Rattus_norvegicus|Mus_musculus|Pongo_abelii|Mesocricetus_auratus|Pachyuromys_duprasi|Pipistrellus_javanicus|Pan_troglodytes
ENSG00000007264	MATK	Liver	0.699674	89	Kerivoula_hardwickii	Kerivoula_hardwickii|Rhinolophus_pusillus|Heterocephalus_glaber|Atelerix_albiventris|Rhinolophus_thomasi|Murina_cyclotis|Myotis_muricola|Ursus_americanus|Sciurus_vulgaris|Homo_sapiens
ENSG00000007312	CD79B	Kidney	0.817395	87	Rhinolophus_stheno	Rhinolophus_stheno|Taphozous_melanopogon|Pachyuromys_duprasi|Atelerix_albiventris|Hystrix_brachyura|Meles_meles|Rhinolophus_malayanus|Pan_paniscus|Chlorocebus_sabaeus|Homo_sapiens
ENSG00000007312	CD79B	Liver	0.707983	90	Delphinus_delphis	Delphinus_delphis|Plecotus_auritus|Rhinolophus_pearsonii|Paguma_larvata|Murina_cyclotis|Petaurus_breviceps|Rhinolophus_thomasi|Rhinolophus_malayanus|Pan_paniscus|Mustela_sibirica
ENSG00000007312	CD79B	Brain	0.932846	86	Muntiacus_muntjak	Muntiacus_muntjak|Chlorocebus_sabaeus|Neovison_vison|Canis_lupus|Mustela_putorius|Meriones_unguiculatus|Miniopterus_fuliginosus|Myotis_muricola|Pan_troglodytes|Callithrix_jacchus
ENSG00000007341	ST7L	Liver	0.424961	79	Macaca_mulatta	Macaca_mulatta|Ia_io|Acomys_cahirinus|Pipistrellus_javanicus|Myotis_pilosus|Peromyscus_leucopus|Muntiacus_muntjak|Plecotus_auritus|Kerivoula_hardwickii|Paguma_larvata
ENSG00000007341	ST7L	Brain	0.520165	71	Pipistrellus_javanicus	Pipistrellus_javanicus|Papio_anubis|Dasypus_novemcinctus|Macaca_mulatta|Taphozous_melanopogon|Pachyuromys_duprasi|Rattus_norvegicus|Myotis_pilosus|Muntiacus_muntjak|Kerivoula_hardwickii
ENSG00000007341	ST7L	Kidney	0.367872	71	Macaca_mulatta	Macaca_mulatta|Pipistrellus_javanicus|Rhinolophus_sinicus|Pachyuromys_duprasi|Bos_mutus|Plecotus_auritus|Muntiacus_muntjak|Mesocricetus_auratus|Ursus_americanus|Neovison_vison
ENSG00000007376	RPUSD1	Brain	0.408319	87	Neovison_vison	Neovison_vison|Mustela_putorius|Acomys_cahirinus|Rhinolophus_thomasi|Ursus_americanus|Arctonyx_collaris|Rhinolophus_sinicus|Rhinolophus_stheno|Rhinolophus_pusillus|Paguma_larvata
ENSG00000007376	RPUSD1	Kidney	0.669507	87	Arctonyx_collaris	Arctonyx_collaris|Neovison_vison|Sciurus_vulgaris|Macaca_mulatta|Mustela_putorius|Trachypithecus_francoisi|Sus_scrofa|Ursus_americanus|Graphiurus_kelleni|Homo_sapiens
ENSG00000007376	RPUSD1	Liver	0.638139	94	Neovison_vison	Neovison_vison|Myrmecophaga_tridactyla|Sus_scrofa|Ursus_americanus|Anourosorex_squamipes|Vulpes_vulpes|Macaca_mulatta|Mustela_putorius|Sciurus_vulgaris|Mustela_sibirica
ENSG00000007384	RHBDF1	Liver	0.632229	94	Neovison_vison	Neovison_vison|Ursus_americanus|Pteromys_volans|Mustela_sibirica|Vulpes_vulpes|Sciurus_vulgaris|Rhinolophus_stheno|Myrmecophaga_tridactyla|Mesocricetus_auratus|Vulpes_lagopus
ENSG00000007384	RHBDF1	Kidney	0.489624	89	Arctonyx_collaris	Arctonyx_collaris|Procavia_capensis|Neovison_vison|Vulpes_vulpes|Myocastor_coypus|Sciurus_vulgaris|Pteromys_volans|Atelerix_albiventris|Equus_caballus|Mus_musculus
ENSG00000007384	RHBDF1	Brain	0.530335	89	Ursus_americanus	Ursus_americanus|Chlorocebus_sabaeus|Arctonyx_collaris|Sus_scrofa|Nyctereutes_procyonoides|Papio_anubis|Vulpes_vulpes|Meles_meles|Pipistrellus_javanicus|Tylonycteris_robustula
ENSG00000007392	LUC7L	Liver	0.453428	92	Rhinolophus_sinicus	Rhinolophus_sinicus|Paguma_larvata|Plecotus_auritus|Ursus_americanus|Murina_hilgendorfi|Myrmecophaga_tridactyla|Rhinolophus_thomasi|Vulpes_vulpes|Pan_paniscus|Rhinolophus_stheno
ENSG00000007392	LUC7L	Brain	0.33518	82	Muntiacus_muntjak	Muntiacus_muntjak|Heterocephalus_glaber|Dasypus_novemcinctus|Pipistrellus_javanicus|Rhinolophus_thomasi|Taphozous_melanopogon|Eutamias_sibiricus|Tylonycteris_robustula|Bos_taurus|Chlorocebus_sabaeus
ENSG00000007392	LUC7L	Kidney	0.409318	82	Plecotus_auritus	Plecotus_auritus|Myocastor_coypus|Procavia_capensis|Heterocephalus_glaber|Arctonyx_collaris|Rhinolophus_thomasi|Rhinolophus_sinicus|Pan_paniscus|Pongo_abelii|Callosciurus_erythraeus
ENSG00000007402	CACNA2D2	Brain	0.466503	86	Rhinolophus_sinicus	Rhinolophus_sinicus|Rhinolophus_pearsonii|Mustela_putorius|Hipposideros_pomona|Paguma_larvata|Myotis_chinensis|Hipposideros_pratti|Myotis_brandtii|Myotis_pilosus|Microcebus_murinus
ENSG00000007402	CACNA2D2	Liver	0.896397	89	Macaca_mulatta	Macaca_mulatta|Acomys_cahirinus|Rhinolophus_luctus|Canis_lupus|Macaca_fascicularis|Cynopterus_sphinx|Heterocephalus_glaber|Mesocricetus_auratus|Vulpes_vulpes|Meles_meles
ENSG00000007402	CACNA2D2	Kidney	0.716225	86	Atelerix_albiventris	Atelerix_albiventris|Pachyuromys_duprasi|Rhinolophus_luctus|Hipposideros_pratti|Petaurus_breviceps|Cryptomys_damarensis|Callithrix_jacchus|Trachypithecus_francoisi|Callosciurus_erythraeus|Eonycteris_spelaea
ENSG00000007516	BAIAP3	Liver	0.864047	85	Pan_paniscus	Pan_paniscus|Vulpes_lagopus|Cryptomys_damarensis|Ia_io|Vulpes_vulpes|Balaena_mysticetus|Pan_troglodytes|Homo_sapiens|Eonycteris_spelaea|Pongo_abelii
ENSG00000007516	BAIAP3	Brain	0.605551	80	Hipposideros_pratti	Hipposideros_pratti|Rhinolophus_ferrumequinum|Graphiurus_kelleni|Hipposideros_armiger|Rhinolophus_thomasi|Aselliscus_stoliczkanus|Homo_sapiens|Sciurus_vulgaris|Pongo_abelii|Rhinolophus_luctus
ENSG00000007516	BAIAP3	Kidney	0.796755	79	Vulpes_lagopus	Vulpes_lagopus|Capra_hircus|Bos_taurus|Homo_sapiens|Meles_meles|Bos_mutus|Pan_paniscus|Myotis_fimbriatus|Procavia_capensis|Cryptomys_damarensis
ENSG00000007520	TSR3	Brain	0.427307	89	Taphozous_melanopogon	Taphozous_melanopogon|Muntiacus_muntjak|Dasypus_novemcinctus|Ursus_americanus|Pteromys_volans|Arctonyx_collaris|Homo_sapiens|Erinaceus_europaeus|Atelerix_albiventris|Heterocephalus_glaber
ENSG00000007520	TSR3	Kidney	0.413936	89	Atelerix_albiventris	Atelerix_albiventris|Myocastor_coypus|Homo_sapiens|Arctonyx_collaris|Dasypus_novemcinctus|Heterocephalus_glaber|Pachyuromys_duprasi|Pongo_abelii|Canis_lupus|Nyctereutes_procyonoides
ENSG00000007520	TSR3	Liver	0.377517	99	Atelerix_albiventris	Atelerix_albiventris|Ursus_americanus|Hipposideros_pratti|Vulpes_vulpes|Myrmecophaga_tridactyla|Homo_sapiens|Myotis_pilosus|Pachyuromys_duprasi|Hystrix_brachyura|Heterocephalus_glaber
ENSG00000007541	PIGQ	Liver	0.539031	101	Atelerix_albiventris	Atelerix_albiventris|Erinaceus_amurensis|Graphiurus_kelleni|Anourosorex_squamipes|Homo_sapiens|Mus_musculus|Muntiacus_muntjak|Dasypus_novemcinctus|Neovison_vison|Ia_io
ENSG00000007541	PIGQ	Kidney	0.343464	91	Atelerix_albiventris	Atelerix_albiventris|Mus_musculus|Homo_sapiens|Graphiurus_kelleni|Rhinolophus_rex|Mesocricetus_auratus|Neovison_vison|Rattus_norvegicus|Myotis_chinensis|Myocastor_coypus
ENSG00000007541	PIGQ	Brain	0.361575	91	Rhinolophus_sinicus	Rhinolophus_sinicus|Graphiurus_kelleni|Vulpes_vulpes|Meles_meles|Nyctereutes_procyonoides|Homo_sapiens|Mus_musculus|Myotis_chinensis|Bos_mutus|Callosciurus_erythraeus
ENSG00000007545	CRAMP1	Kidney	0.396249	89	Bos_mutus	Bos_mutus|Oryctolagus_cuniculus|Mus_musculus|Myotis_laniger|Myotis_siligorensis|Nyctereutes_procyonoides|Callosciurus_erythraeus|Hystrix_brachyura|Erinaceus_amurensis|Ursus_americanus
ENSG00000007545	CRAMP1	Brain	0.479632	89	Anourosorex_squamipes	Anourosorex_squamipes|Rhinolophus_sinicus|Rhinolophus_luctus|Rhinolophus_ferrumequinum|Cryptomys_damarensis|Meriones_unguiculatus|Myotis_brandtii|Rhinolophus_affinis|Rhinolophus_rex|Pachyuromys_duprasi
ENSG00000007545	CRAMP1	Liver	0.751794	99	Anourosorex_squamipes	Anourosorex_squamipes|Pteromys_volans|Erinaceus_amurensis|Pachyuromys_duprasi|Oryctolagus_cuniculus|Cryptomys_damarensis|Mus_musculus|Rattus_norvegicus|Nyctereutes_procyonoides|Callithrix_jacchus
ENSG00000007923	DNAJC11	Kidney	0.345353	91	Homo_sapiens	Homo_sapiens|Bos_mutus|Pipistrellus_javanicus|Tylonycteris_robustula|Pteromys_volans|Rhinolophus_macrotis|Cavia_porcellus|Myotis_siligorensis|Pongo_abelii|Macaca_fascicularis
ENSG00000007923	DNAJC11	Brain	0.357521	91	Tylonycteris_robustula	Tylonycteris_robustula|Pteromys_volans|Myotis_pilosus|Myotis_siligorensis|Erinaceus_europaeus|Rhinolophus_stheno|Myotis_muricola|Chlorocebus_sabaeus|Plecotus_auritus|Acomys_cahirinus
ENSG00000007923	DNAJC11	Liver	0.374631	100	Acomys_cahirinus	Acomys_cahirinus|Tylonycteris_robustula|Pipistrellus_javanicus|Microcebus_murinus|Rhinolophus_affinis|Rhinolophus_macrotis|Rhinolophus_rex|Hystrix_brachyura|Cryptomys_damarensis|Plecotus_auritus
ENSG00000007933	FMO3	Kidney	0.585541	72	Myocastor_coypus	Myocastor_coypus|Bos_taurus|Taphozous_melanopogon|Eonycteris_spelaea|Cryptomys_damarensis|Rattus_norvegicus|Sus_scrofa|Bos_mutus|Muntiacus_muntjak|Callosciurus_erythraeus
ENSG00000007933	FMO3	Liver	0.342799	80	Rhinolophus_affinis	Rhinolophus_affinis|Procavia_capensis|Eonycteris_spelaea|Taphozous_melanopogon|Muntiacus_muntjak|Delphinus_delphis|Cynopterus_sphinx|Myocastor_coypus|Pan_paniscus|Mustela_sibirica
ENSG00000007933	FMO3	Brain	0.803109	71	Rhinolophus_affinis	Rhinolophus_affinis|Erinaceus_europaeus|Cynopterus_sphinx|Vulpes_lagopus|Macaca_mulatta|Papio_anubis|Pachyuromys_duprasi|Murina_cyclotis|Cavia_porcellus|Nyctereutes_procyonoides
ENSG00000007944	MYLIP	Brain	0.437473	91	Hystrix_brachyura	Hystrix_brachyura|Oryctolagus_cuniculus|Callosciurus_erythraeus|Sciurus_vulgaris|Microcebus_murinus|Meles_meles|Hipposideros_pratti|Paguma_larvata|Rhinolophus_pearsonii|Bos_taurus
ENSG00000007944	MYLIP	Kidney	0.301574	91	Ornithorhynchus_anatinus	Ornithorhynchus_anatinus|Vulpes_vulpes|Myotis_chinensis|Rhinolophus_luctus|Rhinolophus_ferrumequinum|Myotis_muricola|Erinaceus_amurensis|Meles_meles|Pteromys_volans|Vulpes_lagopus
ENSG00000007944	MYLIP	Liver	0.52777	99	Cynopterus_sphinx	Cynopterus_sphinx|Eonycteris_spelaea|Vulpes_lagopus|Vulpes_vulpes|Ornithorhynchus_anatinus|Sarcophilus_harrisii|Nyctereutes_procyonoides|Dasypus_novemcinctus|Paguma_larvata|Murina_cyclotis
ENSG00000008018	PSMB1	Brain	0.416581	91	Pipistrellus_javanicus	Pipistrellus_javanicus|Taphozous_melanopogon|Mustela_sibirica|Tylonycteris_robustula|Ursus_americanus|Rhinolophus_thomasi|Ornithorhynchus_anatinus|Ia_io|Murina_leucogaster|Muntiacus_muntjak
ENSG00000008018	PSMB1	Liver	0.302267	101	Paguma_larvata	Paguma_larvata|Taphozous_melanopogon|Ursus_americanus|Murina_hilgendorfi|Microcebus_murinus|Sciurus_vulgaris|Graphiurus_kelleni|Peromyscus_leucopus|Hystrix_brachyura|Hipposideros_pratti
ENSG00000008018	PSMB1	Kidney	0.316727	91	Arctonyx_collaris	Arctonyx_collaris|Taphozous_melanopogon|Chlorocebus_sabaeus|Ornithorhynchus_anatinus|Papio_anubis|Pachyuromys_duprasi|Meles_meles|Graphiurus_kelleni|Murina_leucogaster|Sus_scrofa
ENSG00000008056	SYN1	Brain	0.284018	84	Cryptomys_damarensis	Cryptomys_damarensis|Acomys_cahirinus|Pongo_abelii|Callithrix_jacchus|Rattus_norvegicus|Macaca_mulatta|Eutamias_sibiricus|Heterocephalus_glaber|Cavia_porcellus|Mesocricetus_auratus
ENSG00000008056	SYN1	Kidney	0.926581	83	Rhinolophus_sinicus	Rhinolophus_sinicus|Petaurus_breviceps|Miniopterus_fuliginosus|Taphozous_melanopogon|Cavia_porcellus|Heterocephalus_glaber|Pteromys_volans|Cryptomys_damarensis|Homo_sapiens|Callosciurus_erythraeus
ENSG00000008056	SYN1	Liver	0.904586	85	Petaurus_breviceps	Petaurus_breviceps|Aselliscus_stoliczkanus|Rhinolophus_sinicus|Pan_troglodytes|Mustela_sibirica|Pan_paniscus|Taphozous_melanopogon|Hipposideros_pomona|Balaenoptera_acutorostrata|Hipposideros_pratti
ENSG00000008083	JARID2	Liver	0.544358	100	Monodelphis_domestica	Monodelphis_domestica|Pachyuromys_duprasi|Canis_lupus|Myotis_laniger|Vulpes_vulpes|Myotis_fimbriatus|Nyctereutes_procyonoides|Vulpes_lagopus|Myotis_siligorensis|Miniopterus_fuliginosus
ENSG00000008083	JARID2	Kidney	0.590656	90	Rhinolophus_thomasi	Rhinolophus_thomasi|Microcebus_murinus|Pachyuromys_duprasi|Vulpes_lagopus|Vulpes_vulpes|Mus_musculus|Tupaia_belangeri|Miniopterus_fuliginosus|Graphiurus_kelleni|Mesocricetus_auratus
ENSG00000008083	JARID2	Brain	0.491107	90	Paguma_larvata	Paguma_larvata|Rhinolophus_sinicus|Rhinolophus_pearsonii|Rhinolophus_pusillus|Rhinolophus_malayanus|Rhinolophus_ferrumequinum|Hipposideros_pratti|Myotis_pilosus|Monodelphis_domestica|Graphiurus_kelleni
ENSG00000008086	CDKL5	Liver	0.823383	94	Erinaceus_amurensis	Erinaceus_amurensis|Atelerix_albiventris|Erinaceus_europaeus|Anourosorex_squamipes|Callosciurus_erythraeus|Nyctereutes_procyonoides|Eonycteris_spelaea|Monodelphis_domestica|Balaena_mysticetus|Dasypus_novemcinctus
ENSG00000008086	CDKL5	Brain	0.400409	88	Hipposideros_pratti	Hipposideros_pratti|Macaca_mulatta|Monodelphis_domestica|Eonycteris_spelaea|Rhinolophus_rex|Atelerix_albiventris|Rhinolophus_sinicus|Ornithorhynchus_anatinus|Mustela_putorius|Petaurus_breviceps
ENSG00000008086	CDKL5	Kidney	0.497172	88	Monodelphis_domestica	Monodelphis_domestica|Macaca_mulatta|Balaenoptera_acutorostrata|Rhinolophus_luctus|Petaurus_breviceps|Macaca_fascicularis|Rhinolophus_rex|Erinaceus_amurensis|Miniopterus_fuliginosus|Rhinolophus_macrotis
ENSG00000008118	CAMK1G	Brain	0.334971	87	Rhinolophus_stheno	Rhinolophus_stheno|Rhinolophus_thomasi|Atelerix_albiventris|Erinaceus_amurensis|Ia_io|Ornithorhynchus_anatinus|Myotis_siligorensis|Rhinolophus_pusillus|Rhinolophus_sinicus|Rhinolophus_affinis
ENSG00000008118	CAMK1G	Kidney	0.820183	86	Canis_lupus	Canis_lupus|Ursus_americanus|Arctonyx_collaris|Nyctereutes_procyonoides|Rhinolophus_sinicus|Hipposideros_armiger|Hipposideros_pomona|Microcebus_murinus|Homo_sapiens|Felis_catus
ENSG00000008118	CAMK1G	Liver	0.954983	90	Myotis_brandtii	Myotis_brandtii|Nyctereutes_procyonoides|Bos_mutus|Ursus_americanus|Kerivoula_hardwickii|Callosciurus_erythraeus|Bos_taurus|Meles_meles|Rhinolophus_macrotis|Pteromys_volans
ENSG00000008130	NADK	Liver	0.377218	100	Miniopterus_fuliginosus	Miniopterus_fuliginosus|Cryptomys_damarensis|Rhinolophus_ferrumequinum|Sciurus_vulgaris|Cavia_porcellus|Peromyscus_leucopus|Eonycteris_spelaea|Myotis_pilosus|Pipistrellus_javanicus|Tylonycteris_robustula
ENSG00000008130	NADK	Brain	0.360767	91	Pteromys_volans	Pteromys_volans|Arctonyx_collaris|Hipposideros_pratti|Cryptomys_damarensis|Rhinolophus_stheno|Murina_leucogaster|Ursus_americanus|Rhinolophus_pearsonii|Rhinolophus_luctus|Neovison_vison
ENSG00000008130	NADK	Kidney	0.345082	91	Nyctereutes_procyonoides	Nyctereutes_procyonoides|Miniopterus_fuliginosus|Peromyscus_leucopus|Canis_lupus|Ursus_americanus|Vulpes_lagopus|Bos_mutus|Rhinolophus_sinicus|Hipposideros_pratti|Vulpes_vulpes
ENSG00000008196	TFAP2B	Brain	0.790105	88	Oryctolagus_cuniculus	Oryctolagus_cuniculus|Paguma_larvata|Heterocephalus_glaber|Myotis_pilosus|Pipistrellus_javanicus|Capra_hircus|Graphiurus_kelleni|Acomys_cahirinus|Bos_taurus|Plecotus_auritus
ENSG00000008196	TFAP2B	Liver	0.957854	92	Nyctereutes_procyonoides	Nyctereutes_procyonoides|Vulpes_lagopus|Canis_lupus|Myrmecophaga_tridactyla|Sciurus_vulgaris|Delphinus_delphis|Rhinolophus_luctus|Vulpes_vulpes|Rattus_norvegicus|Ursus_americanus
ENSG00000008196	TFAP2B	Kidney	0.35073	88	Rhinolophus_thomasi	Rhinolophus_thomasi|Heterocephalus_glaber|Myotis_brandtii|Sciurus_vulgaris|Taphozous_melanopogon|Arctonyx_collaris|Rhinolophus_pearsonii|Plecotus_auritus|Mus_musculus|Hipposideros_pratti
ENSG00000008226	DLEC1	Brain	0.745721	87	Tylonycteris_robustula	Tylonycteris_robustula|Pipistrellus_javanicus|Cavia_porcellus|Myotis_muricola|Felis_catus|Miniopterus_fuliginosus|Muntiacus_muntjak|Meles_meles|Ursus_americanus|Neovison_vison
ENSG00000008226	DLEC1	Liver	0.902648	92	Anourosorex_squamipes	Anourosorex_squamipes|Sarcophilus_harrisii|Nyctereutes_procyonoides|Pongo_abelii|Balaenoptera_acutorostrata|Rhinolophus_sinicus|Cryptomys_damarensis|Meles_meles|Vulpes_vulpes|Paguma_larvata
ENSG00000008226	DLEC1	Kidney	0.793678	87	Mus_musculus	Mus_musculus|Myocastor_coypus|Procavia_capensis|Pipistrellus_javanicus|Hystrix_brachyura|Vulpes_lagopus|Tylonycteris_robustula|Pongo_abelii|Felis_catus|Cavia_porcellus
ENSG00000008256	CYTH3	Liver	0.543798	81	Hipposideros_armiger	Hipposideros_armiger|Rhinolophus_rex|Rhinolophus_affinis|Heterocephalus_glaber|Rhinolophus_stheno|Eonycteris_spelaea|Hipposideros_pomona|Rhinolophus_malayanus|Microcebus_murinus|Paguma_larvata
ENSG00000008256	CYTH3	Brain	0.297556	75	Rhinolophus_stheno	Rhinolophus_stheno|Paguma_larvata|Neovison_vison|Cavia_porcellus|Erinaceus_amurensis|Rhinolophus_sinicus|Microcebus_murinus|Meles_meles|Mustela_putorius|Myotis_pilosus
ENSG00000008256	CYTH3	Kidney	0.38668	74	Rhinolophus_pusillus	Rhinolophus_pusillus|Rhinolophus_macrotis|Rhinolophus_thomasi|Rhinolophus_affinis|Rhinolophus_stheno|Heterocephalus_glaber|Hipposideros_pomona|Capra_hircus|Miniopterus_fuliginosus|Erinaceus_amurensis
ENSG00000008277	ADAM22	Liver	0.886833	92	Sarcophilus_harrisii	Sarcophilus_harrisii|Delphinus_delphis|Heterocephalus_glaber|Balaenoptera_borealis|Myocastor_coypus|Meles_meles|Balaenoptera_acutorostrata|Mustela_putorius|Hipposideros_larvatus|Vulpes_lagopus
ENSG00000008277	ADAM22	Kidney	0.730785	86	Cryptomys_damarensis	Cryptomys_damarensis|Meriones_unguiculatus|Ursus_americanus|Meles_meles|Vulpes_vulpes|Mustela_putorius|Balaenoptera_acutorostrata|Tylonycteris_robustula|Myotis_laniger|Microcebus_murinus
ENSG00000008277	ADAM22	Brain	0.427497	87	Microcebus_murinus	Microcebus_murinus|Papio_anubis|Meriones_unguiculatus|Hipposideros_pomona|Felis_catus|Kerivoula_hardwickii|Mus_musculus|Erinaceus_europaeus|Peromyscus_leucopus|Cavia_porcellus
ENSG00000008282	SYPL1	Brain	0.292511	72	Murina_leucogaster	Murina_leucogaster|Vulpes_lagopus|Pipistrellus_javanicus|Rhinolophus_macrotis|Vulpes_vulpes|Paguma_larvata|Atelerix_albiventris|Rhinolophus_thomasi|Rhinolophus_affinis|Rhinolophus_ferrumequinum
ENSG00000008282	SYPL1	Liver	0.261965	77	Aselliscus_stoliczkanus	Aselliscus_stoliczkanus|Paguma_larvata|Hipposideros_armiger|Rhinolophus_macrotis|Rhinolophus_ferrumequinum|Rhinolophus_stheno|Rhinolophus_pearsonii|Rhinolophus_luctus|Hipposideros_pomona|Rhinolophus_rex
ENSG00000008282	SYPL1	Kidney	0.229894	72	Mustela_sibirica	Mustela_sibirica|Rhinolophus_sinicus|Chlorocebus_sabaeus|Callithrix_jacchus|Balaenoptera_acutorostrata|Canis_lupus|Macaca_fascicularis|Rhinolophus_pearsonii|Mus_musculus|Vulpes_vulpes
ENSG00000008283	CYB561	Kidney	0.433532	88	Canis_lupus	Canis_lupus|Papio_anubis|Myotis_chinensis|Callithrix_jacchus|Felis_catus|Oryctolagus_cuniculus|Myotis_laniger|Mustela_putorius|Vulpes_lagopus|Rhinolophus_stheno
ENSG00000008283	CYB561	Brain	0.395764	89	Myotis_brandtii	Myotis_brandtii|Hipposideros_larvatus|Hipposideros_armiger|Hipposideros_pratti|Felis_catus|Hipposideros_pomona|Equus_caballus|Ursus_americanus|Callithrix_jacchus|Meriones_unguiculatus
ENSG00000008283	CYB561	Liver	0.763338	94	Canis_lupus	Canis_lupus|Vulpes_vulpes|Rhinolophus_affinis|Rhinolophus_stheno|Rhinolophus_macrotis|Pongo_abelii|Rhinolophus_rex|Vulpes_lagopus|Paguma_larvata|Myotis_muricola
ENSG00000008294	SPAG9	Liver	0.472952	96	Ursus_americanus	Ursus_americanus|Microcebus_murinus|Aselliscus_stoliczkanus|Ornithorhynchus_anatinus|Bos_mutus|Daubentonia_madagascariensis|Acomys_cahirinus|Mus_musculus|Rhinolophus_pearsonii|Trachypithecus_francoisi
ENSG00000008294	SPAG9	Brain	0.233861	87	Bos_taurus	Bos_taurus|Procavia_capensis|Meriones_unguiculatus|Vulpes_lagopus|Rhinolophus_stheno|Rhinolophus_pearsonii|Hipposideros_pratti|Rhinolophus_macrotis|Microcebus_murinus|Rhinolophus_malayanus
ENSG00000008294	SPAG9	Kidney	0.412527	87	Bos_mutus	Bos_mutus|Rhinolophus_pearsonii|Mus_musculus|Myotis_laniger|Rhinolophus_rex|Rhinolophus_affinis|Rhinolophus_stheno|Rhinolophus_macrotis|Rhinolophus_pusillus|Erinaceus_amurensis
ENSG00000008300	CELSR3	Brain	0.402301	76	Cavia_porcellus	Cavia_porcellus|Myotis_muricola|Murina_hilgendorfi|Cryptomys_damarensis|Myotis_pilosus|Myotis_chinensis|Murina_cyclotis|Mus_musculus|Heterocephalus_glaber|Rhinolophus_sinicus
ENSG00000008300	CELSR3	Kidney	0.948858	75	Balaenoptera_acutorostrata	Balaenoptera_acutorostrata|Rhinolophus_sinicus|Erinaceus_europaeus|Graphiurus_kelleni|Cynopterus_sphinx|Murina_hilgendorfi|Heterocephalus_glaber|Murina_cyclotis|Myotis_chinensis|Ornithorhynchus_anatinus
ENSG00000008300	CELSR3	Liver	0.889604	79	Erinaceus_europaeus	Erinaceus_europaeus|Balaenoptera_acutorostrata|Rhinolophus_sinicus|Kerivoula_hardwickii|Graphiurus_kelleni|Sciurus_vulgaris|Murina_hilgendorfi|Pteromys_volans|Meriones_unguiculatus|Heterocephalus_glaber
ENSG00000008311	AASS	Kidney	0.476942	91	Mus_musculus	Mus_musculus|Rattus_norvegicus|Rhinolophus_luctus|Meriones_unguiculatus|Peromyscus_leucopus|Cryptomys_damarensis|Rhinolophus_stheno|Rhinolophus_affinis|Rhinolophus_rex|Rhinolophus_macrotis
ENSG00000008311	AASS	Brain	0.646382	91	Dasypus_novemcinctus	Dasypus_novemcinctus|Microcebus_murinus|Rhinolophus_affinis|Paguma_larvata|Pteromys_volans|Nyctereutes_procyonoides|Homo_sapiens|Myocastor_coypus|Muntiacus_muntjak|Callosciurus_erythraeus
ENSG00000008311	AASS	Liver	0.375941	100	Myotis_laniger	Myotis_laniger|Myotis_fimbriatus|Erinaceus_amurensis|Myotis_pilosus|Myotis_siligorensis|Trachypithecus_francoisi|Ia_io|Rhinolophus_luctus|Aselliscus_stoliczkanus|Myotis_muricola
ENSG00000008323	PLEKHG6	Liver	0.728569	91	Ursus_americanus	Ursus_americanus|Monodelphis_domestica|Petaurus_breviceps|Pachyuromys_duprasi|Myocastor_coypus|Bos_taurus|Callithrix_jacchus|Mus_musculus|Muntiacus_muntjak|Vulpes_lagopus
ENSG00000008323	PLEKHG6	Kidney	0.65245	86	Neovison_vison	Neovison_vison|Mustela_sibirica|Petaurus_breviceps|Ursus_americanus|Mustela_putorius|Sus_scrofa|Tylonycteris_robustula|Monodelphis_domestica|Myotis_muricola|Felis_catus
ENSG00000008323	PLEKHG6	Brain	0.815208	84	Myotis_chinensis	Myotis_chinensis|Myotis_muricola|Monodelphis_domestica|Rattus_norvegicus|Miniopterus_fuliginosus|Taphozous_melanopogon|Bos_mutus|Capra_hircus|Heterocephalus_glaber|Muntiacus_muntjak
ENSG00000008324	SS18L2	Liver	0.369198	89	Pachyuromys_duprasi	Pachyuromys_duprasi|Sciurus_vulgaris|Bos_mutus|Balaenoptera_borealis|Paguma_larvata|Taphozous_melanopogon|Dasypus_novemcinctus|Pteromys_volans|Murina_hilgendorfi|Callosciurus_erythraeus
ENSG00000008324	SS18L2	Kidney	0.314096	79	Sus_scrofa	Sus_scrofa|Pachyuromys_duprasi|Plecotus_auritus|Myrmecophaga_tridactyla|Sciurus_vulgaris|Rhinolophus_sinicus|Taphozous_melanopogon|Myocastor_coypus|Bos_taurus|Mesocricetus_auratus
ENSG00000008324	SS18L2	Brain	0.374922	79	Taphozous_melanopogon	Taphozous_melanopogon|Monodelphis_domestica|Pipistrellus_javanicus|Bos_mutus|Pteromys_volans|Sciurus_vulgaris|Dasypus_novemcinctus|Myotis_brandtii|Pachyuromys_duprasi|Paguma_larvata
ENSG00000008382	MPND	Brain	0.461132	88	Arctonyx_collaris	Arctonyx_collaris|Pipistrellus_javanicus|Taphozous_melanopogon|Ursus_americanus|Muntiacus_muntjak|Sciurus_vulgaris|Tylonycteris_robustula|Pteromys_volans|Graphiurus_kelleni|Monodelphis_domestica
ENSG00000008382	MPND	Kidney	0.426132	88	Graphiurus_kelleni	Graphiurus_kelleni|Atelerix_albiventris|Myocastor_coypus|Sciurus_vulgaris|Meles_meles|Mustela_sibirica|Arctonyx_collaris|Erinaceus_amurensis|Procavia_capensis|Eutamias_sibiricus
ENSG00000008382	MPND	Liver	0.502231	98	Graphiurus_kelleni	Graphiurus_kelleni|Atelerix_albiventris|Erinaceus_amurensis|Ursus_americanus|Mesocricetus_auratus|Paguma_larvata|Rattus_norvegicus|Homo_sapiens|Neovison_vison|Myrmecophaga_tridactyla
ENSG00000008394	MGST1	Kidney	0.641756	70	Bos_mutus	Bos_mutus|Balaenoptera_acutorostrata|Cryptomys_damarensis|Dasypus_novemcinctus|Heterocephalus_glaber|Arctonyx_collaris|Callosciurus_erythraeus|Hipposideros_larvatus|Macaca_fascicularis|Hystrix_brachyura
ENSG00000008394	MGST1	Brain	0.776703	69	Bos_mutus	Bos_mutus|Cryptomys_damarensis|Callithrix_jacchus|Hipposideros_larvatus|Dasypus_novemcinctus|Myotis_brandtii|Arctonyx_collaris|Hipposideros_armiger|Macaca_fascicularis|Murina_cyclotis
ENSG00000008394	MGST1	Liver	0.65136	79	Balaenoptera_acutorostrata	Balaenoptera_acutorostrata|Balaena_mysticetus|Heterocephalus_glaber|Cryptomys_damarensis|Hipposideros_larvatus|Graphiurus_kelleni|Macaca_fascicularis|Murina_cyclotis|Hipposideros_armiger|Bos_mutus
ENSG00000008405	CRY1	Kidney	0.44805	68	Murina_leucogaster	Murina_leucogaster|Callithrix_jacchus|Cynopterus_sphinx|Myotis_laniger|Kerivoula_hardwickii|Eonycteris_spelaea|Myotis_muricola|Myotis_chinensis|Myotis_fimbriatus|Rhinolophus_sinicus
ENSG00000008405	CRY1	Liver	0.517583	74	Murina_leucogaster	Murina_leucogaster|Tadarida_brasiliensis|Kerivoula_hardwickii|Myotis_laniger|Myotis_fimbriatus|Rhinolophus_macrotis|Pteromys_volans|Rattus_norvegicus|Myotis_chinensis|Heterocephalus_glaber
ENSG00000008438	PGLYRP1	Kidney	0.84019	82	Graphiurus_kelleni	Graphiurus_kelleni|Atelerix_albiventris|Kerivoula_hardwickii|Rhinolophus_sinicus|Myrmecophaga_tridactyla|Sciurus_vulgaris|Pteromys_volans|Erinaceus_amurensis|Dasypus_novemcinctus|Microcebus_murinus
ENSG00000008438	PGLYRP1	Brain	0.659495	82	Atelerix_albiventris	Atelerix_albiventris|Microcebus_murinus|Erinaceus_amurensis|Erinaceus_europaeus|Taphozous_melanopogon|Myotis_muricola|Callosciurus_erythraeus|Cryptomys_damarensis|Graphiurus_kelleni|Aselliscus_stoliczkanus
ENSG00000008438	PGLYRP1	Liver	0.773345	86	Meriones_unguiculatus	Meriones_unguiculatus|Myocastor_coypus|Myrmecophaga_tridactyla|Neovison_vison|Atelerix_albiventris|Mustela_putorius|Ornithorhynchus_anatinus|Pachyuromys_duprasi|Erinaceus_amurensis|Graphiurus_kelleni
ENSG00000008441	NFIX	Kidney	0.508362	83	Vulpes_vulpes	Vulpes_vulpes|Erinaceus_amurensis|Mesocricetus_auratus|Callithrix_jacchus|Rhinolophus_macrotis|Pan_troglodytes|Atelerix_albiventris|Monodelphis_domestica|Bos_mutus|Rhinolophus_luctus
ENSG00000008441	NFIX	Liver	0.54764	91	Erinaceus_amurensis	Erinaceus_amurensis|Eonycteris_spelaea|Cryptomys_damarensis|Heterocephalus_glaber|Mesocricetus_auratus|Mus_musculus|Hipposideros_larvatus|Myotis_brandtii|Mustela_putorius|Miniopterus_fuliginosus
ENSG00000008441	NFIX	Brain	0.391381	83	Procavia_capensis	Procavia_capensis|Paguma_larvata|Rhinolophus_pearsonii|Cryptomys_damarensis|Cynopterus_sphinx|Callithrix_jacchus|Rhinolophus_rex|Mustela_putorius|Myocastor_coypus|Homo_sapiens
ENSG00000008513	ST3GAL1	Liver	0.403664	100	Murina_cyclotis	Murina_cyclotis|Cynopterus_sphinx|Bos_taurus|Erinaceus_europaeus|Hipposideros_armiger|Erinaceus_amurensis|Hipposideros_pomona|Dasypus_novemcinctus|Rattus_norvegicus|Graphiurus_kelleni
ENSG00000008513	ST3GAL1	Brain	0.53702	89	Equus_caballus	Equus_caballus|Hystrix_brachyura|Pan_paniscus|Mesocricetus_auratus|Macaca_fascicularis|Pachyuromys_duprasi|Atelerix_albiventris|Rattus_norvegicus|Sciurus_vulgaris|Callithrix_jacchus
ENSG00000008513	ST3GAL1	Kidney	0.417349	89	Kerivoula_hardwickii	Kerivoula_hardwickii|Murina_cyclotis|Balaenoptera_acutorostrata|Myotis_fimbriatus|Muntiacus_muntjak|Murina_hilgendorfi|Pan_troglodytes|Myotis_muricola|Vulpes_vulpes|Heterocephalus_glaber
ENSG00000008710	PKD1	Brain	0.433897	86	Homo_sapiens	Homo_sapiens|Graphiurus_kelleni|Pan_troglodytes|Hystrix_brachyura|Rhinolophus_rex|Pongo_abelii|Rhinolophus_ferrumequinum|Rhinolophus_macrotis|Procavia_capensis|Hipposideros_larvatus
ENSG00000008710	PKD1	Kidney	0.476017	86	Vulpes_vulpes	Vulpes_vulpes|Homo_sapiens|Hystrix_brachyura|Rhinolophus_pearsonii|Vulpes_lagopus|Myocastor_coypus|Pan_troglodytes|Graphiurus_kelleni|Rhinolophus_thomasi|Callosciurus_erythraeus
ENSG00000008710	PKD1	Liver	0.55828	96	Homo_sapiens	Homo_sapiens|Vulpes_lagopus|Vulpes_vulpes|Graphiurus_kelleni|Pteromys_volans|Sciurus_vulgaris|Monodelphis_domestica|Nyctereutes_procyonoides|Pan_troglodytes|Macaca_mulatta
ENSG00000008735	MAPK8IP2	Brain	0.24324	89	Callithrix_jacchus	Callithrix_jacchus|Muntiacus_muntjak|Monodelphis_domestica|Pongo_abelii|Taphozous_melanopogon|Myotis_brandtii|Ursus_americanus|Pipistrellus_javanicus|Pan_troglodytes|Homo_sapiens
ENSG00000008735	MAPK8IP2	Kidney	0.806088	88	Cynopterus_sphinx	Cynopterus_sphinx|Rhinolophus_sinicus|Rhinolophus_thomasi|Atelerix_albiventris|Heterocephalus_glaber|Muntiacus_muntjak|Macaca_mulatta|Callosciurus_erythraeus|Callithrix_jacchus|Myotis_fimbriatus
ENSG00000008735	MAPK8IP2	Liver	0.901885	92	Rhinolophus_thomasi	Rhinolophus_thomasi|Muntiacus_muntjak|Rhinolophus_sinicus|Heterocephalus_glaber|Macaca_mulatta|Microcebus_murinus|Hipposideros_pratti|Hipposideros_armiger|Balaenoptera_acutorostrata|Vulpes_lagopus
ENSG00000008838	MED24	Liver	0.466474	100	Rhinolophus_thomasi	Rhinolophus_thomasi|Paguma_larvata|Murina_hilgendorfi|Murina_cyclotis|Hipposideros_pratti|Pachyuromys_duprasi|Neovison_vison|Sciurus_vulgaris|Meles_meles|Felis_catus
ENSG00000008838	MED24	Brain	0.368429	90	Murina_cyclotis	Murina_cyclotis|Petaurus_breviceps|Arctonyx_collaris|Rhinolophus_pusillus|Rhinolophus_luctus|Peromyscus_leucopus|Rhinolophus_stheno|Paguma_larvata|Rhinolophus_rex|Meriones_unguiculatus
ENSG00000008838	MED24	Kidney	0.430263	90	Myocastor_coypus	Myocastor_coypus|Rhinolophus_thomasi|Petaurus_breviceps|Homo_sapiens|Pan_paniscus|Cynopterus_sphinx|Rhinolophus_rex|Hystrix_brachyura|Trachypithecus_francoisi|Pachyuromys_duprasi
ENSG00000008853	RHOBTB2	Brain	0.386458	84	Callithrix_jacchus	Callithrix_jacchus|Macaca_mulatta|Pongo_abelii|Rhinolophus_stheno|Myotis_brandtii|Rhinolophus_malayanus|Cryptomys_damarensis|Hipposideros_larvatus|Homo_sapiens|Pan_paniscus
ENSG00000008853	RHOBTB2	Liver	0.737279	89	Erinaceus_amurensis	Erinaceus_amurensis|Monodelphis_domestica|Atelerix_albiventris|Erinaceus_europaeus|Sarcophilus_harrisii|Tylonycteris_robustula|Kerivoula_hardwickii|Microcebus_murinus|Hipposideros_larvatus|Pipistrellus_javanicus
ENSG00000008853	RHOBTB2	Kidney	0.562117	85	Pipistrellus_javanicus	Pipistrellus_javanicus|Miniopterus_fuliginosus|Tylonycteris_robustula|Erinaceus_europaeus|Callithrix_jacchus|Erinaceus_amurensis|Myotis_brandtii|Myotis_muricola|Myotis_laniger|Homo_sapiens
ENSG00000008869	HEATR5B	Liver	0.617771	96	Microcebus_murinus	Microcebus_murinus|Paguma_larvata|Nyctereutes_procyonoides|Muntiacus_muntjak|Erinaceus_europaeus|Erinaceus_amurensis|Anourosorex_squamipes|Kerivoula_hardwickii|Pachyuromys_duprasi|Bos_taurus
ENSG00000008869	HEATR5B	Kidney	0.477292	87	Ornithorhynchus_anatinus	Ornithorhynchus_anatinus|Rhinolophus_thomasi|Nyctereutes_procyonoides|Myotis_chinensis|Plecotus_auritus|Miniopterus_fuliginosus|Muntiacus_muntjak|Ia_io|Myotis_laniger|Hystrix_brachyura
ENSG00000008869	HEATR5B	Brain	0.372924	87	Rhinolophus_sinicus	Rhinolophus_sinicus|Muntiacus_muntjak|Paguma_larvata|Rhinolophus_ferrumequinum|Rhinolophus_pearsonii|Ornithorhynchus_anatinus|Hipposideros_pratti|Atelerix_albiventris|Hipposideros_pomona|Hipposideros_larvatus
ENSG00000008952	SEC62	Kidney	0.293082	91	Pachyuromys_duprasi	Pachyuromys_duprasi|Hipposideros_pratti|Dasypus_novemcinctus|Murina_leucogaster|Sciurus_vulgaris|Ia_io|Mus_musculus|Papio_anubis|Aselliscus_stoliczkanus|Myotis_fimbriatus
ENSG00000008952	SEC62	Brain	0.340827	91	Muntiacus_muntjak	Muntiacus_muntjak|Mustela_sibirica|Murina_leucogaster|Hystrix_brachyura|Atelerix_albiventris|Paguma_larvata|Pachyuromys_duprasi|Aselliscus_stoliczkanus|Myotis_pilosus|Tupaia_belangeri
ENSG00000008952	SEC62	Liver	0.308586	101	Myrmecophaga_tridactyla	Myrmecophaga_tridactyla|Rhinolophus_macrotis|Ornithorhynchus_anatinus|Sciurus_vulgaris|Papio_anubis|Rhinolophus_rex|Aselliscus_stoliczkanus|Pongo_abelii|Homo_sapiens|Capra_hircus
ENSG00000008988	RPS20	Kidney	0.329164	88	Mustela_sibirica	Mustela_sibirica|Arctonyx_collaris|Meles_meles|Sus_scrofa|Rhinolophus_sinicus|Graphiurus_kelleni|Atelerix_albiventris|Pan_paniscus|Canis_lupus|Dasypus_novemcinctus
ENSG00000008988	RPS20	Brain	0.354904	88	Muntiacus_muntjak	Muntiacus_muntjak|Pipistrellus_javanicus|Dasypus_novemcinctus|Tylonycteris_robustula|Arctonyx_collaris|Ursus_americanus|Macaca_fascicularis|Aselliscus_stoliczkanus|Paguma_larvata|Atelerix_albiventris
ENSG00000008988	RPS20	Liver	0.286652	98	Ursus_americanus	Ursus_americanus|Paguma_larvata|Graphiurus_kelleni|Atelerix_albiventris|Myrmecophaga_tridactyla|Myotis_pilosus|Anourosorex_squamipes|Pan_paniscus|Homo_sapiens|Murina_hilgendorfi
ENSG00000009307	CSDE1	Liver	0.252371	101	Nyctereutes_procyonoides	Nyctereutes_procyonoides|Felis_catus|Aselliscus_stoliczkanus|Hystrix_brachyura|Procavia_capensis|Kerivoula_hardwickii|Nycticebus_coucang|Myotis_chinensis|Rhinolophus_pearsonii|Miniopterus_fuliginosus
ENSG00000009307	CSDE1	Kidney	0.209329	91	Myrmecophaga_tridactyla	Myrmecophaga_tridactyla|Felis_catus|Rhinolophus_pearsonii|Pongo_abelii|Ursus_americanus|Dasypus_novemcinctus|Hystrix_brachyura|Papio_anubis|Rhinolophus_pusillus|Miniopterus_fuliginosus
ENSG00000009307	CSDE1	Brain	0.270369	91	Murina_leucogaster	Murina_leucogaster|Hystrix_brachyura|Atelerix_albiventris|Paguma_larvata|Rhinolophus_pearsonii|Oryctolagus_cuniculus|Dasypus_novemcinctus|Procavia_capensis|Myocastor_coypus|Vulpes_lagopus
ENSG00000009335	UBE3C	Brain	0.460539	91	Rhinolophus_sinicus	Rhinolophus_sinicus|Callosciurus_erythraeus|Cynopterus_sphinx|Sus_scrofa|Mustela_putorius|Erinaceus_amurensis|Ursus_americanus|Neovison_vison|Murina_leucogaster|Rhinolophus_stheno
ENSG00000009335	UBE3C	Liver	0.449165	101	Cynopterus_sphinx	Cynopterus_sphinx|Ursus_americanus|Myotis_fimbriatus|Hipposideros_armiger|Atelerix_albiventris|Rhinolophus_rex|Plecotus_auritus|Eonycteris_spelaea|Erinaceus_amurensis|Miniopterus_fuliginosus
ENSG00000009335	UBE3C	Kidney	0.453849	91	Cynopterus_sphinx	Cynopterus_sphinx|Pteromys_volans|Myotis_chinensis|Peromyscus_leucopus|Atelerix_albiventris|Myotis_fimbriatus|Pan_troglodytes|Erinaceus_amurensis|Pongo_abelii|Nyctereutes_procyonoides
ENSG00000009413	REV3L	Kidney	0.487228	90	Vulpes_vulpes	Vulpes_vulpes|Pachyuromys_duprasi|Vulpes_lagopus|Nyctereutes_procyonoides|Erinaceus_amurensis|Murina_hilgendorfi|Myotis_siligorensis|Meriones_unguiculatus|Rhinolophus_luctus|Hystrix_brachyura
ENSG00000009413	REV3L	Liver	0.542277	98	Rhinolophus_thomasi	Rhinolophus_thomasi|Nyctereutes_procyonoides|Vulpes_lagopus|Vulpes_vulpes|Rhinolophus_pearsonii|Trachypithecus_francoisi|Mustela_putorius|Daubentonia_madagascariensis|Pan_paniscus|Hipposideros_larvatus
ENSG00000009413	REV3L	Brain	0.418583	90	Anourosorex_squamipes	Anourosorex_squamipes|Pachyuromys_duprasi|Rhinolophus_pearsonii|Erinaceus_amurensis|Rhinolophus_sinicus|Paguma_larvata|Monodelphis_domestica|Rhinolophus_ferrumequinum|Meriones_unguiculatus|Atelerix_albiventris
ENSG00000009694	TENM1	Liver	0.945655	68	Balaena_mysticetus	Balaena_mysticetus|Pongo_abelii|Sciurus_vulgaris|Sarcophilus_harrisii|Homo_sapiens|Paguma_larvata|Callithrix_jacchus|Neovison_vison|Oryctolagus_cuniculus|Rhinolophus_luctus
ENSG00000009724	MASP2	Kidney	0.711493	76	Rhinolophus_sinicus	Rhinolophus_sinicus|Muntiacus_muntjak|Tylonycteris_robustula|Pachyuromys_duprasi|Bos_taurus|Myotis_muricola|Balaenoptera_acutorostrata|Atelerix_albiventris|Cryptomys_damarensis|Myotis_pilosus
ENSG00000009724	MASP2	Brain	0.506917	77	Rhinolophus_affinis	Rhinolophus_affinis|Myotis_pilosus|Myotis_siligorensis|Myotis_laniger|Dasypus_novemcinctus|Pachyuromys_duprasi|Murina_leucogaster|Mus_musculus|Meriones_unguiculatus|Myotis_muricola
ENSG00000009724	MASP2	Liver	0.191796	87	Anourosorex_squamipes	Anourosorex_squamipes|Macaca_mulatta|Pachyuromys_duprasi|Sciurus_vulgaris|Macaca_fascicularis|Muntiacus_muntjak|Atelerix_albiventris|Myotis_chinensis|Trachypithecus_francoisi|Acomys_cahirinus
ENSG00000009765	IYD	Kidney	0.467604	87	Pipistrellus_javanicus	Pipistrellus_javanicus|Muntiacus_muntjak|Dasypus_novemcinctus|Rhinolophus_sinicus|Mesocricetus_auratus|Erinaceus_europaeus|Myotis_laniger|Sus_scrofa|Tylonycteris_robustula|Neovison_vison
ENSG00000009765	IYD	Brain	0.890943	87	Myotis_laniger	Myotis_laniger|Pipistrellus_javanicus|Rhinolophus_affinis|Hystrix_brachyura|Tylonycteris_robustula|Petaurus_breviceps|Murina_cyclotis|Sciurus_vulgaris|Myotis_muricola|Kerivoula_hardwickii
ENSG00000009765	IYD	Liver	0.362071	97	Pipistrellus_javanicus	Pipistrellus_javanicus|Erinaceus_amurensis|Kerivoula_hardwickii|Myotis_laniger|Murina_cyclotis|Atelerix_albiventris|Tylonycteris_robustula|Erinaceus_europaeus|Plecotus_auritus|Acomys_cahirinus
ENSG00000009780	FAM76A	Liver	0.555932	96	Murina_cyclotis	Murina_cyclotis|Pongo_abelii|Papio_anubis|Pan_paniscus|Mustela_putorius|Myotis_laniger|Myotis_muricola|Sus_scrofa|Myotis_siligorensis|Hystrix_brachyura
ENSG00000009780	FAM76A	Brain	0.51408	89	Anourosorex_squamipes	Anourosorex_squamipes|Hipposideros_pratti|Atelerix_albiventris|Procavia_capensis|Papio_anubis|Pteromys_volans|Myotis_chinensis|Mus_musculus|Peromyscus_leucopus|Rhinolophus_pearsonii
ENSG00000009780	FAM76A	Kidney	0.409058	89	Pongo_abelii	Pongo_abelii|Murina_hilgendorfi|Myotis_laniger|Papio_anubis|Myotis_muricola|Pteromys_volans|Murina_cyclotis|Kerivoula_hardwickii|Myotis_siligorensis|Myotis_chinensis
ENSG00000009790	TRAF3IP3	Brain	0.783235	86	Pachyuromys_duprasi	Pachyuromys_duprasi|Sus_scrofa|Muntiacus_muntjak|Myocastor_coypus|Pan_paniscus|Taphozous_melanopogon|Arctonyx_collaris|Cynopterus_sphinx|Hystrix_brachyura|Dasypus_novemcinctus
ENSG00000009790	TRAF3IP3	Liver	0.790565	94	Balaena_mysticetus	Balaena_mysticetus|Hipposideros_armiger|Erinaceus_amurensis|Sus_scrofa|Myrmecophaga_tridactyla|Cynopterus_sphinx|Pan_paniscus|Taphozous_melanopogon|Pachyuromys_duprasi|Dasypus_novemcinctus
ENSG00000009790	TRAF3IP3	Kidney	0.765074	87	Atelerix_albiventris	Atelerix_albiventris|Dasypus_novemcinctus|Hystrix_brachyura|Myocastor_coypus|Sus_scrofa|Felis_catus|Meles_meles|Macaca_mulatta|Pan_paniscus|Equus_caballus
ENSG00000009830	POMT2	Kidney	0.455943	88	Rhinolophus_luctus	Rhinolophus_luctus|Papio_anubis|Nyctereutes_procyonoides|Macaca_mulatta|Callosciurus_erythraeus|Eutamias_sibiricus|Pongo_abelii|Dasypus_novemcinctus|Myocastor_coypus|Rhinolophus_thomasi
ENSG00000009830	POMT2	Brain	0.503855	89	Myocastor_coypus	Myocastor_coypus|Rhinolophus_luctus|Callosciurus_erythraeus|Eutamias_sibiricus|Sciurus_vulgaris|Dasypus_novemcinctus|Homo_sapiens|Erinaceus_amurensis|Rattus_norvegicus|Vulpes_vulpes
ENSG00000009830	POMT2	Liver	0.533977	96	Muntiacus_muntjak	Muntiacus_muntjak|Vulpes_vulpes|Rhinolophus_luctus|Erinaceus_amurensis|Pteromys_volans|Hipposideros_pomona|Bos_taurus|Myotis_muricola|Nyctereutes_procyonoides|Atelerix_albiventris
ENSG00000009844	VTA1	Brain	0.382381	90	Pachyuromys_duprasi	Pachyuromys_duprasi|Vulpes_vulpes|Atelerix_albiventris|Procavia_capensis|Petaurus_breviceps|Papio_anubis|Equus_caballus|Erinaceus_amurensis|Macaca_fascicularis|Rattus_norvegicus
ENSG00000009844	VTA1	Liver	0.448251	100	Hipposideros_pratti	Hipposideros_pratti|Hipposideros_armiger|Myocastor_coypus|Hipposideros_pomona|Peromyscus_leucopus|Rhinolophus_malayanus|Microcebus_murinus|Ia_io|Ornithorhynchus_anatinus|Hipposideros_larvatus
ENSG00000009844	VTA1	Kidney	0.371652	90	Pachyuromys_duprasi	Pachyuromys_duprasi|Ornithorhynchus_anatinus|Sus_scrofa|Rhinolophus_sinicus|Mesocricetus_auratus|Rattus_norvegicus|Myocastor_coypus|Meles_meles|Hipposideros_pomona|Murina_hilgendorfi
ENSG00000009950	MLXIPL	Liver	0.371993	96	Paguma_larvata	Paguma_larvata|Graphiurus_kelleni|Sciurus_vulgaris|Macaca_mulatta|Mesocricetus_auratus|Myotis_pilosus|Neovison_vison|Pteromys_volans|Petaurus_breviceps|Ursus_americanus
ENSG00000009950	MLXIPL	Brain	0.623762	86	Pan_troglodytes	Pan_troglodytes|Homo_sapiens|Graphiurus_kelleni|Tylonycteris_robustula|Macaca_mulatta|Cryptomys_damarensis|Rhinolophus_ferrumequinum|Myotis_pilosus|Myotis_fimbriatus|Hystrix_brachyura
ENSG00000009950	MLXIPL	Kidney	0.43833	86	Neovison_vison	Neovison_vison|Myocastor_coypus|Myotis_pilosus|Hystrix_brachyura|Cryptomys_damarensis|Petaurus_breviceps|Graphiurus_kelleni|Nyctereutes_procyonoides|Myotis_fimbriatus|Vulpes_lagopus
ENSG00000009954	BAZ1B	Kidney	0.336441	89	Hipposideros_pomona	Hipposideros_pomona|Hipposideros_larvatus|Eonycteris_spelaea|Petaurus_breviceps|Muntiacus_muntjak|Pteromys_volans|Hystrix_brachyura|Monodelphis_domestica|Vulpes_lagopus|Eutamias_sibiricus
ENSG00000009954	BAZ1B	Brain	0.391858	89	Pachyuromys_duprasi	Pachyuromys_duprasi|Pteromys_volans|Rhinolophus_pearsonii|Petaurus_breviceps|Monodelphis_domestica|Vulpes_lagopus|Hipposideros_pratti|Callosciurus_erythraeus|Paguma_larvata|Rattus_norvegicus
ENSG00000009954	BAZ1B	Liver	0.43005	99	Monodelphis_domestica	Monodelphis_domestica|Petaurus_breviceps|Rhinolophus_affinis|Pteromys_volans|Eonycteris_spelaea|Vulpes_vulpes|Hipposideros_armiger|Pachyuromys_duprasi|Rhinolophus_ferrumequinum|Hystrix_brachyura
ENSG00000010017	RANBP9	Brain	0.424446	90	Callithrix_jacchus	Callithrix_jacchus|Eutamias_sibiricus|Ornithorhynchus_anatinus|Tupaia_belangeri|Neovison_vison|Macaca_fascicularis|Callosciurus_erythraeus|Ia_io|Microcebus_murinus|Meles_meles
ENSG00000010017	RANBP9	Liver	0.536169	99	Rhinolophus_stheno	Rhinolophus_stheno|Aselliscus_stoliczkanus|Myotis_muricola|Miniopterus_fuliginosus|Ornithorhynchus_anatinus|Murina_cyclotis|Myotis_fimbriatus|Rhinolophus_malayanus|Rhinolophus_affinis|Tupaia_belangeri
ENSG00000010017	RANBP9	Kidney	0.451433	90	Tupaia_belangeri	Tupaia_belangeri|Ornithorhynchus_anatinus|Vulpes_vulpes|Rhinolophus_stheno|Murina_cyclotis|Eutamias_sibiricus|Cryptomys_damarensis|Bos_mutus|Rhinolophus_affinis|Eonycteris_spelaea
ENSG00000010072	SPRTN	Kidney	0.436266	89	Aselliscus_stoliczkanus	Aselliscus_stoliczkanus|Bos_taurus|Kerivoula_hardwickii|Myotis_pilosus|Pteromys_volans|Capra_hircus|Muntiacus_muntjak|Ornithorhynchus_anatinus|Callosciurus_erythraeus|Plecotus_auritus
ENSG00000010072	SPRTN	Liver	0.546706	97	Aselliscus_stoliczkanus	Aselliscus_stoliczkanus|Bos_taurus|Murina_cyclotis|Myotis_pilosus|Ornithorhynchus_anatinus|Muntiacus_muntjak|Mesocricetus_auratus|Rhinolophus_pearsonii|Pteromys_volans|Sciurus_vulgaris
ENSG00000010072	SPRTN	Brain	0.501212	90	Pteromys_volans	Pteromys_volans|Callosciurus_erythraeus|Ornithorhynchus_anatinus|Myotis_pilosus|Bos_taurus|Microcebus_murinus|Hipposideros_larvatus|Oryctolagus_cuniculus|Pachyuromys_duprasi|Mus_musculus
ENSG00000010165	EEF1AKNMT	Kidney	0.501727	88	Ornithorhynchus_anatinus	Ornithorhynchus_anatinus|Petaurus_breviceps|Aselliscus_stoliczkanus|Atelerix_albiventris|Hipposideros_pratti|Rhinolophus_thomasi|Rhinolophus_sinicus|Papio_anubis|Dasypus_novemcinctus|Chlorocebus_sabaeus
ENSG00000010165	EEF1AKNMT	Brain	0.573208	88	Rhinolophus_thomasi	Rhinolophus_thomasi|Pipistrellus_javanicus|Aselliscus_stoliczkanus|Muntiacus_muntjak|Tylonycteris_robustula|Hipposideros_pratti|Hipposideros_larvatus|Chlorocebus_sabaeus|Dasypus_novemcinctus|Mustela_putorius
ENSG00000010165	EEF1AKNMT	Liver	0.499735	99	Murina_cyclotis	Murina_cyclotis|Aselliscus_stoliczkanus|Petaurus_breviceps|Atelerix_albiventris|Chlorocebus_sabaeus|Anourosorex_squamipes|Procavia_capensis|Ornithorhynchus_anatinus|Pipistrellus_javanicus|Rhinolophus_thomasi
ENSG00000010244	ZNF207	Liver	0.361912	101	Rhinolophus_pearsonii	Rhinolophus_pearsonii|Erinaceus_europaeus|Rhinolophus_malayanus|Tadarida_brasiliensis|Myocastor_coypus|Acomys_cahirinus|Hystrix_brachyura|Aselliscus_stoliczkanus|Erinaceus_amurensis|Atelerix_albiventris
ENSG00000010244	ZNF207	Kidney	0.281443	91	Myrmecophaga_tridactyla	Myrmecophaga_tridactyla|Erinaceus_europaeus|Macaca_mulatta|Pan_troglodytes|Muntiacus_muntjak|Eutamias_sibiricus|Sus_scrofa|Atelerix_albiventris|Nyctereutes_procyonoides|Eonycteris_spelaea
ENSG00000010244	ZNF207	Brain	0.291009	91	Atelerix_albiventris	Atelerix_albiventris|Rhinolophus_pearsonii|Paguma_larvata|Rhinolophus_sinicus|Rhinolophus_malayanus|Murina_leucogaster|Murina_hilgendorfi|Eutamias_sibiricus|Erinaceus_europaeus|Eonycteris_spelaea
ENSG00000010256	UQCRC1	Liver	0.269716	98	Pipistrellus_javanicus	Pipistrellus_javanicus|Murina_hilgendorfi|Murina_cyclotis|Tylonycteris_robustula|Myotis_brandtii|Myotis_laniger|Ursus_americanus|Myotis_pilosus|Myotis_siligorensis|Atelerix_albiventris
ENSG00000010256	UQCRC1	Brain	0.365716	89	Pipistrellus_javanicus	Pipistrellus_javanicus|Tylonycteris_robustula|Taphozous_melanopogon|Ursus_americanus|Acomys_cahirinus|Muntiacus_muntjak|Aselliscus_stoliczkanus|Myotis_brandtii|Heterocephalus_glaber|Rhinolophus_thomasi
ENSG00000010256	UQCRC1	Kidney	0.181852	89	Taphozous_melanopogon	Taphozous_melanopogon|Murina_cyclotis|Rhinolophus_pusillus|Rhinolophus_malayanus|Myotis_muricola|Homo_sapiens|Pachyuromys_duprasi|Graphiurus_kelleni|Plecotus_auritus|Hipposideros_pratti
ENSG00000010270	STARD3NL	Brain	0.310947	89	Hipposideros_armiger	Hipposideros_armiger|Monodelphis_domestica|Rhinolophus_thomasi|Callithrix_jacchus|Ia_io|Atelerix_albiventris|Mustela_putorius|Pachyuromys_duprasi|Pteromys_volans|Hystrix_brachyura
ENSG00000010270	STARD3NL	Kidney	0.390534	89	Myrmecophaga_tridactyla	Myrmecophaga_tridactyla|Cavia_porcellus|Callosciurus_erythraeus|Neovison_vison|Pteromys_volans|Equus_caballus|Oryctolagus_cuniculus|Muntiacus_muntjak|Pachyuromys_duprasi|Arctonyx_collaris
ENSG00000010270	STARD3NL	Liver	0.475333	97	Oryctolagus_cuniculus	Oryctolagus_cuniculus|Taphozous_melanopogon|Myotis_laniger|Tylonycteris_robustula|Equus_caballus|Monodelphis_domestica|Microcebus_murinus|Myocastor_coypus|Ia_io|Myotis_chinensis
ENSG00000010278	CD9	Liver	0.418784	101	Atelerix_albiventris	Atelerix_albiventris|Anourosorex_squamipes|Lemur_catta|Erinaceus_europaeus|Myotis_chinensis|Murina_leucogaster|Taphozous_melanopogon|Balaenoptera_acutorostrata|Pan_paniscus|Chlorocebus_sabaeus
ENSG00000010278	CD9	Kidney	0.259527	91	Murina_leucogaster	Murina_leucogaster|Pteromys_volans|Pan_paniscus|Cavia_porcellus|Myotis_pilosus|Kerivoula_hardwickii|Atelerix_albiventris|Myotis_fimbriatus|Sciurus_vulgaris|Equus_caballus
ENSG00000010278	CD9	Brain	0.281462	91	Ursus_americanus	Ursus_americanus|Muntiacus_muntjak|Taphozous_melanopogon|Procavia_capensis|Dasypus_novemcinctus|Vulpes_vulpes|Ornithorhynchus_anatinus|Bos_mutus|Erinaceus_europaeus|Bos_taurus
ENSG00000010282	HHATL	Liver	0.92358	86	Balaena_mysticetus	Balaena_mysticetus|Felis_catus|Petaurus_breviceps|Vulpes_vulpes|Ursus_americanus|Balaenoptera_acutorostrata|Pachyuromys_duprasi|Neovison_vison|Ornithorhynchus_anatinus|Rhinolophus_sinicus
ENSG00000010282	HHATL	Brain	0.614018	84	Pipistrellus_javanicus	Pipistrellus_javanicus|Muntiacus_muntjak|Homo_sapiens|Taphozous_melanopogon|Callithrix_jacchus|Vulpes_vulpes|Arctonyx_collaris|Procavia_capensis|Tylonycteris_robustula|Ursus_americanus
ENSG00000010282	HHATL	Kidney	0.909762	83	Erinaceus_amurensis	Erinaceus_amurensis|Myocastor_coypus|Atelerix_albiventris|Ornithorhynchus_anatinus|Felis_catus|Balaenoptera_acutorostrata|Mus_musculus|Pteromys_volans|Aselliscus_stoliczkanus|Monodelphis_domestica
ENSG00000010292	NCAPD2	Liver	0.593554	97	Hipposideros_larvatus	Hipposideros_larvatus|Pteromys_volans|Petaurus_breviceps|Chlorocebus_sabaeus|Hipposideros_armiger|Pan_paniscus|Graphiurus_kelleni|Pongo_abelii|Meles_meles|Vulpes_lagopus
ENSG00000010292	NCAPD2	Brain	0.446864	89	Chlorocebus_sabaeus	Chlorocebus_sabaeus|Erinaceus_europaeus|Pan_troglodytes|Nyctereutes_procyonoides|Pachyuromys_duprasi|Rhinolophus_pearsonii|Procavia_capensis|Petaurus_breviceps|Mus_musculus|Dasypus_novemcinctus
ENSG00000010292	NCAPD2	Kidney	0.465686	89	Petaurus_breviceps	Petaurus_breviceps|Myocastor_coypus|Pongo_abelii|Atelerix_albiventris|Pan_troglodytes|Hipposideros_larvatus|Hystrix_brachyura|Vulpes_vulpes|Pan_paniscus|Hipposideros_pomona
ENSG00000010295	IFFO1	Kidney	0.588603	88	Petaurus_breviceps	Petaurus_breviceps|Plecotus_auritus|Myocastor_coypus|Heterocephalus_glaber|Hipposideros_pratti|Rhinolophus_thomasi|Pan_paniscus|Atelerix_albiventris|Pongo_abelii|Homo_sapiens
ENSG00000010295	IFFO1	Liver	0.563802	95	Rhinolophus_thomasi	Rhinolophus_thomasi|Macaca_mulatta|Petaurus_breviceps|Pteromys_volans|Pachyuromys_duprasi|Plecotus_auritus|Pongo_abelii|Pan_paniscus|Murina_hilgendorfi|Pan_troglodytes
ENSG00000010295	IFFO1	Brain	0.371769	88	Graphiurus_kelleni	Graphiurus_kelleni|Pachyuromys_duprasi|Heterocephalus_glaber|Pteromys_volans|Pongo_abelii|Tylonycteris_robustula|Rhinolophus_thomasi|Pan_troglodytes|Rattus_norvegicus|Pan_paniscus
ENSG00000010319	SEMA3G	Brain	0.506556	90	Bos_mutus	Bos_mutus|Acomys_cahirinus|Hystrix_brachyura|Muntiacus_muntjak|Monodelphis_domestica|Atelerix_albiventris|Vulpes_vulpes|Pongo_abelii|Erinaceus_amurensis|Homo_sapiens
ENSG00000010319	SEMA3G	Kidney	0.43375	90	Murina_leucogaster	Murina_leucogaster|Atelerix_albiventris|Balaenoptera_acutorostrata|Mesocricetus_auratus|Dasypus_novemcinctus|Cryptomys_damarensis|Bos_mutus|Muntiacus_muntjak|Pongo_abelii|Myotis_pilosus
ENSG00000010319	SEMA3G	Liver	0.733277	92	Callithrix_jacchus	Callithrix_jacchus|Anourosorex_squamipes|Monodelphis_domestica|Pan_paniscus|Vulpes_lagopus|Rhinolophus_sinicus|Atelerix_albiventris|Pongo_abelii|Graphiurus_kelleni|Myotis_pilosus
ENSG00000010322	NISCH	Brain	0.328567	91	Taphozous_melanopogon	Taphozous_melanopogon|Myotis_muricola|Myotis_laniger|Miniopterus_fuliginosus|Murina_cyclotis|Neovison_vison|Mustela_putorius|Myotis_chinensis|Sciurus_vulgaris|Pongo_abelii
ENSG00000010322	NISCH	Kidney	0.409139	91	Myocastor_coypus	Myocastor_coypus|Vulpes_vulpes|Mus_musculus|Myotis_chinensis|Arctonyx_collaris|Rattus_norvegicus|Hystrix_brachyura|Miniopterus_fuliginosus|Rhinolophus_thomasi|Bos_mutus
ENSG00000010322	NISCH	Liver	0.550505	101	Paguma_larvata	Paguma_larvata|Rhinolophus_thomasi|Sciurus_vulgaris|Myrmecophaga_tridactyla|Pachyuromys_duprasi|Graphiurus_kelleni|Sarcophilus_harrisii|Rattus_norvegicus|Mus_musculus|Neovison_vison
ENSG00000010327	STAB1	Kidney	0.677085	87	Rhinolophus_sinicus	Rhinolophus_sinicus|Myocastor_coypus|Hystrix_brachyura|Vulpes_vulpes|Plecotus_auritus|Chlorocebus_sabaeus|Macaca_mulatta|Arctonyx_collaris|Procavia_capensis|Felis_catus
ENSG00000010327	STAB1	Brain	0.623121	87	Tylonycteris_robustula	Tylonycteris_robustula|Pipistrellus_javanicus|Sciurus_vulgaris|Muntiacus_muntjak|Myotis_brandtii|Pan_paniscus|Callithrix_jacchus|Kerivoula_hardwickii|Hystrix_brachyura|Pan_troglodytes
ENSG00000010327	STAB1	Liver	0.50939	96	Myrmecophaga_tridactyla	Myrmecophaga_tridactyla|Plecotus_auritus|Myotis_pilosus|Rhinolophus_sinicus|Vulpes_vulpes|Paguma_larvata|Equus_caballus|Rhinolophus_thomasi|Dasypus_novemcinctus|Macaca_mulatta
ENSG00000010361	FUZ	Kidney	0.339385	88	Petaurus_breviceps	Petaurus_breviceps|Rhinolophus_thomasi|Felis_catus|Sciurus_vulgaris|Arctonyx_collaris|Pachyuromys_duprasi|Ursus_americanus|Hipposideros_armiger|Neovison_vison|Hipposideros_pratti
ENSG00000010361	FUZ	Brain	0.529449	88	Pipistrellus_javanicus	Pipistrellus_javanicus|Tylonycteris_robustula|Ursus_americanus|Myotis_brandtii|Monodelphis_domestica|Pachyuromys_duprasi|Aselliscus_stoliczkanus|Ia_io|Vulpes_vulpes|Muntiacus_muntjak
ENSG00000010361	FUZ	Liver	0.554246	95	Ursus_americanus	Ursus_americanus|Petaurus_breviceps|Vulpes_vulpes|Rhinolophus_thomasi|Pachyuromys_duprasi|Monodelphis_domestica|Taphozous_melanopogon|Sciurus_vulgaris|Paguma_larvata|Rhinolophus_sinicus
ENSG00000010379	SLC6A13	Brain	0.626054	70	Callithrix_jacchus	Callithrix_jacchus|Muntiacus_muntjak|Mesocricetus_auratus|Callosciurus_erythraeus|Meriones_unguiculatus|Hystrix_brachyura|Murina_hilgendorfi|Erinaceus_amurensis|Erinaceus_europaeus|Nyctereutes_procyonoides
ENSG00000010379	SLC6A13	Liver	0.821915	71	Acomys_cahirinus	Acomys_cahirinus|Pachyuromys_duprasi|Meriones_unguiculatus|Cavia_porcellus|Mus_musculus|Peromyscus_leucopus|Myocastor_coypus|Rattus_norvegicus|Mesocricetus_auratus|Balaena_mysticetus
ENSG00000010379	SLC6A13	Kidney	0.526522	69	Hipposideros_pratti	Hipposideros_pratti|Balaenoptera_acutorostrata|Homo_sapiens|Peromyscus_leucopus|Graphiurus_kelleni|Eutamias_sibiricus|Pachyuromys_duprasi|Callithrix_jacchus|Mustela_putorius|Chlorocebus_sabaeus
ENSG00000010404	IDS	Liver	0.577962	99	Eonycteris_spelaea	Eonycteris_spelaea|Sus_scrofa|Suncus_murinus|Myocastor_coypus|Nyctereutes_procyonoides|Callithrix_jacchus|Meles_meles|Mustela_sibirica|Mustela_putorius|Vulpes_lagopus
ENSG00000010404	IDS	Brain	0.437433	89	Callithrix_jacchus	Callithrix_jacchus|Pan_paniscus|Anourosorex_squamipes|Macaca_mulatta|Macaca_fascicularis|Procavia_capensis|Neovison_vison|Nyctereutes_procyonoides|Vulpes_lagopus|Pongo_abelii
ENSG00000010404	IDS	Kidney	0.506328	89	Vulpes_vulpes	Vulpes_vulpes|Nyctereutes_procyonoides|Miniopterus_fuliginosus|Erinaceus_amurensis|Cryptomys_damarensis|Myrmecophaga_tridactyla|Vulpes_lagopus|Muntiacus_muntjak|Myocastor_coypus|Hystrix_brachyura
ENSG00000010539	ZNF200	Kidney	0.501521	81	Chlorocebus_sabaeus	Chlorocebus_sabaeus|Atelerix_albiventris|Petaurus_breviceps|Papio_anubis|Hipposideros_larvatus|Erinaceus_europaeus|Hipposideros_pomona|Monodelphis_domestica|Murina_cyclotis|Erinaceus_amurensis
ENSG00000010539	ZNF200	Brain	0.531598	80	Papio_anubis	Papio_anubis|Chlorocebus_sabaeus|Ia_io|Anourosorex_squamipes|Procavia_capensis|Erinaceus_europaeus|Atelerix_albiventris|Erinaceus_amurensis|Capra_hircus|Oryctolagus_cuniculus
ENSG00000010539	ZNF200	Liver	0.574345	89	Nycticebus_coucang	Nycticebus_coucang|Chlorocebus_sabaeus|Erinaceus_amurensis|Balaenoptera_borealis|Petaurus_breviceps|Anourosorex_squamipes|Atelerix_albiventris|Lemur_catta|Papio_anubis|Kerivoula_hardwickii
ENSG00000010610	CD4	Brain	0.834997	77	Pan_paniscus	Pan_paniscus|Hipposideros_pomona|Anourosorex_squamipes|Cynopterus_sphinx|Myotis_muricola|Erinaceus_europaeus|Macaca_mulatta|Rhinolophus_macrotis|Atelerix_albiventris|Mus_musculus
ENSG00000010610	CD4	Kidney	0.831767	77	Pipistrellus_javanicus	Pipistrellus_javanicus|Tylonycteris_robustula|Pan_paniscus|Equus_caballus|Callithrix_jacchus|Rattus_norvegicus|Hipposideros_pomona|Hystrix_brachyura|Hipposideros_larvatus|Miniopterus_fuliginosus
ENSG00000010610	CD4	Liver	0.717112	82	Heterocephalus_glaber	Heterocephalus_glaber|Cynopterus_sphinx|Hipposideros_pomona|Pan_paniscus|Meles_meles|Pan_troglodytes|Taphozous_melanopogon|Papio_anubis|Tadarida_brasiliensis|Homo_sapiens
ENSG00000010626	LRRC23	Kidney	0.790712	87	Graphiurus_kelleni	Graphiurus_kelleni|Capra_hircus|Arctonyx_collaris|Homo_sapiens|Callosciurus_erythraeus|Miniopterus_fuliginosus|Pan_paniscus|Cynopterus_sphinx|Pan_troglodytes|Microcebus_murinus
ENSG00000010626	LRRC23	Liver	0.854971	91	Graphiurus_kelleni	Graphiurus_kelleni|Capra_hircus|Callosciurus_erythraeus|Pteromys_volans|Lemur_catta|Cryptomys_damarensis|Ia_io|Pan_paniscus|Cynopterus_sphinx|Cavia_porcellus
ENSG00000010626	LRRC23	Brain	0.568419	87	Graphiurus_kelleni	Graphiurus_kelleni|Rattus_norvegicus|Dasypus_novemcinctus|Cavia_porcellus|Sciurus_vulgaris|Callithrix_jacchus|Taphozous_melanopogon|Myotis_chinensis|Arctonyx_collaris|Callosciurus_erythraeus
ENSG00000010671	BTK	Kidney	0.761735	79	Ornithorhynchus_anatinus	Ornithorhynchus_anatinus|Hipposideros_armiger|Hipposideros_pratti|Peromyscus_leucopus|Monodelphis_domestica|Hystrix_brachyura|Hipposideros_larvatus|Graphiurus_kelleni|Petaurus_breviceps|Dasypus_novemcinctus
ENSG00000010671	BTK	Brain	0.672023	77	Monodelphis_domestica	Monodelphis_domestica|Hipposideros_armiger|Hipposideros_larvatus|Dasypus_novemcinctus|Hipposideros_pratti|Rhinolophus_pearsonii|Pteromys_volans|Ornithorhynchus_anatinus|Pachyuromys_duprasi|Pan_paniscus
ENSG00000010671	BTK	Liver	0.560592	85	Hipposideros_pratti	Hipposideros_pratti|Hipposideros_armiger|Ornithorhynchus_anatinus|Hipposideros_larvatus|Dasypus_novemcinctus|Balaena_mysticetus|Graphiurus_kelleni|Petaurus_breviceps|Mustela_sibirica|Cynopterus_sphinx
ENSG00000010704	HFE	Brain	0.692563	87	Tylonycteris_robustula	Tylonycteris_robustula|Ia_io|Vulpes_lagopus|Paguma_larvata|Felis_catus|Rhinolophus_sinicus|Nyctereutes_procyonoides|Pachyuromys_duprasi|Murina_hilgendorfi|Tupaia_belangeri
ENSG00000010704	HFE	Kidney	0.4586	87	Eutamias_sibiricus	Eutamias_sibiricus|Neovison_vison|Microcebus_murinus|Vulpes_vulpes|Sus_scrofa|Myotis_pilosus|Rhinolophus_sinicus|Ursus_americanus|Myotis_fimbriatus|Muntiacus_muntjak
ENSG00000010704	HFE	Liver	0.434317	96	Pipistrellus_javanicus	Pipistrellus_javanicus|Pachyuromys_duprasi|Myotis_pilosus|Tylonycteris_robustula|Rhinolophus_thomasi|Myotis_muricola|Tadarida_brasiliensis|Myotis_brandtii|Myocastor_coypus|Heterocephalus_glaber
ENSG00000010803	SCMH1	Kidney	0.402675	90	Macaca_mulatta	Macaca_mulatta|Cryptomys_damarensis|Homo_sapiens|Heterocephalus_glaber|Graphiurus_kelleni|Myotis_brandtii|Macaca_fascicularis|Pan_troglodytes|Chlorocebus_sabaeus|Cynopterus_sphinx
ENSG00000010803	SCMH1	Liver	0.636027	100	Cynopterus_sphinx	Cynopterus_sphinx|Heterocephalus_glaber|Myotis_brandtii|Procavia_capensis|Equus_caballus|Meles_meles|Cryptomys_damarensis|Myocastor_coypus|Myotis_muricola|Myotis_laniger
ENSG00000010803	SCMH1	Brain	0.429528	90	Cryptomys_damarensis	Cryptomys_damarensis|Heterocephalus_glaber|Acomys_cahirinus|Callithrix_jacchus|Myotis_brandtii|Graphiurus_kelleni|Mus_musculus|Rattus_norvegicus|Peromyscus_leucopus|Monodelphis_domestica
ENSG00000010810	FYN	Brain	0.220018	91	Monodelphis_domestica	Monodelphis_domestica|Dasypus_novemcinctus|Callosciurus_erythraeus|Meriones_unguiculatus|Macaca_fascicularis|Myocastor_coypus|Vulpes_vulpes|Mesocricetus_auratus|Chlorocebus_sabaeus|Myotis_laniger
ENSG00000010810	FYN	Liver	0.490939	96	Rhinolophus_thomasi	Rhinolophus_thomasi|Pongo_abelii|Cynopterus_sphinx|Pan_paniscus|Eonycteris_spelaea|Rhinolophus_luctus|Myotis_laniger|Delphinus_delphis|Rhinolophus_pearsonii|Homo_sapiens
ENSG00000010810	FYN	Kidney	0.61801	90	Vulpes_vulpes	Vulpes_vulpes|Procavia_capensis|Arctonyx_collaris|Homo_sapiens|Pan_paniscus|Pongo_abelii|Rhinolophus_sinicus|Balaenoptera_acutorostrata|Monodelphis_domestica|Trachypithecus_francoisi
ENSG00000010818	HIVEP2	Brain	0.363206	90	Macaca_mulatta	Macaca_mulatta|Rhinolophus_sinicus|Rhinolophus_stheno|Plecotus_auritus|Procavia_capensis|Myotis_siligorensis|Hipposideros_pomona|Eonycteris_spelaea|Rhinolophus_malayanus|Macaca_fascicularis
ENSG00000010818	HIVEP2	Kidney	0.446174	90	Pachyuromys_duprasi	Pachyuromys_duprasi|Vulpes_vulpes|Eonycteris_spelaea|Erinaceus_europaeus|Procavia_capensis|Erinaceus_amurensis|Murina_hilgendorfi|Capra_hircus|Equus_caballus|Chlorocebus_sabaeus
ENSG00000010818	HIVEP2	Liver	0.67135	99	Vulpes_vulpes	Vulpes_vulpes|Atelerix_albiventris|Rhinolophus_pearsonii|Rhinolophus_stheno|Erinaceus_europaeus|Nyctereutes_procyonoides|Eonycteris_spelaea|Erinaceus_amurensis|Papio_anubis|Hipposideros_larvatus
ENSG00000010932	FMO1	Liver	0.347375	87	Paguma_larvata	Paguma_larvata|Bos_mutus|Sus_scrofa|Muntiacus_muntjak|Cryptomys_damarensis|Tylonycteris_robustula|Nyctereutes_procyonoides|Procavia_capensis|Heterocephalus_glaber|Myotis_fimbriatus
ENSG00000010932	FMO1	Brain	0.862857	85	Muntiacus_muntjak	Muntiacus_muntjak|Paguma_larvata|Erinaceus_amurensis|Rhinolophus_affinis|Hystrix_brachyura|Bos_mutus|Tupaia_belangeri|Rattus_norvegicus|Petaurus_breviceps|Myocastor_coypus
ENSG00000010932	FMO1	Kidney	0.445445	84	Sus_scrofa	Sus_scrofa|Murina_cyclotis|Murina_hilgendorfi|Rhinolophus_affinis|Tupaia_belangeri|Eonycteris_spelaea|Cryptomys_damarensis|Felis_catus|Procavia_capensis|Erinaceus_europaeus
ENSG00000011007	ELOA	Brain	0.597551	89	Bos_mutus	Bos_mutus|Oryctolagus_cuniculus|Felis_catus|Rhinolophus_stheno|Rhinolophus_luctus|Rhinolophus_affinis|Rhinolophus_sinicus|Rhinolophus_macrotis|Erinaceus_amurensis|Rhinolophus_ferrumequinum
ENSG00000011007	ELOA	Kidney	0.573946	89	Felis_catus	Felis_catus|Oryctolagus_cuniculus|Kerivoula_hardwickii|Erinaceus_amurensis|Hystrix_brachyura|Rhinolophus_macrotis|Rhinolophus_luctus|Rhinolophus_affinis|Bos_mutus|Myotis_laniger
ENSG00000011007	ELOA	Liver	0.564087	98	Sciurus_vulgaris	Sciurus_vulgaris|Felis_catus|Bos_mutus|Oryctolagus_cuniculus|Rhinolophus_macrotis|Rhinolophus_affinis|Eonycteris_spelaea|Rhinolophus_malayanus|Erinaceus_amurensis|Myotis_fimbriatus
ENSG00000011009	LYPLA2	Liver	0.321317	98	Nyctereutes_procyonoides	Nyctereutes_procyonoides|Graphiurus_kelleni|Pipistrellus_javanicus|Macaca_mulatta|Miniopterus_fuliginosus|Rhinolophus_pearsonii|Tylonycteris_robustula|Rhinolophus_affinis|Meles_meles|Balaena_mysticetus
ENSG00000011009	LYPLA2	Kidney	0.223264	89	Homo_sapiens	Homo_sapiens|Neovison_vison|Callithrix_jacchus|Pan_paniscus|Graphiurus_kelleni|Nyctereutes_procyonoides|Mustela_putorius|Vulpes_lagopus|Rhinolophus_pearsonii|Myotis_muricola
ENSG00000011009	LYPLA2	Brain	0.266896	89	Monodelphis_domestica	Monodelphis_domestica|Pipistrellus_javanicus|Neovison_vison|Graphiurus_kelleni|Petaurus_breviceps|Myotis_muricola|Murina_cyclotis|Acomys_cahirinus|Dasypus_novemcinctus|Cynopterus_sphinx
ENSG00000011021	CLCN6	Kidney	0.536954	90	Atelerix_albiventris	Atelerix_albiventris|Rattus_norvegicus|Erinaceus_amurensis|Pachyuromys_duprasi|Erinaceus_europaeus|Myocastor_coypus|Myotis_chinensis|Peromyscus_leucopus|Myotis_laniger|Ornithorhynchus_anatinus
ENSG00000011021	CLCN6	Brain	0.347038	90	Myocastor_coypus	Myocastor_coypus|Rhinolophus_sinicus|Microcebus_murinus|Callosciurus_erythraeus|Mustela_putorius|Rhinolophus_ferrumequinum|Oryctolagus_cuniculus|Tupaia_belangeri|Rhinolophus_rex|Paguma_larvata
ENSG00000011021	CLCN6	Liver	0.529816	96	Myotis_muricola	Myotis_muricola|Ornithorhynchus_anatinus|Rhinolophus_luctus|Mesocricetus_auratus|Rhinolophus_thomasi|Nyctereutes_procyonoides|Myocastor_coypus|Myotis_chinensis|Hipposideros_pomona|Sus_scrofa
ENSG00000011028	MRC2	Kidney	0.483232	89	Graphiurus_kelleni	Graphiurus_kelleni|Pipistrellus_javanicus|Kerivoula_hardwickii|Rhinolophus_ferrumequinum|Rhinolophus_luctus|Vulpes_vulpes|Vulpes_lagopus|Rhinolophus_thomasi|Miniopterus_fuliginosus|Rhinolophus_macrotis
ENSG00000011028	MRC2	Liver	0.68807	96	Vulpes_vulpes	Vulpes_vulpes|Mesocricetus_auratus|Graphiurus_kelleni|Nyctereutes_procyonoides|Mustela_sibirica|Suncus_murinus|Vulpes_lagopus|Macaca_mulatta|Ia_io|Callosciurus_erythraeus
ENSG00000011028	MRC2	Brain	0.463106	89	Hystrix_brachyura	Hystrix_brachyura|Callithrix_jacchus|Myocastor_coypus|Anourosorex_squamipes|Tylonycteris_robustula|Ia_io|Pteromys_volans|Bos_taurus|Bos_mutus|Kerivoula_hardwickii
ENSG00000011052	NME1-NME2	Liver	0.304519	101	Paguma_larvata	Paguma_larvata|Sciurus_vulgaris|Microcebus_murinus|Murina_cyclotis|Pipistrellus_javanicus|Anourosorex_squamipes|Taphozous_melanopogon|Atelerix_albiventris|Graphiurus_kelleni|Sarcophilus_harrisii
ENSG00000011052	NME1-NME2	Kidney	0.239381	91	Canis_lupus	Canis_lupus|Sus_scrofa|Rhinolophus_sinicus|Mus_musculus|Rhinolophus_macrotis|Rhinolophus_pearsonii|Meriones_unguiculatus|Pachyuromys_duprasi|Graphiurus_kelleni|Taphozous_melanopogon
ENSG00000011052	NME1-NME2	Brain	0.354484	91	Muntiacus_muntjak	Muntiacus_muntjak|Pipistrellus_javanicus|Ornithorhynchus_anatinus|Taphozous_melanopogon|Tylonycteris_robustula|Ursus_americanus|Mesocricetus_auratus|Dasypus_novemcinctus|Sciurus_vulgaris|Monodelphis_domestica
ENSG00000011083	SLC6A7	Kidney	0.875891	86	Rhinolophus_sinicus	Rhinolophus_sinicus|Mustela_putorius|Bos_taurus|Graphiurus_kelleni|Pachyuromys_duprasi|Felis_catus|Capra_hircus|Pipistrellus_javanicus|Hipposideros_armiger|Vulpes_vulpes
ENSG00000011083	SLC6A7	Brain	0.274842	87	Rhinolophus_malayanus	Rhinolophus_malayanus|Murina_cyclotis|Murina_hilgendorfi|Ornithorhynchus_anatinus|Rhinolophus_pusillus|Rhinolophus_sinicus|Rhinolophus_thomasi|Pongo_abelii|Rhinolophus_stheno|Rhinolophus_luctus
ENSG00000011083	SLC6A7	Liver	0.919268	89	Balaena_mysticetus	Balaena_mysticetus|Canis_lupus|Hipposideros_pratti|Petaurus_breviceps|Cynopterus_sphinx|Rhinolophus_sinicus|Rhinolophus_thomasi|Cavia_porcellus|Mesocricetus_auratus|Pan_paniscus
ENSG00000011105	TSPAN9	Liver	0.493613	101	Procavia_capensis	Procavia_capensis|Monodelphis_domestica|Sarcophilus_harrisii|Anourosorex_squamipes|Myocastor_coypus|Tadarida_brasiliensis|Erinaceus_europaeus|Rhinolophus_ferrumequinum|Miniopterus_fuliginosus|Mustela_sibirica
ENSG00000011105	TSPAN9	Brain	0.522112	91	Paguma_larvata	Paguma_larvata|Myotis_pilosus|Heterocephalus_glaber|Capra_hircus|Graphiurus_kelleni|Rhinolophus_pearsonii|Myotis_chinensis|Pipistrellus_javanicus|Plecotus_auritus|Nyctereutes_procyonoides
ENSG00000011105	TSPAN9	Kidney	0.516233	91	Monodelphis_domestica	Monodelphis_domestica|Erinaceus_europaeus|Vulpes_vulpes|Hipposideros_pomona|Cynopterus_sphinx|Erinaceus_amurensis|Rhinolophus_affinis|Pipistrellus_javanicus|Petaurus_breviceps|Rhinolophus_macrotis
ENSG00000011132	APBA3	Brain	0.600359	83	Sciurus_vulgaris	Sciurus_vulgaris|Ursus_americanus|Rhinolophus_thomasi|Pongo_abelii|Myotis_brandtii|Pipistrellus_javanicus|Acomys_cahirinus|Ornithorhynchus_anatinus|Pteromys_volans|Graphiurus_kelleni
ENSG00000011132	APBA3	Liver	0.525811	92	Rhinolophus_thomasi	Rhinolophus_thomasi|Sciurus_vulgaris|Graphiurus_kelleni|Rhinolophus_sinicus|Myotis_brandtii|Ursus_americanus|Myrmecophaga_tridactyla|Cynopterus_sphinx|Callosciurus_erythraeus|Hipposideros_pratti
ENSG00000011132	APBA3	Kidney	0.522683	83	Myocastor_coypus	Myocastor_coypus|Sciurus_vulgaris|Rhinolophus_thomasi|Cynopterus_sphinx|Hipposideros_pratti|Rhinolophus_sinicus|Callosciurus_erythraeus|Meriones_unguiculatus|Graphiurus_kelleni|Myotis_brandtii
ENSG00000011143	MKS1	Liver	0.561688	98	Rhinolophus_thomasi	Rhinolophus_thomasi|Rhinolophus_sinicus|Sciurus_vulgaris|Ursus_americanus|Erinaceus_amurensis|Rhinolophus_macrotis|Cavia_porcellus|Atelerix_albiventris|Macaca_mulatta|Erinaceus_europaeus
ENSG00000011143	MKS1	Brain	0.503022	89	Ornithorhynchus_anatinus	Ornithorhynchus_anatinus|Myotis_muricola|Myotis_brandtii|Procavia_capensis|Hystrix_brachyura|Petaurus_breviceps|Capra_hircus|Myotis_laniger|Kerivoula_hardwickii|Murina_cyclotis
ENSG00000011143	MKS1	Kidney	0.429042	89	Cynopterus_sphinx	Cynopterus_sphinx|Plecotus_auritus|Cavia_porcellus|Erinaceus_europaeus|Papio_anubis|Hystrix_brachyura|Nyctereutes_procyonoides|Atelerix_albiventris|Rhinolophus_thomasi|Pteromys_volans
ENSG00000011198	ABHD5	Liver	0.54948	99	Aselliscus_stoliczkanus	Aselliscus_stoliczkanus|Rhinolophus_stheno|Microcebus_murinus|Hipposideros_pomona|Pteromys_volans|Rhinolophus_macrotis|Monodelphis_domestica|Sciurus_vulgaris|Rhinolophus_ferrumequinum|Canis_lupus
ENSG00000011198	ABHD5	Brain	0.709888	89	Canis_lupus	Canis_lupus|Paguma_larvata|Hystrix_brachyura|Heterocephalus_glaber|Bos_mutus|Tupaia_belangeri|Plecotus_auritus|Macaca_fascicularis|Monodelphis_domestica|Callithrix_jacchus
ENSG00000011198	ABHD5	Kidney	0.411616	89	Vulpes_lagopus	Vulpes_lagopus|Pteromys_volans|Rhinolophus_sinicus|Canis_lupus|Plecotus_auritus|Murina_hilgendorfi|Felis_catus|Aselliscus_stoliczkanus|Nyctereutes_procyonoides|Myotis_brandtii
ENSG00000011201	ANOS1	Liver	0.921145	89	Oryctolagus_cuniculus	Oryctolagus_cuniculus|Hipposideros_armiger|Vulpes_lagopus|Meles_meles|Myrmecophaga_tridactyla|Hipposideros_larvatus|Aselliscus_stoliczkanus|Sarcophilus_harrisii|Dasypus_novemcinctus|Nyctereutes_procyonoides
ENSG00000011201	ANOS1	Kidney	0.777229	86	Cryptomys_damarensis	Cryptomys_damarensis|Hystrix_brachyura|Oryctolagus_cuniculus|Meles_meles|Miniopterus_fuliginosus|Ornithorhynchus_anatinus|Hipposideros_pomona|Balaenoptera_acutorostrata|Callithrix_jacchus|Cavia_porcellus
ENSG00000011201	ANOS1	Brain	0.44144	85	Erinaceus_amurensis	Erinaceus_amurensis|Atelerix_albiventris|Cryptomys_damarensis|Anourosorex_squamipes|Ia_io|Myotis_fimbriatus|Callithrix_jacchus|Rhinolophus_rex|Eutamias_sibiricus|Myotis_siligorensis
ENSG00000011243	AKAP8L	Brain	0.353947	89	Muntiacus_muntjak	Muntiacus_muntjak|Aselliscus_stoliczkanus|Tylonycteris_robustula|Taphozous_melanopogon|Rhinolophus_thomasi|Pachyuromys_duprasi|Dasypus_novemcinctus|Myotis_brandtii|Cavia_porcellus|Heterocephalus_glaber
ENSG00000011243	AKAP8L	Kidney	0.352797	89	Myocastor_coypus	Myocastor_coypus|Arctonyx_collaris|Atelerix_albiventris|Hipposideros_pratti|Rhinolophus_thomasi|Hystrix_brachyura|Bos_mutus|Microcebus_murinus|Dasypus_novemcinctus|Murina_leucogaster
ENSG00000011243	AKAP8L	Liver	0.389078	99	Pteromys_volans	Pteromys_volans|Rhinolophus_thomasi|Myrmecophaga_tridactyla|Sciurus_vulgaris|Muntiacus_muntjak|Graphiurus_kelleni|Hipposideros_pratti|Rhinolophus_sinicus|Ursus_americanus|Murina_hilgendorfi
ENSG00000011258	MBTD1	Kidney	0.357226	85	Bos_mutus	Bos_mutus|Kerivoula_hardwickii|Myotis_laniger|Sus_scrofa|Ornithorhynchus_anatinus|Papio_anubis|Miniopterus_fuliginosus|Rhinolophus_affinis|Hystrix_brachyura|Ia_io
ENSG00000011258	MBTD1	Brain	0.451691	86	Microcebus_murinus	Microcebus_murinus|Rhinolophus_pearsonii|Murina_hilgendorfi|Papio_anubis|Hipposideros_pratti|Rhinolophus_malayanus|Rhinolophus_sinicus|Myotis_pilosus|Paguma_larvata|Hipposideros_pomona
ENSG00000011258	MBTD1	Liver	0.428493	93	Rhinolophus_affinis	Rhinolophus_affinis|Erinaceus_amurensis|Rhinolophus_macrotis|Papio_anubis|Rhinolophus_ferrumequinum|Aselliscus_stoliczkanus|Rattus_norvegicus|Ornithorhynchus_anatinus|Sarcophilus_harrisii|Microcebus_murinus
ENSG00000011260	UTP18	Liver	0.443785	101	Muntiacus_muntjak	Muntiacus_muntjak|Petaurus_breviceps|Rhinolophus_malayanus|Ia_io|Rhinolophus_pusillus|Ornithorhynchus_anatinus|Kerivoula_hardwickii|Myocastor_coypus|Paguma_larvata|Nyctereutes_procyonoides
ENSG00000011260	UTP18	Brain	0.534514	91	Ursus_americanus	Ursus_americanus|Neovison_vison|Taphozous_melanopogon|Cavia_porcellus|Murina_leucogaster|Plecotus_auritus|Mustela_putorius|Papio_anubis|Ornithorhynchus_anatinus|Meles_meles
ENSG00000011260	UTP18	Kidney	0.385956	91	Sus_scrofa	Sus_scrofa|Taphozous_melanopogon|Aselliscus_stoliczkanus|Pongo_abelii|Atelerix_albiventris|Rhinolophus_sinicus|Pteromys_volans|Ornithorhynchus_anatinus|Myocastor_coypus|Muntiacus_muntjak
ENSG00000011275	RNF216	Kidney	0.402735	91	Callithrix_jacchus	Callithrix_jacchus|Myotis_laniger|Peromyscus_leucopus|Erinaceus_europaeus|Murina_cyclotis|Ia_io|Meriones_unguiculatus|Myotis_fimbriatus|Kerivoula_hardwickii|Ursus_americanus
ENSG00000011275	RNF216	Brain	0.407074	91	Meriones_unguiculatus	Meriones_unguiculatus|Callithrix_jacchus|Microcebus_murinus|Chlorocebus_sabaeus|Erinaceus_europaeus|Meles_meles|Papio_anubis|Mesocricetus_auratus|Equus_caballus|Mustela_putorius
ENSG00000011275	RNF216	Liver	0.506675	100	Kerivoula_hardwickii	Kerivoula_hardwickii|Myotis_laniger|Cavia_porcellus|Equus_caballus|Myotis_muricola|Hipposideros_pomona|Murina_cyclotis|Myotis_siligorensis|Myotis_fimbriatus|Hystrix_brachyura
ENSG00000011295	TTC19	Kidney	0.418908	90	Taphozous_melanopogon	Taphozous_melanopogon|Pipistrellus_javanicus|Tylonycteris_robustula|Myotis_chinensis|Murina_hilgendorfi|Neovison_vison|Meriones_unguiculatus|Rhinolophus_affinis|Callithrix_jacchus|Rhinolophus_macrotis
ENSG00000011295	TTC19	Liver	0.495165	99	Kerivoula_hardwickii	Kerivoula_hardwickii|Pipistrellus_javanicus|Myotis_chinensis|Taphozous_melanopogon|Tylonycteris_robustula|Microcebus_murinus|Meriones_unguiculatus|Murina_cyclotis|Murina_hilgendorfi|Procavia_capensis
ENSG00000011295	TTC19	Brain	0.394178	90	Monodelphis_domestica	Monodelphis_domestica|Paguma_larvata|Petaurus_breviceps|Rhinolophus_sinicus|Pipistrellus_javanicus|Pachyuromys_duprasi|Meriones_unguiculatus|Muntiacus_muntjak|Sciurus_vulgaris|Mustela_putorius
ENSG00000011304	PTBP1	Kidney	0.19252	87	Callosciurus_erythraeus	Callosciurus_erythraeus|Arctonyx_collaris|Neovison_vison|Myotis_muricola|Pteromys_volans|Nyctereutes_procyonoides|Kerivoula_hardwickii|Atelerix_albiventris|Rhinolophus_ferrumequinum|Cryptomys_damarensis
ENSG00000011304	PTBP1	Brain	0.296151	87	Murina_leucogaster	Murina_leucogaster|Myotis_brandtii|Sus_scrofa|Paguma_larvata|Bos_taurus|Mustela_putorius|Capra_hircus|Peromyscus_leucopus|Hipposideros_pratti|Meles_meles
ENSG00000011304	PTBP1	Liver	0.249828	96	Balaenoptera_borealis	Balaenoptera_borealis|Pan_troglodytes|Aselliscus_stoliczkanus|Murina_cyclotis|Pteromys_volans|Chlorocebus_sabaeus|Myotis_brandtii|Equus_caballus|Sus_scrofa|Dasypus_novemcinctus
ENSG00000011347	SYT7	Liver	0.814729	96	Homo_sapiens	Homo_sapiens|Cynopterus_sphinx|Atelerix_albiventris|Hipposideros_armiger|Erinaceus_amurensis|Erinaceus_europaeus|Eonycteris_spelaea|Vulpes_lagopus|Pteromys_volans|Papio_anubis
ENSG00000011347	SYT7	Brain	0.25088	89	Myotis_brandtii	Myotis_brandtii|Rhinolophus_stheno|Ia_io|Callithrix_jacchus|Hipposideros_pomona|Neovison_vison|Meriones_unguiculatus|Mus_musculus|Rattus_norvegicus|Mustela_putorius
ENSG00000011347	SYT7	Kidney	0.530524	89	Rhinolophus_sinicus	Rhinolophus_sinicus|Vulpes_vulpes|Procavia_capensis|Erinaceus_amurensis|Equus_caballus|Dasypus_novemcinctus|Rhinolophus_luctus|Kerivoula_hardwickii|Macaca_fascicularis|Homo_sapiens
ENSG00000011376	LARS2	Kidney	0.38752	90	Hystrix_brachyura	Hystrix_brachyura|Bos_mutus|Mesocricetus_auratus|Graphiurus_kelleni|Capra_hircus|Miniopterus_fuliginosus|Mus_musculus|Sus_scrofa|Papio_anubis|Petaurus_breviceps
ENSG00000011376	LARS2	Liver	0.535635	100	Graphiurus_kelleni	Graphiurus_kelleni|Petaurus_breviceps|Pipistrellus_javanicus|Procavia_capensis|Sarcophilus_harrisii|Callithrix_jacchus|Lemur_catta|Sus_scrofa|Bos_taurus|Bos_mutus
ENSG00000011376	LARS2	Brain	0.422952	90	Hystrix_brachyura	Hystrix_brachyura|Hipposideros_pratti|Graphiurus_kelleni|Ursus_americanus|Ornithorhynchus_anatinus|Miniopterus_fuliginosus|Sciurus_vulgaris|Cynopterus_sphinx|Felis_catus|Murina_hilgendorfi
ENSG00000011405	PIK3C2A	Kidney	0.316719	87	Microcebus_murinus	Microcebus_murinus|Myotis_laniger|Ia_io|Eutamias_sibiricus|Erinaceus_amurensis|Eonycteris_spelaea|Miniopterus_fuliginosus|Vulpes_vulpes|Nyctereutes_procyonoides|Ornithorhynchus_anatinus
ENSG00000011405	PIK3C2A	Brain	0.566148	88	Hystrix_brachyura	Hystrix_brachyura|Hipposideros_pratti|Rhinolophus_pearsonii|Rhinolophus_ferrumequinum|Bos_taurus|Erinaceus_amurensis|Murina_hilgendorfi|Rhinolophus_sinicus|Paguma_larvata|Mustela_putorius
ENSG00000011405	PIK3C2A	Liver	0.564576	97	Pteromys_volans	Pteromys_volans|Eonycteris_spelaea|Rhinolophus_pearsonii|Ornithorhynchus_anatinus|Mustela_putorius|Erinaceus_amurensis|Trachypithecus_francoisi|Rhinolophus_ferrumequinum|Mus_musculus|Rhinolophus_luctus
ENSG00000011422	PLAUR	Kidney	0.74102	86	Rhinolophus_sinicus	Rhinolophus_sinicus|Plecotus_auritus|Mustela_sibirica|Balaenoptera_acutorostrata|Pan_paniscus|Arctonyx_collaris|Chlorocebus_sabaeus|Felis_catus|Hipposideros_pratti|Atelerix_albiventris
ENSG00000011422	PLAUR	Brain	0.742841	85	Dasypus_novemcinctus	Dasypus_novemcinctus|Pan_paniscus|Meriones_unguiculatus|Kerivoula_hardwickii|Cryptomys_damarensis|Pan_troglodytes|Meles_meles|Tylonycteris_robustula|Sus_scrofa|Arctonyx_collaris
ENSG00000011422	PLAUR	Liver	0.70586	92	Rhinolophus_thomasi	Rhinolophus_thomasi|Rhinolophus_sinicus|Murina_cyclotis|Rhinolophus_macrotis|Myotis_brandtii|Ursus_americanus|Myotis_chinensis|Anourosorex_squamipes|Rhinolophus_luctus|Daubentonia_madagascariensis
ENSG00000011426	ANLN	Kidney	0.787324	89	Rhinolophus_rex	Rhinolophus_rex|Capra_hircus|Rhinolophus_macrotis|Rhinolophus_pusillus|Rhinolophus_stheno|Rhinolophus_luctus|Felis_catus|Pteromys_volans|Callithrix_jacchus|Hystrix_brachyura
ENSG00000011426	ANLN	Liver	0.773866	93	Callosciurus_erythraeus	Callosciurus_erythraeus|Sus_scrofa|Kerivoula_hardwickii|Rhinolophus_malayanus|Petaurus_breviceps|Trachypithecus_francoisi|Meles_meles|Microcebus_murinus|Ia_io|Lemur_catta
ENSG00000011426	ANLN	Brain	0.484823	89	Myocastor_coypus	Myocastor_coypus|Bos_taurus|Myotis_pilosus|Sciurus_vulgaris|Hystrix_brachyura|Macaca_fascicularis|Tupaia_belangeri|Kerivoula_hardwickii|Hipposideros_pratti|Pteromys_volans
ENSG00000011451	WIZ	Brain	0.554064	89	Monodelphis_domestica	Monodelphis_domestica|Petaurus_breviceps|Callithrix_jacchus|Pongo_abelii|Procavia_capensis|Rhinolophus_malayanus|Neovison_vison|Myotis_brandtii|Homo_sapiens|Anourosorex_squamipes
ENSG00000011451	WIZ	Kidney	0.470232	89	Neovison_vison	Neovison_vison|Petaurus_breviceps|Pteromys_volans|Hipposideros_armiger|Hipposideros_pratti|Hipposideros_pomona|Myotis_muricola|Callosciurus_erythraeus|Rhinolophus_malayanus|Rhinolophus_affinis
ENSG00000011451	WIZ	Liver	0.519247	99	Monodelphis_domestica	Monodelphis_domestica|Sarcophilus_harrisii|Neovison_vison|Anourosorex_squamipes|Rhinolophus_stheno|Cryptomys_damarensis|Sciurus_vulgaris|Myotis_muricola|Petaurus_breviceps|Myotis_brandtii
ENSG00000011454	RABGAP1	Liver	0.469367	100	Nyctereutes_procyonoides	Nyctereutes_procyonoides|Sciurus_vulgaris|Canis_lupus|Oryctolagus_cuniculus|Meles_meles|Rattus_norvegicus|Rhinolophus_ferrumequinum|Mesocricetus_auratus|Hipposideros_pomona|Eonycteris_spelaea
ENSG00000011454	RABGAP1	Kidney	0.36738	90	Rhinolophus_ferrumequinum	Rhinolophus_ferrumequinum|Rhinolophus_affinis|Rhinolophus_pusillus|Ursus_americanus|Microcebus_murinus|Mesocricetus_auratus|Miniopterus_fuliginosus|Eonycteris_spelaea|Tupaia_belangeri|Hipposideros_pomona
ENSG00000011454	RABGAP1	Brain	0.394507	90	Hystrix_brachyura	Hystrix_brachyura|Paguma_larvata|Hipposideros_pratti|Sciurus_vulgaris|Rhinolophus_sinicus|Rhinolophus_pearsonii|Rhinolophus_ferrumequinum|Mesocricetus_auratus|Pan_paniscus|Eutamias_sibiricus
ENSG00000011465	DCN	Brain	0.335041	90	Hystrix_brachyura	Hystrix_brachyura|Vulpes_vulpes|Erinaceus_europaeus|Oryctolagus_cuniculus|Dasypus_novemcinctus|Muntiacus_muntjak|Callithrix_jacchus|Pipistrellus_javanicus|Heterocephalus_glaber|Cryptomys_damarensis
ENSG00000011465	DCN	Liver	0.281162	99	Sarcophilus_harrisii	Sarcophilus_harrisii|Balaenoptera_acutorostrata|Pan_paniscus|Erinaceus_europaeus|Procavia_capensis|Papio_anubis|Mustela_putorius|Callosciurus_erythraeus|Anourosorex_squamipes|Vulpes_vulpes
ENSG00000011465	DCN	Kidney	0.245273	90	Pachyuromys_duprasi	Pachyuromys_duprasi|Meles_meles|Myrmecophaga_tridactyla|Atelerix_albiventris|Arctonyx_collaris|Rhinolophus_malayanus|Rhinolophus_luctus|Rhinolophus_thomasi|Erinaceus_europaeus|Vulpes_vulpes
ENSG00000011478	QPCTL	Kidney	0.573727	89	Pachyuromys_duprasi	Pachyuromys_duprasi|Rhinolophus_sinicus|Petaurus_breviceps|Ornithorhynchus_anatinus|Taphozous_melanopogon|Graphiurus_kelleni|Mesocricetus_auratus|Arctonyx_collaris|Equus_caballus|Muntiacus_muntjak
ENSG00000011478	QPCTL	Brain	0.41935	89	Cynopterus_sphinx	Cynopterus_sphinx|Pachyuromys_duprasi|Mesocricetus_auratus|Muntiacus_muntjak|Rhinolophus_ferrumequinum|Rhinolophus_stheno|Ornithorhynchus_anatinus|Procavia_capensis|Arctonyx_collaris|Rhinolophus_malayanus
ENSG00000011478	QPCTL	Liver	0.425837	97	Aselliscus_stoliczkanus	Aselliscus_stoliczkanus|Rhinolophus_macrotis|Rhinolophus_affinis|Taphozous_melanopogon|Rhinolophus_stheno|Rhinolophus_pearsonii|Rhinolophus_thomasi|Rhinolophus_malayanus|Rhinolophus_luctus|Ornithorhynchus_anatinus
ENSG00000011485	PPP5C	Kidney	0.239135	89	Rhinolophus_malayanus	Rhinolophus_malayanus|Rhinolophus_ferrumequinum|Rhinolophus_thomasi|Murina_cyclotis|Mustela_putorius|Graphiurus_kelleni|Rhinolophus_affinis|Sciurus_vulgaris|Rhinolophus_pearsonii|Rhinolophus_pusillus
ENSG00000011485	PPP5C	Liver	0.351664	99	Callosciurus_erythraeus	Callosciurus_erythraeus|Murina_hilgendorfi|Neovison_vison|Rhinolophus_thomasi|Papio_anubis|Homo_sapiens|Murina_cyclotis|Pteromys_volans|Peromyscus_leucopus|Acomys_cahirinus
ENSG00000011485	PPP5C	Brain	0.263486	89	Vulpes_vulpes	Vulpes_vulpes|Pachyuromys_duprasi|Dasypus_novemcinctus|Graphiurus_kelleni|Murina_cyclotis|Hystrix_brachyura|Pongo_abelii|Tupaia_belangeri|Ornithorhynchus_anatinus|Myotis_laniger
ENSG00000011523	CEP68	Liver	0.629571	91	Murina_cyclotis	Murina_cyclotis|Pachyuromys_duprasi|Murina_hilgendorfi|Mustela_putorius|Myotis_fimbriatus|Neovison_vison|Vulpes_lagopus|Myotis_chinensis|Rattus_norvegicus|Mus_musculus
ENSG00000011523	CEP68	Kidney	0.418739	85	Vulpes_vulpes	Vulpes_vulpes|Pachyuromys_duprasi|Neovison_vison|Vulpes_lagopus|Oryctolagus_cuniculus|Mustela_putorius|Rattus_norvegicus|Papio_anubis|Mus_musculus|Myotis_fimbriatus
ENSG00000011523	CEP68	Brain	0.325322	86	Hipposideros_pratti	Hipposideros_pratti|Vulpes_lagopus|Hipposideros_armiger|Oryctolagus_cuniculus|Rhinolophus_macrotis|Hipposideros_larvatus|Rattus_norvegicus|Capra_hircus|Rhinolophus_rex|Mustela_putorius
ENSG00000011566	MAP4K3	Liver	0.436552	92	Acomys_cahirinus	Acomys_cahirinus|Microcebus_murinus|Meriones_unguiculatus|Nycticebus_coucang|Bos_taurus|Heterocephalus_glaber|Peromyscus_leucopus|Papio_anubis|Atelerix_albiventris|Erinaceus_europaeus
ENSG00000011566	MAP4K3	Brain	0.360329	85	Atelerix_albiventris	Atelerix_albiventris|Papio_anubis|Erinaceus_europaeus|Heterocephalus_glaber|Microcebus_murinus|Anourosorex_squamipes|Rhinolophus_stheno|Erinaceus_amurensis|Rhinolophus_malayanus|Rhinolophus_pearsonii
ENSG00000011566	MAP4K3	Kidney	0.366099	84	Papio_anubis	Papio_anubis|Erinaceus_amurensis|Erinaceus_europaeus|Peromyscus_leucopus|Cryptomys_damarensis|Mesocricetus_auratus|Eutamias_sibiricus|Tupaia_belangeri|Sus_scrofa|Meriones_unguiculatus
ENSG00000011600	TYROBP	Kidney	0.528306	81	Atelerix_albiventris	Atelerix_albiventris|Rhinolophus_sinicus|Procavia_capensis|Myocastor_coypus|Taphozous_melanopogon|Pan_paniscus|Vulpes_vulpes|Pan_troglodytes|Hystrix_brachyura|Pongo_abelii
ENSG00000011600	TYROBP	Brain	0.447529	80	Pan_paniscus	Pan_paniscus|Cryptomys_damarensis|Arctonyx_collaris|Dasypus_novemcinctus|Taphozous_melanopogon|Heterocephalus_glaber|Miniopterus_fuliginosus|Pan_troglodytes|Myocastor_coypus|Meriones_unguiculatus
ENSG00000011600	TYROBP	Liver	0.418822	87	Taphozous_melanopogon	Taphozous_melanopogon|Atelerix_albiventris|Pteromys_volans|Vulpes_vulpes|Pongo_abelii|Cynopterus_sphinx|Pachyuromys_duprasi|Rhinolophus_sinicus|Procavia_capensis|Ursus_americanus
ENSG00000011677	GABRA3	Brain	0.345762	83	Equus_caballus	Equus_caballus|Cynopterus_sphinx|Rhinolophus_stheno|Rhinolophus_thomasi|Eonycteris_spelaea|Cryptomys_damarensis|Hipposideros_pomona|Canis_lupus|Bos_mutus|Rhinolophus_rex
ENSG00000011677	GABRA3	Liver	0.948888	85	Cynopterus_sphinx	Cynopterus_sphinx|Eonycteris_spelaea|Erinaceus_amurensis|Myotis_laniger|Equus_caballus|Peromyscus_leucopus|Myotis_siligorensis|Rhinolophus_rex|Rhinolophus_sinicus|Mus_musculus
ENSG00000011677	GABRA3	Kidney	0.889284	81	Cynopterus_sphinx	Cynopterus_sphinx|Canis_lupus|Balaenoptera_acutorostrata|Vulpes_lagopus|Rhinolophus_sinicus|Erinaceus_amurensis|Eonycteris_spelaea|Vulpes_vulpes|Hipposideros_pratti|Equus_caballus
ENSG00000012048	BRCA1	Kidney	0.89998	79	Hystrix_brachyura	Hystrix_brachyura|Meriones_unguiculatus|Miniopterus_fuliginosus|Petaurus_breviceps|Kerivoula_hardwickii|Myocastor_coypus|Papio_anubis|Macaca_fascicularis|Pongo_abelii|Muntiacus_muntjak
ENSG00000012048	BRCA1	Brain	0.792743	78	Hystrix_brachyura	Hystrix_brachyura|Anourosorex_squamipes|Chlorocebus_sabaeus|Hipposideros_pomona|Macaca_fascicularis|Microcebus_murinus|Papio_anubis|Hipposideros_armiger|Sus_scrofa|Bos_taurus
ENSG00000012048	BRCA1	Liver	0.889775	86	Bos_mutus	Bos_mutus|Bos_taurus|Kerivoula_hardwickii|Lemur_catta|Meriones_unguiculatus|Muntiacus_muntjak|Anourosorex_squamipes|Petaurus_breviceps|Delphinus_delphis|Capra_hircus
ENSG00000012061	ERCC1	Brain	0.470467	89	Tylonycteris_robustula	Tylonycteris_robustula|Pipistrellus_javanicus|Taphozous_melanopogon|Muntiacus_muntjak|Rhinolophus_thomasi|Ursus_americanus|Pongo_abelii|Pan_troglodytes|Aselliscus_stoliczkanus|Myotis_brandtii
ENSG00000012061	ERCC1	Kidney	0.360386	89	Plecotus_auritus	Plecotus_auritus|Rhinolophus_thomasi|Pachyuromys_duprasi|Myotis_chinensis|Pan_paniscus|Pongo_abelii|Sciurus_vulgaris|Graphiurus_kelleni|Procavia_capensis|Homo_sapiens
ENSG00000012061	ERCC1	Liver	0.39304	99	Graphiurus_kelleni	Graphiurus_kelleni|Paguma_larvata|Pachyuromys_duprasi|Ursus_americanus|Pan_troglodytes|Hystrix_brachyura|Pongo_abelii|Homo_sapiens|Pan_paniscus|Taphozous_melanopogon
ENSG00000012124	CD22	Kidney	0.8069	76	Rhinolophus_stheno	Rhinolophus_stheno|Rhinolophus_sinicus|Balaenoptera_acutorostrata|Callithrix_jacchus|Vulpes_vulpes|Miniopterus_fuliginosus|Atelerix_albiventris|Eonycteris_spelaea|Myocastor_coypus|Nyctereutes_procyonoides
ENSG00000012124	CD22	Brain	0.902437	73	Homo_sapiens	Homo_sapiens|Cryptomys_damarensis|Atelerix_albiventris|Erinaceus_amurensis|Pan_troglodytes|Nyctereutes_procyonoides|Macaca_mulatta|Pteromys_volans|Erinaceus_europaeus|Capra_hircus
ENSG00000012124	CD22	Liver	0.795086	77	Eonycteris_spelaea	Eonycteris_spelaea|Procavia_capensis|Vulpes_vulpes|Myocastor_coypus|Cynopterus_sphinx|Hipposideros_pomona|Rhinolophus_thomasi|Callithrix_jacchus|Vulpes_lagopus|Mustela_putorius
ENSG00000012171	SEMA3B	Liver	0.728936	91	Pongo_abelii	Pongo_abelii|Cavia_porcellus|Graphiurus_kelleni|Callosciurus_erythraeus|Balaenoptera_acutorostrata|Pan_troglodytes|Macaca_mulatta|Balaena_mysticetus|Canis_lupus|Erinaceus_amurensis
ENSG00000012171	SEMA3B	Kidney	0.32956	88	Graphiurus_kelleni	Graphiurus_kelleni|Balaenoptera_acutorostrata|Homo_sapiens|Myotis_fimbriatus|Chlorocebus_sabaeus|Macaca_mulatta|Bos_mutus|Myotis_chinensis|Erinaceus_amurensis|Myocastor_coypus
ENSG00000012171	SEMA3B	Brain	0.662555	88	Homo_sapiens	Homo_sapiens|Pan_troglodytes|Ursus_americanus|Oryctolagus_cuniculus|Paguma_larvata|Pipistrellus_javanicus|Macaca_mulatta|Pteromys_volans|Chlorocebus_sabaeus|Cryptomys_damarensis
ENSG00000012174	MBTPS2	Liver	0.494635	89	Aselliscus_stoliczkanus	Aselliscus_stoliczkanus|Rhinolophus_rex|Balaenoptera_acutorostrata|Rhinolophus_pearsonii|Macaca_fascicularis|Felis_catus|Mustela_putorius|Chlorocebus_sabaeus|Monodelphis_domestica|Cynopterus_sphinx
ENSG00000012174	MBTPS2	Kidney	0.452875	79	Cynopterus_sphinx	Cynopterus_sphinx|Balaenoptera_acutorostrata|Felis_catus|Rhinolophus_rex|Rhinolophus_affinis|Monodelphis_domestica|Rhinolophus_stheno|Myotis_laniger|Myotis_brandtii|Mus_musculus
ENSG00000012174	MBTPS2	Brain	0.516108	80	Cynopterus_sphinx	Cynopterus_sphinx|Microcebus_murinus|Rhinolophus_rex|Rhinolophus_pearsonii|Rhinolophus_stheno|Rhinolophus_ferrumequinum|Rhinolophus_macrotis|Rhinolophus_affinis|Dasypus_novemcinctus|Callithrix_jacchus
ENSG00000012211	PRICKLE3	Kidney	0.624757	78	Plecotus_auritus	Plecotus_auritus|Pachyuromys_duprasi|Petaurus_breviceps|Vulpes_lagopus|Vulpes_vulpes|Myotis_pilosus|Canis_lupus|Pan_paniscus|Cryptomys_damarensis|Heterocephalus_glaber
ENSG00000012211	PRICKLE3	Liver	0.561967	82	Vulpes_vulpes	Vulpes_vulpes|Canis_lupus|Petaurus_breviceps|Vulpes_lagopus|Pachyuromys_duprasi|Sciurus_vulgaris|Pteromys_volans|Mesocricetus_auratus|Taphozous_melanopogon|Plecotus_auritus
ENSG00000012211	PRICKLE3	Brain	0.671043	78	Tylonycteris_robustula	Tylonycteris_robustula|Heterocephalus_glaber|Canis_lupus|Cryptomys_damarensis|Petaurus_breviceps|Myotis_brandtii|Bos_taurus|Rattus_norvegicus|Chlorocebus_sabaeus|Mesocricetus_auratus
ENSG00000012223	LTF	Liver	0.767721	73	Petaurus_breviceps	Petaurus_breviceps|Ornithorhynchus_anatinus|Trachypithecus_francoisi|Vulpes_vulpes|Sciurus_vulgaris|Myrmecophaga_tridactyla|Taphozous_melanopogon|Vulpes_lagopus|Rhinolophus_sinicus|Rhinolophus_malayanus
ENSG00000012232	EXTL3	Kidney	0.485871	90	Myotis_laniger	Myotis_laniger|Ia_io|Vulpes_vulpes|Myotis_siligorensis|Hipposideros_pomona|Myotis_fimbriatus|Myotis_muricola|Murina_hilgendorfi|Kerivoula_hardwickii|Myotis_brandtii
ENSG00000012232	EXTL3	Brain	0.405007	90	Hystrix_brachyura	Hystrix_brachyura|Rhinolophus_sinicus|Pteromys_volans|Mus_musculus|Pachyuromys_duprasi|Rhinolophus_ferrumequinum|Hipposideros_pratti|Vulpes_lagopus|Mesocricetus_auratus|Macaca_mulatta
ENSG00000012232	EXTL3	Liver	0.536298	100	Rhinolophus_ferrumequinum	Rhinolophus_ferrumequinum|Hipposideros_armiger|Nyctereutes_procyonoides|Aselliscus_stoliczkanus|Acomys_cahirinus|Rhinolophus_affinis|Oryctolagus_cuniculus|Heterocephalus_glaber|Rhinolophus_luctus|Hipposideros_larvatus
ENSG00000012504	NR1H4	Brain	0.93641	89	Rhinolophus_affinis	Rhinolophus_affinis|Atelerix_albiventris|Myotis_laniger|Erinaceus_europaeus|Myotis_chinensis|Pteromys_volans|Vulpes_vulpes|Myocastor_coypus|Myotis_brandtii|Ia_io
ENSG00000012504	NR1H4	Liver	0.27353	99	Microcebus_murinus	Microcebus_murinus|Atelerix_albiventris|Heterocephalus_glaber|Myocastor_coypus|Murina_cyclotis|Cryptomys_damarensis|Sciurus_vulgaris|Murina_hilgendorfi|Tupaia_belangeri|Mesocricetus_auratus
ENSG00000012504	NR1H4	Kidney	0.503368	89	Mus_musculus	Mus_musculus|Rhinolophus_sinicus|Sus_scrofa|Murina_hilgendorfi|Papio_anubis|Atelerix_albiventris|Hipposideros_pomona|Pachyuromys_duprasi|Myocastor_coypus|Bos_mutus
ENSG00000012660	ELOVL5	Kidney	0.399405	89	Neovison_vison	Neovison_vison|Ornithorhynchus_anatinus|Miniopterus_fuliginosus|Peromyscus_leucopus|Vulpes_vulpes|Myocastor_coypus|Myotis_laniger|Meriones_unguiculatus|Myotis_muricola|Heterocephalus_glaber
ENSG00000012660	ELOVL5	Liver	0.36261	99	Balaenoptera_borealis	Balaenoptera_borealis|Meriones_unguiculatus|Tylonycteris_robustula|Rattus_norvegicus|Daubentonia_madagascariensis|Mesocricetus_auratus|Bos_mutus|Peromyscus_leucopus|Rhinolophus_ferrumequinum|Rhinolophus_luctus
ENSG00000012660	ELOVL5	Brain	0.343337	89	Myotis_fimbriatus	Myotis_fimbriatus|Myocastor_coypus|Bos_taurus|Myotis_pilosus|Myotis_chinensis|Ornithorhynchus_anatinus|Ia_io|Hipposideros_armiger|Neovison_vison|Anourosorex_squamipes
ENSG00000012822	CALCOCO1	Kidney	0.282977	89	Cynopterus_sphinx	Cynopterus_sphinx|Nyctereutes_procyonoides|Murina_leucogaster|Myotis_muricola|Rhinolophus_pusillus|Erinaceus_amurensis|Rhinolophus_rex|Rhinolophus_thomasi|Homo_sapiens|Rhinolophus_macrotis
ENSG00000012822	CALCOCO1	Liver	0.488799	99	Sus_scrofa	Sus_scrofa|Erinaceus_amurensis|Pteromys_volans|Cynopterus_sphinx|Rhinolophus_thomasi|Dasypus_novemcinctus|Rhinolophus_pearsonii|Atelerix_albiventris|Aselliscus_stoliczkanus|Balaenoptera_acutorostrata
ENSG00000012822	CALCOCO1	Brain	0.287885	89	Pteromys_volans	Pteromys_volans|Procavia_capensis|Vulpes_vulpes|Rhinolophus_sinicus|Rhinolophus_pusillus|Dasypus_novemcinctus|Pan_troglodytes|Homo_sapiens|Pan_paniscus|Rhinolophus_thomasi
ENSG00000012983	MAP4K5	Brain	0.394546	79	Microcebus_murinus	Microcebus_murinus|Chlorocebus_sabaeus|Papio_anubis|Heterocephalus_glaber|Procavia_capensis|Neovison_vison|Bos_taurus|Rhinolophus_pearsonii|Meles_meles|Myocastor_coypus
ENSG00000012983	MAP4K5	Liver	0.49537	87	Nycticebus_coucang	Nycticebus_coucang|Microcebus_murinus|Rattus_norvegicus|Papio_anubis|Acomys_cahirinus|Meles_meles|Rhinolophus_malayanus|Felis_catus|Myotis_brandtii|Mus_musculus
ENSG00000012983	MAP4K5	Kidney	0.250135	80	Papio_anubis	Papio_anubis|Rhinolophus_pusillus|Neovison_vison|Rhinolophus_rex|Felis_catus|Meles_meles|Microcebus_murinus|Heterocephalus_glaber|Oryctolagus_cuniculus|Mesocricetus_auratus
ENSG00000013016	EHD3	Kidney	0.45955	82	Pachyuromys_duprasi	Pachyuromys_duprasi|Rhinolophus_sinicus|Murina_cyclotis|Myocastor_coypus|Hipposideros_armiger|Hipposideros_pratti|Pan_paniscus|Pipistrellus_javanicus|Pongo_abelii|Graphiurus_kelleni
ENSG00000013016	EHD3	Liver	0.417335	90	Ia_io	Ia_io|Rattus_norvegicus|Balaena_mysticetus|Myocastor_coypus|Cavia_porcellus|Mustela_sibirica|Heterocephalus_glaber|Dasypus_novemcinctus|Cryptomys_damarensis|Hipposideros_armiger
ENSG00000013016	EHD3	Brain	0.346304	81	Sciurus_vulgaris	Sciurus_vulgaris|Neovison_vison|Kerivoula_hardwickii|Cynopterus_sphinx|Callithrix_jacchus|Vulpes_lagopus|Macaca_mulatta|Murina_cyclotis|Homo_sapiens|Myotis_muricola
ENSG00000013293	SLC7A14	Kidney	0.90371	87	Rhinolophus_sinicus	Rhinolophus_sinicus|Rhinolophus_stheno|Murina_cyclotis|Miniopterus_fuliginosus|Cryptomys_damarensis|Ornithorhynchus_anatinus|Murina_hilgendorfi|Plecotus_auritus|Eonycteris_spelaea|Myotis_chinensis
ENSG00000013293	SLC7A14	Brain	0.410414	87	Callithrix_jacchus	Callithrix_jacchus|Cavia_porcellus|Rhinolophus_stheno|Capra_hircus|Mus_musculus|Canis_lupus|Rhinolophus_affinis|Felis_catus|Chlorocebus_sabaeus|Eonycteris_spelaea
ENSG00000013293	SLC7A14	Liver	0.974111	91	Myrmecophaga_tridactyla	Myrmecophaga_tridactyla|Lemur_catta|Myotis_muricola|Erinaceus_europaeus|Rhinolophus_luctus|Macaca_fascicularis|Homo_sapiens|Dasypus_novemcinctus|Papio_anubis|Pan_paniscus
ENSG00000013297	CLDN11	Brain	0.407343	88	Myocastor_coypus	Myocastor_coypus|Vulpes_vulpes|Vulpes_lagopus|Anourosorex_squamipes|Procavia_capensis|Nyctereutes_procyonoides|Graphiurus_kelleni|Sus_scrofa|Homo_sapiens|Monodelphis_domestica
ENSG00000013297	CLDN11	Liver	0.847021	92	Mustela_putorius	Mustela_putorius|Mustela_sibirica|Lemur_catta|Pteromys_volans|Rhinolophus_rex|Papio_anubis|Aselliscus_stoliczkanus|Dasypus_novemcinctus|Meles_meles|Nycticebus_coucang
ENSG00000013297	CLDN11	Kidney	0.788427	88	Sciurus_vulgaris	Sciurus_vulgaris|Hystrix_brachyura|Pachyuromys_duprasi|Graphiurus_kelleni|Oryctolagus_cuniculus|Homo_sapiens|Rhinolophus_sinicus|Myrmecophaga_tridactyla|Vulpes_vulpes|Mesocricetus_auratus
ENSG00000013306	SLC25A39	Liver	0.292983	99	Atelerix_albiventris	Atelerix_albiventris|Sarcophilus_harrisii|Anourosorex_squamipes|Rhinolophus_pusillus|Ursus_americanus|Miniopterus_fuliginosus|Mus_musculus|Peromyscus_leucopus|Monodelphis_domestica|Graphiurus_kelleni
ENSG00000013306	SLC25A39	Kidney	0.221785	89	Graphiurus_kelleni	Graphiurus_kelleni|Rhinolophus_malayanus|Taphozous_melanopogon|Rhinolophus_sinicus|Vulpes_lagopus|Rhinolophus_pusillus|Atelerix_albiventris|Microcebus_murinus|Mus_musculus|Pteromys_volans
ENSG00000013306	SLC25A39	Brain	0.330413	89	Taphozous_melanopogon	Taphozous_melanopogon|Pipistrellus_javanicus|Hystrix_brachyura|Cryptomys_damarensis|Nyctereutes_procyonoides|Pan_paniscus|Pongo_abelii|Homo_sapiens|Pan_troglodytes|Erinaceus_amurensis
ENSG00000013364	MVP	Brain	0.501142	91	Pipistrellus_javanicus	Pipistrellus_javanicus|Paguma_larvata|Mustela_sibirica|Canis_lupus|Muntiacus_muntjak|Aselliscus_stoliczkanus|Myotis_pilosus|Rhinolophus_thomasi|Tylonycteris_robustula|Oryctolagus_cuniculus
ENSG00000013364	MVP	Liver	0.357582	101	Rhinolophus_stheno	Rhinolophus_stheno|Vulpes_vulpes|Bos_taurus|Rhinolophus_sinicus|Rhinolophus_rex|Rhinolophus_thomasi|Rhinolophus_luctus|Pachyuromys_duprasi|Myrmecophaga_tridactyla|Equus_caballus
ENSG00000013364	MVP	Kidney	0.297706	91	Rhinolophus_ferrumequinum	Rhinolophus_ferrumequinum|Pachyuromys_duprasi|Neovison_vison|Rhinolophus_sinicus|Homo_sapiens|Rhinolophus_pearsonii|Rhinolophus_luctus|Rhinolophus_thomasi|Pongo_abelii|Rhinolophus_stheno
ENSG00000013374	NUB1	Liver	0.391419	100	Atelerix_albiventris	Atelerix_albiventris|Erinaceus_amurensis|Cynopterus_sphinx|Ornithorhynchus_anatinus|Rhinolophus_malayanus|Hipposideros_pomona|Mesocricetus_auratus|Pteromys_volans|Dasypus_novemcinctus|Nyctereutes_procyonoides
ENSG00000013374	NUB1	Brain	0.301808	90	Myotis_chinensis	Myotis_chinensis|Vulpes_vulpes|Erinaceus_amurensis|Peromyscus_leucopus|Miniopterus_fuliginosus|Meriones_unguiculatus|Rattus_norvegicus|Cynopterus_sphinx|Mus_musculus|Ornithorhynchus_anatinus
ENSG00000013374	NUB1	Kidney	0.343551	90	Atelerix_albiventris	Atelerix_albiventris|Erinaceus_amurensis|Ornithorhynchus_anatinus|Cynopterus_sphinx|Muntiacus_muntjak|Neovison_vison|Taphozous_melanopogon|Dasypus_novemcinctus|Myrmecophaga_tridactyla|Myocastor_coypus
ENSG00000013375	PGM3	Kidney	0.620764	91	Ornithorhynchus_anatinus	Ornithorhynchus_anatinus|Equus_caballus|Ursus_americanus|Balaenoptera_acutorostrata|Petaurus_breviceps|Nyctereutes_procyonoides|Cynopterus_sphinx|Capra_hircus|Mesocricetus_auratus|Peromyscus_leucopus
ENSG00000013375	PGM3	Liver	0.522474	101	Anourosorex_squamipes	Anourosorex_squamipes|Cynopterus_sphinx|Atelerix_albiventris|Taphozous_melanopogon|Rhinolophus_affinis|Tylonycteris_robustula|Dasypus_novemcinctus|Kerivoula_hardwickii|Hipposideros_armiger|Hipposideros_pratti
ENSG00000013375	PGM3	Brain	0.4806	91	Myocastor_coypus	Myocastor_coypus|Hystrix_brachyura|Nyctereutes_procyonoides|Anourosorex_squamipes|Arctonyx_collaris|Heterocephalus_glaber|Bos_mutus|Microcebus_murinus|Callithrix_jacchus|Muntiacus_muntjak
ENSG00000013392	RWDD2A	Brain	0.420573	79	Graphiurus_kelleni	Graphiurus_kelleni|Muntiacus_muntjak|Rhinolophus_thomasi|Mesocricetus_auratus|Petaurus_breviceps|Taphozous_melanopogon|Eutamias_sibiricus|Pteromys_volans|Myotis_siligorensis|Monodelphis_domestica
ENSG00000013392	RWDD2A	Kidney	0.596804	78	Graphiurus_kelleni	Graphiurus_kelleni|Dasypus_novemcinctus|Mesocricetus_auratus|Sciurus_vulgaris|Chlorocebus_sabaeus|Plecotus_auritus|Rhinolophus_sinicus|Pteromys_volans|Oryctolagus_cuniculus|Muntiacus_muntjak
ENSG00000013392	RWDD2A	Liver	0.69068	85	Dasypus_novemcinctus	Dasypus_novemcinctus|Sciurus_vulgaris|Chlorocebus_sabaeus|Capra_hircus|Pteromys_volans|Vulpes_vulpes|Graphiurus_kelleni|Rhinolophus_malayanus|Lemur_catta|Homo_sapiens
ENSG00000013441	CLK1	Kidney	0.350213	88	Plecotus_auritus	Plecotus_auritus|Eonycteris_spelaea|Myocastor_coypus|Procavia_capensis|Hipposideros_pratti|Rhinolophus_thomasi|Oryctolagus_cuniculus|Arctonyx_collaris|Pachyuromys_duprasi|Balaenoptera_acutorostrata
ENSG00000013441	CLK1	Brain	0.437491	88	Ursus_americanus	Ursus_americanus|Paguma_larvata|Macaca_fascicularis|Oryctolagus_cuniculus|Arctonyx_collaris|Pachyuromys_duprasi|Capra_hircus|Hipposideros_armiger|Papio_anubis|Eonycteris_spelaea
ENSG00000013441	CLK1	Liver	0.415728	96	Rhinolophus_thomasi	Rhinolophus_thomasi|Ursus_americanus|Plecotus_auritus|Sciurus_vulgaris|Pachyuromys_duprasi|Paguma_larvata|Hipposideros_pratti|Balaenoptera_acutorostrata|Pteromys_volans|Pan_paniscus
ENSG00000013503	POLR3B	Kidney	0.505605	90	Pipistrellus_javanicus	Pipistrellus_javanicus|Rhinolophus_luctus|Tylonycteris_robustula|Ia_io|Meriones_unguiculatus|Hystrix_brachyura|Eonycteris_spelaea|Sciurus_vulgaris|Murina_hilgendorfi|Oryctolagus_cuniculus
ENSG00000013503	POLR3B	Brain	0.439672	90	Vulpes_lagopus	Vulpes_lagopus|Vulpes_vulpes|Miniopterus_fuliginosus|Heterocephalus_glaber|Pipistrellus_javanicus|Pteromys_volans|Myotis_chinensis|Nyctereutes_procyonoides|Anourosorex_squamipes|Myotis_pilosus
ENSG00000013503	POLR3B	Liver	0.59575	97	Oryctolagus_cuniculus	Oryctolagus_cuniculus|Rhinolophus_luctus|Bos_mutus|Microcebus_murinus|Tylonycteris_robustula|Pipistrellus_javanicus|Pongo_abelii|Pteromys_volans|Sciurus_vulgaris|Monodelphis_domestica
ENSG00000013523	ANGEL1	Kidney	0.46955	89	Erinaceus_amurensis	Erinaceus_amurensis|Nyctereutes_procyonoides|Atelerix_albiventris|Myotis_laniger|Balaenoptera_acutorostrata|Ia_io|Myotis_muricola|Kerivoula_hardwickii|Cynopterus_sphinx|Myotis_chinensis
ENSG00000013523	ANGEL1	Brain	0.391389	89	Graphiurus_kelleni	Graphiurus_kelleni|Chlorocebus_sabaeus|Myotis_pilosus|Callosciurus_erythraeus|Myotis_fimbriatus|Oryctolagus_cuniculus|Erinaceus_amurensis|Petaurus_breviceps|Vulpes_vulpes|Cavia_porcellus
ENSG00000013523	ANGEL1	Liver	0.598216	98	Macaca_mulatta	Macaca_mulatta|Eonycteris_spelaea|Erinaceus_amurensis|Oryctolagus_cuniculus|Nyctereutes_procyonoides|Meles_meles|Atelerix_albiventris|Ia_io|Myotis_laniger|Dasypus_novemcinctus
ENSG00000013561	RNF14	Liver	0.371582	100	Papio_anubis	Papio_anubis|Pan_paniscus|Rhinolophus_ferrumequinum|Kerivoula_hardwickii|Aselliscus_stoliczkanus|Trachypithecus_francoisi|Rhinolophus_pearsonii|Eonycteris_spelaea|Mustela_putorius|Nyctereutes_procyonoides
ENSG00000013561	RNF14	Brain	0.449017	90	Pachyuromys_duprasi	Pachyuromys_duprasi|Rattus_norvegicus|Anourosorex_squamipes|Mus_musculus|Meriones_unguiculatus|Vulpes_vulpes|Rhinolophus_ferrumequinum|Rhinolophus_sinicus|Pteromys_volans|Vulpes_lagopus
ENSG00000013561	RNF14	Kidney	0.365121	90	Rhinolophus_pusillus	Rhinolophus_pusillus|Rhinolophus_macrotis|Nyctereutes_procyonoides|Rhinolophus_malayanus|Rhinolophus_affinis|Rhinolophus_ferrumequinum|Aselliscus_stoliczkanus|Sus_scrofa|Rhinolophus_luctus|Rhinolophus_rex
ENSG00000013563	DNASE1L1	Liver	0.485423	92	Ursus_americanus	Ursus_americanus|Nyctereutes_procyonoides|Mustela_sibirica|Atelerix_albiventris|Microcebus_murinus|Vulpes_lagopus|Cryptomys_damarensis|Taphozous_melanopogon|Vulpes_vulpes|Miniopterus_fuliginosus
ENSG00000013563	DNASE1L1	Brain	0.581564	83	Erinaceus_amurensis	Erinaceus_amurensis|Pongo_abelii|Myocastor_coypus|Taphozous_melanopogon|Hipposideros_armiger|Homo_sapiens|Mustela_sibirica|Atelerix_albiventris|Muntiacus_muntjak|Nyctereutes_procyonoides
ENSG00000013563	DNASE1L1	Kidney	0.481141	83	Vulpes_vulpes	Vulpes_vulpes|Myocastor_coypus|Atelerix_albiventris|Pongo_abelii|Taphozous_melanopogon|Vulpes_lagopus|Ursus_americanus|Miniopterus_fuliginosus|Mustela_sibirica|Nyctereutes_procyonoides
ENSG00000013573	DDX11	Brain	0.564803	88	Pteromys_volans	Pteromys_volans|Nyctereutes_procyonoides|Erinaceus_europaeus|Canis_lupus|Hipposideros_pomona|Rhinolophus_sinicus|Vulpes_lagopus|Peromyscus_leucopus|Rhinolophus_thomasi|Homo_sapiens
ENSG00000013573	DDX11	Kidney	0.660031	88	Myocastor_coypus	Myocastor_coypus|Erinaceus_amurensis|Vulpes_lagopus|Microcebus_murinus|Hystrix_brachyura|Hipposideros_pomona|Canis_lupus|Homo_sapiens|Hipposideros_larvatus|Ursus_americanus
ENSG00000013573	DDX11	Liver	0.676376	97	Canis_lupus	Canis_lupus|Hipposideros_larvatus|Vulpes_lagopus|Hipposideros_pratti|Hipposideros_pomona|Sus_scrofa|Pan_troglodytes|Rhinolophus_sinicus|Hipposideros_armiger|Pachyuromys_duprasi
ENSG00000013583	HEBP1	Brain	0.379131	90	Taphozous_melanopogon	Taphozous_melanopogon|Miniopterus_fuliginosus|Ursus_americanus|Dasypus_novemcinctus|Rhinolophus_thomasi|Petaurus_breviceps|Rhinolophus_luctus|Myocastor_coypus|Myotis_fimbriatus|Rhinolophus_stheno
ENSG00000013583	HEBP1	Liver	0.349414	100	Pteromys_volans	Pteromys_volans|Ornithorhynchus_anatinus|Ursus_americanus|Myotis_chinensis|Hystrix_brachyura|Muntiacus_muntjak|Oryctolagus_cuniculus|Sciurus_vulgaris|Mus_musculus|Neovison_vison
ENSG00000013583	HEBP1	Kidney	0.286523	90	Muntiacus_muntjak	Muntiacus_muntjak|Erinaceus_amurensis|Capra_hircus|Myocastor_coypus|Aselliscus_stoliczkanus|Bos_taurus|Eonycteris_spelaea|Murina_cyclotis|Hystrix_brachyura|Rhinolophus_pearsonii
ENSG00000013588	GPRC5A	Kidney	0.532285	84	Pipistrellus_javanicus	Pipistrellus_javanicus|Tylonycteris_robustula|Pteromys_volans|Oryctolagus_cuniculus|Myotis_pilosus|Hipposideros_pomona|Erinaceus_amurensis|Murina_leucogaster|Myotis_muricola|Macaca_fascicularis
ENSG00000013588	GPRC5A	Brain	0.800287	85	Ornithorhynchus_anatinus	Ornithorhynchus_anatinus|Rhinolophus_luctus|Vulpes_lagopus|Murina_hilgendorfi|Murina_leucogaster|Vulpes_vulpes|Murina_cyclotis|Monodelphis_domestica|Myotis_brandtii|Rhinolophus_rex
ENSG00000013588	GPRC5A	Liver	0.77989	91	Cryptomys_damarensis	Cryptomys_damarensis|Mesocricetus_auratus|Sarcophilus_harrisii|Capra_hircus|Meriones_unguiculatus|Callosciurus_erythraeus|Muntiacus_muntjak|Heterocephalus_glaber|Bos_mutus|Cavia_porcellus
ENSG00000013619	MAMLD1	Kidney	0.668513	88	Rhinolophus_pusillus	Rhinolophus_pusillus|Ornithorhynchus_anatinus|Chlorocebus_sabaeus|Pipistrellus_javanicus|Monodelphis_domestica|Rhinolophus_rex|Rhinolophus_stheno|Nyctereutes_procyonoides|Petaurus_breviceps|Myotis_muricola
ENSG00000013619	MAMLD1	Brain	0.541859	89	Myotis_muricola	Myotis_muricola|Myotis_siligorensis|Rhinolophus_sinicus|Pongo_abelii|Myotis_pilosus|Macaca_mulatta|Callithrix_jacchus|Myotis_chinensis|Petaurus_breviceps|Rhinolophus_rex
ENSG00000013619	MAMLD1	Liver	0.80763	91	Vulpes_vulpes	Vulpes_vulpes|Ia_io|Felis_catus|Balaena_mysticetus|Cryptomys_damarensis|Macaca_mulatta|Nyctereutes_procyonoides|Canis_lupus|Sus_scrofa|Homo_sapiens
ENSG00000013725	CD6	Kidney	0.841698	80	Myocastor_coypus	Myocastor_coypus|Hystrix_brachyura|Neovison_vison|Equus_caballus|Arctonyx_collaris|Atelerix_albiventris|Pongo_abelii|Heterocephalus_glaber|Vulpes_lagopus|Pan_paniscus
ENSG00000013725	CD6	Brain	0.892815	79	Pongo_abelii	Pongo_abelii|Cryptomys_damarensis|Equus_caballus|Atelerix_albiventris|Ia_io|Chlorocebus_sabaeus|Myocastor_coypus|Homo_sapiens|Procavia_capensis|Arctonyx_collaris
ENSG00000013725	CD6	Liver	0.775362	83	Anourosorex_squamipes	Anourosorex_squamipes|Myrmecophaga_tridactyla|Eonycteris_spelaea|Sciurus_vulgaris|Balaena_mysticetus|Neovison_vison|Homo_sapiens|Pongo_abelii|Hystrix_brachyura|Nyctereutes_procyonoides
ENSG00000013810	TACC3	Kidney	0.664967	86	Miniopterus_fuliginosus	Miniopterus_fuliginosus|Neovison_vison|Myocastor_coypus|Pteromys_volans|Plecotus_auritus|Cynopterus_sphinx|Mustela_putorius|Sciurus_vulgaris|Pan_paniscus|Equus_caballus
ENSG00000013810	TACC3	Brain	0.654083	86	Ia_io	Ia_io|Pipistrellus_javanicus|Ursus_americanus|Cavia_porcellus|Bos_taurus|Aselliscus_stoliczkanus|Heterocephalus_glaber|Miniopterus_fuliginosus|Tylonycteris_robustula|Rhinolophus_thomasi
ENSG00000013810	TACC3	Liver	0.537872	94	Atelerix_albiventris	Atelerix_albiventris|Myrmecophaga_tridactyla|Sciurus_vulgaris|Taphozous_melanopogon|Anourosorex_squamipes|Procavia_capensis|Ursus_americanus|Microcebus_murinus|Petaurus_breviceps|Cynopterus_sphinx
ENSG00000014123	UFL1	Kidney	0.419338	90	Ornithorhynchus_anatinus	Ornithorhynchus_anatinus|Erinaceus_amurensis|Atelerix_albiventris|Vulpes_vulpes|Papio_anubis|Nyctereutes_procyonoides|Balaenoptera_acutorostrata|Myotis_laniger|Callithrix_jacchus|Sus_scrofa
ENSG00000014123	UFL1	Liver	0.456281	100	Erinaceus_amurensis	Erinaceus_amurensis|Tylonycteris_robustula|Microcebus_murinus|Rhinolophus_luctus|Atelerix_albiventris|Pachyuromys_duprasi|Procavia_capensis|Ornithorhynchus_anatinus|Myotis_fimbriatus|Chlorocebus_sabaeus
ENSG00000014123	UFL1	Brain	0.527244	90	Atelerix_albiventris	Atelerix_albiventris|Erinaceus_amurensis|Vulpes_vulpes|Ornithorhynchus_anatinus|Hipposideros_pratti|Rhinolophus_pearsonii|Anourosorex_squamipes|Hipposideros_pomona|Myotis_chinensis|Rhinolophus_sinicus
ENSG00000014138	POLA2	Liver	0.599109	95	Taphozous_melanopogon	Taphozous_melanopogon|Monodelphis_domestica|Pteromys_volans|Sciurus_vulgaris|Sarcophilus_harrisii|Ursus_americanus|Myrmecophaga_tridactyla|Ia_io|Muntiacus_muntjak|Plecotus_auritus
ENSG00000014138	POLA2	Kidney	0.578796	88	Taphozous_melanopogon	Taphozous_melanopogon|Rhinolophus_malayanus|Plecotus_auritus|Hipposideros_pratti|Sciurus_vulgaris|Petaurus_breviceps|Mustela_sibirica|Cavia_porcellus|Rhinolophus_macrotis|Arctonyx_collaris
ENSG00000014138	POLA2	Brain	0.585475	88	Taphozous_melanopogon	Taphozous_melanopogon|Paguma_larvata|Kerivoula_hardwickii|Vulpes_lagopus|Pachyuromys_duprasi|Canis_lupus|Ursus_americanus|Ia_io|Tupaia_belangeri|Ornithorhynchus_anatinus
ENSG00000014164	ZC3H3	Kidney	0.428921	89	Hipposideros_larvatus	Hipposideros_larvatus|Vulpes_lagopus|Homo_sapiens|Plecotus_auritus|Macaca_mulatta|Rhinolophus_thomasi|Hystrix_brachyura|Myocastor_coypus|Hipposideros_pomona|Myotis_chinensis
ENSG00000014164	ZC3H3	Liver	0.51813	95	Pachyuromys_duprasi	Pachyuromys_duprasi|Rhinolophus_stheno|Macaca_mulatta|Vulpes_vulpes|Hipposideros_larvatus|Vulpes_lagopus|Sus_scrofa|Plecotus_auritus|Callithrix_jacchus|Homo_sapiens
ENSG00000014164	ZC3H3	Brain	0.454714	89	Graphiurus_kelleni	Graphiurus_kelleni|Tylonycteris_robustula|Pachyuromys_duprasi|Murina_cyclotis|Muntiacus_muntjak|Kerivoula_hardwickii|Taphozous_melanopogon|Pipistrellus_javanicus|Paguma_larvata|Callosciurus_erythraeus
ENSG00000014216	CAPN1	Kidney	0.395402	82	Sciurus_vulgaris	Sciurus_vulgaris|Arctonyx_collaris|Neovison_vison|Ia_io|Vulpes_vulpes|Homo_sapiens|Callithrix_jacchus|Myotis_fimbriatus|Erinaceus_amurensis|Myotis_chinensis
ENSG00000014216	CAPN1	Brain	0.444075	81	Paguma_larvata	Paguma_larvata|Pongo_abelii|Tylonycteris_robustula|Capra_hircus|Homo_sapiens|Pan_troglodytes|Murina_leucogaster|Ia_io|Felis_catus|Meles_meles
ENSG00000014216	CAPN1	Liver	0.400958	92	Macaca_mulatta	Macaca_mulatta|Eonycteris_spelaea|Callithrix_jacchus|Ia_io|Homo_sapiens|Pongo_abelii|Macaca_fascicularis|Pan_troglodytes|Sus_scrofa|Canis_lupus
ENSG00000014257	ACP3	Liver	0.742673	85	Sarcophilus_harrisii	Sarcophilus_harrisii|Myotis_fimbriatus|Meriones_unguiculatus|Tadarida_brasiliensis|Myotis_muricola|Hipposideros_pomona|Erinaceus_europaeus|Nycticebus_coucang|Miniopterus_fuliginosus|Rhinolophus_macrotis
ENSG00000014257	ACP3	Brain	0.770925	78	Microcebus_murinus	Microcebus_murinus|Myocastor_coypus|Kerivoula_hardwickii|Rhinolophus_affinis|Rhinolophus_rex|Rhinolophus_macrotis|Paguma_larvata|Peromyscus_leucopus|Myotis_chinensis|Cynopterus_sphinx
ENSG00000014257	ACP3	Kidney	0.665114	79	Myocastor_coypus	Myocastor_coypus|Erinaceus_europaeus|Meriones_unguiculatus|Atelerix_albiventris|Erinaceus_amurensis|Rhinolophus_luctus|Pteromys_volans|Rhinolophus_affinis|Callithrix_jacchus|Eonycteris_spelaea
ENSG00000014641	MDH1	Brain	0.312149	91	Vulpes_vulpes	Vulpes_vulpes|Muntiacus_muntjak|Dasypus_novemcinctus|Ornithorhynchus_anatinus|Pan_paniscus|Ursus_americanus|Pachyuromys_duprasi|Pteromys_volans|Callithrix_jacchus|Bos_mutus
ENSG00000014641	MDH1	Liver	0.310498	101	Myotis_laniger	Myotis_laniger|Ia_io|Microcebus_murinus|Rhinolophus_macrotis|Murina_cyclotis|Myotis_siligorensis|Myotis_chinensis|Pipistrellus_javanicus|Myotis_fimbriatus|Kerivoula_hardwickii
ENSG00000014641	MDH1	Kidney	0.214404	91	Sciurus_vulgaris	Sciurus_vulgaris|Monodelphis_domestica|Mus_musculus|Mesocricetus_auratus|Rhinolophus_sinicus|Pachyuromys_duprasi|Rattus_norvegicus|Heterocephalus_glaber|Microcebus_murinus|Canis_lupus
ENSG00000014824	SLC30A9	Brain	0.397686	91	Sciurus_vulgaris	Sciurus_vulgaris|Pachyuromys_duprasi|Hipposideros_pratti|Myocastor_coypus|Rhinolophus_ferrumequinum|Anourosorex_squamipes|Graphiurus_kelleni|Myotis_pilosus|Myotis_siligorensis|Bos_mutus
ENSG00000014824	SLC30A9	Kidney	0.311187	91	Pan_troglodytes	Pan_troglodytes|Eutamias_sibiricus|Rhinolophus_macrotis|Peromyscus_leucopus|Meriones_unguiculatus|Mustela_putorius|Nyctereutes_procyonoides|Rhinolophus_pusillus|Vulpes_lagopus|Muntiacus_muntjak
ENSG00000014824	SLC30A9	Liver	0.604593	101	Pan_troglodytes	Pan_troglodytes|Microcebus_murinus|Meriones_unguiculatus|Hipposideros_pratti|Rhinolophus_ferrumequinum|Tadarida_brasiliensis|Pachyuromys_duprasi|Hystrix_brachyura|Sciurus_vulgaris|Anourosorex_squamipes
ENSG00000014914	MTMR11	Kidney	0.471801	78	Muntiacus_muntjak	Muntiacus_muntjak|Pteromys_volans|Mus_musculus|Meriones_unguiculatus|Hipposideros_pratti|Tupaia_belangeri|Peromyscus_leucopus|Pachyuromys_duprasi|Neovison_vison|Graphiurus_kelleni
ENSG00000014914	MTMR11	Liver	0.743182	83	Pachyuromys_duprasi	Pachyuromys_duprasi|Canis_lupus|Vulpes_vulpes|Vulpes_lagopus|Mesocricetus_auratus|Peromyscus_leucopus|Pteromys_volans|Anourosorex_squamipes|Neovison_vison|Ursus_americanus
ENSG00000014914	MTMR11	Brain	0.516724	79	Paguma_larvata	Paguma_larvata|Cryptomys_damarensis|Vulpes_vulpes|Erinaceus_amurensis|Microcebus_murinus|Rhinolophus_ferrumequinum|Acomys_cahirinus|Pachyuromys_duprasi|Anourosorex_squamipes|Erinaceus_europaeus
ENSG00000014919	COX15	Liver	0.426209	91	Paguma_larvata	Paguma_larvata|Pipistrellus_javanicus|Ia_io|Cynopterus_sphinx|Murina_cyclotis|Myotis_chinensis|Rhinolophus_ferrumequinum|Vulpes_vulpes|Peromyscus_leucopus|Callithrix_jacchus
ENSG00000014919	COX15	Brain	0.387616	83	Pipistrellus_javanicus	Pipistrellus_javanicus|Myocastor_coypus|Paguma_larvata|Ia_io|Tylonycteris_robustula|Pachyuromys_duprasi|Pteromys_volans|Hystrix_brachyura|Vulpes_vulpes|Rhinolophus_sinicus
ENSG00000014919	COX15	Kidney	0.34595	83	Ia_io	Ia_io|Mustela_putorius|Myotis_chinensis|Pan_troglodytes|Peromyscus_leucopus|Mus_musculus|Pteromys_volans|Capra_hircus|Rattus_norvegicus|Pongo_abelii
ENSG00000015133	CCDC88C	Kidney	0.502181	82	Microcebus_murinus	Microcebus_murinus|Meriones_unguiculatus|Bos_mutus|Hystrix_brachyura|Capra_hircus|Cavia_porcellus|Myocastor_coypus|Monodelphis_domestica|Macaca_mulatta|Cryptomys_damarensis
ENSG00000015133	CCDC88C	Liver	0.756038	87	Macaca_mulatta	Macaca_mulatta|Sciurus_vulgaris|Equus_caballus|Macaca_fascicularis|Neovison_vison|Rhinolophus_thomasi|Balaena_mysticetus|Bos_taurus|Hipposideros_larvatus|Mustela_putorius
ENSG00000015133	CCDC88C	Brain	0.606457	82	Cryptomys_damarensis	Cryptomys_damarensis|Mus_musculus|Microcebus_murinus|Sciurus_vulgaris|Pteromys_volans|Peromyscus_leucopus|Pachyuromys_duprasi|Bos_taurus|Felis_catus|Rhinolophus_thomasi
ENSG00000015153	YAF2	Kidney	0.38149	88	Sus_scrofa	Sus_scrofa|Dasypus_novemcinctus|Rhinolophus_sinicus|Peromyscus_leucopus|Kerivoula_hardwickii|Ornithorhynchus_anatinus|Vulpes_lagopus|Mus_musculus|Pachyuromys_duprasi|Rattus_norvegicus
ENSG00000015153	YAF2	Liver	0.485002	97	Rhinolophus_ferrumequinum	Rhinolophus_ferrumequinum|Vulpes_vulpes|Kerivoula_hardwickii|Hipposideros_armiger|Hipposideros_larvatus|Rhinolophus_malayanus|Hipposideros_pratti|Rhinolophus_macrotis|Muntiacus_muntjak|Ornithorhynchus_anatinus
ENSG00000015153	YAF2	Brain	0.40742	88	Atelerix_albiventris	Atelerix_albiventris|Vulpes_vulpes|Mus_musculus|Peromyscus_leucopus|Rattus_norvegicus|Mesocricetus_auratus|Tupaia_belangeri|Hipposideros_armiger|Arctonyx_collaris|Ornithorhynchus_anatinus
ENSG00000015171	ZMYND11	Kidney	0.317956	91	Erinaceus_europaeus	Erinaceus_europaeus|Macaca_mulatta|Atelerix_albiventris|Erinaceus_amurensis|Rhinolophus_macrotis|Microcebus_murinus|Rhinolophus_affinis|Rhinolophus_rex|Rhinolophus_pusillus|Pan_troglodytes
ENSG00000015171	ZMYND11	Liver	0.48076	101	Microcebus_murinus	Microcebus_murinus|Rhinolophus_pearsonii|Erinaceus_europaeus|Erinaceus_amurensis|Sus_scrofa|Eonycteris_spelaea|Pteromys_volans|Rhinolophus_ferrumequinum|Sciurus_vulgaris|Rhinolophus_affinis
ENSG00000015171	ZMYND11	Brain	0.340785	91	Atelerix_albiventris	Atelerix_albiventris|Rhinolophus_macrotis|Erinaceus_europaeus|Neovison_vison|Erinaceus_amurensis|Arctonyx_collaris|Macaca_mulatta|Rhinolophus_rex|Rhinolophus_pusillus|Rhinolophus_ferrumequinum
ENSG00000015285	WAS	Liver	0.477668	87	Canis_lupus	Canis_lupus|Pachyuromys_duprasi|Petaurus_breviceps|Vulpes_vulpes|Taphozous_melanopogon|Atelerix_albiventris|Ursus_americanus|Vulpes_lagopus|Mustela_sibirica|Myocastor_coypus
ENSG00000015285	WAS	Brain	0.649052	81	Heterocephalus_glaber	Heterocephalus_glaber|Canis_lupus|Pachyuromys_duprasi|Pan_paniscus|Hystrix_brachyura|Myocastor_coypus|Rhinolophus_affinis|Sus_scrofa|Taphozous_melanopogon|Atelerix_albiventris
ENSG00000015285	WAS	Kidney	0.76655	82	Myocastor_coypus	Myocastor_coypus|Hystrix_brachyura|Canis_lupus|Vulpes_lagopus|Atelerix_albiventris|Pan_paniscus|Heterocephalus_glaber|Taphozous_melanopogon|Pachyuromys_duprasi|Rhinolophus_ferrumequinum
ENSG00000015413	DPEP1	Liver	0.84666	92	Anourosorex_squamipes	Anourosorex_squamipes|Sciurus_vulgaris|Neovison_vison|Rhinolophus_affinis|Murina_cyclotis|Heterocephalus_glaber|Vulpes_lagopus|Balaena_mysticetus|Sarcophilus_harrisii|Erinaceus_europaeus
ENSG00000015413	DPEP1	Brain	0.793928	88	Hystrix_brachyura	Hystrix_brachyura|Pipistrellus_javanicus|Ornithorhynchus_anatinus|Rhinolophus_macrotis|Tylonycteris_robustula|Hipposideros_pratti|Murina_leucogaster|Rhinolophus_stheno|Rhinolophus_thomasi|Aselliscus_stoliczkanus
ENSG00000015413	DPEP1	Kidney	0.328631	89	Plecotus_auritus	Plecotus_auritus|Papio_anubis|Neovison_vison|Myotis_muricola|Kerivoula_hardwickii|Callosciurus_erythraeus|Ia_io|Balaenoptera_acutorostrata|Muntiacus_muntjak|Nyctereutes_procyonoides
ENSG00000015475	BID	Kidney	0.435931	86	Arctonyx_collaris	Arctonyx_collaris|Meles_meles|Canis_lupus|Sus_scrofa|Rhinolophus_affinis|Ornithorhynchus_anatinus|Hipposideros_armiger|Cynopterus_sphinx|Rhinolophus_ferrumequinum|Rhinolophus_macrotis
ENSG00000015475	BID	Brain	0.566359	87	Neovison_vison	Neovison_vison|Arctonyx_collaris|Murina_cyclotis|Myotis_brandtii|Acomys_cahirinus|Callithrix_jacchus|Homo_sapiens|Kerivoula_hardwickii|Miniopterus_fuliginosus|Pan_troglodytes
ENSG00000015475	BID	Liver	0.366283	95	Myotis_chinensis	Myotis_chinensis|Daubentonia_madagascariensis|Aselliscus_stoliczkanus|Macaca_mulatta|Balaena_mysticetus|Plecotus_auritus|Mustela_sibirica|Homo_sapiens|Anourosorex_squamipes|Taphozous_melanopogon
ENSG00000015520	NPC1L1	Liver	0.514395	83	Procavia_capensis	Procavia_capensis|Nyctereutes_procyonoides|Meles_meles|Equus_caballus|Vulpes_vulpes|Myotis_laniger|Trachypithecus_francoisi|Eonycteris_spelaea|Ia_io|Monodelphis_domestica
ENSG00000015520	NPC1L1	Kidney	0.855321	74	Eonycteris_spelaea	Eonycteris_spelaea|Vulpes_lagopus|Rhinolophus_sinicus|Erinaceus_europaeus|Miniopterus_fuliginosus|Meles_meles|Homo_sapiens|Myotis_siligorensis|Murina_cyclotis|Mustela_sibirica
ENSG00000015520	NPC1L1	Brain	0.796276	73	Vulpes_vulpes	Vulpes_vulpes|Rhinolophus_affinis|Chlorocebus_sabaeus|Paguma_larvata|Miniopterus_fuliginosus|Meles_meles|Macaca_mulatta|Nyctereutes_procyonoides|Dasypus_novemcinctus|Myotis_muricola
ENSG00000015532	XYLT2	Kidney	0.413402	88	Myotis_chinensis	Myotis_chinensis|Murina_hilgendorfi|Muntiacus_muntjak|Rhinolophus_ferrumequinum|Rhinolophus_rex|Taphozous_melanopogon|Rhinolophus_thomasi|Homo_sapiens|Rhinolophus_luctus|Trachypithecus_francoisi
ENSG00000015532	XYLT2	Brain	0.411006	88	Sciurus_vulgaris	Sciurus_vulgaris|Murina_cyclotis|Pteromys_volans|Microcebus_murinus|Rhinolophus_thomasi|Myotis_pilosus|Callosciurus_erythraeus|Murina_hilgendorfi|Rhinolophus_sinicus|Paguma_larvata
ENSG00000015532	XYLT2	Liver	0.582451	98	Sciurus_vulgaris	Sciurus_vulgaris|Pteromys_volans|Murina_cyclotis|Neovison_vison|Rattus_norvegicus|Mustela_putorius|Mesocricetus_auratus|Vulpes_vulpes|Sarcophilus_harrisii|Myotis_brandtii
ENSG00000015676	NUDCD3	Kidney	0.318856	89	Cynopterus_sphinx	Cynopterus_sphinx|Vulpes_vulpes|Erinaceus_europaeus|Rhinolophus_sinicus|Plecotus_auritus|Myotis_pilosus|Meles_meles|Homo_sapiens|Balaenoptera_acutorostrata|Erinaceus_amurensis
ENSG00000015676	NUDCD3	Liver	0.413922	99	Rhinolophus_macrotis	Rhinolophus_macrotis|Rhinolophus_pusillus|Rhinolophus_stheno|Pipistrellus_javanicus|Rhinolophus_affinis|Erinaceus_europaeus|Erinaceus_amurensis|Tylonycteris_robustula|Rhinolophus_ferrumequinum|Aselliscus_stoliczkanus
ENSG00000015676	NUDCD3	Brain	0.240593	89	Arctonyx_collaris	Arctonyx_collaris|Tylonycteris_robustula|Tupaia_belangeri|Meles_meles|Aselliscus_stoliczkanus|Paguma_larvata|Erinaceus_europaeus|Papio_anubis|Callithrix_jacchus|Heterocephalus_glaber
ENSG00000016391	CHDH	Liver	0.441157	101	Atelerix_albiventris	Atelerix_albiventris|Balaenoptera_acutorostrata|Heterocephalus_glaber|Erinaceus_europaeus|Balaenoptera_borealis|Myrmecophaga_tridactyla|Sciurus_vulgaris|Tadarida_brasiliensis|Neovison_vison|Graphiurus_kelleni
ENSG00000016391	CHDH	Brain	0.496855	91	Myotis_chinensis	Myotis_chinensis|Nyctereutes_procyonoides|Chlorocebus_sabaeus|Dasypus_novemcinctus|Bos_mutus|Sus_scrofa|Paguma_larvata|Microcebus_murinus|Myotis_brandtii|Monodelphis_domestica
ENSG00000016391	CHDH	Kidney	0.250235	91	Vulpes_lagopus	Vulpes_lagopus|Murina_hilgendorfi|Mesocricetus_auratus|Graphiurus_kelleni|Atelerix_albiventris|Neovison_vison|Mus_musculus|Macaca_mulatta|Meriones_unguiculatus|Rhinolophus_pearsonii
ENSG00000016402	IL20RA	Liver	0.628488	88	Murina_leucogaster	Murina_leucogaster|Lemur_catta|Microcebus_murinus|Murina_hilgendorfi|Murina_cyclotis|Capra_hircus|Kerivoula_hardwickii|Myotis_chinensis|Myotis_brandtii|Rhinolophus_affinis
ENSG00000016402	IL20RA	Kidney	0.605518	81	Arctonyx_collaris	Arctonyx_collaris|Kerivoula_hardwickii|Bos_mutus|Cryptomys_damarensis|Chlorocebus_sabaeus|Dasypus_novemcinctus|Capra_hircus|Bos_taurus|Miniopterus_fuliginosus|Callithrix_jacchus
ENSG00000016402	IL20RA	Brain	0.813653	80	Arctonyx_collaris	Arctonyx_collaris|Chlorocebus_sabaeus|Hystrix_brachyura|Felis_catus|Bos_taurus|Macaca_mulatta|Ursus_americanus|Meriones_unguiculatus|Homo_sapiens|Rhinolophus_thomasi
ENSG00000016864	GLT8D1	Kidney	0.307564	91	Sus_scrofa	Sus_scrofa|Canis_lupus|Erinaceus_amurensis|Cavia_porcellus|Rhinolophus_luctus|Rhinolophus_thomasi|Papio_anubis|Rhinolophus_ferrumequinum|Atelerix_albiventris|Homo_sapiens
ENSG00000016864	GLT8D1	Liver	0.417065	100	Pteromys_volans	Pteromys_volans|Procavia_capensis|Homo_sapiens|Nyctereutes_procyonoides|Rhinolophus_sinicus|Callosciurus_erythraeus|Cynopterus_sphinx|Myrmecophaga_tridactyla|Anourosorex_squamipes|Vulpes_vulpes
ENSG00000016864	GLT8D1	Brain	0.387856	91	Rhinolophus_thomasi	Rhinolophus_thomasi|Mesocricetus_auratus|Hipposideros_larvatus|Hipposideros_armiger|Dasypus_novemcinctus|Paguma_larvata|Hipposideros_pomona|Erinaceus_amurensis|Felis_catus|Erinaceus_europaeus
ENSG00000017260	ATP2C1	Kidney	0.36567	88	Ornithorhynchus_anatinus	Ornithorhynchus_anatinus|Microcebus_murinus|Sciurus_vulgaris|Hipposideros_armiger|Muntiacus_muntjak|Vulpes_vulpes|Erinaceus_europaeus|Miniopterus_fuliginosus|Myotis_siligorensis|Erinaceus_amurensis
ENSG00000017260	ATP2C1	Liver	0.447604	97	Microcebus_murinus	Microcebus_murinus|Felis_catus|Tadarida_brasiliensis|Nyctereutes_procyonoides|Erinaceus_europaeus|Lemur_catta|Acomys_cahirinus|Hipposideros_armiger|Ornithorhynchus_anatinus|Tylonycteris_robustula
ENSG00000017260	ATP2C1	Brain	0.359076	88	Hystrix_brachyura	Hystrix_brachyura|Myocastor_coypus|Pipistrellus_javanicus|Vulpes_vulpes|Taphozous_melanopogon|Ornithorhynchus_anatinus|Oryctolagus_cuniculus|Eutamias_sibiricus|Atelerix_albiventris|Myotis_chinensis
ENSG00000017427	IGF1	Liver	0.325295	99	Monodelphis_domestica	Monodelphis_domestica|Pachyuromys_duprasi|Acomys_cahirinus|Atelerix_albiventris|Myocastor_coypus|Meriones_unguiculatus|Eonycteris_spelaea|Rattus_norvegicus|Sciurus_vulgaris|Balaenoptera_acutorostrata
ENSG00000017427	IGF1	Kidney	0.789727	87	Rhinolophus_sinicus	Rhinolophus_sinicus|Vulpes_vulpes|Myocastor_coypus|Bos_mutus|Rattus_norvegicus|Taphozous_melanopogon|Petaurus_breviceps|Erinaceus_amurensis|Myotis_chinensis|Procavia_capensis
ENSG00000017427	IGF1	Brain	0.669861	87	Pipistrellus_javanicus	Pipistrellus_javanicus|Rhinolophus_affinis|Taphozous_melanopogon|Myotis_laniger|Myotis_chinensis|Myotis_fimbriatus|Tylonycteris_robustula|Callithrix_jacchus|Murina_cyclotis|Meriones_unguiculatus
ENSG00000017797	RALBP1	Brain	0.3664	91	Murina_leucogaster	Murina_leucogaster|Ursus_americanus|Pteromys_volans|Hipposideros_pomona|Ornithorhynchus_anatinus|Sciurus_vulgaris|Callithrix_jacchus|Callosciurus_erythraeus|Chlorocebus_sabaeus|Rhinolophus_sinicus
ENSG00000017797	RALBP1	Liver	0.43322	100	Myrmecophaga_tridactyla	Myrmecophaga_tridactyla|Procavia_capensis|Callosciurus_erythraeus|Hystrix_brachyura|Myotis_fimbriatus|Murina_leucogaster|Microcebus_murinus|Felis_catus|Tadarida_brasiliensis|Myotis_muricola
ENSG00000017797	RALBP1	Kidney	0.306844	91	Myotis_muricola	Myotis_muricola|Bos_mutus|Chlorocebus_sabaeus|Sciurus_vulgaris|Oryctolagus_cuniculus|Ia_io|Pteromys_volans|Capra_hircus|Murina_leucogaster|Callosciurus_erythraeus
ENSG00000018189	RUFY3	Kidney	0.40497	90	Plecotus_auritus	Plecotus_auritus|Canis_lupus|Aselliscus_stoliczkanus|Rhinolophus_malayanus|Tylonycteris_robustula|Tupaia_belangeri|Petaurus_breviceps|Pipistrellus_javanicus|Muntiacus_muntjak|Myotis_pilosus
ENSG00000018189	RUFY3	Brain	0.345268	90	Pachyuromys_duprasi	Pachyuromys_duprasi|Hystrix_brachyura|Atelerix_albiventris|Murina_leucogaster|Ornithorhynchus_anatinus|Microcebus_murinus|Hipposideros_pomona|Rhinolophus_sinicus|Callithrix_jacchus|Rhinolophus_pearsonii
ENSG00000018189	RUFY3	Liver	0.41661	100	Myotis_chinensis	Myotis_chinensis|Sciurus_vulgaris|Plecotus_auritus|Murina_leucogaster|Nyctereutes_procyonoides|Myotis_pilosus|Kerivoula_hardwickii|Oryctolagus_cuniculus|Rhinolophus_pearsonii|Hipposideros_larvatus
ENSG00000018236	CNTN1	Liver	0.887375	91	Hipposideros_larvatus	Hipposideros_larvatus|Monodelphis_domestica|Meriones_unguiculatus|Erinaceus_amurensis|Hipposideros_armiger|Rhinolophus_stheno|Dasypus_novemcinctus|Pan_paniscus|Erinaceus_europaeus|Nyctereutes_procyonoides
ENSG00000018236	CNTN1	Brain	0.308363	87	Paguma_larvata	Paguma_larvata|Macaca_fascicularis|Callithrix_jacchus|Myocastor_coypus|Capra_hircus|Bos_taurus|Myotis_brandtii|Felis_catus|Canis_lupus|Sus_scrofa
ENSG00000018236	CNTN1	Kidney	0.722913	86	Rhinolophus_sinicus	Rhinolophus_sinicus|Trachypithecus_francoisi|Kerivoula_hardwickii|Myotis_muricola|Ursus_americanus|Myotis_siligorensis|Mustela_putorius|Pipistrellus_javanicus|Pongo_abelii|Aselliscus_stoliczkanus
ENSG00000018280	SLC11A1	Liver	0.566308	89	Cryptomys_damarensis	Cryptomys_damarensis|Sciurus_vulgaris|Cynopterus_sphinx|Vulpes_vulpes|Atelerix_albiventris|Mustela_sibirica|Rhinolophus_thomasi|Meles_meles|Nyctereutes_procyonoides|Ursus_americanus
ENSG00000018280	SLC11A1	Brain	0.842807	82	Tylonycteris_robustula	Tylonycteris_robustula|Pan_paniscus|Pachyuromys_duprasi|Pipistrellus_javanicus|Rhinolophus_thomasi|Monodelphis_domestica|Rhinolophus_stheno|Chlorocebus_sabaeus|Anourosorex_squamipes|Myotis_fimbriatus
ENSG00000018280	SLC11A1	Kidney	0.74111	83	Myocastor_coypus	Myocastor_coypus|Rhinolophus_sinicus|Atelerix_albiventris|Rhinolophus_pearsonii|Rhinolophus_ferrumequinum|Meles_meles|Trachypithecus_francoisi|Rhinolophus_stheno|Rhinolophus_malayanus|Plecotus_auritus
ENSG00000018408	WWTR1	Kidney	0.273735	90	Atelerix_albiventris	Atelerix_albiventris|Vulpes_vulpes|Rhinolophus_ferrumequinum|Felis_catus|Rhinolophus_pearsonii|Hipposideros_larvatus|Cryptomys_damarensis|Rhinolophus_pusillus|Papio_anubis|Nyctereutes_procyonoides
ENSG00000018408	WWTR1	Liver	0.460894	100	Aselliscus_stoliczkanus	Aselliscus_stoliczkanus|Hipposideros_larvatus|Macaca_mulatta|Hipposideros_pratti|Delphinus_delphis|Eonycteris_spelaea|Hipposideros_armiger|Rhinolophus_ferrumequinum|Erinaceus_amurensis|Vulpes_lagopus
ENSG00000018408	WWTR1	Brain	0.459841	90	Myocastor_coypus	Myocastor_coypus|Bos_mutus|Vulpes_vulpes|Arctonyx_collaris|Hystrix_brachyura|Procavia_capensis|Vulpes_lagopus|Atelerix_albiventris|Mustela_putorius|Nyctereutes_procyonoides
ENSG00000018510	AGPS	Brain	0.609599	90	Oryctolagus_cuniculus	Oryctolagus_cuniculus|Hystrix_brachyura|Ursus_americanus|Anourosorex_squamipes|Myocastor_coypus|Ornithorhynchus_anatinus|Paguma_larvata|Macaca_fascicularis|Sciurus_vulgaris|Microcebus_murinus
ENSG00000018510	AGPS	Kidney	0.452424	90	Myocastor_coypus	Myocastor_coypus|Vulpes_lagopus|Miniopterus_fuliginosus|Ornithorhynchus_anatinus|Canis_lupus|Murina_hilgendorfi|Nyctereutes_procyonoides|Dasypus_novemcinctus|Balaenoptera_acutorostrata|Pipistrellus_javanicus
ENSG00000018510	AGPS	Liver	0.574026	100	Ursus_americanus	Ursus_americanus|Ornithorhynchus_anatinus|Rhinolophus_luctus|Hystrix_brachyura|Cavia_porcellus|Rhinolophus_pearsonii|Callosciurus_erythraeus|Ia_io|Lemur_catta|Anourosorex_squamipes
ENSG00000018610	CXorf56	Brain	0.482888	91	Anourosorex_squamipes	Anourosorex_squamipes|Microcebus_murinus|Monodelphis_domestica|Callithrix_jacchus|Erinaceus_europaeus|Muntiacus_muntjak|Atelerix_albiventris|Dasypus_novemcinctus|Hystrix_brachyura|Heterocephalus_glaber
ENSG00000018610	CXorf56	Liver	0.437423	101	Anourosorex_squamipes	Anourosorex_squamipes|Petaurus_breviceps|Monodelphis_domestica|Plecotus_auritus|Hystrix_brachyura|Cavia_porcellus|Rhinolophus_rex|Rhinolophus_affinis|Mus_musculus|Acomys_cahirinus
ENSG00000018610	CXorf56	Kidney	0.388353	91	Sus_scrofa	Sus_scrofa|Rhinolophus_rex|Muntiacus_muntjak|Monodelphis_domestica|Atelerix_albiventris|Erinaceus_europaeus|Petaurus_breviceps|Bos_taurus|Rhinolophus_pusillus|Capra_hircus
ENSG00000018625	ATP1A2	Liver	0.911349	68	Rhinolophus_thomasi	Rhinolophus_thomasi|Rhinolophus_macrotis|Pan_paniscus|Pongo_abelii|Hystrix_brachyura|Rhinolophus_pusillus|Balaenoptera_acutorostrata|Myotis_brandtii|Sciurus_vulgaris|Dasypus_novemcinctus
ENSG00000018699	TTC27	Liver	0.371909	98	Cynopterus_sphinx	Cynopterus_sphinx|Petaurus_breviceps|Lemur_catta|Microcebus_murinus|Nycticebus_coucang|Myotis_pilosus|Capra_hircus|Pteromys_volans|Nyctereutes_procyonoides|Graphiurus_kelleni
ENSG00000018699	TTC27	Brain	0.469816	88	Pteromys_volans	Pteromys_volans|Pipistrellus_javanicus|Miniopterus_fuliginosus|Mesocricetus_auratus|Ornithorhynchus_anatinus|Cynopterus_sphinx|Taphozous_melanopogon|Acomys_cahirinus|Petaurus_breviceps|Ia_io
ENSG00000018699	TTC27	Kidney	0.351649	88	Chlorocebus_sabaeus	Chlorocebus_sabaeus|Pteromys_volans|Papio_anubis|Murina_cyclotis|Graphiurus_kelleni|Ia_io|Mesocricetus_auratus|Plecotus_auritus|Trachypithecus_francoisi|Peromyscus_leucopus
ENSG00000018869	ZNF582	Liver	0.669138	68	Miniopterus_fuliginosus	Miniopterus_fuliginosus|Ia_io|Nyctereutes_procyonoides|Canis_lupus|Chlorocebus_sabaeus|Bos_mutus|Equus_caballus|Bos_taurus|Felis_catus|Erinaceus_amurensis
ENSG00000019102	VSIG2	Kidney	0.719366	85	Petaurus_breviceps	Petaurus_breviceps|Oryctolagus_cuniculus|Graphiurus_kelleni|Homo_sapiens|Sciurus_vulgaris|Myotis_pilosus|Procavia_capensis|Taphozous_melanopogon|Plecotus_auritus|Hipposideros_pratti
ENSG00000019102	VSIG2	Brain	0.722356	83	Petaurus_breviceps	Petaurus_breviceps|Mesocricetus_auratus|Callithrix_jacchus|Pan_troglodytes|Rhinolophus_thomasi|Oryctolagus_cuniculus|Cynopterus_sphinx|Monodelphis_domestica|Taphozous_melanopogon|Mus_musculus
ENSG00000019102	VSIG2	Liver	0.829385	87	Petaurus_breviceps	Petaurus_breviceps|Oryctolagus_cuniculus|Monodelphis_domestica|Balaena_mysticetus|Miniopterus_fuliginosus|Rhinolophus_pusillus|Rhinolophus_thomasi|Heterocephalus_glaber|Pan_paniscus|Pongo_abelii
ENSG00000019144	PHLDB1	Kidney	0.412972	90	Vulpes_lagopus	Vulpes_lagopus|Myocastor_coypus|Rhinolophus_thomasi|Vulpes_vulpes|Ursus_americanus|Bos_mutus|Neovison_vison|Nyctereutes_procyonoides|Macaca_mulatta|Arctonyx_collaris
ENSG00000019144	PHLDB1	Brain	0.431229	90	Bos_taurus	Bos_taurus|Myocastor_coypus|Homo_sapiens|Vulpes_lagopus|Sciurus_vulgaris|Procavia_capensis|Graphiurus_kelleni|Cavia_porcellus|Equus_caballus|Vulpes_vulpes
ENSG00000019144	PHLDB1	Liver	0.571893	97	Rhinolophus_thomasi	Rhinolophus_thomasi|Bos_taurus|Graphiurus_kelleni|Vulpes_lagopus|Sus_scrofa|Procavia_capensis|Myocastor_coypus|Vulpes_vulpes|Paguma_larvata|Delphinus_delphis
ENSG00000019169	MARCO	Kidney	0.908012	85	Rhinolophus_sinicus	Rhinolophus_sinicus|Heterocephalus_glaber|Trachypithecus_francoisi|Myrmecophaga_tridactyla|Dasypus_novemcinctus|Pongo_abelii|Bos_mutus|Miniopterus_fuliginosus|Homo_sapiens|Murina_hilgendorfi
ENSG00000019169	MARCO	Brain	0.837297	84	Tupaia_belangeri	Tupaia_belangeri|Rhinolophus_affinis|Felis_catus|Tylonycteris_robustula|Taphozous_melanopogon|Chlorocebus_sabaeus|Pan_paniscus|Myotis_laniger|Pongo_abelii|Nyctereutes_procyonoides
ENSG00000019169	MARCO	Liver	0.395737	94	Cynopterus_sphinx	Cynopterus_sphinx|Ursus_americanus|Ia_io|Pipistrellus_javanicus|Anourosorex_squamipes|Plecotus_auritus|Dasypus_novemcinctus|Pongo_abelii|Mustela_sibirica|Petaurus_breviceps
ENSG00000019485	PRDM11	Kidney	0.640709	89	Myocastor_coypus	Myocastor_coypus|Atelerix_albiventris|Rhinolophus_luctus|Rhinolophus_affinis|Felis_catus|Rhinolophus_macrotis|Miniopterus_fuliginosus|Erinaceus_amurensis|Rhinolophus_rex|Sciurus_vulgaris
ENSG00000019485	PRDM11	Liver	0.767324	96	Oryctolagus_cuniculus	Oryctolagus_cuniculus|Dasypus_novemcinctus|Monodelphis_domestica|Atelerix_albiventris|Sarcophilus_harrisii|Sciurus_vulgaris|Mustela_sibirica|Pteromys_volans|Heterocephalus_glaber|Erinaceus_europaeus
ENSG00000019485	PRDM11	Brain	0.566416	89	Rhinolophus_pearsonii	Rhinolophus_pearsonii|Hipposideros_pratti|Rhinolophus_luctus|Macaca_mulatta|Rhinolophus_malayanus|Rhinolophus_sinicus|Macaca_fascicularis|Cynopterus_sphinx|Myotis_brandtii|Rattus_norvegicus
ENSG00000019505	SYT13	Brain	0.391812	88	Callithrix_jacchus	Callithrix_jacchus|Eonycteris_spelaea|Miniopterus_fuliginosus|Rhinolophus_stheno|Rhinolophus_luctus|Hipposideros_pomona|Cynopterus_sphinx|Meriones_unguiculatus|Rhinolophus_sinicus|Myotis_siligorensis
ENSG00000019505	SYT13	Liver	0.94121	91	Graphiurus_kelleni	Graphiurus_kelleni|Mesocricetus_auratus|Cryptomys_damarensis|Chlorocebus_sabaeus|Myocastor_coypus|Callithrix_jacchus|Cavia_porcellus|Pan_paniscus|Vulpes_lagopus|Papio_anubis
ENSG00000019505	SYT13	Kidney	0.869719	88	Rhinolophus_luctus	Rhinolophus_luctus|Miniopterus_fuliginosus|Rhinolophus_macrotis|Rhinolophus_rex|Pan_troglodytes|Erinaceus_europaeus|Pan_paniscus|Canis_lupus|Homo_sapiens|Rhinolophus_affinis
ENSG00000019549	SNAI2	Brain	0.740695	84	Pachyuromys_duprasi	Pachyuromys_duprasi|Neovison_vison|Ia_io|Ornithorhynchus_anatinus|Procavia_capensis|Callosciurus_erythraeus|Erinaceus_amurensis|Monodelphis_domestica|Cryptomys_damarensis|Plecotus_auritus
ENSG00000019549	SNAI2	Liver	0.604289	92	Vulpes_lagopus	Vulpes_lagopus|Balaenoptera_acutorostrata|Sarcophilus_harrisii|Myocastor_coypus|Pachyuromys_duprasi|Graphiurus_kelleni|Nyctereutes_procyonoides|Cryptomys_damarensis|Mustela_putorius|Bos_mutus
ENSG00000019549	SNAI2	Kidney	0.604433	85	Myrmecophaga_tridactyla	Myrmecophaga_tridactyla|Vulpes_vulpes|Ornithorhynchus_anatinus|Muntiacus_muntjak|Monodelphis_domestica|Petaurus_breviceps|Nyctereutes_procyonoides|Erinaceus_amurensis|Ursus_americanus|Felis_catus
ENSG00000019582	CD74	Kidney	0.277188	89	Myocastor_coypus	Myocastor_coypus|Rhinolophus_malayanus|Meles_meles|Pan_troglodytes|Hystrix_brachyura|Rhinolophus_ferrumequinum|Equus_caballus|Miniopterus_fuliginosus|Taphozous_melanopogon|Homo_sapiens
ENSG00000019582	CD74	Brain	0.455113	89	Pan_paniscus	Pan_paniscus|Pachyuromys_duprasi|Myocastor_coypus|Ornithorhynchus_anatinus|Rhinolophus_thomasi|Ursus_americanus|Rhinolophus_affinis|Equus_caballus|Hystrix_brachyura|Taphozous_melanopogon
ENSG00000019582	CD74	Liver	0.33574	99	Cynopterus_sphinx	Cynopterus_sphinx|Vulpes_vulpes|Nyctereutes_procyonoides|Hipposideros_larvatus|Rhinolophus_malayanus|Pongo_abelii|Hipposideros_pomona|Sarcophilus_harrisii|Rhinolophus_stheno|Ursus_americanus
ENSG00000019991	HGF	Liver	0.49519	90	Daubentonia_madagascariensis	Daubentonia_madagascariensis|Rhinolophus_pearsonii|Chlorocebus_sabaeus|Rhinolophus_ferrumequinum|Aselliscus_stoliczkanus|Rhinolophus_rex|Rhinolophus_stheno|Trachypithecus_francoisi|Rhinolophus_luctus|Vulpes_lagopus
ENSG00000019991	HGF	Brain	0.73938	80	Macaca_fascicularis	Macaca_fascicularis|Rhinolophus_affinis|Rattus_norvegicus|Chlorocebus_sabaeus|Neovison_vison|Rhinolophus_ferrumequinum|Erinaceus_amurensis|Callithrix_jacchus|Rhinolophus_luctus|Mesocricetus_auratus
ENSG00000019991	HGF	Kidney	0.803103	81	Rhinolophus_sinicus	Rhinolophus_sinicus|Equus_caballus|Rattus_norvegicus|Rhinolophus_rex|Rhinolophus_ferrumequinum|Rhinolophus_stheno|Nyctereutes_procyonoides|Rhinolophus_macrotis|Rhinolophus_luctus|Eonycteris_spelaea
ENSG00000019995	ZRANB1	Liver	0.460975	101	Rhinolophus_stheno	Rhinolophus_stheno|Aselliscus_stoliczkanus|Murina_cyclotis|Plecotus_auritus|Kerivoula_hardwickii|Cavia_porcellus|Sciurus_vulgaris|Nycticebus_coucang|Procavia_capensis|Myotis_pilosus
ENSG00000019995	ZRANB1	Brain	0.377499	91	Rhinolophus_sinicus	Rhinolophus_sinicus|Atelerix_albiventris|Capra_hircus|Erinaceus_europaeus|Paguma_larvata|Chlorocebus_sabaeus|Rhinolophus_stheno|Ornithorhynchus_anatinus|Pan_paniscus|Petaurus_breviceps
ENSG00000019995	ZRANB1	Kidney	0.514005	91	Pteromys_volans	Pteromys_volans|Plecotus_auritus|Kerivoula_hardwickii|Murina_leucogaster|Erinaceus_europaeus|Atelerix_albiventris|Myotis_pilosus|Sciurus_vulgaris|Aselliscus_stoliczkanus|Pipistrellus_javanicus
ENSG00000020129	NCDN	Liver	0.501122	99	Rhinolophus_thomasi	Rhinolophus_thomasi|Rhinolophus_ferrumequinum|Monodelphis_domestica|Dasypus_novemcinctus|Daubentonia_madagascariensis|Aselliscus_stoliczkanus|Macaca_mulatta|Graphiurus_kelleni|Rhinolophus_pearsonii|Rhinolophus_stheno
ENSG00000020129	NCDN	Kidney	0.61473	90	Rhinolophus_sinicus	Rhinolophus_sinicus|Cynopterus_sphinx|Trachypithecus_francoisi|Myotis_brandtii|Myotis_laniger|Murina_cyclotis|Petaurus_breviceps|Cryptomys_damarensis|Cavia_porcellus|Pongo_abelii
ENSG00000020129	NCDN	Brain	0.160834	90	Rhinolophus_sinicus	Rhinolophus_sinicus|Neovison_vison|Rhinolophus_stheno|Monodelphis_domestica|Callithrix_jacchus|Murina_cyclotis|Rhinolophus_luctus|Kerivoula_hardwickii|Rhinolophus_thomasi|Rhinolophus_rex
ENSG00000020181	ADGRA2	Brain	0.484588	86	Erinaceus_amurensis	Erinaceus_amurensis|Callithrix_jacchus|Callosciurus_erythraeus|Hystrix_brachyura|Rhinolophus_luctus|Cryptomys_damarensis|Myocastor_coypus|Monodelphis_domestica|Cavia_porcellus|Pongo_abelii
ENSG00000020181	ADGRA2	Liver	0.676007	91	Graphiurus_kelleni	Graphiurus_kelleni|Rhinolophus_luctus|Nyctereutes_procyonoides|Monodelphis_domestica|Canis_lupus|Vulpes_vulpes|Sarcophilus_harrisii|Vulpes_lagopus|Neovison_vison|Pan_troglodytes
ENSG00000020181	ADGRA2	Kidney	0.657268	86	Vulpes_vulpes	Vulpes_vulpes|Cryptomys_damarensis|Graphiurus_kelleni|Cavia_porcellus|Myocastor_coypus|Rhinolophus_luctus|Miniopterus_fuliginosus|Petaurus_breviceps|Muntiacus_muntjak|Monodelphis_domestica
ENSG00000020256	ZFP64	Brain	0.420434	90	Graphiurus_kelleni	Graphiurus_kelleni|Rhinolophus_stheno|Muntiacus_muntjak|Rhinolophus_thomasi|Kerivoula_hardwickii|Homo_sapiens|Cynopterus_sphinx|Paguma_larvata|Rhinolophus_luctus|Cavia_porcellus
ENSG00000020256	ZFP64	Liver	0.626065	97	Paguma_larvata	Paguma_larvata|Hipposideros_pratti|Cavia_porcellus|Pachyuromys_duprasi|Anourosorex_squamipes|Muntiacus_muntjak|Tylonycteris_robustula|Papio_anubis|Pipistrellus_javanicus|Dasypus_novemcinctus
ENSG00000020256	ZFP64	Kidney	0.461223	90	Callosciurus_erythraeus	Callosciurus_erythraeus|Myrmecophaga_tridactyla|Rhinolophus_luctus|Myocastor_coypus|Dasypus_novemcinctus|Hystrix_brachyura|Cavia_porcellus|Sciurus_vulgaris|Vulpes_vulpes|Eonycteris_spelaea
ENSG00000020426	MNAT1	Liver	0.484263	99	Myocastor_coypus	Myocastor_coypus|Procavia_capensis|Ornithorhynchus_anatinus|Pan_paniscus|Acomys_cahirinus|Hystrix_brachyura|Taphozous_melanopogon|Atelerix_albiventris|Pan_troglodytes|Meriones_unguiculatus
ENSG00000020426	MNAT1	Kidney	0.429128	90	Pachyuromys_duprasi	Pachyuromys_duprasi|Taphozous_melanopogon|Atelerix_albiventris|Arctonyx_collaris|Sus_scrofa|Myotis_chinensis|Myrmecophaga_tridactyla|Mustela_putorius|Myotis_laniger|Ia_io
ENSG00000020426	MNAT1	Brain	0.469964	90	Taphozous_melanopogon	Taphozous_melanopogon|Rhinolophus_thomasi|Pipistrellus_javanicus|Pachyuromys_duprasi|Vulpes_vulpes|Oryctolagus_cuniculus|Arctonyx_collaris|Anourosorex_squamipes|Nyctereutes_procyonoides|Neovison_vison
ENSG00000020577	SAMD4A	Kidney	0.401409	79	Murina_hilgendorfi	Murina_hilgendorfi|Pan_troglodytes|Myotis_laniger|Arctonyx_collaris|Murina_cyclotis|Papio_anubis|Equus_caballus|Kerivoula_hardwickii|Oryctolagus_cuniculus|Rhinolophus_stheno
ENSG00000020577	SAMD4A	Brain	0.53026	79	Myocastor_coypus	Myocastor_coypus|Neovison_vison|Arctonyx_collaris|Papio_anubis|Oryctolagus_cuniculus|Equus_caballus|Tupaia_belangeri|Peromyscus_leucopus|Sus_scrofa|Macaca_fascicularis
ENSG00000020577	SAMD4A	Liver	0.680318	85	Murina_cyclotis	Murina_cyclotis|Myotis_muricola|Pan_troglodytes|Myotis_brandtii|Kerivoula_hardwickii|Aselliscus_stoliczkanus|Vulpes_vulpes|Hipposideros_pomona|Papio_anubis|Homo_sapiens
ENSG00000020633	RUNX3	Liver	0.650455	70	Balaena_mysticetus	Balaena_mysticetus|Cynopterus_sphinx|Dasypus_novemcinctus|Pan_paniscus|Sarcophilus_harrisii|Homo_sapiens|Callithrix_jacchus|Pongo_abelii|Myotis_laniger|Ia_io
ENSG00000020922	MRE11	Kidney	0.587475	89	Ursus_americanus	Ursus_americanus|Myocastor_coypus|Hystrix_brachyura|Vulpes_vulpes|Rhinolophus_stheno|Dasypus_novemcinctus|Ia_io|Callithrix_jacchus|Hipposideros_pomona|Balaenoptera_acutorostrata
ENSG00000020922	MRE11	Brain	0.621199	89	Hystrix_brachyura	Hystrix_brachyura|Atelerix_albiventris|Erinaceus_europaeus|Procavia_capensis|Ornithorhynchus_anatinus|Myocastor_coypus|Macaca_fascicularis|Microcebus_murinus|Ursus_americanus|Erinaceus_amurensis
ENSG00000020922	MRE11	Liver	0.499182	98	Kerivoula_hardwickii	Kerivoula_hardwickii|Myocastor_coypus|Dasypus_novemcinctus|Aselliscus_stoliczkanus|Nyctereutes_procyonoides|Balaenoptera_acutorostrata|Rhinolophus_luctus|Hipposideros_armiger|Procavia_capensis|Hipposideros_larvatus
ENSG00000021300	PLEKHB1	Kidney	0.515151	89	Ia_io	Ia_io|Myotis_chinensis|Myotis_muricola|Kerivoula_hardwickii|Pteromys_volans|Erinaceus_amurensis|Murina_cyclotis|Myotis_fimbriatus|Balaenoptera_acutorostrata|Myotis_siligorensis
ENSG00000021300	PLEKHB1	Liver	0.715179	95	Rattus_norvegicus	Rattus_norvegicus|Hipposideros_pomona|Mus_musculus|Aselliscus_stoliczkanus|Heterocephalus_glaber|Procavia_capensis|Myocastor_coypus|Delphinus_delphis|Cryptomys_damarensis|Eonycteris_spelaea
ENSG00000021300	PLEKHB1	Brain	0.333198	89	Sciurus_vulgaris	Sciurus_vulgaris|Myocastor_coypus|Homo_sapiens|Tupaia_belangeri|Mustela_putorius|Macaca_fascicularis|Neovison_vison|Equus_caballus|Bos_taurus|Arctonyx_collaris
ENSG00000021355	SERPINB1	Kidney	0.380266	87	Microcebus_murinus	Microcebus_murinus|Balaenoptera_acutorostrata|Atelerix_albiventris|Pteromys_volans|Myotis_fimbriatus|Aselliscus_stoliczkanus|Sciurus_vulgaris|Graphiurus_kelleni|Myrmecophaga_tridactyla|Callithrix_jacchus
ENSG00000021355	SERPINB1	Liver	0.597602	95	Atelerix_albiventris	Atelerix_albiventris|Balaenoptera_acutorostrata|Myrmecophaga_tridactyla|Pongo_abelii|Chlorocebus_sabaeus|Erinaceus_amurensis|Sus_scrofa|Callosciurus_erythraeus|Nycticebus_coucang|Rhinolophus_malayanus
ENSG00000021355	SERPINB1	Brain	0.524678	87	Muntiacus_muntjak	Muntiacus_muntjak|Miniopterus_fuliginosus|Meriones_unguiculatus|Meles_meles|Rhinolophus_pusillus|Ursus_americanus|Anourosorex_squamipes|Arctonyx_collaris|Rhinolophus_macrotis|Rhinolophus_stheno
ENSG00000021488	SLC7A9	Kidney	0.237263	87	Cavia_porcellus	Cavia_porcellus|Cryptomys_damarensis|Eonycteris_spelaea|Hipposideros_larvatus|Papio_anubis|Cynopterus_sphinx|Rhinolophus_ferrumequinum|Rhinolophus_affinis|Rhinolophus_macrotis|Meriones_unguiculatus
ENSG00000021488	SLC7A9	Brain	0.709947	86	Rhinolophus_pusillus	Rhinolophus_pusillus|Rhinolophus_rex|Rhinolophus_affinis|Rhinolophus_ferrumequinum|Rhinolophus_macrotis|Rhinolophus_stheno|Tylonycteris_robustula|Ursus_americanus|Muntiacus_muntjak|Rhinolophus_luctus
ENSG00000021488	SLC7A9	Liver	0.748005	90	Procavia_capensis	Procavia_capensis|Rhinolophus_thomasi|Homo_sapiens|Bos_taurus|Macaca_fascicularis|Macaca_mulatta|Heterocephalus_glaber|Vulpes_vulpes|Rhinolophus_stheno|Pan_troglodytes
ENSG00000021574	SPAST	Brain	0.403514	90	Paguma_larvata	Paguma_larvata|Ornithorhynchus_anatinus|Anourosorex_squamipes|Dasypus_novemcinctus|Neovison_vison|Pteromys_volans|Mustela_putorius|Callithrix_jacchus|Vulpes_lagopus|Rhinolophus_pearsonii
ENSG00000021574	SPAST	Liver	0.427703	100	Anourosorex_squamipes	Anourosorex_squamipes|Murina_cyclotis|Rhinolophus_macrotis|Cynopterus_sphinx|Myrmecophaga_tridactyla|Peromyscus_leucopus|Ornithorhynchus_anatinus|Nyctereutes_procyonoides|Plecotus_auritus|Mus_musculus
ENSG00000021574	SPAST	Kidney	0.502029	90	Ornithorhynchus_anatinus	Ornithorhynchus_anatinus|Rhinolophus_sinicus|Tylonycteris_robustula|Cynopterus_sphinx|Eonycteris_spelaea|Pipistrellus_javanicus|Erinaceus_europaeus|Myrmecophaga_tridactyla|Myotis_brandtii|Peromyscus_leucopus
ENSG00000021762	OSBPL5	Brain	0.389787	80	Cryptomys_damarensis	Cryptomys_damarensis|Monodelphis_domestica|Bos_mutus|Heterocephalus_glaber|Muntiacus_muntjak|Petaurus_breviceps|Bos_taurus|Papio_anubis|Sciurus_vulgaris|Peromyscus_leucopus
ENSG00000021762	OSBPL5	Kidney	0.477634	80	Rhinolophus_malayanus	Rhinolophus_malayanus|Rhinolophus_pusillus|Hipposideros_pratti|Rhinolophus_macrotis|Rhinolophus_rex|Petaurus_breviceps|Bos_mutus|Peromyscus_leucopus|Cynopterus_sphinx|Rhinolophus_affinis
ENSG00000021762	OSBPL5	Liver	0.669097	85	Muntiacus_muntjak	Muntiacus_muntjak|Capra_hircus|Bos_mutus|Nycticebus_coucang|Bos_taurus|Murina_hilgendorfi|Sarcophilus_harrisii|Monodelphis_domestica|Rhinolophus_stheno|Hipposideros_pratti
ENSG00000021776	AQR	Kidney	0.473851	90	Pachyuromys_duprasi	Pachyuromys_duprasi|Hystrix_brachyura|Ornithorhynchus_anatinus|Myocastor_coypus|Erinaceus_amurensis|Eonycteris_spelaea|Chlorocebus_sabaeus|Rhinolophus_luctus|Vulpes_vulpes|Meriones_unguiculatus
ENSG00000021776	AQR	Brain	0.482333	90	Hystrix_brachyura	Hystrix_brachyura|Ornithorhynchus_anatinus|Vulpes_vulpes|Hipposideros_pratti|Rhinolophus_pearsonii|Erinaceus_amurensis|Pachyuromys_duprasi|Myocastor_coypus|Anourosorex_squamipes|Nyctereutes_procyonoides
ENSG00000021776	AQR	Liver	0.467841	100	Nyctereutes_procyonoides	Nyctereutes_procyonoides|Ornithorhynchus_anatinus|Chlorocebus_sabaeus|Pachyuromys_duprasi|Rhinolophus_pearsonii|Vulpes_lagopus|Hystrix_brachyura|Suncus_murinus|Rhinolophus_luctus|Meriones_unguiculatus
ENSG00000021826	CPS1	Liver	0.208601	98	Tadarida_brasiliensis	Tadarida_brasiliensis|Myotis_brandtii|Miniopterus_fuliginosus|Rhinolophus_macrotis|Rhinolophus_affinis|Myotis_muricola|Myotis_laniger|Microcebus_murinus|Balaenoptera_borealis|Lemur_catta
ENSG00000021826	CPS1	Brain	0.87027	87	Rhinolophus_affinis	Rhinolophus_affinis|Rhinolophus_luctus|Rhinolophus_macrotis|Myotis_laniger|Meles_meles|Murina_cyclotis|Myotis_muricola|Kerivoula_hardwickii|Ia_io|Murina_leucogaster
ENSG00000021826	CPS1	Kidney	0.916589	86	Rhinolophus_sinicus	Rhinolophus_sinicus|Rhinolophus_stheno|Murina_cyclotis|Ornithorhynchus_anatinus|Heterocephalus_glaber|Bos_mutus|Tupaia_belangeri|Myotis_laniger|Myotis_muricola|Rhinolophus_pusillus
ENSG00000021852	C8B	Kidney	0.936295	86	Rhinolophus_sinicus	Rhinolophus_sinicus|Cryptomys_damarensis|Rhinolophus_stheno|Sus_scrofa|Ornithorhynchus_anatinus|Rhinolophus_thomasi|Heterocephalus_glaber|Rhinolophus_macrotis|Pipistrellus_javanicus|Rhinolophus_pusillus
ENSG00000021852	C8B	Liver	0.215774	96	Trachypithecus_francoisi	Trachypithecus_francoisi|Tadarida_brasiliensis|Ia_io|Macaca_fascicularis|Mustela_sibirica|Taphozous_melanopogon|Bos_mutus|Tylonycteris_robustula|Rhinolophus_malayanus|Neovison_vison
ENSG00000021852	C8B	Brain	0.907717	86	Rhinolophus_affinis	Rhinolophus_affinis|Ornithorhynchus_anatinus|Myotis_laniger|Rhinolophus_luctus|Rhinolophus_thomasi|Ia_io|Rhinolophus_macrotis|Peromyscus_leucopus|Rhinolophus_malayanus|Taphozous_melanopogon
ENSG00000022267	FHL1	Liver	0.53683	96	Rhinolophus_luctus	Rhinolophus_luctus|Meriones_unguiculatus|Felis_catus|Papio_anubis|Eonycteris_spelaea|Pteromys_volans|Rhinolophus_thomasi|Ornithorhynchus_anatinus|Balaenoptera_acutorostrata|Pan_paniscus
ENSG00000022267	FHL1	Kidney	0.456366	88	Vulpes_vulpes	Vulpes_vulpes|Myrmecophaga_tridactyla|Mus_musculus|Nyctereutes_procyonoides|Meriones_unguiculatus|Dasypus_novemcinctus|Callosciurus_erythraeus|Hystrix_brachyura|Rhinolophus_luctus|Peromyscus_leucopus
ENSG00000022267	FHL1	Brain	0.32936	88	Myotis_chinensis	Myotis_chinensis|Myotis_brandtii|Myotis_fimbriatus|Ia_io|Hipposideros_pratti|Myotis_muricola|Paguma_larvata|Myotis_laniger|Myotis_siligorensis|Plecotus_auritus
ENSG00000022277	RTF2	Liver	0.355725	100	Pteromys_volans	Pteromys_volans|Cynopterus_sphinx|Taphozous_melanopogon|Murina_hilgendorfi|Sciurus_vulgaris|Plecotus_auritus|Hystrix_brachyura|Pipistrellus_javanicus|Callosciurus_erythraeus|Mus_musculus
ENSG00000022277	RTF2	Brain	0.427989	90	Taphozous_melanopogon	Taphozous_melanopogon|Pipistrellus_javanicus|Muntiacus_muntjak|Rhinolophus_thomasi|Erinaceus_europaeus|Hystrix_brachyura|Ursus_americanus|Atelerix_albiventris|Oryctolagus_cuniculus|Rhinolophus_macrotis
ENSG00000022277	RTF2	Kidney	0.254506	90	Taphozous_melanopogon	Taphozous_melanopogon|Canis_lupus|Rhinolophus_macrotis|Hipposideros_pratti|Rhinolophus_pusillus|Plecotus_auritus|Homo_sapiens|Papio_anubis|Hipposideros_armiger|Macaca_mulatta
ENSG00000022355	GABRA1	Kidney	0.938872	83	Rhinolophus_sinicus	Rhinolophus_sinicus|Kerivoula_hardwickii|Myotis_muricola|Ornithorhynchus_anatinus|Ia_io|Aselliscus_stoliczkanus|Myotis_chinensis|Myotis_pilosus|Rattus_norvegicus|Rhinolophus_luctus
ENSG00000022355	GABRA1	Liver	0.976742	85	Cryptomys_damarensis	Cryptomys_damarensis|Ornithorhynchus_anatinus|Sus_scrofa|Meles_meles|Pan_paniscus|Kerivoula_hardwickii|Myotis_chinensis|Balaena_mysticetus|Rhinolophus_luctus|Cavia_porcellus
ENSG00000022355	GABRA1	Brain	0.203478	84	Myotis_brandtii	Myotis_brandtii|Heterocephalus_glaber|Microcebus_murinus|Papio_anubis|Rhinolophus_stheno|Bos_mutus|Hipposideros_pomona|Plecotus_auritus|Myotis_siligorensis|Mus_musculus
ENSG00000022567	SLC45A4	Liver	0.600917	99	Murina_cyclotis	Murina_cyclotis|Sarcophilus_harrisii|Tadarida_brasiliensis|Ornithorhynchus_anatinus|Rhinolophus_affinis|Rhinolophus_stheno|Anourosorex_squamipes|Rhinolophus_macrotis|Rhinolophus_rex|Meriones_unguiculatus
ENSG00000022567	SLC45A4	Kidney	0.438811	90	Miniopterus_fuliginosus	Miniopterus_fuliginosus|Ornithorhynchus_anatinus|Myotis_muricola|Neovison_vison|Meriones_unguiculatus|Murina_cyclotis|Rhinolophus_malayanus|Graphiurus_kelleni|Plecotus_auritus|Monodelphis_domestica
ENSG00000022567	SLC45A4	Brain	0.399063	90	Callithrix_jacchus	Callithrix_jacchus|Murina_cyclotis|Eonycteris_spelaea|Pan_paniscus|Macaca_mulatta|Rhinolophus_sinicus|Mus_musculus|Cryptomys_damarensis|Papio_anubis|Rhinolophus_affinis
ENSG00000022840	RNF10	Liver	0.364968	101	Rhinolophus_pusillus	Rhinolophus_pusillus|Rhinolophus_pearsonii|Hipposideros_pomona|Aselliscus_stoliczkanus|Hystrix_brachyura|Sciurus_vulgaris|Plecotus_auritus|Monodelphis_domestica|Rhinolophus_macrotis|Rhinolophus_ferrumequinum
ENSG00000022840	RNF10	Kidney	0.229697	91	Rhinolophus_pearsonii	Rhinolophus_pearsonii|Arctonyx_collaris|Rhinolophus_ferrumequinum|Muntiacus_muntjak|Microcebus_murinus|Murina_leucogaster|Pteromys_volans|Mesocricetus_auratus|Taphozous_melanopogon|Aselliscus_stoliczkanus
ENSG00000022840	RNF10	Brain	0.320344	91	Pachyuromys_duprasi	Pachyuromys_duprasi|Murina_leucogaster|Monodelphis_domestica|Arctonyx_collaris|Taphozous_melanopogon|Muntiacus_muntjak|Dasypus_novemcinctus|Mesocricetus_auratus|Sciurus_vulgaris|Meles_meles
ENSG00000022976	ZNF839	Liver	0.714838	90	Pachyuromys_duprasi	Pachyuromys_duprasi|Ursus_americanus|Graphiurus_kelleni|Neovison_vison|Muntiacus_muntjak|Rhinolophus_stheno|Rhinolophus_affinis|Balaena_mysticetus|Homo_sapiens|Lemur_catta
ENSG00000022976	ZNF839	Kidney	0.641959	82	Rhinolophus_thomasi	Rhinolophus_thomasi|Plecotus_auritus|Homo_sapiens|Graphiurus_kelleni|Aselliscus_stoliczkanus|Pongo_abelii|Pachyuromys_duprasi|Atelerix_albiventris|Hipposideros_pratti|Sus_scrofa
ENSG00000022976	ZNF839	Brain	0.731298	82	Muntiacus_muntjak	Muntiacus_muntjak|Pachyuromys_duprasi|Taphozous_melanopogon|Ursus_americanus|Sus_scrofa|Dasypus_novemcinctus|Graphiurus_kelleni|Rhinolophus_thomasi|Microcebus_murinus|Neovison_vison
ENSG00000023041	ZDHHC6	Brain	0.473467	86	Vulpes_vulpes	Vulpes_vulpes|Rhinolophus_thomasi|Rhinolophus_stheno|Paguma_larvata|Taphozous_melanopogon|Myocastor_coypus|Hipposideros_armiger|Pteromys_volans|Tupaia_belangeri|Aselliscus_stoliczkanus
ENSG00000023041	ZDHHC6	Kidney	0.340819	86	Rhinolophus_sinicus	Rhinolophus_sinicus|Pan_paniscus|Taphozous_melanopogon|Pan_troglodytes|Pongo_abelii|Kerivoula_hardwickii|Miniopterus_fuliginosus|Sus_scrofa|Rhinolophus_pearsonii|Cavia_porcellus
ENSG00000023041	ZDHHC6	Liver	0.449564	94	Vulpes_vulpes	Vulpes_vulpes|Paguma_larvata|Cavia_porcellus|Rhinolophus_stheno|Rhinolophus_affinis|Pachyuromys_duprasi|Cryptomys_damarensis|Mus_musculus|Meriones_unguiculatus|Peromyscus_leucopus
ENSG00000023171	GRAMD1B	Liver	0.712027	97	Ornithorhynchus_anatinus	Ornithorhynchus_anatinus|Petaurus_breviceps|Vulpes_vulpes|Pachyuromys_duprasi|Sarcophilus_harrisii|Meriones_unguiculatus|Taphozous_melanopogon|Myocastor_coypus|Paguma_larvata|Graphiurus_kelleni
ENSG00000023171	GRAMD1B	Kidney	0.411294	90	Rhinolophus_stheno	Rhinolophus_stheno|Eonycteris_spelaea|Murina_cyclotis|Mus_musculus|Atelerix_albiventris|Arctonyx_collaris|Miniopterus_fuliginosus|Vulpes_lagopus|Neovison_vison|Nyctereutes_procyonoides
ENSG00000023171	GRAMD1B	Brain	0.328211	90	Rhinolophus_sinicus	Rhinolophus_sinicus|Eonycteris_spelaea|Cynopterus_sphinx|Callosciurus_erythraeus|Myotis_brandtii|Rhinolophus_pearsonii|Myotis_muricola|Rhinolophus_malayanus|Myotis_siligorensis|Murina_cyclotis
ENSG00000023287	RB1CC1	Kidney	0.356488	90	Pteromys_volans	Pteromys_volans|Dasypus_novemcinctus|Erinaceus_europaeus|Eutamias_sibiricus|Rhinolophus_ferrumequinum|Pachyuromys_duprasi|Rhinolophus_stheno|Tupaia_belangeri|Sus_scrofa|Myotis_brandtii
ENSG00000023287	RB1CC1	Liver	0.429126	100	Rhinolophus_stheno	Rhinolophus_stheno|Rhinolophus_malayanus|Rhinolophus_macrotis|Rhinolophus_pearsonii|Aselliscus_stoliczkanus|Rhinolophus_sinicus|Rhinolophus_pusillus|Hipposideros_armiger|Hipposideros_pomona|Rhinolophus_ferrumequinum
ENSG00000023287	RB1CC1	Brain	0.36992	90	Vulpes_lagopus	Vulpes_lagopus|Vulpes_vulpes|Atelerix_albiventris|Hystrix_brachyura|Macaca_fascicularis|Nyctereutes_procyonoides|Paguma_larvata|Bos_taurus|Capra_hircus|Felis_catus
ENSG00000023318	ERP44	Brain	0.43774	91	Murina_leucogaster	Murina_leucogaster|Taphozous_melanopogon|Sciurus_vulgaris|Ornithorhynchus_anatinus|Ursus_americanus|Eutamias_sibiricus|Arctonyx_collaris|Oryctolagus_cuniculus|Dasypus_novemcinctus|Paguma_larvata
ENSG00000023318	ERP44	Liver	0.327494	101	Rhinolophus_malayanus	Rhinolophus_malayanus|Paguma_larvata|Murina_hilgendorfi|Anourosorex_squamipes|Callosciurus_erythraeus|Pachyuromys_duprasi|Microcebus_murinus|Sciurus_vulgaris|Taphozous_melanopogon|Bos_taurus
ENSG00000023318	ERP44	Kidney	0.313147	91	Taphozous_melanopogon	Taphozous_melanopogon|Rattus_norvegicus|Callosciurus_erythraeus|Rhinolophus_pearsonii|Rhinolophus_sinicus|Ornithorhynchus_anatinus|Eonycteris_spelaea|Myocastor_coypus|Meles_meles|Murina_leucogaster
ENSG00000023330	ALAS1	Brain	0.3764	90	Taphozous_melanopogon	Taphozous_melanopogon|Ursus_americanus|Rhinolophus_thomasi|Pipistrellus_javanicus|Plecotus_auritus|Muntiacus_muntjak|Miniopterus_fuliginosus|Aselliscus_stoliczkanus|Ia_io|Neovison_vison
ENSG00000023330	ALAS1	Liver	0.408661	100	Paguma_larvata	Paguma_larvata|Vulpes_vulpes|Erinaceus_amurensis|Procavia_capensis|Nyctereutes_procyonoides|Ursus_americanus|Canis_lupus|Murina_cyclotis|Rhinolophus_thomasi|Mus_musculus
ENSG00000023330	ALAS1	Kidney	0.32524	90	Murina_cyclotis	Murina_cyclotis|Rhinolophus_malayanus|Plecotus_auritus|Monodelphis_domestica|Rhinolophus_macrotis|Cynopterus_sphinx|Meles_meles|Rhinolophus_rex|Dasypus_novemcinctus|Myotis_chinensis
ENSG00000023445	BIRC3	Liver	0.452133	70	Plecotus_auritus	Plecotus_auritus|Lemur_catta|Murina_cyclotis|Chlorocebus_sabaeus|Meriones_unguiculatus|Atelerix_albiventris|Neovison_vison|Murina_leucogaster|Cavia_porcellus|Sus_scrofa
ENSG00000023516	AKAP11	Kidney	0.344591	90	Rhinolophus_rex	Rhinolophus_rex|Capra_hircus|Ornithorhynchus_anatinus|Balaenoptera_acutorostrata|Hipposideros_pomona|Murina_hilgendorfi|Kerivoula_hardwickii|Rhinolophus_malayanus|Bos_taurus|Hipposideros_larvatus
ENSG00000023516	AKAP11	Brain	0.352014	90	Rhinolophus_sinicus	Rhinolophus_sinicus|Rhinolophus_ferrumequinum|Hystrix_brachyura|Sciurus_vulgaris|Pteromys_volans|Rhinolophus_stheno|Eonycteris_spelaea|Macaca_mulatta|Hipposideros_pratti|Myocastor_coypus
ENSG00000023516	AKAP11	Liver	0.525017	99	Anourosorex_squamipes	Anourosorex_squamipes|Nyctereutes_procyonoides|Pteromys_volans|Eonycteris_spelaea|Hipposideros_pomona|Procavia_capensis|Rhinolophus_ferrumequinum|Trachypithecus_francoisi|Balaena_mysticetus|Mesocricetus_auratus
ENSG00000023572	GLRX2	Liver	0.327912	85	Anourosorex_squamipes	Anourosorex_squamipes|Pipistrellus_javanicus|Rhinolophus_sinicus|Myotis_pilosus|Myotis_chinensis|Tylonycteris_robustula|Ornithorhynchus_anatinus|Ursus_americanus|Miniopterus_fuliginosus|Microcebus_murinus
ENSG00000023572	GLRX2	Brain	0.492969	79	Pipistrellus_javanicus	Pipistrellus_javanicus|Tylonycteris_robustula|Ornithorhynchus_anatinus|Muntiacus_muntjak|Myotis_brandtii|Miniopterus_fuliginosus|Rhinolophus_thomasi|Murina_leucogaster|Tupaia_belangeri|Myotis_pilosus
ENSG00000023572	GLRX2	Kidney	0.407341	80	Rhinolophus_sinicus	Rhinolophus_sinicus|Ornithorhynchus_anatinus|Tupaia_belangeri|Myotis_brandtii|Plecotus_auritus|Myrmecophaga_tridactyla|Callithrix_jacchus|Myotis_pilosus|Myotis_chinensis|Capra_hircus
ENSG00000023608	SNAPC1	Liver	0.585787	97	Microcebus_murinus	Microcebus_murinus|Ornithorhynchus_anatinus|Callosciurus_erythraeus|Erinaceus_amurensis|Pteromys_volans|Rhinolophus_luctus|Acomys_cahirinus|Rhinolophus_macrotis|Hipposideros_pratti|Procavia_capensis
ENSG00000023608	SNAPC1	Kidney	0.380295	89	Tylonycteris_robustula	Tylonycteris_robustula|Myrmecophaga_tridactyla|Ornithorhynchus_anatinus|Ia_io|Taphozous_melanopogon|Rhinolophus_macrotis|Rhinolophus_affinis|Microcebus_murinus|Canis_lupus|Myocastor_coypus
ENSG00000023608	SNAPC1	Brain	0.442569	89	Paguma_larvata	Paguma_larvata|Nyctereutes_procyonoides|Rhinolophus_luctus|Hipposideros_armiger|Oryctolagus_cuniculus|Vulpes_lagopus|Meriones_unguiculatus|Dasypus_novemcinctus|Mus_musculus|Ornithorhynchus_anatinus
ENSG00000023697	DERA	Kidney	0.276001	90	Homo_sapiens	Homo_sapiens|Pachyuromys_duprasi|Erinaceus_amurensis|Murina_cyclotis|Oryctolagus_cuniculus|Myotis_pilosus|Papio_anubis|Rattus_norvegicus|Miniopterus_fuliginosus|Nyctereutes_procyonoides
ENSG00000023697	DERA	Brain	0.569362	90	Sciurus_vulgaris	Sciurus_vulgaris|Pteromys_volans|Dasypus_novemcinctus|Miniopterus_fuliginosus|Equus_caballus|Pachyuromys_duprasi|Murina_cyclotis|Ia_io|Arctonyx_collaris|Bos_taurus
ENSG00000023697	DERA	Liver	0.331188	100	Sciurus_vulgaris	Sciurus_vulgaris|Pipistrellus_javanicus|Homo_sapiens|Microcebus_murinus|Tylonycteris_robustula|Myocastor_coypus|Myotis_laniger|Ia_io|Neovison_vison|Hystrix_brachyura
ENSG00000023734	STRAP	Kidney	0.292191	88	Canis_lupus	Canis_lupus|Petaurus_breviceps|Taphozous_melanopogon|Rhinolophus_pearsonii|Miniopterus_fuliginosus|Sus_scrofa|Kerivoula_hardwickii|Cynopterus_sphinx|Rhinolophus_sinicus|Muntiacus_muntjak
ENSG00000023734	STRAP	Brain	0.321411	88	Anourosorex_squamipes	Anourosorex_squamipes|Paguma_larvata|Ia_io|Muntiacus_muntjak|Taphozous_melanopogon|Hystrix_brachyura|Neovison_vison|Murina_leucogaster|Sciurus_vulgaris|Pongo_abelii
ENSG00000023734	STRAP	Liver	0.365631	98	Kerivoula_hardwickii	Kerivoula_hardwickii|Miniopterus_fuliginosus|Microcebus_murinus|Papio_anubis|Petaurus_breviceps|Nyctereutes_procyonoides|Aselliscus_stoliczkanus|Neovison_vison|Anourosorex_squamipes|Mustela_sibirica
ENSG00000023839	ABCC2	Brain	0.906994	89	Hystrix_brachyura	Hystrix_brachyura|Rhinolophus_affinis|Mesocricetus_auratus|Eonycteris_spelaea|Myocastor_coypus|Myotis_laniger|Miniopterus_fuliginosus|Pan_troglodytes|Atelerix_albiventris|Myotis_chinensis
ENSG00000023839	ABCC2	Liver	0.359357	99	Cynopterus_sphinx	Cynopterus_sphinx|Procavia_capensis|Eonycteris_spelaea|Sciurus_vulgaris|Pteromys_volans|Nycticebus_coucang|Mus_musculus|Muntiacus_muntjak|Pachyuromys_duprasi|Murina_cyclotis
ENSG00000023839	ABCC2	Kidney	0.526762	89	Eutamias_sibiricus	Eutamias_sibiricus|Muntiacus_muntjak|Mus_musculus|Microcebus_murinus|Oryctolagus_cuniculus|Callosciurus_erythraeus|Dasypus_novemcinctus|Pteromys_volans|Mesocricetus_auratus|Cryptomys_damarensis
ENSG00000023892	DEF6	Brain	0.554905	86	Rhinolophus_stheno	Rhinolophus_stheno|Taphozous_melanopogon|Vulpes_lagopus|Paguma_larvata|Ursus_americanus|Myotis_chinensis|Aselliscus_stoliczkanus|Ia_io|Nyctereutes_procyonoides|Anourosorex_squamipes
ENSG00000023892	DEF6	Liver	0.655614	93	Mesocricetus_auratus	Mesocricetus_auratus|Monodelphis_domestica|Pachyuromys_duprasi|Rhinolophus_thomasi|Peromyscus_leucopus|Vulpes_lagopus|Vulpes_vulpes|Pan_troglodytes|Pan_paniscus|Pongo_abelii
ENSG00000023892	DEF6	Kidney	0.553016	87	Vulpes_lagopus	Vulpes_lagopus|Arctonyx_collaris|Procavia_capensis|Atelerix_albiventris|Rhinolophus_ferrumequinum|Ia_io|Petaurus_breviceps|Hystrix_brachyura|Plecotus_auritus|Peromyscus_leucopus
ENSG00000023902	PLEKHO1	Kidney	0.476592	89	Plecotus_auritus	Plecotus_auritus|Rhinolophus_sinicus|Rhinolophus_thomasi|Hipposideros_pratti|Pachyuromys_duprasi|Hipposideros_armiger|Dasypus_novemcinctus|Petaurus_breviceps|Taphozous_melanopogon|Myotis_pilosus
ENSG00000023902	PLEKHO1	Liver	0.514297	97	Rhinolophus_sinicus	Rhinolophus_sinicus|Taphozous_melanopogon|Plecotus_auritus|Myrmecophaga_tridactyla|Ursus_americanus|Rhinolophus_thomasi|Myotis_pilosus|Petaurus_breviceps|Pongo_abelii|Rhinolophus_pusillus
ENSG00000023902	PLEKHO1	Brain	0.381143	89	Muntiacus_muntjak	Muntiacus_muntjak|Taphozous_melanopogon|Pipistrellus_javanicus|Dasypus_novemcinctus|Tylonycteris_robustula|Ursus_americanus|Pan_troglodytes|Pan_paniscus|Pachyuromys_duprasi|Pongo_abelii
ENSG00000023909	GCLM	Kidney	0.525497	90	Rattus_norvegicus	Rattus_norvegicus|Hipposideros_larvatus|Aselliscus_stoliczkanus|Balaenoptera_acutorostrata|Muntiacus_muntjak|Mus_musculus|Rhinolophus_malayanus|Nyctereutes_procyonoides|Rhinolophus_macrotis|Hipposideros_pomona
ENSG00000023909	GCLM	Liver	0.340141	99	Aselliscus_stoliczkanus	Aselliscus_stoliczkanus|Balaenoptera_acutorostrata|Paguma_larvata|Mus_musculus|Suncus_murinus|Meriones_unguiculatus|Peromyscus_leucopus|Hipposideros_pomona|Acomys_cahirinus|Rattus_norvegicus
ENSG00000023909	GCLM	Brain	0.402227	90	Bos_mutus	Bos_mutus|Acomys_cahirinus|Papio_anubis|Cynopterus_sphinx|Capra_hircus|Myotis_brandtii|Muntiacus_muntjak|Microcebus_murinus|Mus_musculus|Rhinolophus_affinis
ENSG00000024048	UBR2	Liver	0.400524	99	Rattus_norvegicus	Rattus_norvegicus|Rhinolophus_affinis|Rhinolophus_pearsonii|Rhinolophus_macrotis|Hipposideros_pomona|Mus_musculus|Rhinolophus_rex|Pteromys_volans|Bos_mutus|Rhinolophus_thomasi
ENSG00000024048	UBR2	Kidney	0.344092	90	Bos_mutus	Bos_mutus|Rhinolophus_pearsonii|Rhinolophus_stheno|Miniopterus_fuliginosus|Hipposideros_pomona|Equus_caballus|Rhinolophus_rex|Mus_musculus|Rhinolophus_macrotis|Peromyscus_leucopus
ENSG00000024048	UBR2	Brain	0.401209	90	Rattus_norvegicus	Rattus_norvegicus|Rhinolophus_pearsonii|Microcebus_murinus|Rhinolophus_sinicus|Rhinolophus_stheno|Papio_anubis|Mus_musculus|Hipposideros_pratti|Anourosorex_squamipes|Rhinolophus_affinis
ENSG00000024422	EHD2	Liver	0.652952	79	Callosciurus_erythraeus	Callosciurus_erythraeus|Muntiacus_muntjak|Balaena_mysticetus|Vulpes_vulpes|Equus_caballus|Myocastor_coypus|Nyctereutes_procyonoides|Macaca_mulatta|Cavia_porcellus|Pan_paniscus
ENSG00000024422	EHD2	Brain	0.482352	76	Equus_caballus	Equus_caballus|Nyctereutes_procyonoides|Macaca_mulatta|Canis_lupus|Neovison_vison|Sciurus_vulgaris|Vulpes_vulpes|Cryptomys_damarensis|Pan_troglodytes|Hystrix_brachyura
ENSG00000024422	EHD2	Kidney	0.68573	76	Vulpes_vulpes	Vulpes_vulpes|Cavia_porcellus|Sciurus_vulgaris|Heterocephalus_glaber|Equus_caballus|Arctonyx_collaris|Trachypithecus_francoisi|Ursus_americanus|Bos_taurus|Nyctereutes_procyonoides
ENSG00000024862	CCDC28A	Brain	0.447852	89	Taphozous_melanopogon	Taphozous_melanopogon|Pteromys_volans|Miniopterus_fuliginosus|Rhinolophus_thomasi|Cynopterus_sphinx|Hipposideros_pomona|Tupaia_belangeri|Sciurus_vulgaris|Vulpes_vulpes|Dasypus_novemcinctus
ENSG00000024862	CCDC28A	Liver	0.454529	99	Murina_cyclotis	Murina_cyclotis|Kerivoula_hardwickii|Rhinolophus_ferrumequinum|Felis_catus|Erinaceus_europaeus|Paguma_larvata|Rhinolophus_pusillus|Taphozous_melanopogon|Vulpes_lagopus|Sarcophilus_harrisii
ENSG00000024862	CCDC28A	Kidney	0.436554	89	Sus_scrofa	Sus_scrofa|Taphozous_melanopogon|Meles_meles|Myrmecophaga_tridactyla|Canis_lupus|Pteromys_volans|Rhinolophus_sinicus|Felis_catus|Rhinolophus_ferrumequinum|Pongo_abelii
ENSG00000025039	RRAGD	Liver	0.662757	90	Oryctolagus_cuniculus	Oryctolagus_cuniculus|Vulpes_vulpes|Suncus_murinus|Sciurus_vulgaris|Microcebus_murinus|Anourosorex_squamipes|Hipposideros_pratti|Taphozous_melanopogon|Lemur_catta|Atelerix_albiventris
ENSG00000025039	RRAGD	Kidney	0.397593	83	Pachyuromys_duprasi	Pachyuromys_duprasi|Sciurus_vulgaris|Petaurus_breviceps|Kerivoula_hardwickii|Pan_troglodytes|Pan_paniscus|Monodelphis_domestica|Pteromys_volans|Rhinolophus_macrotis|Rhinolophus_pusillus
ENSG00000025039	RRAGD	Brain	0.306283	83	Muntiacus_muntjak	Muntiacus_muntjak|Rhinolophus_stheno|Rhinolophus_thomasi|Vulpes_lagopus|Taphozous_melanopogon|Rhinolophus_macrotis|Pteromys_volans|Oryctolagus_cuniculus|Pipistrellus_javanicus|Rhinolophus_rex
ENSG00000025156	HSF2	Brain	0.394465	91	Ornithorhynchus_anatinus	Ornithorhynchus_anatinus|Pachyuromys_duprasi|Vulpes_vulpes|Rhinolophus_sinicus|Atelerix_albiventris|Rhinolophus_ferrumequinum|Anourosorex_squamipes|Paguma_larvata|Rhinolophus_pearsonii|Erinaceus_amurensis
ENSG00000025156	HSF2	Liver	0.527419	101	Rhinolophus_luctus	Rhinolophus_luctus|Acomys_cahirinus|Mus_musculus|Anourosorex_squamipes|Pachyuromys_duprasi|Myocastor_coypus|Hipposideros_pomona|Rattus_norvegicus|Peromyscus_leucopus|Rhinolophus_thomasi
ENSG00000025156	HSF2	Kidney	0.47926	91	Ornithorhynchus_anatinus	Ornithorhynchus_anatinus|Muntiacus_muntjak|Hystrix_brachyura|Eonycteris_spelaea|Erinaceus_amurensis|Tylonycteris_robustula|Tupaia_belangeri|Rattus_norvegicus|Myotis_brandtii|Miniopterus_fuliginosus
ENSG00000025293	PHF20	Kidney	0.524615	89	Erinaceus_amurensis	Erinaceus_amurensis|Ornithorhynchus_anatinus|Vulpes_lagopus|Eonycteris_spelaea|Muntiacus_muntjak|Mesocricetus_auratus|Cryptomys_damarensis|Callithrix_jacchus|Miniopterus_fuliginosus|Rhinolophus_rex
ENSG00000025293	PHF20	Liver	0.605358	97	Rhinolophus_stheno	Rhinolophus_stheno|Rhinolophus_pearsonii|Pteromys_volans|Ornithorhynchus_anatinus|Rhinolophus_affinis|Balaena_mysticetus|Eonycteris_spelaea|Hipposideros_pomona|Hipposideros_larvatus|Bos_taurus
ENSG00000025293	PHF20	Brain	0.411705	89	Atelerix_albiventris	Atelerix_albiventris|Ornithorhynchus_anatinus|Erinaceus_amurensis|Pteromys_volans|Paguma_larvata|Callosciurus_erythraeus|Rhinolophus_sinicus|Hipposideros_pratti|Rhinolophus_luctus|Rhinolophus_ferrumequinum
ENSG00000025708	TYMP	Kidney	0.591576	77	Rhinolophus_sinicus	Rhinolophus_sinicus|Pan_troglodytes|Eonycteris_spelaea|Chlorocebus_sabaeus|Rhinolophus_pearsonii|Rhinolophus_ferrumequinum|Cavia_porcellus|Hipposideros_pratti|Rhinolophus_thomasi|Trachypithecus_francoisi
ENSG00000025708	TYMP	Brain	0.626166	78	Macaca_mulatta	Macaca_mulatta|Pan_paniscus|Equus_caballus|Pan_troglodytes|Mustela_sibirica|Microcebus_murinus|Taphozous_melanopogon|Kerivoula_hardwickii|Miniopterus_fuliginosus|Acomys_cahirinus
ENSG00000025708	TYMP	Liver	0.423764	86	Rhinolophus_sinicus	Rhinolophus_sinicus|Hipposideros_pratti|Microcebus_murinus|Sarcophilus_harrisii|Rhinolophus_thomasi|Rattus_norvegicus|Monodelphis_domestica|Myotis_chinensis|Pan_troglodytes|Mesocricetus_auratus
ENSG00000025770	NCAPH2	Brain	0.475376	91	Taphozous_melanopogon	Taphozous_melanopogon|Rhinolophus_thomasi|Pipistrellus_javanicus|Petaurus_breviceps|Tylonycteris_robustula|Microcebus_murinus|Pongo_abelii|Pan_troglodytes|Nyctereutes_procyonoides|Ursus_americanus
ENSG00000025770	NCAPH2	Kidney	0.352336	91	Rhinolophus_thomasi	Rhinolophus_thomasi|Arctonyx_collaris|Taphozous_melanopogon|Myocastor_coypus|Murina_leucogaster|Rhinolophus_malayanus|Felis_catus|Myotis_muricola|Petaurus_breviceps|Rhinolophus_sinicus
ENSG00000025770	NCAPH2	Liver	0.433588	101	Rhinolophus_thomasi	Rhinolophus_thomasi|Ursus_americanus|Paguma_larvata|Rhinolophus_sinicus|Peromyscus_leucopus|Graphiurus_kelleni|Myocastor_coypus|Rhinolophus_pusillus|Nyctereutes_procyonoides|Acomys_cahirinus
ENSG00000025772	TOMM34	Liver	0.515437	99	Anourosorex_squamipes	Anourosorex_squamipes|Petaurus_breviceps|Eonycteris_spelaea|Kerivoula_hardwickii|Hystrix_brachyura|Suncus_murinus|Cynopterus_sphinx|Monodelphis_domestica|Aselliscus_stoliczkanus|Rhinolophus_stheno
ENSG00000025772	TOMM34	Kidney	0.452345	90	Eonycteris_spelaea	Eonycteris_spelaea|Petaurus_breviceps|Cynopterus_sphinx|Myrmecophaga_tridactyla|Microcebus_murinus|Kerivoula_hardwickii|Peromyscus_leucopus|Eutamias_sibiricus|Mesocricetus_auratus|Bos_mutus
ENSG00000025772	TOMM34	Brain	0.408255	90	Anourosorex_squamipes	Anourosorex_squamipes|Pachyuromys_duprasi|Ia_io|Peromyscus_leucopus|Arctonyx_collaris|Dasypus_novemcinctus|Rattus_norvegicus|Neovison_vison|Meriones_unguiculatus|Nyctereutes_procyonoides
ENSG00000025796	SEC63	Brain	0.377413	90	Atelerix_albiventris	Atelerix_albiventris|Arctonyx_collaris|Nyctereutes_procyonoides|Microcebus_murinus|Ornithorhynchus_anatinus|Myocastor_coypus|Vulpes_lagopus|Murina_leucogaster|Erinaceus_europaeus|Erinaceus_amurensis
ENSG00000025796	SEC63	Kidney	0.348131	90	Rhinolophus_sinicus	Rhinolophus_sinicus|Ornithorhynchus_anatinus|Rhinolophus_stheno|Monodelphis_domestica|Hipposideros_armiger|Myotis_brandtii|Balaenoptera_acutorostrata|Hipposideros_larvatus|Pteromys_volans|Rhinolophus_rex
ENSG00000025796	SEC63	Liver	0.362781	100	Rhinolophus_stheno	Rhinolophus_stheno|Rhinolophus_ferrumequinum|Rhinolophus_malayanus|Rhinolophus_pearsonii|Hipposideros_pratti|Aselliscus_stoliczkanus|Hipposideros_armiger|Rhinolophus_affinis|Pteromys_volans|Rhinolophus_macrotis
ENSG00000025800	KPNA6	Liver	0.35999	99	Rhinolophus_pearsonii	Rhinolophus_pearsonii|Ornithorhynchus_anatinus|Procavia_capensis|Microcebus_murinus|Monodelphis_domestica|Nyctereutes_procyonoides|Rhinolophus_affinis|Rhinolophus_luctus|Aselliscus_stoliczkanus|Hystrix_brachyura
ENSG00000025800	KPNA6	Brain	0.42739	89	Hystrix_brachyura	Hystrix_brachyura|Hipposideros_pratti|Rhinolophus_pearsonii|Ornithorhynchus_anatinus|Rhinolophus_ferrumequinum|Paguma_larvata|Murina_hilgendorfi|Plecotus_auritus|Nyctereutes_procyonoides|Procavia_capensis
ENSG00000025800	KPNA6	Kidney	0.323439	88	Murina_hilgendorfi	Murina_hilgendorfi|Ornithorhynchus_anatinus|Rhinolophus_luctus|Mus_musculus|Papio_anubis|Rattus_norvegicus|Myotis_laniger|Cavia_porcellus|Ia_io|Pachyuromys_duprasi
ENSG00000026025	VIM	Brain	0.301557	88	Erinaceus_europaeus	Erinaceus_europaeus|Erinaceus_amurensis|Myotis_chinensis|Ornithorhynchus_anatinus|Cryptomys_damarensis|Atelerix_albiventris|Ia_io|Muntiacus_muntjak|Callosciurus_erythraeus|Homo_sapiens
ENSG00000026025	VIM	Kidney	0.442518	88	Vulpes_vulpes	Vulpes_vulpes|Myrmecophaga_tridactyla|Neovison_vison|Pan_paniscus|Procavia_capensis|Pan_troglodytes|Murina_leucogaster|Plecotus_auritus|Chlorocebus_sabaeus|Arctonyx_collaris
ENSG00000026025	VIM	Liver	0.385152	98	Callosciurus_erythraeus	Callosciurus_erythraeus|Balaenoptera_acutorostrata|Vulpes_vulpes|Balaena_mysticetus|Vulpes_lagopus|Rhinolophus_sinicus|Pan_paniscus|Myrmecophaga_tridactyla|Pteromys_volans|Pan_troglodytes
ENSG00000026103	FAS	Kidney	0.514856	83	Vulpes_vulpes	Vulpes_vulpes|Eutamias_sibiricus|Myocastor_coypus|Petaurus_breviceps|Myotis_chinensis|Miniopterus_fuliginosus|Nyctereutes_procyonoides|Balaenoptera_acutorostrata|Vulpes_lagopus|Neovison_vison
ENSG00000026103	FAS	Liver	0.624844	89	Vulpes_vulpes	Vulpes_vulpes|Pachyuromys_duprasi|Trachypithecus_francoisi|Mustela_putorius|Vulpes_lagopus|Cavia_porcellus|Paguma_larvata|Canis_lupus|Meles_meles|Myocastor_coypus
ENSG00000026103	FAS	Brain	0.643731	82	Vulpes_lagopus	Vulpes_lagopus|Myocastor_coypus|Cryptomys_damarensis|Pongo_abelii|Myotis_chinensis|Cynopterus_sphinx|Kerivoula_hardwickii|Tylonycteris_robustula|Pan_paniscus|Pachyuromys_duprasi
ENSG00000026297	RNASET2	Liver	0.406722	97	Cynopterus_sphinx	Cynopterus_sphinx|Eonycteris_spelaea|Ursus_americanus|Mus_musculus|Murina_hilgendorfi|Pachyuromys_duprasi|Vulpes_vulpes|Sarcophilus_harrisii|Sciurus_vulgaris|Dasypus_novemcinctus
ENSG00000026297	RNASET2	Kidney	0.419124	88	Mus_musculus	Mus_musculus|Plecotus_auritus|Meles_meles|Sciurus_vulgaris|Pachyuromys_duprasi|Arctonyx_collaris|Myotis_pilosus|Sus_scrofa|Myocastor_coypus|Heterocephalus_glaber
ENSG00000026297	RNASET2	Brain	0.57787	88	Pipistrellus_javanicus	Pipistrellus_javanicus|Tylonycteris_robustula|Dasypus_novemcinctus|Taphozous_melanopogon|Ursus_americanus|Myocastor_coypus|Pan_paniscus|Macaca_fascicularis|Pachyuromys_duprasi|Miniopterus_fuliginosus
ENSG00000026508	CD44	Kidney	0.560562	91	Atelerix_albiventris	Atelerix_albiventris|Equus_caballus|Microcebus_murinus|Sus_scrofa|Rhinolophus_stheno|Hipposideros_armiger|Taphozous_melanopogon|Oryctolagus_cuniculus|Erinaceus_amurensis|Myocastor_coypus
ENSG00000026508	CD44	Liver	0.574887	98	Lemur_catta	Lemur_catta|Miniopterus_fuliginosus|Myocastor_coypus|Pongo_abelii|Cynopterus_sphinx|Cavia_porcellus|Equus_caballus|Chlorocebus_sabaeus|Mustela_putorius|Macaca_mulatta
ENSG00000026508	CD44	Brain	0.683528	91	Neovison_vison	Neovison_vison|Chlorocebus_sabaeus|Erinaceus_amurensis|Rhinolophus_thomasi|Bos_taurus|Anourosorex_squamipes|Procavia_capensis|Erinaceus_europaeus|Oryctolagus_cuniculus|Capra_hircus
ENSG00000026559	KCNG1	Brain	0.417924	85	Pongo_abelii	Pongo_abelii|Taphozous_melanopogon|Rhinolophus_luctus|Murina_cyclotis|Arctonyx_collaris|Hipposideros_pomona|Equus_caballus|Aselliscus_stoliczkanus|Pan_paniscus|Macaca_mulatta
ENSG00000026559	KCNG1	Kidney	0.830765	85	Myotis_muricola	Myotis_muricola|Bos_mutus|Balaenoptera_acutorostrata|Bos_taurus|Equus_caballus|Kerivoula_hardwickii|Miniopterus_fuliginosus|Monodelphis_domestica|Murina_cyclotis|Myotis_laniger
ENSG00000026559	KCNG1	Liver	0.90095	89	Taphozous_melanopogon	Taphozous_melanopogon|Canis_lupus|Atelerix_albiventris|Erinaceus_europaeus|Capra_hircus|Nyctereutes_procyonoides|Nycticebus_coucang|Pongo_abelii|Callithrix_jacchus|Papio_anubis
ENSG00000026652	AGPAT4	Brain	0.393033	84	Pipistrellus_javanicus	Pipistrellus_javanicus|Ursus_americanus|Sus_scrofa|Bos_taurus|Meles_meles|Myocastor_coypus|Equus_caballus|Rattus_norvegicus|Homo_sapiens|Atelerix_albiventris
ENSG00000026652	AGPAT4	Liver	0.882966	87	Neovison_vison	Neovison_vison|Mustela_sibirica|Mustela_putorius|Sarcophilus_harrisii|Nyctereutes_procyonoides|Delphinus_delphis|Cavia_porcellus|Ursus_americanus|Balaenoptera_acutorostrata|Meles_meles
ENSG00000026652	AGPAT4	Kidney	0.6657	83	Callithrix_jacchus	Callithrix_jacchus|Sus_scrofa|Rattus_norvegicus|Dasypus_novemcinctus|Pteromys_volans|Ursus_americanus|Vulpes_vulpes|Trachypithecus_francoisi|Mustela_putorius|Meriones_unguiculatus
ENSG00000026751	SLAMF7	Brain	0.917975	69	Hystrix_brachyura	Hystrix_brachyura|Neovison_vison|Pachyuromys_duprasi|Equus_caballus|Nyctereutes_procyonoides|Cavia_porcellus|Sciurus_vulgaris|Dasypus_novemcinctus|Taphozous_melanopogon|Vulpes_lagopus
ENSG00000026751	SLAMF7	Liver	0.601059	74	Dasypus_novemcinctus	Dasypus_novemcinctus|Rhinolophus_malayanus|Taphozous_melanopogon|Pongo_abelii|Daubentonia_madagascariensis|Nyctereutes_procyonoides|Mustela_putorius|Vulpes_vulpes|Delphinus_delphis|Cynopterus_sphinx
ENSG00000026751	SLAMF7	Kidney	0.807674	70	Hystrix_brachyura	Hystrix_brachyura|Taphozous_melanopogon|Meles_meles|Equus_caballus|Myotis_muricola|Myotis_brandtii|Bos_taurus|Sciurus_vulgaris|Pan_paniscus|Miniopterus_fuliginosus
ENSG00000027001	MIPEP	Kidney	0.357149	88	Taphozous_melanopogon	Taphozous_melanopogon|Papio_anubis|Dasypus_novemcinctus|Ornithorhynchus_anatinus|Callithrix_jacchus|Atelerix_albiventris|Kerivoula_hardwickii|Erinaceus_europaeus|Cynopterus_sphinx|Felis_catus
ENSG00000027001	MIPEP	Liver	0.440318	98	Hystrix_brachyura	Hystrix_brachyura|Kerivoula_hardwickii|Paguma_larvata|Taphozous_melanopogon|Atelerix_albiventris|Pan_troglodytes|Acomys_cahirinus|Anourosorex_squamipes|Cavia_porcellus|Eonycteris_spelaea
ENSG00000027001	MIPEP	Brain	0.533356	88	Taphozous_melanopogon	Taphozous_melanopogon|Ornithorhynchus_anatinus|Muntiacus_muntjak|Hystrix_brachyura|Erinaceus_europaeus|Nyctereutes_procyonoides|Atelerix_albiventris|Vulpes_vulpes|Pteromys_volans|Sciurus_vulgaris
ENSG00000027075	PRKCH	Kidney	0.398818	83	Balaenoptera_acutorostrata	Balaenoptera_acutorostrata|Ornithorhynchus_anatinus|Macaca_fascicularis|Macaca_mulatta|Papio_anubis|Hystrix_brachyura|Chlorocebus_sabaeus|Miniopterus_fuliginosus|Rhinolophus_sinicus|Pachyuromys_duprasi
ENSG00000027075	PRKCH	Liver	0.576376	93	Hipposideros_larvatus	Hipposideros_larvatus|Papio_anubis|Hipposideros_pomona|Acomys_cahirinus|Hipposideros_armiger|Cynopterus_sphinx|Rhinolophus_sinicus|Rhinolophus_stheno|Procavia_capensis|Ornithorhynchus_anatinus
ENSG00000027075	PRKCH	Brain	0.566296	84	Hipposideros_larvatus	Hipposideros_larvatus|Sciurus_vulgaris|Ornithorhynchus_anatinus|Hipposideros_pratti|Rhinolophus_sinicus|Hipposideros_pomona|Rhinolophus_pusillus|Rhinolophus_macrotis|Hipposideros_armiger|Rhinolophus_rex
ENSG00000027644	INSRR	Liver	0.924055	83	Dasypus_novemcinctus	Dasypus_novemcinctus|Petaurus_breviceps|Sciurus_vulgaris|Taphozous_melanopogon|Kerivoula_hardwickii|Graphiurus_kelleni|Ursus_americanus|Eonycteris_spelaea|Mesocricetus_auratus|Myotis_muricola
ENSG00000027644	INSRR	Brain	0.774606	81	Cryptomys_damarensis	Cryptomys_damarensis|Eonycteris_spelaea|Microcebus_murinus|Plecotus_auritus|Myocastor_coypus|Myotis_brandtii|Heterocephalus_glaber|Graphiurus_kelleni|Myotis_chinensis|Hipposideros_larvatus
ENSG00000027644	INSRR	Kidney	0.511156	83	Cryptomys_damarensis	Cryptomys_damarensis|Graphiurus_kelleni|Hystrix_brachyura|Cavia_porcellus|Myocastor_coypus|Macaca_mulatta|Hipposideros_armiger|Eutamias_sibiricus|Callosciurus_erythraeus|Rhinolophus_thomasi
ENSG00000027697	IFNGR1	Brain	0.415625	90	Chlorocebus_sabaeus	Chlorocebus_sabaeus|Capra_hircus|Equus_caballus|Bos_taurus|Macaca_fascicularis|Bos_mutus|Ursus_americanus|Muntiacus_muntjak|Murina_leucogaster|Callithrix_jacchus
ENSG00000027697	IFNGR1	Kidney	0.412484	90	Rhinolophus_rex	Rhinolophus_rex|Equus_caballus|Rhinolophus_macrotis|Rhinolophus_stheno|Rhinolophus_affinis|Chlorocebus_sabaeus|Callithrix_jacchus|Murina_leucogaster|Miniopterus_fuliginosus|Kerivoula_hardwickii
ENSG00000027697	IFNGR1	Liver	0.414374	100	Kerivoula_hardwickii	Kerivoula_hardwickii|Chlorocebus_sabaeus|Erinaceus_europaeus|Murina_leucogaster|Anourosorex_squamipes|Myotis_siligorensis|Pan_paniscus|Hipposideros_armiger|Atelerix_albiventris|Rhinolophus_rex
ENSG00000027847	B4GALT7	Liver	0.40126	100	Canis_lupus	Canis_lupus|Nyctereutes_procyonoides|Rhinolophus_ferrumequinum|Rhinolophus_pearsonii|Vulpes_vulpes|Neovison_vison|Rhinolophus_thomasi|Myotis_muricola|Suncus_murinus|Dasypus_novemcinctus
ENSG00000027847	B4GALT7	Brain	0.370221	90	Rhinolophus_luctus	Rhinolophus_luctus|Dasypus_novemcinctus|Tylonycteris_robustula|Rhinolophus_thomasi|Pipistrellus_javanicus|Myotis_muricola|Cavia_porcellus|Rhinolophus_malayanus|Nyctereutes_procyonoides|Erinaceus_europaeus
ENSG00000027847	B4GALT7	Kidney	0.390182	90	Myotis_muricola	Myotis_muricola|Canis_lupus|Sus_scrofa|Homo_sapiens|Rhinolophus_pearsonii|Rhinolophus_malayanus|Rhinolophus_ferrumequinum|Nyctereutes_procyonoides|Pan_paniscus|Dasypus_novemcinctus
ENSG00000028116	VRK2	Brain	0.606904	87	Muntiacus_muntjak	Muntiacus_muntjak|Pipistrellus_javanicus|Ornithorhynchus_anatinus|Procavia_capensis|Hipposideros_pomona|Pachyuromys_duprasi|Equus_caballus|Felis_catus|Capra_hircus|Tylonycteris_robustula
ENSG00000028116	VRK2	Kidney	0.50186	88	Myocastor_coypus	Myocastor_coypus|Sciurus_vulgaris|Ia_io|Sus_scrofa|Felis_catus|Meles_meles|Pipistrellus_javanicus|Capra_hircus|Rhinolophus_sinicus|Myotis_laniger
ENSG00000028116	VRK2	Liver	0.433163	95	Pachyuromys_duprasi	Pachyuromys_duprasi|Vulpes_vulpes|Paguma_larvata|Myotis_chinensis|Myrmecophaga_tridactyla|Murina_cyclotis|Microcebus_murinus|Mustela_sibirica|Myotis_fimbriatus|Rhinolophus_pusillus
ENSG00000028137	TNFRSF1B	Liver	0.517594	95	Murina_cyclotis	Murina_cyclotis|Hipposideros_armiger|Cynopterus_sphinx|Rhinolophus_luctus|Rhinolophus_pusillus|Hipposideros_pomona|Sarcophilus_harrisii|Meriones_unguiculatus|Rhinolophus_ferrumequinum|Rattus_norvegicus
ENSG00000028137	TNFRSF1B	Kidney	0.58994	86	Atelerix_albiventris	Atelerix_albiventris|Balaenoptera_acutorostrata|Bos_taurus|Callithrix_jacchus|Equus_caballus|Vulpes_vulpes|Bos_mutus|Rhinolophus_ferrumequinum|Capra_hircus|Hipposideros_armiger
ENSG00000028137	TNFRSF1B	Brain	0.631384	85	Pan_paniscus	Pan_paniscus|Myotis_brandtii|Sus_scrofa|Meles_meles|Capra_hircus|Equus_caballus|Canis_lupus|Vulpes_lagopus|Procavia_capensis|Bos_taurus
ENSG00000028203	VEZT	Brain	0.436346	90	Anourosorex_squamipes	Anourosorex_squamipes|Erinaceus_europaeus|Atelerix_albiventris|Sus_scrofa|Monodelphis_domestica|Cavia_porcellus|Erinaceus_amurensis|Callithrix_jacchus|Rattus_norvegicus|Cynopterus_sphinx
ENSG00000028203	VEZT	Liver	0.508128	100	Rhinolophus_thomasi	Rhinolophus_thomasi|Anourosorex_squamipes|Muntiacus_muntjak|Monodelphis_domestica|Miniopterus_fuliginosus|Plecotus_auritus|Rhinolophus_affinis|Bos_taurus|Myrmecophaga_tridactyla|Pongo_abelii
ENSG00000028203	VEZT	Kidney	0.553306	90	Atelerix_albiventris	Atelerix_albiventris|Monodelphis_domestica|Equus_caballus|Erinaceus_europaeus|Muntiacus_muntjak|Pteromys_volans|Balaenoptera_acutorostrata|Rhinolophus_thomasi|Rhinolophus_pusillus|Erinaceus_amurensis
ENSG00000028277	POU2F2	Brain	0.678434	82	Muntiacus_muntjak	Muntiacus_muntjak|Myotis_brandtii|Petaurus_breviceps|Canis_lupus|Aselliscus_stoliczkanus|Cryptomys_damarensis|Ursus_americanus|Neovison_vison|Rhinolophus_ferrumequinum|Myocastor_coypus
ENSG00000028277	POU2F2	Kidney	0.745503	82	Rhinolophus_sinicus	Rhinolophus_sinicus|Myocastor_coypus|Meles_meles|Pteromys_volans|Miniopterus_fuliginosus|Vulpes_vulpes|Rhinolophus_stheno|Petaurus_breviceps|Erinaceus_amurensis|Rhinolophus_ferrumequinum
ENSG00000028277	POU2F2	Liver	0.762904	88	Oryctolagus_cuniculus	Oryctolagus_cuniculus|Erinaceus_amurensis|Petaurus_breviceps|Mustela_putorius|Pteromys_volans|Rhinolophus_luctus|Rhinolophus_malayanus|Ursus_americanus|Pongo_abelii|Taphozous_melanopogon
ENSG00000028310	BRD9	Kidney	0.386672	90	Arctonyx_collaris	Arctonyx_collaris|Atelerix_albiventris|Hipposideros_pratti|Murina_leucogaster|Hipposideros_pomona|Hipposideros_larvatus|Heterocephalus_glaber|Macaca_mulatta|Rhinolophus_sinicus|Neovison_vison
ENSG00000028310	BRD9	Brain	0.449665	90	Paguma_larvata	Paguma_larvata|Muntiacus_muntjak|Ursus_americanus|Murina_leucogaster|Hipposideros_pomona|Hipposideros_larvatus|Bos_taurus|Meles_meles|Monodelphis_domestica|Neovison_vison
ENSG00000028310	BRD9	Liver	0.523283	99	Paguma_larvata	Paguma_larvata|Atelerix_albiventris|Petaurus_breviceps|Neovison_vison|Capra_hircus|Rhinolophus_sinicus|Meles_meles|Murina_leucogaster|Rhinolophus_thomasi|Sciurus_vulgaris
ENSG00000028528	SNX1	Liver	0.369051	100	Taphozous_melanopogon	Taphozous_melanopogon|Suncus_murinus|Papio_anubis|Hystrix_brachyura|Petaurus_breviceps|Hipposideros_pomona|Myocastor_coypus|Dasypus_novemcinctus|Macaca_mulatta|Pan_paniscus
ENSG00000028528	SNX1	Brain	0.376972	90	Nyctereutes_procyonoides	Nyctereutes_procyonoides|Taphozous_melanopogon|Vulpes_vulpes|Muntiacus_muntjak|Pachyuromys_duprasi|Bos_mutus|Dasypus_novemcinctus|Sciurus_vulgaris|Homo_sapiens|Rhinolophus_pearsonii
ENSG00000028528	SNX1	Kidney	0.350493	90	Taphozous_melanopogon	Taphozous_melanopogon|Capra_hircus|Oryctolagus_cuniculus|Papio_anubis|Muntiacus_muntjak|Atelerix_albiventris|Pachyuromys_duprasi|Eutamias_sibiricus|Callosciurus_erythraeus|Dasypus_novemcinctus
ENSG00000028839	TBPL1	Brain	0.362643	72	Monodelphis_domestica	Monodelphis_domestica|Pipistrellus_javanicus|Plecotus_auritus|Taphozous_melanopogon|Rhinolophus_ferrumequinum|Rhinolophus_thomasi|Rhinolophus_macrotis|Myocastor_coypus|Myotis_muricola|Tupaia_belangeri
ENSG00000028839	TBPL1	Liver	0.525863	77	Vulpes_vulpes	Vulpes_vulpes|Microcebus_murinus|Plecotus_auritus|Pachyuromys_duprasi|Rhinolophus_macrotis|Rhinolophus_ferrumequinum|Peromyscus_leucopus|Murina_hilgendorfi|Rhinolophus_malayanus|Myotis_muricola
ENSG00000028839	TBPL1	Kidney	0.43421	71	Pachyuromys_duprasi	Pachyuromys_duprasi|Plecotus_auritus|Rhinolophus_ferrumequinum|Rhinolophus_sinicus|Rhinolophus_macrotis|Myocastor_coypus|Capra_hircus|Trachypithecus_francoisi|Taphozous_melanopogon|Microcebus_murinus
ENSG00000029153	ARNTL2	Liver	0.779587	71	Chlorocebus_sabaeus	Chlorocebus_sabaeus|Hipposideros_pratti|Balaenoptera_acutorostrata|Rattus_norvegicus|Plecotus_auritus|Nycticebus_coucang|Lemur_catta|Miniopterus_fuliginosus|Eonycteris_spelaea|Rhinolophus_rex
ENSG00000029363	BCLAF1	Kidney	0.32015	89	Atelerix_albiventris	Atelerix_albiventris|Microcebus_murinus|Erinaceus_europaeus|Hystrix_brachyura|Ursus_americanus|Erinaceus_amurensis|Myrmecophaga_tridactyla|Callosciurus_erythraeus|Balaenoptera_acutorostrata|Hipposideros_larvatus
ENSG00000029363	BCLAF1	Brain	0.365669	89	Atelerix_albiventris	Atelerix_albiventris|Rhinolophus_pearsonii|Hystrix_brachyura|Hipposideros_pratti|Rhinolophus_sinicus|Paguma_larvata|Chlorocebus_sabaeus|Erinaceus_europaeus|Procavia_capensis|Rhinolophus_stheno
ENSG00000029363	BCLAF1	Liver	0.377437	99	Microcebus_murinus	Microcebus_murinus|Myrmecophaga_tridactyla|Pachyuromys_duprasi|Ornithorhynchus_anatinus|Rhinolophus_pearsonii|Chlorocebus_sabaeus|Sciurus_vulgaris|Pan_paniscus|Procavia_capensis|Aselliscus_stoliczkanus
ENSG00000029364	SLC39A9	Kidney	0.407793	88	Ornithorhynchus_anatinus	Ornithorhynchus_anatinus|Rhinolophus_luctus|Nyctereutes_procyonoides|Rhinolophus_affinis|Balaenoptera_acutorostrata|Papio_anubis|Rhinolophus_ferrumequinum|Rhinolophus_stheno|Ursus_americanus|Miniopterus_fuliginosus
ENSG00000029364	SLC39A9	Liver	0.417138	99	Ornithorhynchus_anatinus	Ornithorhynchus_anatinus|Rhinolophus_luctus|Papio_anubis|Rhinolophus_ferrumequinum|Nyctereutes_procyonoides|Mustela_putorius|Tupaia_belangeri|Procavia_capensis|Trachypithecus_francoisi|Rhinolophus_affinis
ENSG00000029364	SLC39A9	Brain	0.468	89	Hipposideros_pratti	Hipposideros_pratti|Anourosorex_squamipes|Vulpes_vulpes|Rhinolophus_sinicus|Rhinolophus_pearsonii|Hystrix_brachyura|Rhinolophus_ferrumequinum|Rhinolophus_luctus|Atelerix_albiventris|Vulpes_lagopus
ENSG00000029534	ANK1	Liver	0.923786	85	Monodelphis_domestica	Monodelphis_domestica|Cavia_porcellus|Cryptomys_damarensis|Capra_hircus|Bos_mutus|Rhinolophus_malayanus|Sus_scrofa|Heterocephalus_glaber|Oryctolagus_cuniculus|Callosciurus_erythraeus
ENSG00000029534	ANK1	Kidney	0.931856	80	Cryptomys_damarensis	Cryptomys_damarensis|Microcebus_murinus|Cavia_porcellus|Hipposideros_armiger|Monodelphis_domestica|Papio_anubis|Ia_io|Hipposideros_pomona|Bos_mutus|Meles_meles
ENSG00000029534	ANK1	Brain	0.427137	81	Paguma_larvata	Paguma_larvata|Rhinolophus_pearsonii|Heterocephalus_glaber|Monodelphis_domestica|Myotis_pilosus|Capra_hircus|Hipposideros_pomona|Plecotus_auritus|Rhinolophus_stheno|Hipposideros_larvatus
ENSG00000029559	IBSP	Liver	0.980803	72	Myrmecophaga_tridactyla	Myrmecophaga_tridactyla|Taphozous_melanopogon|Bos_mutus|Felis_catus|Miniopterus_fuliginosus|Myocastor_coypus|Balaena_mysticetus|Meriones_unguiculatus|Cryptomys_damarensis|Balaenoptera_acutorostrata
ENSG00000029559	IBSP	Kidney	0.944528	70	Pipistrellus_javanicus	Pipistrellus_javanicus|Myotis_fimbriatus|Myotis_brandtii|Miniopterus_fuliginosus|Myotis_siligorensis|Murina_hilgendorfi|Murina_cyclotis|Tylonycteris_robustula|Cryptomys_damarensis|Myotis_chinensis
ENSG00000029639	TFB1M	Kidney	0.393382	91	Arctonyx_collaris	Arctonyx_collaris|Sus_scrofa|Meles_meles|Pachyuromys_duprasi|Callosciurus_erythraeus|Mustela_putorius|Plecotus_auritus|Mesocricetus_auratus|Callithrix_jacchus|Bos_mutus
ENSG00000029639	TFB1M	Liver	0.534516	100	Atelerix_albiventris	Atelerix_albiventris|Callosciurus_erythraeus|Kerivoula_hardwickii|Vulpes_vulpes|Homo_sapiens|Anourosorex_squamipes|Balaenoptera_acutorostrata|Daubentonia_madagascariensis|Ursus_americanus|Petaurus_breviceps
ENSG00000029639	TFB1M	Brain	0.573701	91	Pipistrellus_javanicus	Pipistrellus_javanicus|Plecotus_auritus|Myotis_chinensis|Pongo_abelii|Ursus_americanus|Dasypus_novemcinctus|Arctonyx_collaris|Tylonycteris_robustula|Atelerix_albiventris|Bos_mutus
ENSG00000029725	RABEP1	Brain	0.334259	91	Paguma_larvata	Paguma_larvata|Arctonyx_collaris|Meles_meles|Felis_catus|Neovison_vison|Pan_paniscus|Rhinolophus_stheno|Macaca_mulatta|Callithrix_jacchus|Petaurus_breviceps
ENSG00000029725	RABEP1	Liver	0.408264	101	Myotis_muricola	Myotis_muricola|Microcebus_murinus|Felis_catus|Meles_meles|Hipposideros_pratti|Hystrix_brachyura|Paguma_larvata|Myocastor_coypus|Tupaia_belangeri|Mesocricetus_auratus
ENSG00000029725	RABEP1	Kidney	0.435868	91	Nyctereutes_procyonoides	Nyctereutes_procyonoides|Arctonyx_collaris|Neovison_vison|Pan_troglodytes|Felis_catus|Myrmecophaga_tridactyla|Balaenoptera_acutorostrata|Macaca_mulatta|Petaurus_breviceps|Bos_mutus
ENSG00000029993	HMGB3	Liver	0.446072	97	Vulpes_vulpes	Vulpes_vulpes|Sciurus_vulgaris|Ursus_americanus|Hipposideros_pratti|Canis_lupus|Nyctereutes_procyonoides|Plecotus_auritus|Felis_catus|Murina_hilgendorfi|Aselliscus_stoliczkanus
ENSG00000029993	HMGB3	Kidney	0.369894	89	Muntiacus_muntjak	Muntiacus_muntjak|Heterocephalus_glaber|Myrmecophaga_tridactyla|Felis_catus|Hipposideros_pratti|Sus_scrofa|Chlorocebus_sabaeus|Mus_musculus|Aselliscus_stoliczkanus|Graphiurus_kelleni
ENSG00000029993	HMGB3	Brain	0.410913	89	Pipistrellus_javanicus	Pipistrellus_javanicus|Ia_io|Tylonycteris_robustula|Ornithorhynchus_anatinus|Atelerix_albiventris|Muntiacus_muntjak|Murina_cyclotis|Rhinolophus_sinicus|Myotis_muricola|Rhinolophus_thomasi
ENSG00000030066	NUP160	Kidney	0.55558	91	Myocastor_coypus	Myocastor_coypus|Cryptomys_damarensis|Petaurus_breviceps|Papio_anubis|Balaenoptera_acutorostrata|Hystrix_brachyura|Monodelphis_domestica|Microcebus_murinus|Capra_hircus|Pan_troglodytes
ENSG00000030066	NUP160	Brain	0.642856	91	Cryptomys_damarensis	Cryptomys_damarensis|Microcebus_murinus|Monodelphis_domestica|Petaurus_breviceps|Heterocephalus_glaber|Dasypus_novemcinctus|Papio_anubis|Hystrix_brachyura|Paguma_larvata|Capra_hircus
ENSG00000030066	NUP160	Liver	0.634849	100	Myrmecophaga_tridactyla	Myrmecophaga_tridactyla|Balaenoptera_borealis|Balaenoptera_acutorostrata|Monodelphis_domestica|Cryptomys_damarensis|Bos_mutus|Papio_anubis|Delphinus_delphis|Suncus_murinus|Sarcophilus_harrisii
ENSG00000030110	BAK1	Kidney	0.324304	90	Atelerix_albiventris	Atelerix_albiventris|Rhinolophus_ferrumequinum|Mesocricetus_auratus|Hystrix_brachyura|Microcebus_murinus|Pteromys_volans|Muntiacus_muntjak|Rhinolophus_malayanus|Taphozous_melanopogon|Myocastor_coypus
ENSG00000030110	BAK1	Liver	0.501404	98	Vulpes_vulpes	Vulpes_vulpes|Meriones_unguiculatus|Atelerix_albiventris|Hystrix_brachyura|Muntiacus_muntjak|Myocastor_coypus|Balaenoptera_borealis|Macaca_mulatta|Vulpes_lagopus|Bos_taurus
ENSG00000030110	BAK1	Brain	0.556719	90	Rhinolophus_thomasi	Rhinolophus_thomasi|Myotis_brandtii|Rhinolophus_pusillus|Myocastor_coypus|Myotis_siligorensis|Sus_scrofa|Rhinolophus_malayanus|Hipposideros_pratti|Miniopterus_fuliginosus|Homo_sapiens
ENSG00000030419	IKZF2	Liver	0.738515	77	Hipposideros_larvatus	Hipposideros_larvatus|Erinaceus_europaeus|Bos_mutus|Microcebus_murinus|Pongo_abelii|Myotis_laniger|Sarcophilus_harrisii|Rhinolophus_rex|Rhinolophus_luctus|Rhinolophus_affinis
ENSG00000030419	IKZF2	Kidney	0.610813	75	Bos_mutus	Bos_mutus|Erinaceus_europaeus|Papio_anubis|Miniopterus_fuliginosus|Myocastor_coypus|Hystrix_brachyura|Capra_hircus|Ia_io|Rhinolophus_macrotis|Bos_taurus
ENSG00000030419	IKZF2	Brain	0.582511	72	Oryctolagus_cuniculus	Oryctolagus_cuniculus|Myocastor_coypus|Bos_taurus|Microcebus_murinus|Macaca_fascicularis|Papio_anubis|Vulpes_lagopus|Equus_caballus|Rhinolophus_pearsonii|Felis_catus
ENSG00000030582	GRN	Liver	0.381647	99	Anourosorex_squamipes	Anourosorex_squamipes|Meriones_unguiculatus|Macaca_mulatta|Sarcophilus_harrisii|Myocastor_coypus|Mustela_sibirica|Microcebus_murinus|Nyctereutes_procyonoides|Vulpes_vulpes|Ursus_americanus
ENSG00000030582	GRN	Brain	0.459303	89	Tylonycteris_robustula	Tylonycteris_robustula|Ursus_americanus|Taphozous_melanopogon|Myotis_brandtii|Pan_paniscus|Murina_cyclotis|Pachyuromys_duprasi|Microcebus_murinus|Hystrix_brachyura|Pipistrellus_javanicus
ENSG00000030582	GRN	Kidney	0.312621	90	Neovison_vison	Neovison_vison|Myocastor_coypus|Mustela_putorius|Pteromys_volans|Felis_catus|Myotis_laniger|Vulpes_lagopus|Callithrix_jacchus|Callosciurus_erythraeus|Dasypus_novemcinctus
ENSG00000031003	FAM13B	Liver	0.550281	100	Meriones_unguiculatus	Meriones_unguiculatus|Mesocricetus_auratus|Hystrix_brachyura|Nycticebus_coucang|Microcebus_murinus|Myotis_siligorensis|Rhinolophus_malayanus|Cavia_porcellus|Papio_anubis|Rattus_norvegicus
ENSG00000031003	FAM13B	Brain	0.377657	91	Microcebus_murinus	Microcebus_murinus|Rhinolophus_stheno|Meriones_unguiculatus|Paguma_larvata|Rhinolophus_pearsonii|Rattus_norvegicus|Myotis_siligorensis|Peromyscus_leucopus|Papio_anubis|Neovison_vison
ENSG00000031003	FAM13B	Kidney	0.412462	91	Microcebus_murinus	Microcebus_murinus|Murina_hilgendorfi|Erinaceus_europaeus|Rattus_norvegicus|Meriones_unguiculatus|Rhinolophus_luctus|Rhinolophus_rex|Papio_anubis|Vulpes_vulpes|Hipposideros_pomona
ENSG00000031081	ARHGAP31	Kidney	0.455632	89	Vulpes_vulpes	Vulpes_vulpes|Rhinolophus_pearsonii|Erinaceus_amurensis|Rhinolophus_macrotis|Ursus_americanus|Cynopterus_sphinx|Myotis_chinensis|Rhinolophus_stheno|Rhinolophus_rex|Bos_taurus
ENSG00000031081	ARHGAP31	Liver	0.668524	97	Pteromys_volans	Pteromys_volans|Papio_anubis|Heterocephalus_glaber|Cynopterus_sphinx|Dasypus_novemcinctus|Pongo_abelii|Monodelphis_domestica|Pan_paniscus|Sarcophilus_harrisii|Trachypithecus_francoisi
ENSG00000031081	ARHGAP31	Brain	0.561662	89	Atelerix_albiventris	Atelerix_albiventris|Nyctereutes_procyonoides|Pteromys_volans|Vulpes_lagopus|Bos_taurus|Vulpes_vulpes|Equus_caballus|Murina_hilgendorfi|Rhinolophus_luctus|Canis_lupus
ENSG00000031691	CENPQ	Brain	0.624317	82	Atelerix_albiventris	Atelerix_albiventris|Erinaceus_amurensis|Erinaceus_europaeus|Meles_meles|Dasypus_novemcinctus|Tupaia_belangeri|Peromyscus_leucopus|Arctonyx_collaris|Rhinolophus_luctus|Heterocephalus_glaber
ENSG00000031691	CENPQ	Kidney	0.656642	83	Atelerix_albiventris	Atelerix_albiventris|Erinaceus_amurensis|Erinaceus_europaeus|Procavia_capensis|Murina_hilgendorfi|Bos_mutus|Peromyscus_leucopus|Heterocephalus_glaber|Myotis_muricola|Meles_meles
ENSG00000031691	CENPQ	Liver	0.596395	89	Erinaceus_amurensis	Erinaceus_amurensis|Myotis_muricola|Nycticebus_coucang|Myrmecophaga_tridactyla|Oryctolagus_cuniculus|Atelerix_albiventris|Bos_mutus|Capra_hircus|Peromyscus_leucopus|Bos_taurus
ENSG00000031698	SARS1	Liver	0.335024	99	Murina_cyclotis	Murina_cyclotis|Atelerix_albiventris|Capra_hircus|Rhinolophus_stheno|Pipistrellus_javanicus|Rhinolophus_pusillus|Rhinolophus_macrotis|Rhinolophus_affinis|Myotis_laniger|Myotis_chinensis
ENSG00000031698	SARS1	Brain	0.274989	90	Pipistrellus_javanicus	Pipistrellus_javanicus|Callithrix_jacchus|Ursus_americanus|Rhinolophus_thomasi|Rhinolophus_stheno|Taphozous_melanopogon|Pan_paniscus|Ia_io|Rhinolophus_macrotis|Pongo_abelii
ENSG00000031698	SARS1	Kidney	0.259596	90	Rhinolophus_luctus	Rhinolophus_luctus|Myotis_chinensis|Murina_leucogaster|Callithrix_jacchus|Rhinolophus_stheno|Myotis_pilosus|Homo_sapiens|Tupaia_belangeri|Myotis_muricola|Pongo_abelii
ENSG00000031823	RANBP3	Liver	0.419399	100	Rhinolophus_thomasi	Rhinolophus_thomasi|Sciurus_vulgaris|Pteromys_volans|Erinaceus_amurensis|Rhinolophus_ferrumequinum|Atelerix_albiventris|Rhinolophus_sinicus|Hipposideros_pratti|Rhinolophus_pusillus|Macaca_mulatta
ENSG00000031823	RANBP3	Brain	0.336967	90	Rhinolophus_thomasi	Rhinolophus_thomasi|Procavia_capensis|Rhinolophus_pusillus|Pongo_abelii|Hipposideros_larvatus|Rhinolophus_rex|Miniopterus_fuliginosus|Rhinolophus_malayanus|Rhinolophus_sinicus|Rhinolophus_luctus
ENSG00000031823	RANBP3	Kidney	0.384062	90	Atelerix_albiventris	Atelerix_albiventris|Rhinolophus_thomasi|Hipposideros_pratti|Arctonyx_collaris|Hipposideros_larvatus|Pteromys_volans|Erinaceus_amurensis|Dasypus_novemcinctus|Rhinolophus_malayanus|Neovison_vison
ENSG00000032219	ARID4A	Kidney	0.379346	90	Erinaceus_amurensis	Erinaceus_amurensis|Pachyuromys_duprasi|Myotis_laniger|Petaurus_breviceps|Erinaceus_europaeus|Tupaia_belangeri|Vulpes_vulpes|Murina_hilgendorfi|Pipistrellus_javanicus|Monodelphis_domestica
ENSG00000032219	ARID4A	Liver	0.442123	100	Pan_paniscus	Pan_paniscus|Paguma_larvata|Pongo_abelii|Oryctolagus_cuniculus|Myotis_siligorensis|Sciurus_vulgaris|Rhinolophus_malayanus|Erinaceus_amurensis|Homo_sapiens|Trachypithecus_francoisi
ENSG00000032219	ARID4A	Brain	0.461156	90	Paguma_larvata	Paguma_larvata|Anourosorex_squamipes|Hipposideros_pratti|Rhinolophus_pearsonii|Hipposideros_pomona|Macaca_fascicularis|Meriones_unguiculatus|Pachyuromys_duprasi|Petaurus_breviceps|Rhinolophus_sinicus
ENSG00000032389	EIPR1	Liver	0.47048	101	Ursus_americanus	Ursus_americanus|Hipposideros_pomona|Murina_hilgendorfi|Myotis_laniger|Muntiacus_muntjak|Murina_cyclotis|Myotis_pilosus|Cynopterus_sphinx|Myotis_fimbriatus|Mustela_sibirica
ENSG00000032389	EIPR1	Kidney	0.372264	91	Myotis_pilosus	Myotis_pilosus|Pteromys_volans|Aselliscus_stoliczkanus|Plecotus_auritus|Pongo_abelii|Ornithorhynchus_anatinus|Canis_lupus|Sus_scrofa|Neovison_vison|Murina_hilgendorfi
ENSG00000032389	EIPR1	Brain	0.44886	91	Taphozous_melanopogon	Taphozous_melanopogon|Muntiacus_muntjak|Ursus_americanus|Pteromys_volans|Ornithorhynchus_anatinus|Pipistrellus_javanicus|Papio_anubis|Tupaia_belangeri|Hipposideros_armiger|Dasypus_novemcinctus
ENSG00000032444	PNPLA6	Kidney	0.348781	85	Plecotus_auritus	Plecotus_auritus|Petaurus_breviceps|Arctonyx_collaris|Myotis_brandtii|Myocastor_coypus|Neovison_vison|Rhinolophus_pearsonii|Ursus_americanus|Homo_sapiens|Myotis_chinensis
ENSG00000032444	PNPLA6	Brain	0.517596	85	Mustela_sibirica	Mustela_sibirica|Ursus_americanus|Homo_sapiens|Pongo_abelii|Pan_troglodytes|Procavia_capensis|Myotis_brandtii|Tylonycteris_robustula|Aselliscus_stoliczkanus|Monodelphis_domestica
ENSG00000032444	PNPLA6	Liver	0.530005	93	Petaurus_breviceps	Petaurus_breviceps|Monodelphis_domestica|Hipposideros_pratti|Plecotus_auritus|Myotis_brandtii|Neovison_vison|Felis_catus|Macaca_mulatta|Rhinolophus_thomasi|Murina_hilgendorfi
ENSG00000032742	IFT88	Kidney	0.42773	90	Erinaceus_amurensis	Erinaceus_amurensis|Rhinolophus_macrotis|Cynopterus_sphinx|Papio_anubis|Felis_catus|Sus_scrofa|Hipposideros_pratti|Atelerix_albiventris|Pongo_abelii|Aselliscus_stoliczkanus
ENSG00000032742	IFT88	Brain	0.520137	90	Taphozous_melanopogon	Taphozous_melanopogon|Procavia_capensis|Ursus_americanus|Erinaceus_amurensis|Cynopterus_sphinx|Atelerix_albiventris|Erinaceus_europaeus|Rhinolophus_thomasi|Muntiacus_muntjak|Meriones_unguiculatus
ENSG00000032742	IFT88	Liver	0.464418	98	Ursus_americanus	Ursus_americanus|Sciurus_vulgaris|Rhinolophus_macrotis|Pan_paniscus|Hipposideros_pomona|Pteromys_volans|Rhinolophus_malayanus|Myotis_laniger|Cynopterus_sphinx|Myotis_pilosus
ENSG00000033011	ALG1	Brain	0.433547	90	Ursus_americanus	Ursus_americanus|Ia_io|Canis_lupus|Cynopterus_sphinx|Rhinolophus_luctus|Pachyuromys_duprasi|Myotis_chinensis|Myotis_brandtii|Petaurus_breviceps|Vulpes_lagopus
ENSG00000033011	ALG1	Liver	0.552196	100	Ursus_americanus	Ursus_americanus|Petaurus_breviceps|Acomys_cahirinus|Mustela_sibirica|Myotis_fimbriatus|Cynopterus_sphinx|Mustela_putorius|Canis_lupus|Mus_musculus|Procavia_capensis
ENSG00000033011	ALG1	Kidney	0.48391	90	Petaurus_breviceps	Petaurus_breviceps|Ia_io|Mus_musculus|Pachyuromys_duprasi|Canis_lupus|Heterocephalus_glaber|Myotis_chinensis|Myotis_laniger|Myotis_fimbriatus|Mustela_sibirica
ENSG00000033030	ZCCHC8	Brain	0.498263	91	Monodelphis_domestica	Monodelphis_domestica|Paguma_larvata|Bos_taurus|Capra_hircus|Sciurus_vulgaris|Graphiurus_kelleni|Peromyscus_leucopus|Mustela_putorius|Microcebus_murinus|Hipposideros_larvatus
ENSG00000033030	ZCCHC8	Liver	0.453076	101	Plecotus_auritus	Plecotus_auritus|Myotis_muricola|Monodelphis_domestica|Ia_io|Myotis_siligorensis|Nyctereutes_procyonoides|Rhinolophus_sinicus|Myotis_fimbriatus|Sciurus_vulgaris|Rhinolophus_pusillus
ENSG00000033030	ZCCHC8	Kidney	0.411994	91	Plecotus_auritus	Plecotus_auritus|Hipposideros_pratti|Myocastor_coypus|Monodelphis_domestica|Peromyscus_leucopus|Meriones_unguiculatus|Hipposideros_larvatus|Ia_io|Mus_musculus|Nyctereutes_procyonoides
ENSG00000033100	CHPF2	Liver	0.521651	97	Rhinolophus_thomasi	Rhinolophus_thomasi|Atelerix_albiventris|Pachyuromys_duprasi|Mesocricetus_auratus|Neovison_vison|Rhinolophus_sinicus|Myotis_pilosus|Ursus_americanus|Meriones_unguiculatus|Cynopterus_sphinx
ENSG00000033100	CHPF2	Kidney	0.503813	89	Atelerix_albiventris	Atelerix_albiventris|Plecotus_auritus|Neovison_vison|Vulpes_lagopus|Mustela_putorius|Arctonyx_collaris|Ornithorhynchus_anatinus|Nyctereutes_procyonoides|Rhinolophus_thomasi|Mesocricetus_auratus
ENSG00000033100	CHPF2	Brain	0.422249	89	Tylonycteris_robustula	Tylonycteris_robustula|Rhinolophus_thomasi|Taphozous_melanopogon|Arctonyx_collaris|Ursus_americanus|Muntiacus_muntjak|Myotis_brandtii|Aselliscus_stoliczkanus|Dasypus_novemcinctus|Miniopterus_fuliginosus
ENSG00000033122	LRRC7	Kidney	0.946254	85	Petaurus_breviceps	Petaurus_breviceps|Myocastor_coypus|Rhinolophus_pearsonii|Procavia_capensis|Miniopterus_fuliginosus|Hipposideros_pomona|Rhinolophus_ferrumequinum|Capra_hircus|Rhinolophus_sinicus|Trachypithecus_francoisi
ENSG00000033122	LRRC7	Brain	0.397224	85	Vulpes_vulpes	Vulpes_vulpes|Callithrix_jacchus|Myotis_siligorensis|Rhinolophus_luctus|Nyctereutes_procyonoides|Rhinolophus_pusillus|Hipposideros_pomona|Myotis_fimbriatus|Hipposideros_pratti|Rhinolophus_malayanus
ENSG00000033122	LRRC7	Liver	0.910107	87	Cavia_porcellus	Cavia_porcellus|Rhinolophus_sinicus|Pongo_abelii|Cryptomys_damarensis|Macaca_mulatta|Sarcophilus_harrisii|Rhinolophus_luctus|Meles_meles|Rhinolophus_malayanus|Hystrix_brachyura
ENSG00000033170	FUT8	Kidney	0.454839	89	Graphiurus_kelleni	Graphiurus_kelleni|Mus_musculus|Pachyuromys_duprasi|Rhinolophus_macrotis|Peromyscus_leucopus|Eonycteris_spelaea|Meriones_unguiculatus|Kerivoula_hardwickii|Pipistrellus_javanicus|Myotis_brandtii
ENSG00000033170	FUT8	Liver	0.669705	97	Sus_scrofa	Sus_scrofa|Pongo_abelii|Callosciurus_erythraeus|Pan_paniscus|Tylonycteris_robustula|Vulpes_lagopus|Cynopterus_sphinx|Mesocricetus_auratus|Pachyuromys_duprasi|Vulpes_vulpes
ENSG00000033170	FUT8	Brain	0.431763	90	Paguma_larvata	Paguma_larvata|Anourosorex_squamipes|Rhinolophus_pearsonii|Erinaceus_amurensis|Dasypus_novemcinctus|Macaca_fascicularis|Myotis_chinensis|Graphiurus_kelleni|Myotis_pilosus|Homo_sapiens
ENSG00000033178	UBA6	Liver	0.476121	95	Aselliscus_stoliczkanus	Aselliscus_stoliczkanus|Ornithorhynchus_anatinus|Pteromys_volans|Myotis_muricola|Myotis_chinensis|Tylonycteris_robustula|Canis_lupus|Kerivoula_hardwickii|Hystrix_brachyura|Capra_hircus
ENSG00000033178	UBA6	Kidney	0.461898	87	Ornithorhynchus_anatinus	Ornithorhynchus_anatinus|Canis_lupus|Myocastor_coypus|Balaenoptera_acutorostrata|Myotis_chinensis|Erinaceus_amurensis|Hystrix_brachyura|Bos_mutus|Capra_hircus|Vulpes_vulpes
ENSG00000033178	UBA6	Brain	0.51036	88	Hystrix_brachyura	Hystrix_brachyura|Procavia_capensis|Canis_lupus|Myotis_chinensis|Capra_hircus|Ornithorhynchus_anatinus|Myocastor_coypus|Anourosorex_squamipes|Mustela_putorius|Atelerix_albiventris
ENSG00000033327	GAB2	Brain	0.432093	89	Peromyscus_leucopus	Peromyscus_leucopus|Homo_sapiens|Canis_lupus|Vulpes_lagopus|Cryptomys_damarensis|Heterocephalus_glaber|Felis_catus|Equus_caballus|Nyctereutes_procyonoides|Pan_troglodytes
ENSG00000033327	GAB2	Liver	0.637823	95	Miniopterus_fuliginosus	Miniopterus_fuliginosus|Cynopterus_sphinx|Dasypus_novemcinctus|Rhinolophus_luctus|Myotis_pilosus|Erinaceus_europaeus|Atelerix_albiventris|Murina_hilgendorfi|Myotis_fimbriatus|Erinaceus_amurensis
ENSG00000033327	GAB2	Kidney	0.506004	89	Nyctereutes_procyonoides	Nyctereutes_procyonoides|Vulpes_vulpes|Miniopterus_fuliginosus|Peromyscus_leucopus|Kerivoula_hardwickii|Cynopterus_sphinx|Murina_hilgendorfi|Myotis_laniger|Cryptomys_damarensis|Microcebus_murinus
ENSG00000033627	ATP6V0A1	Brain	0.279426	89	Rhinolophus_sinicus	Rhinolophus_sinicus|Hystrix_brachyura|Hipposideros_pratti|Rhinolophus_pearsonii|Rhinolophus_stheno|Rhinolophus_malayanus|Hipposideros_larvatus|Rhinolophus_ferrumequinum|Atelerix_albiventris|Myocastor_coypus
ENSG00000033627	ATP6V0A1	Liver	0.433266	98	Murina_cyclotis	Murina_cyclotis|Vulpes_vulpes|Rhinolophus_thomasi|Tupaia_belangeri|Procavia_capensis|Myocastor_coypus|Pteromys_volans|Muntiacus_muntjak|Macaca_mulatta|Bos_mutus
ENSG00000033627	ATP6V0A1	Kidney	0.39213	89	Myocastor_coypus	Myocastor_coypus|Cynopterus_sphinx|Pipistrellus_javanicus|Mustela_putorius|Neovison_vison|Homo_sapiens|Sus_scrofa|Ursus_americanus|Microcebus_murinus|Nyctereutes_procyonoides
ENSG00000033800	PIAS1	Liver	0.408649	94	Rhinolophus_malayanus	Rhinolophus_malayanus|Myrmecophaga_tridactyla|Rhinolophus_thomasi|Rhinolophus_luctus|Hipposideros_pomona|Rhinolophus_stheno|Myotis_muricola|Rhinolophus_pearsonii|Myotis_brandtii|Hipposideros_pratti
ENSG00000033800	PIAS1	Brain	0.311728	89	Felis_catus	Felis_catus|Heterocephalus_glaber|Eutamias_sibiricus|Hipposideros_pomona|Cryptomys_damarensis|Anourosorex_squamipes|Microcebus_murinus|Rhinolophus_malayanus|Rhinolophus_stheno|Callithrix_jacchus
ENSG00000033800	PIAS1	Kidney	0.293118	89	Capra_hircus	Capra_hircus|Myotis_laniger|Bos_mutus|Callithrix_jacchus|Rhinolophus_pearsonii|Myotis_brandtii|Rhinolophus_macrotis|Ia_io|Eutamias_sibiricus|Myotis_siligorensis
ENSG00000034152	MAP2K3	Liver	0.503969	93	Murina_cyclotis	Murina_cyclotis|Dasypus_novemcinctus|Daubentonia_madagascariensis|Macaca_mulatta|Homo_sapiens|Plecotus_auritus|Muntiacus_muntjak|Chlorocebus_sabaeus|Hystrix_brachyura|Meriones_unguiculatus
ENSG00000034152	MAP2K3	Kidney	0.314473	83	Pteromys_volans	Pteromys_volans|Plecotus_auritus|Aselliscus_stoliczkanus|Balaenoptera_acutorostrata|Chlorocebus_sabaeus|Homo_sapiens|Callithrix_jacchus|Rhinolophus_malayanus|Heterocephalus_glaber|Cryptomys_damarensis
ENSG00000034152	MAP2K3	Brain	0.458946	83	Ia_io	Ia_io|Tylonycteris_robustula|Paguma_larvata|Anourosorex_squamipes|Capra_hircus|Murina_leucogaster|Rhinolophus_stheno|Myotis_siligorensis|Homo_sapiens|Myotis_fimbriatus
ENSG00000034239	EFCAB1	Liver	0.971098	83	Myrmecophaga_tridactyla	Myrmecophaga_tridactyla|Murina_hilgendorfi|Ursus_americanus|Hipposideros_pomona|Microcebus_murinus|Myocastor_coypus|Myotis_siligorensis|Erinaceus_amurensis|Mustela_sibirica|Plecotus_auritus
ENSG00000034239	EFCAB1	Brain	0.779331	78	Erinaceus_amurensis	Erinaceus_amurensis|Miniopterus_fuliginosus|Muntiacus_muntjak|Microcebus_murinus|Taphozous_melanopogon|Atelerix_albiventris|Callithrix_jacchus|Erinaceus_europaeus|Ornithorhynchus_anatinus|Hipposideros_pomona
ENSG00000034239	EFCAB1	Kidney	0.928492	78	Myrmecophaga_tridactyla	Myrmecophaga_tridactyla|Erinaceus_amurensis|Microcebus_murinus|Atelerix_albiventris|Murina_hilgendorfi|Sus_scrofa|Equus_caballus|Procavia_capensis|Muntiacus_muntjak|Erinaceus_europaeus
ENSG00000034510	TMSB10	Liver	0.419096	69	Mustela_sibirica	Mustela_sibirica|Paguma_larvata|Balaenoptera_acutorostrata|Balaena_mysticetus|Pongo_abelii|Hipposideros_pratti|Neovison_vison|Anourosorex_squamipes|Pan_paniscus|Cynopterus_sphinx
ENSG00000034533	ASTE1	Liver	0.602645	96	Myrmecophaga_tridactyla	Myrmecophaga_tridactyla|Pachyuromys_duprasi|Aselliscus_stoliczkanus|Vulpes_vulpes|Microcebus_murinus|Pteromys_volans|Atelerix_albiventris|Ursus_americanus|Hipposideros_pratti|Rhinolophus_luctus
ENSG00000034533	ASTE1	Brain	0.557154	88	Dasypus_novemcinctus	Dasypus_novemcinctus|Ursus_americanus|Pipistrellus_javanicus|Pongo_abelii|Microcebus_murinus|Vulpes_vulpes|Homo_sapiens|Pteromys_volans|Petaurus_breviceps|Pan_paniscus
ENSG00000034533	ASTE1	Kidney	0.564825	88	Pachyuromys_duprasi	Pachyuromys_duprasi|Atelerix_albiventris|Petaurus_breviceps|Neovison_vison|Mesocricetus_auratus|Hipposideros_armiger|Meriones_unguiculatus|Rhinolophus_sinicus|Hipposideros_pratti|Microcebus_murinus
ENSG00000034677	RNF19A	Liver	0.367114	95	Dasypus_novemcinctus	Dasypus_novemcinctus|Paguma_larvata|Daubentonia_madagascariensis|Rhinolophus_macrotis|Kerivoula_hardwickii|Rhinolophus_malayanus|Rhinolophus_rex|Miniopterus_fuliginosus|Murina_cyclotis|Anourosorex_squamipes
ENSG00000034677	RNF19A	Brain	0.321304	85	Papio_anubis	Papio_anubis|Pachyuromys_duprasi|Capra_hircus|Cynopterus_sphinx|Macaca_fascicularis|Microcebus_murinus|Neovison_vison|Pan_paniscus|Murina_leucogaster|Eutamias_sibiricus
ENSG00000034677	RNF19A	Kidney	0.369683	85	Monodelphis_domestica	Monodelphis_domestica|Microcebus_murinus|Kerivoula_hardwickii|Bos_mutus|Miniopterus_fuliginosus|Meles_meles|Eutamias_sibiricus|Vulpes_lagopus|Equus_caballus|Neovison_vison
ENSG00000034693	PEX3	Kidney	0.356221	91	Kerivoula_hardwickii	Kerivoula_hardwickii|Atelerix_albiventris|Papio_anubis|Pteromys_volans|Equus_caballus|Cryptomys_damarensis|Myocastor_coypus|Myrmecophaga_tridactyla|Eutamias_sibiricus|Muntiacus_muntjak
ENSG00000034693	PEX3	Liver	0.43966	101	Cavia_porcellus	Cavia_porcellus|Muntiacus_muntjak|Atelerix_albiventris|Rhinolophus_luctus|Myrmecophaga_tridactyla|Murina_cyclotis|Murina_leucogaster|Mustela_sibirica|Bos_mutus|Myotis_muricola
ENSG00000034693	PEX3	Brain	0.42698	91	Ornithorhynchus_anatinus	Ornithorhynchus_anatinus|Kerivoula_hardwickii|Rhinolophus_luctus|Atelerix_albiventris|Oryctolagus_cuniculus|Murina_leucogaster|Hipposideros_pomona|Dasypus_novemcinctus|Erinaceus_amurensis|Ursus_americanus
ENSG00000034713	GABARAPL2	Kidney	0.226157	90	Taphozous_melanopogon	Taphozous_melanopogon|Meles_meles|Arctonyx_collaris|Ornithorhynchus_anatinus|Pachyuromys_duprasi|Aselliscus_stoliczkanus|Rhinolophus_stheno|Sciurus_vulgaris|Dasypus_novemcinctus|Cryptomys_damarensis
ENSG00000034713	GABARAPL2	Brain	0.276785	90	Muntiacus_muntjak	Muntiacus_muntjak|Vulpes_vulpes|Dasypus_novemcinctus|Ursus_americanus|Anourosorex_squamipes|Arctonyx_collaris|Sciurus_vulgaris|Ornithorhynchus_anatinus|Rhinolophus_thomasi|Bos_mutus
ENSG00000034713	GABARAPL2	Liver	0.34759	100	Peromyscus_leucopus	Peromyscus_leucopus|Anourosorex_squamipes|Plecotus_auritus|Rattus_norvegicus|Cavia_porcellus|Ornithorhynchus_anatinus|Meriones_unguiculatus|Rhinolophus_stheno|Erinaceus_amurensis|Muntiacus_muntjak
ENSG00000034971	MYOC	Liver	0.943293	76	Capra_hircus	Capra_hircus|Pteromys_volans|Balaenoptera_acutorostrata|Tupaia_belangeri|Myocastor_coypus|Cavia_porcellus|Rhinolophus_ferrumequinum|Homo_sapiens|Microcebus_murinus|Pan_paniscus
ENSG00000034971	MYOC	Kidney	0.90019	73	Pteromys_volans	Pteromys_volans|Capra_hircus|Aselliscus_stoliczkanus|Microcebus_murinus|Bos_taurus|Tupaia_belangeri|Callithrix_jacchus|Rhinolophus_ferrumequinum|Vulpes_vulpes|Rhinolophus_macrotis
ENSG00000034971	MYOC	Brain	0.824658	72	Chlorocebus_sabaeus	Chlorocebus_sabaeus|Macaca_mulatta|Mus_musculus|Hystrix_brachyura|Papio_anubis|Callithrix_jacchus|Vulpes_lagopus|Rhinolophus_affinis|Callosciurus_erythraeus|Rhinolophus_stheno
ENSG00000035115	SH3YL1	Liver	0.606296	98	Sciurus_vulgaris	Sciurus_vulgaris|Oryctolagus_cuniculus|Graphiurus_kelleni|Callithrix_jacchus|Bos_taurus|Felis_catus|Murina_hilgendorfi|Pipistrellus_javanicus|Microcebus_murinus|Tylonycteris_robustula
ENSG00000035115	SH3YL1	Brain	0.641776	90	Pachyuromys_duprasi	Pachyuromys_duprasi|Muntiacus_muntjak|Sciurus_vulgaris|Bos_taurus|Equus_caballus|Sus_scrofa|Pteromys_volans|Myocastor_coypus|Bos_mutus|Oryctolagus_cuniculus
ENSG00000035115	SH3YL1	Kidney	0.365987	90	Pachyuromys_duprasi	Pachyuromys_duprasi|Muntiacus_muntjak|Felis_catus|Bos_taurus|Tupaia_belangeri|Graphiurus_kelleni|Sciurus_vulgaris|Pongo_abelii|Tylonycteris_robustula|Pan_troglodytes
ENSG00000035141	FAM136A	Kidney	0.409768	91	Canis_lupus	Canis_lupus|Pteromys_volans|Graphiurus_kelleni|Rhinolophus_thomasi|Mesocricetus_auratus|Rhinolophus_pearsonii|Vulpes_lagopus|Sus_scrofa|Nyctereutes_procyonoides|Rhinolophus_ferrumequinum
ENSG00000035141	FAM136A	Liver	0.514557	101	Graphiurus_kelleni	Graphiurus_kelleni|Pteromys_volans|Monodelphis_domestica|Microcebus_murinus|Canis_lupus|Miniopterus_fuliginosus|Hystrix_brachyura|Cynopterus_sphinx|Myotis_laniger|Rhinolophus_luctus
ENSG00000035141	FAM136A	Brain	0.522598	91	Sciurus_vulgaris	Sciurus_vulgaris|Pteromys_volans|Ursus_americanus|Atelerix_albiventris|Vulpes_vulpes|Hipposideros_pomona|Macaca_fascicularis|Vulpes_lagopus|Canis_lupus|Neovison_vison
ENSG00000035403	VCL	Liver	0.432132	101	Dasypus_novemcinctus	Dasypus_novemcinctus|Tylonycteris_robustula|Tadarida_brasiliensis|Procavia_capensis|Myotis_muricola|Suncus_murinus|Ia_io|Rhinolophus_ferrumequinum|Trachypithecus_francoisi|Equus_caballus
ENSG00000035403	VCL	Brain	0.576145	91	Rhinolophus_pearsonii	Rhinolophus_pearsonii|Hipposideros_pratti|Vulpes_vulpes|Bos_mutus|Ornithorhynchus_anatinus|Rhinolophus_malayanus|Procavia_capensis|Nyctereutes_procyonoides|Rhinolophus_ferrumequinum|Pachyuromys_duprasi
ENSG00000035403	VCL	Kidney	0.375096	91	Erinaceus_amurensis	Erinaceus_amurensis|Atelerix_albiventris|Erinaceus_europaeus|Vulpes_vulpes|Chlorocebus_sabaeus|Bos_taurus|Pteromys_volans|Tylonycteris_robustula|Nyctereutes_procyonoides|Murina_hilgendorfi
ENSG00000035499	DEPDC1B	Brain	0.839082	76	Myocastor_coypus	Myocastor_coypus|Erinaceus_europaeus|Sus_scrofa|Canis_lupus|Atelerix_albiventris|Rhinolophus_pearsonii|Mesocricetus_auratus|Hipposideros_pratti|Erinaceus_amurensis|Rhinolophus_stheno
ENSG00000035499	DEPDC1B	Liver	0.854468	81	Lemur_catta	Lemur_catta|Chlorocebus_sabaeus|Sus_scrofa|Ia_io|Myotis_siligorensis|Canis_lupus|Murina_hilgendorfi|Pipistrellus_javanicus|Hipposideros_larvatus|Rhinolophus_malayanus
ENSG00000035499	DEPDC1B	Kidney	0.900444	78	Mus_musculus	Mus_musculus|Sus_scrofa|Canis_lupus|Ia_io|Myotis_muricola|Myotis_chinensis|Homo_sapiens|Miniopterus_fuliginosus|Hipposideros_larvatus|Myotis_siligorensis
ENSG00000035681	NSMAF	Brain	0.514332	89	Monodelphis_domestica	Monodelphis_domestica|Paguma_larvata|Nyctereutes_procyonoides|Hipposideros_pomona|Dasypus_novemcinctus|Petaurus_breviceps|Myotis_pilosus|Rhinolophus_stheno|Rhinolophus_sinicus|Ia_io
ENSG00000035681	NSMAF	Liver	0.459017	99	Miniopterus_fuliginosus	Miniopterus_fuliginosus|Myrmecophaga_tridactyla|Vulpes_lagopus|Tupaia_belangeri|Hipposideros_pomona|Paguma_larvata|Rattus_norvegicus|Mus_musculus|Mustela_putorius|Myocastor_coypus
ENSG00000035681	NSMAF	Kidney	0.468179	89	Felis_catus	Felis_catus|Miniopterus_fuliginosus|Pachyuromys_duprasi|Vulpes_lagopus|Myocastor_coypus|Atelerix_albiventris|Myotis_laniger|Myotis_pilosus|Eonycteris_spelaea|Myotis_fimbriatus
ENSG00000035687	ADSS2	Brain	0.404132	89	Eonycteris_spelaea	Eonycteris_spelaea|Murina_leucogaster|Papio_anubis|Mus_musculus|Myotis_brandtii|Microcebus_murinus|Canis_lupus|Rhinolophus_affinis|Myotis_chinensis|Myotis_fimbriatus
ENSG00000035687	ADSS2	Liver	0.465844	95	Rhinolophus_stheno	Rhinolophus_stheno|Aselliscus_stoliczkanus|Rhinolophus_pearsonii|Rhinolophus_ferrumequinum|Hipposideros_pomona|Dasypus_novemcinctus|Rhinolophus_macrotis|Rhinolophus_affinis|Rhinolophus_malayanus|Rhinolophus_rex
ENSG00000035687	ADSS2	Kidney	0.320611	89	Chlorocebus_sabaeus	Chlorocebus_sabaeus|Rattus_norvegicus|Peromyscus_leucopus|Cavia_porcellus|Murina_hilgendorfi|Myotis_brandtii|Mus_musculus|Plecotus_auritus|Papio_anubis|Aselliscus_stoliczkanus
ENSG00000035720	STAP1	Liver	0.901145	75	Sarcophilus_harrisii	Sarcophilus_harrisii|Pipistrellus_javanicus|Tylonycteris_robustula|Sciurus_vulgaris|Bos_taurus|Graphiurus_kelleni|Sus_scrofa|Taphozous_melanopogon|Bos_mutus|Rhinolophus_rex
ENSG00000035720	STAP1	Kidney	0.70707	71	Monodelphis_domestica	Monodelphis_domestica|Rhinolophus_luctus|Myotis_siligorensis|Pipistrellus_javanicus|Ia_io|Myotis_fimbriatus|Taphozous_melanopogon|Rhinolophus_pusillus|Rhinolophus_macrotis|Canis_lupus
ENSG00000035720	STAP1	Brain	0.880062	71	Monodelphis_domestica	Monodelphis_domestica|Hystrix_brachyura|Rhinolophus_sinicus|Mustela_putorius|Ornithorhynchus_anatinus|Sciurus_vulgaris|Cryptomys_damarensis|Nyctereutes_procyonoides|Taphozous_melanopogon|Sus_scrofa
ENSG00000035862	TIMP2	Brain	0.238024	88	Cryptomys_damarensis	Cryptomys_damarensis|Cavia_porcellus|Heterocephalus_glaber|Muntiacus_muntjak|Myocastor_coypus|Homo_sapiens|Papio_anubis|Mesocricetus_auratus|Sciurus_vulgaris|Hipposideros_pratti
ENSG00000035862	TIMP2	Liver	0.424454	98	Plecotus_auritus	Plecotus_auritus|Hipposideros_pomona|Atelerix_albiventris|Balaenoptera_borealis|Pachyuromys_duprasi|Pipistrellus_javanicus|Mustela_sibirica|Callosciurus_erythraeus|Murina_cyclotis|Balaena_mysticetus
ENSG00000035862	TIMP2	Kidney	0.323526	88	Murina_leucogaster	Murina_leucogaster|Meriones_unguiculatus|Plecotus_auritus|Murina_cyclotis|Taphozous_melanopogon|Hipposideros_pratti|Myotis_muricola|Rhinolophus_luctus|Ia_io|Rhinolophus_sinicus
ENSG00000035928	RFC1	Liver	0.450313	101	Myocastor_coypus	Myocastor_coypus|Meles_meles|Vulpes_vulpes|Nyctereutes_procyonoides|Felis_catus|Hipposideros_pomona|Hystrix_brachyura|Hipposideros_larvatus|Erinaceus_amurensis|Myotis_laniger
ENSG00000035928	RFC1	Brain	0.503168	91	Ornithorhynchus_anatinus	Ornithorhynchus_anatinus|Hipposideros_pratti|Paguma_larvata|Callosciurus_erythraeus|Hystrix_brachyura|Hipposideros_larvatus|Arctonyx_collaris|Graphiurus_kelleni|Rhinolophus_pearsonii|Bos_taurus
ENSG00000035928	RFC1	Kidney	0.434486	91	Rhinolophus_pearsonii	Rhinolophus_pearsonii|Eutamias_sibiricus|Rhinolophus_thomasi|Rhinolophus_pusillus|Rhinolophus_rex|Rhinolophus_luctus|Rhinolophus_affinis|Muntiacus_muntjak|Hipposideros_larvatus|Murina_hilgendorfi
ENSG00000036054	TBC1D23	Kidney	0.467809	88	Erinaceus_europaeus	Erinaceus_europaeus|Capra_hircus|Muntiacus_muntjak|Bos_taurus|Papio_anubis|Rhinolophus_luctus|Eonycteris_spelaea|Canis_lupus|Felis_catus|Bos_mutus
ENSG00000036054	TBC1D23	Liver	0.563807	97	Procavia_capensis	Procavia_capensis|Felis_catus|Bos_mutus|Nycticebus_coucang|Erinaceus_europaeus|Hystrix_brachyura|Papio_anubis|Lemur_catta|Canis_lupus|Eonycteris_spelaea
ENSG00000036054	TBC1D23	Brain	0.459268	88	Rhinolophus_pearsonii	Rhinolophus_pearsonii|Papio_anubis|Erinaceus_europaeus|Rhinolophus_rex|Bos_mutus|Procavia_capensis|Myocastor_coypus|Rhinolophus_luctus|Rhinolophus_stheno|Dasypus_novemcinctus
ENSG00000036257	CUL3	Kidney	0.360493	91	Pachyuromys_duprasi	Pachyuromys_duprasi|Erinaceus_europaeus|Pteromys_volans|Ornithorhynchus_anatinus|Mus_musculus|Erinaceus_amurensis|Chlorocebus_sabaeus|Mustela_putorius|Monodelphis_domestica|Tupaia_belangeri
ENSG00000036257	CUL3	Brain	0.358799	91	Pachyuromys_duprasi	Pachyuromys_duprasi|Erinaceus_europaeus|Murina_leucogaster|Anourosorex_squamipes|Vulpes_vulpes|Rhinolophus_stheno|Procavia_capensis|Mustela_putorius|Ornithorhynchus_anatinus|Erinaceus_amurensis
ENSG00000036257	CUL3	Liver	0.375192	101	Plecotus_auritus	Plecotus_auritus|Myotis_chinensis|Aselliscus_stoliczkanus|Ornithorhynchus_anatinus|Hystrix_brachyura|Erinaceus_europaeus|Procavia_capensis|Murina_cyclotis|Rhinolophus_stheno|Myotis_siligorensis
ENSG00000036448	MYOM2	Brain	0.622898	85	Pan_troglodytes	Pan_troglodytes|Pan_paniscus|Erinaceus_europaeus|Myotis_pilosus|Microcebus_murinus|Myotis_muricola|Rhinolophus_rex|Atelerix_albiventris|Plecotus_auritus|Myotis_chinensis
ENSG00000036448	MYOM2	Liver	0.929198	89	Vulpes_vulpes	Vulpes_vulpes|Lemur_catta|Homo_sapiens|Rhinolophus_rex|Myocastor_coypus|Rhinolophus_pusillus|Rhinolophus_luctus|Balaena_mysticetus|Rhinolophus_macrotis|Heterocephalus_glaber
ENSG00000036448	MYOM2	Kidney	0.807959	85	Hipposideros_pomona	Hipposideros_pomona|Pachyuromys_duprasi|Homo_sapiens|Mus_musculus|Sciurus_vulgaris|Myotis_pilosus|Pan_troglodytes|Callithrix_jacchus|Plecotus_auritus|Callosciurus_erythraeus
ENSG00000036473	OTC	Brain	0.893256	88	Rhinolophus_affinis	Rhinolophus_affinis|Myotis_laniger|Tupaia_belangeri|Rhinolophus_luctus|Rhinolophus_macrotis|Miniopterus_fuliginosus|Taphozous_melanopogon|Rhinolophus_rex|Capra_hircus|Equus_caballus
ENSG00000036473	OTC	Kidney	0.894254	88	Rhinolophus_sinicus	Rhinolophus_sinicus|Ornithorhynchus_anatinus|Rhinolophus_rex|Rhinolophus_stheno|Rhinolophus_pusillus|Rhinolophus_pearsonii|Rhinolophus_macrotis|Rhinolophus_ferrumequinum|Rhinolophus_malayanus|Erinaceus_amurensis
ENSG00000036473	OTC	Liver	0.233141	100	Trachypithecus_francoisi	Trachypithecus_francoisi|Tylonycteris_robustula|Pipistrellus_javanicus|Myotis_laniger|Taphozous_melanopogon|Anourosorex_squamipes|Paguma_larvata|Peromyscus_leucopus|Vulpes_vulpes|Microcebus_murinus
ENSG00000036530	CYP46A1	Brain	0.322839	88	Callithrix_jacchus	Callithrix_jacchus|Mesocricetus_auratus|Acomys_cahirinus|Muntiacus_muntjak|Ursus_americanus|Taphozous_melanopogon|Bos_mutus|Peromyscus_leucopus|Dasypus_novemcinctus|Meriones_unguiculatus
ENSG00000036530	CYP46A1	Liver	0.755709	93	Atelerix_albiventris	Atelerix_albiventris|Aselliscus_stoliczkanus|Myotis_brandtii|Eonycteris_spelaea|Ornithorhynchus_anatinus|Sarcophilus_harrisii|Myotis_muricola|Myotis_laniger|Murina_cyclotis|Tadarida_brasiliensis
ENSG00000036530	CYP46A1	Kidney	0.679756	88	Ornithorhynchus_anatinus	Ornithorhynchus_anatinus|Atelerix_albiventris|Trachypithecus_francoisi|Graphiurus_kelleni|Rhinolophus_sinicus|Murina_cyclotis|Myotis_brandtii|Felis_catus|Rhinolophus_malayanus|Myotis_siligorensis
ENSG00000036549	ZZZ3	Liver	0.481747	101	Pteromys_volans	Pteromys_volans|Atelerix_albiventris|Ornithorhynchus_anatinus|Myotis_siligorensis|Canis_lupus|Paguma_larvata|Erinaceus_amurensis|Tupaia_belangeri|Rhinolophus_pearsonii|Daubentonia_madagascariensis
ENSG00000036549	ZZZ3	Brain	0.536887	91	Vulpes_vulpes	Vulpes_vulpes|Petaurus_breviceps|Ornithorhynchus_anatinus|Myocastor_coypus|Rhinolophus_pearsonii|Vulpes_lagopus|Hipposideros_armiger|Atelerix_albiventris|Dasypus_novemcinctus|Hipposideros_larvatus
ENSG00000036549	ZZZ3	Kidney	0.419739	91	Atelerix_albiventris	Atelerix_albiventris|Ursus_americanus|Ornithorhynchus_anatinus|Canis_lupus|Capra_hircus|Meles_meles|Petaurus_breviceps|Ia_io|Nyctereutes_procyonoides|Erinaceus_europaeus
ENSG00000036672	USP2	Brain	0.439219	91	Myotis_pilosus	Myotis_pilosus|Myotis_muricola|Tylonycteris_robustula|Myotis_brandtii|Murina_leucogaster|Microcebus_murinus|Cryptomys_damarensis|Myotis_siligorensis|Dasypus_novemcinctus|Myotis_chinensis
ENSG00000036672	USP2	Kidney	0.403038	91	Myotis_chinensis	Myotis_chinensis|Myotis_fimbriatus|Myotis_pilosus|Murina_leucogaster|Myotis_siligorensis|Myotis_laniger|Eutamias_sibiricus|Myotis_muricola|Bos_mutus|Mus_musculus
ENSG00000036672	USP2	Liver	0.644701	98	Myotis_muricola	Myotis_muricola|Myotis_fimbriatus|Murina_leucogaster|Myotis_brandtii|Myotis_pilosus|Myotis_siligorensis|Myotis_laniger|Myotis_chinensis|Erinaceus_amurensis|Cryptomys_damarensis
ENSG00000036828	CASR	Kidney	0.448482	91	Tupaia_belangeri	Tupaia_belangeri|Arctonyx_collaris|Ornithorhynchus_anatinus|Rattus_norvegicus|Callosciurus_erythraeus|Sciurus_vulgaris|Kerivoula_hardwickii|Ia_io|Rhinolophus_affinis|Macaca_mulatta
ENSG00000036828	CASR	Liver	0.925131	93	Graphiurus_kelleni	Graphiurus_kelleni|Rhinolophus_affinis|Rhinolophus_ferrumequinum|Rhinolophus_malayanus|Rhinolophus_luctus|Macaca_mulatta|Hipposideros_armiger|Rhinolophus_thomasi|Dasypus_novemcinctus|Myrmecophaga_tridactyla
ENSG00000036828	CASR	Brain	0.836321	88	Mustela_putorius	Mustela_putorius|Pipistrellus_javanicus|Tylonycteris_robustula|Myocastor_coypus|Myotis_muricola|Rhinolophus_stheno|Pongo_abelii|Rhinolophus_affinis|Tupaia_belangeri|Cavia_porcellus
ENSG00000037042	TUBG2	Brain	0.301548	90	Cynopterus_sphinx	Cynopterus_sphinx|Taphozous_melanopogon|Pipistrellus_javanicus|Rhinolophus_thomasi|Tylonycteris_robustula|Hystrix_brachyura|Meles_meles|Dasypus_novemcinctus|Arctonyx_collaris|Rhinolophus_stheno
ENSG00000037042	TUBG2	Liver	0.398552	100	Pachyuromys_duprasi	Pachyuromys_duprasi|Vulpes_vulpes|Murina_hilgendorfi|Paguma_larvata|Procavia_capensis|Pipistrellus_javanicus|Oryctolagus_cuniculus|Meles_meles|Myrmecophaga_tridactyla|Pan_troglodytes
ENSG00000037042	TUBG2	Kidney	0.530165	90	Arctonyx_collaris	Arctonyx_collaris|Myocastor_coypus|Pan_paniscus|Pan_troglodytes|Meles_meles|Homo_sapiens|Cavia_porcellus|Trachypithecus_francoisi|Petaurus_breviceps|Bos_mutus
ENSG00000037241	RPL26L1	Kidney	0.30631	91	Meles_meles	Meles_meles|Arctonyx_collaris|Canis_lupus|Myocastor_coypus|Ia_io|Myotis_chinensis|Petaurus_breviceps|Mustela_sibirica|Murina_leucogaster|Pachyuromys_duprasi
ENSG00000037241	RPL26L1	Liver	0.280551	101	Ursus_americanus	Ursus_americanus|Paguma_larvata|Vulpes_vulpes|Pachyuromys_duprasi|Ia_io|Pipistrellus_javanicus|Myotis_chinensis|Sarcophilus_harrisii|Anourosorex_squamipes|Mustela_sibirica
ENSG00000037241	RPL26L1	Brain	0.374875	91	Pipistrellus_javanicus	Pipistrellus_javanicus|Arctonyx_collaris|Ursus_americanus|Ia_io|Murina_cyclotis|Tylonycteris_robustula|Dasypus_novemcinctus|Myotis_chinensis|Microcebus_murinus|Taphozous_melanopogon
ENSG00000037280	FLT4	Kidney	0.595274	85	Rhinolophus_sinicus	Rhinolophus_sinicus|Myocastor_coypus|Vulpes_vulpes|Homo_sapiens|Callithrix_jacchus|Nyctereutes_procyonoides|Cavia_porcellus|Cryptomys_damarensis|Hipposideros_armiger|Hystrix_brachyura
ENSG00000037280	FLT4	Liver	0.485594	96	Myrmecophaga_tridactyla	Myrmecophaga_tridactyla|Sarcophilus_harrisii|Balaena_mysticetus|Cavia_porcellus|Hipposideros_larvatus|Cryptomys_damarensis|Rhinolophus_thomasi|Eonycteris_spelaea|Monodelphis_domestica|Aselliscus_stoliczkanus
ENSG00000037280	FLT4	Brain	0.818263	85	Myocastor_coypus	Myocastor_coypus|Myotis_muricola|Nyctereutes_procyonoides|Eonycteris_spelaea|Aselliscus_stoliczkanus|Hystrix_brachyura|Erinaceus_amurensis|Peromyscus_leucopus|Rhinolophus_sinicus|Rhinolophus_malayanus
ENSG00000037474	NSUN2	Liver	0.364047	101	Meles_meles	Meles_meles|Neovison_vison|Mus_musculus|Rhinolophus_thomasi|Erinaceus_amurensis|Mustela_putorius|Atelerix_albiventris|Daubentonia_madagascariensis|Rhinolophus_rex|Aselliscus_stoliczkanus
ENSG00000037474	NSUN2	Brain	0.365202	91	Vulpes_vulpes	Vulpes_vulpes|Mus_musculus|Dasypus_novemcinctus|Arctonyx_collaris|Eonycteris_spelaea|Microcebus_murinus|Hipposideros_pratti|Rhinolophus_stheno|Rhinolophus_thomasi|Rhinolophus_rex
ENSG00000037474	NSUN2	Kidney	0.466014	91	Atelerix_albiventris	Atelerix_albiventris|Sus_scrofa|Aselliscus_stoliczkanus|Myocastor_coypus|Rhinolophus_thomasi|Erinaceus_amurensis|Mus_musculus|Muntiacus_muntjak|Pteromys_volans|Nyctereutes_procyonoides
ENSG00000037637	FBXO42	Kidney	0.553871	90	Atelerix_albiventris	Atelerix_albiventris|Mustela_putorius|Erinaceus_europaeus|Pongo_abelii|Erinaceus_amurensis|Eonycteris_spelaea|Rhinolophus_affinis|Mustela_sibirica|Cryptomys_damarensis|Peromyscus_leucopus
ENSG00000037637	FBXO42	Brain	0.379255	90	Homo_sapiens	Homo_sapiens|Rhinolophus_ferrumequinum|Bos_taurus|Dasypus_novemcinctus|Mustela_putorius|Chlorocebus_sabaeus|Erinaceus_amurensis|Erinaceus_europaeus|Vulpes_vulpes|Capra_hircus
ENSG00000037637	FBXO42	Liver	0.559667	98	Rhinolophus_stheno	Rhinolophus_stheno|Rhinolophus_thomasi|Rhinolophus_malayanus|Rhinolophus_sinicus|Myrmecophaga_tridactyla|Rhinolophus_macrotis|Rhinolophus_affinis|Pachyuromys_duprasi|Rhinolophus_pusillus|Atelerix_albiventris
ENSG00000037749	MFAP3	Brain	0.441363	86	Papio_anubis	Papio_anubis|Rhinolophus_luctus|Macaca_fascicularis|Hipposideros_larvatus|Rhinolophus_pearsonii|Hipposideros_pratti|Myotis_fimbriatus|Myotis_laniger|Rhinolophus_affinis|Rhinolophus_ferrumequinum
ENSG00000037749	MFAP3	Liver	0.53409	97	Microcebus_murinus	Microcebus_murinus|Papio_anubis|Lemur_catta|Aselliscus_stoliczkanus|Daubentonia_madagascariensis|Trachypithecus_francoisi|Ia_io|Ornithorhynchus_anatinus|Nycticebus_coucang|Rhinolophus_ferrumequinum
ENSG00000037749	MFAP3	Kidney	0.470184	86	Papio_anubis	Papio_anubis|Ornithorhynchus_anatinus|Rhinolophus_luctus|Myotis_laniger|Macaca_fascicularis|Ursus_americanus|Murina_hilgendorfi|Ia_io|Microcebus_murinus|Myotis_siligorensis
ENSG00000037757	MRI1	Liver	0.449542	98	Anourosorex_squamipes	Anourosorex_squamipes|Taphozous_melanopogon|Paguma_larvata|Sciurus_vulgaris|Cynopterus_sphinx|Rhinolophus_stheno|Ursus_americanus|Macaca_mulatta|Graphiurus_kelleni|Pachyuromys_duprasi
ENSG00000037757	MRI1	Kidney	0.434195	88	Taphozous_melanopogon	Taphozous_melanopogon|Cynopterus_sphinx|Rhinolophus_ferrumequinum|Sciurus_vulgaris|Graphiurus_kelleni|Rhinolophus_thomasi|Arctonyx_collaris|Ornithorhynchus_anatinus|Petaurus_breviceps|Microcebus_murinus
ENSG00000037757	MRI1	Brain	0.523928	88	Mustela_sibirica	Mustela_sibirica|Taphozous_melanopogon|Paguma_larvata|Myotis_brandtii|Anourosorex_squamipes|Tylonycteris_robustula|Ursus_americanus|Muntiacus_muntjak|Rhinolophus_thomasi|Peromyscus_leucopus
ENSG00000037897	METTL1	Liver	0.427642	97	Ursus_americanus	Ursus_americanus|Paguma_larvata|Nyctereutes_procyonoides|Daubentonia_madagascariensis|Tylonycteris_robustula|Pipistrellus_javanicus|Petaurus_breviceps|Anourosorex_squamipes|Neovison_vison|Myotis_fimbriatus
ENSG00000037897	METTL1	Kidney	0.34304	88	Murina_cyclotis	Murina_cyclotis|Neovison_vison|Ornithorhynchus_anatinus|Ia_io|Papio_anubis|Petaurus_breviceps|Meles_meles|Homo_sapiens|Ursus_americanus|Vulpes_lagopus
ENSG00000037897	METTL1	Brain	0.49627	88	Pipistrellus_javanicus	Pipistrellus_javanicus|Ursus_americanus|Anourosorex_squamipes|Ia_io|Pteromys_volans|Meles_meles|Arctonyx_collaris|Eonycteris_spelaea|Ornithorhynchus_anatinus|Nyctereutes_procyonoides
ENSG00000038002	AGA	Kidney	0.401209	91	Arctonyx_collaris	Arctonyx_collaris|Meles_meles|Ornithorhynchus_anatinus|Felis_catus|Eutamias_sibiricus|Plecotus_auritus|Petaurus_breviceps|Atelerix_albiventris|Microcebus_murinus|Callosciurus_erythraeus
ENSG00000038002	AGA	Liver	0.428211	101	Anourosorex_squamipes	Anourosorex_squamipes|Atelerix_albiventris|Mustela_sibirica|Tylonycteris_robustula|Ursus_americanus|Pipistrellus_javanicus|Plecotus_auritus|Kerivoula_hardwickii|Vulpes_vulpes|Erinaceus_europaeus
ENSG00000038002	AGA	Brain	0.496935	91	Pipistrellus_javanicus	Pipistrellus_javanicus|Ia_io|Tylonycteris_robustula|Ornithorhynchus_anatinus|Murina_cyclotis|Taphozous_melanopogon|Arctonyx_collaris|Callosciurus_erythraeus|Anourosorex_squamipes|Murina_hilgendorfi
ENSG00000038210	PI4K2B	Kidney	0.520578	87	Eutamias_sibiricus	Eutamias_sibiricus|Murina_hilgendorfi|Murina_cyclotis|Callithrix_jacchus|Chlorocebus_sabaeus|Callosciurus_erythraeus|Rattus_norvegicus|Equus_caballus|Balaenoptera_acutorostrata|Rhinolophus_thomasi
ENSG00000038210	PI4K2B	Liver	0.477354	95	Murina_cyclotis	Murina_cyclotis|Delphinus_delphis|Myotis_siligorensis|Acomys_cahirinus|Chlorocebus_sabaeus|Myotis_muricola|Myotis_chinensis|Hystrix_brachyura|Daubentonia_madagascariensis|Bos_taurus
ENSG00000038210	PI4K2B	Brain	0.603687	88	Chlorocebus_sabaeus	Chlorocebus_sabaeus|Rhinolophus_affinis|Vulpes_lagopus|Canis_lupus|Equus_caballus|Rhinolophus_sinicus|Bos_mutus|Arctonyx_collaris|Nyctereutes_procyonoides|Bos_taurus
ENSG00000038219	BOD1L1	Kidney	0.524993	88	Microcebus_murinus	Microcebus_murinus|Papio_anubis|Cryptomys_damarensis|Rhinolophus_macrotis|Rhinolophus_rex|Rhinolophus_luctus|Bos_taurus|Myotis_brandtii|Rhinolophus_affinis|Ornithorhynchus_anatinus
ENSG00000038219	BOD1L1	Brain	0.394947	88	Papio_anubis	Papio_anubis|Microcebus_murinus|Cryptomys_damarensis|Chlorocebus_sabaeus|Bos_taurus|Myotis_brandtii|Bos_mutus|Macaca_fascicularis|Hipposideros_pomona|Myotis_pilosus
ENSG00000038219	BOD1L1	Liver	0.486465	98	Papio_anubis	Papio_anubis|Bos_taurus|Microcebus_murinus|Cryptomys_damarensis|Rhinolophus_luctus|Bos_mutus|Daubentonia_madagascariensis|Myotis_brandtii|Chlorocebus_sabaeus|Ornithorhynchus_anatinus
ENSG00000038274	MAT2B	Liver	0.423371	100	Erinaceus_amurensis	Erinaceus_amurensis|Cynopterus_sphinx|Ornithorhynchus_anatinus|Acomys_cahirinus|Myocastor_coypus|Rhinolophus_pearsonii|Atelerix_albiventris|Microcebus_murinus|Hipposideros_pomona|Callosciurus_erythraeus
ENSG00000038274	MAT2B	Brain	0.336844	91	Graphiurus_kelleni	Graphiurus_kelleni|Pachyuromys_duprasi|Murina_leucogaster|Myotis_fimbriatus|Murina_cyclotis|Vulpes_vulpes|Myotis_siligorensis|Myotis_laniger|Kerivoula_hardwickii|Myotis_pilosus
ENSG00000038274	MAT2B	Kidney	0.339072	91	Sus_scrofa	Sus_scrofa|Pteromys_volans|Cynopterus_sphinx|Canis_lupus|Hipposideros_pomona|Meles_meles|Ornithorhynchus_anatinus|Mustela_putorius|Nyctereutes_procyonoides|Erinaceus_amurensis
ENSG00000038358	EDC4	Liver	0.648934	101	Graphiurus_kelleni	Graphiurus_kelleni|Pteromys_volans|Rhinolophus_thomasi|Chlorocebus_sabaeus|Sciurus_vulgaris|Sus_scrofa|Callosciurus_erythraeus|Sarcophilus_harrisii|Hipposideros_pratti|Procavia_capensis
ENSG00000038358	EDC4	Kidney	0.389701	91	Chlorocebus_sabaeus	Chlorocebus_sabaeus|Graphiurus_kelleni|Rhinolophus_thomasi|Cynopterus_sphinx|Callosciurus_erythraeus|Erinaceus_europaeus|Rhinolophus_pearsonii|Eonycteris_spelaea|Murina_leucogaster|Meriones_unguiculatus
ENSG00000038358	EDC4	Brain	0.376729	91	Chlorocebus_sabaeus	Chlorocebus_sabaeus|Pteromys_volans|Erinaceus_europaeus|Rhinolophus_thomasi|Monodelphis_domestica|Pongo_abelii|Callosciurus_erythraeus|Pachyuromys_duprasi|Rhinolophus_malayanus|Hipposideros_larvatus
ENSG00000038382	TRIO	Brain	0.354786	87	Rhinolophus_stheno	Rhinolophus_stheno|Callithrix_jacchus|Bos_taurus|Meriones_unguiculatus|Rhinolophus_ferrumequinum|Rhinolophus_sinicus|Microcebus_murinus|Chlorocebus_sabaeus|Dasypus_novemcinctus|Hipposideros_larvatus
ENSG00000038382	TRIO	Kidney	0.450173	87	Rhinolophus_affinis	Rhinolophus_affinis|Rhinolophus_thomasi|Rhinolophus_rex|Eutamias_sibiricus|Microcebus_murinus|Rhinolophus_macrotis|Myotis_chinensis|Rhinolophus_pearsonii|Myotis_pilosus|Mus_musculus
ENSG00000038382	TRIO	Liver	0.627213	95	Rhinolophus_thomasi	Rhinolophus_thomasi|Rhinolophus_luctus|Rhinolophus_pearsonii|Microcebus_murinus|Aselliscus_stoliczkanus|Rhinolophus_affinis|Myotis_laniger|Eonycteris_spelaea|Chlorocebus_sabaeus|Heterocephalus_glaber
ENSG00000038427	VCAN	Kidney	0.704423	86	Canis_lupus	Canis_lupus|Erinaceus_amurensis|Equus_caballus|Papio_anubis|Vulpes_vulpes|Nyctereutes_procyonoides|Miniopterus_fuliginosus|Hystrix_brachyura|Rhinolophus_luctus|Macaca_mulatta
ENSG00000038427	VCAN	Brain	0.503198	86	Rhinolophus_luctus	Rhinolophus_luctus|Vulpes_vulpes|Paguma_larvata|Myocastor_coypus|Hipposideros_larvatus|Hipposideros_armiger|Bos_taurus|Neovison_vison|Rhinolophus_malayanus|Eonycteris_spelaea
ENSG00000038427	VCAN	Liver	0.738681	94	Microcebus_murinus	Microcebus_murinus|Papio_anubis|Pongo_abelii|Trachypithecus_francoisi|Dasypus_novemcinctus|Equus_caballus|Pan_paniscus|Balaenoptera_acutorostrata|Rhinolophus_pearsonii|Pteromys_volans
ENSG00000038532	CLEC16A	Liver	0.466713	100	Erinaceus_amurensis	Erinaceus_amurensis|Atelerix_albiventris|Sciurus_vulgaris|Procavia_capensis|Mesocricetus_auratus|Miniopterus_fuliginosus|Mustela_putorius|Macaca_mulatta|Rhinolophus_luctus|Equus_caballus
ENSG00000038532	CLEC16A	Brain	0.376735	90	Anourosorex_squamipes	Anourosorex_squamipes|Procavia_capensis|Murina_hilgendorfi|Rhinolophus_sinicus|Callosciurus_erythraeus|Atelerix_albiventris|Erinaceus_amurensis|Mus_musculus|Peromyscus_leucopus|Plecotus_auritus
ENSG00000038532	CLEC16A	Kidney	0.440777	90	Pteromys_volans	Pteromys_volans|Eutamias_sibiricus|Mesocricetus_auratus|Rhinolophus_affinis|Microcebus_murinus|Rhinolophus_luctus|Pipistrellus_javanicus|Sciurus_vulgaris|Murina_hilgendorfi|Rhinolophus_stheno
ENSG00000038945	MSR1	Liver	0.462031	93	Petaurus_breviceps	Petaurus_breviceps|Cynopterus_sphinx|Atelerix_albiventris|Sarcophilus_harrisii|Taphozous_melanopogon|Rattus_norvegicus|Acomys_cahirinus|Microcebus_murinus|Erinaceus_amurensis|Mustela_sibirica
ENSG00000038945	MSR1	Kidney	0.696912	84	Atelerix_albiventris	Atelerix_albiventris|Rhinolophus_ferrumequinum|Vulpes_vulpes|Rhinolophus_stheno|Hystrix_brachyura|Rhinolophus_sinicus|Meles_meles|Microcebus_murinus|Rhinolophus_thomasi|Pongo_abelii
ENSG00000038945	MSR1	Brain	0.863156	83	Pan_paniscus	Pan_paniscus|Rhinolophus_affinis|Neovison_vison|Microcebus_murinus|Nyctereutes_procyonoides|Chlorocebus_sabaeus|Bos_mutus|Bos_taurus|Canis_lupus|Capra_hircus
ENSG00000039068	CDH1	Kidney	0.2661	88	Atelerix_albiventris	Atelerix_albiventris|Pteromys_volans|Tupaia_belangeri|Mustela_putorius|Rhinolophus_malayanus|Rhinolophus_rex|Ornithorhynchus_anatinus|Nyctereutes_procyonoides|Myotis_siligorensis|Erinaceus_amurensis
ENSG00000039068	CDH1	Brain	0.782303	87	Erinaceus_amurensis	Erinaceus_amurensis|Callosciurus_erythraeus|Oryctolagus_cuniculus|Nyctereutes_procyonoides|Rhinolophus_affinis|Atelerix_albiventris|Bos_mutus|Cavia_porcellus|Procavia_capensis|Homo_sapiens
ENSG00000039068	CDH1	Liver	0.345848	97	Procavia_capensis	Procavia_capensis|Nycticebus_coucang|Sus_scrofa|Ornithorhynchus_anatinus|Callosciurus_erythraeus|Papio_anubis|Rhinolophus_malayanus|Tylonycteris_robustula|Vulpes_vulpes|Mustela_putorius
ENSG00000039123	MTREX	Brain	0.405057	91	Meriones_unguiculatus	Meriones_unguiculatus|Pipistrellus_javanicus|Taphozous_melanopogon|Miniopterus_fuliginosus|Microcebus_murinus|Papio_anubis|Eutamias_sibiricus|Plecotus_auritus|Ia_io|Pachyuromys_duprasi
ENSG00000039123	MTREX	Liver	0.394012	101	Microcebus_murinus	Microcebus_murinus|Nycticebus_coucang|Lemur_catta|Daubentonia_madagascariensis|Erinaceus_amurensis|Kerivoula_hardwickii|Delphinus_delphis|Pipistrellus_javanicus|Rhinolophus_malayanus|Aselliscus_stoliczkanus
ENSG00000039123	MTREX	Kidney	0.26919	91	Papio_anubis	Papio_anubis|Mus_musculus|Eutamias_sibiricus|Erinaceus_amurensis|Microcebus_murinus|Sus_scrofa|Arctonyx_collaris|Erinaceus_europaeus|Miniopterus_fuliginosus|Kerivoula_hardwickii
ENSG00000039319	ZFYVE16	Kidney	0.554839	90	Pachyuromys_duprasi	Pachyuromys_duprasi|Oryctolagus_cuniculus|Bos_mutus|Ursus_americanus|Cavia_porcellus|Eonycteris_spelaea|Microcebus_murinus|Hystrix_brachyura|Equus_caballus|Callithrix_jacchus
ENSG00000039319	ZFYVE16	Brain	0.589973	90	Pachyuromys_duprasi	Pachyuromys_duprasi|Paguma_larvata|Chlorocebus_sabaeus|Sus_scrofa|Microcebus_murinus|Myocastor_coypus|Papio_anubis|Meriones_unguiculatus|Rhinolophus_pearsonii|Rhinolophus_macrotis
ENSG00000039319	ZFYVE16	Liver	0.658381	98	Pachyuromys_duprasi	Pachyuromys_duprasi|Chlorocebus_sabaeus|Oryctolagus_cuniculus|Microcebus_murinus|Papio_anubis|Balaenoptera_borealis|Lemur_catta|Pteromys_volans|Trachypithecus_francoisi|Sarcophilus_harrisii
ENSG00000039523	RIPOR1	Kidney	0.355629	91	Murina_leucogaster	Murina_leucogaster|Pan_paniscus|Petaurus_breviceps|Miniopterus_fuliginosus|Pan_troglodytes|Myotis_laniger|Bos_taurus|Mesocricetus_auratus|Myotis_chinensis|Vulpes_vulpes
ENSG00000039523	RIPOR1	Brain	0.376379	91	Pachyuromys_duprasi	Pachyuromys_duprasi|Murina_leucogaster|Tylonycteris_robustula|Cryptomys_damarensis|Petaurus_breviceps|Arctonyx_collaris|Rhinolophus_thomasi|Rattus_norvegicus|Pan_troglodytes|Tupaia_belangeri
ENSG00000039523	RIPOR1	Liver	0.531229	101	Vulpes_vulpes	Vulpes_vulpes|Murina_cyclotis|Rhinolophus_thomasi|Vulpes_lagopus|Murina_hilgendorfi|Anourosorex_squamipes|Dasypus_novemcinctus|Canis_lupus|Petaurus_breviceps|Hipposideros_pratti
ENSG00000039537	C6	Liver	0.233566	96	Meles_meles	Meles_meles|Bos_taurus|Bos_mutus|Felis_catus|Sus_scrofa|Mustela_sibirica|Suncus_murinus|Mustela_putorius|Neovison_vison|Rhinolophus_malayanus
ENSG00000039537	C6	Brain	0.930516	85	Rhinolophus_affinis	Rhinolophus_affinis|Rhinolophus_luctus|Myotis_chinensis|Myotis_laniger|Nyctereutes_procyonoides|Felis_catus|Canis_lupus|Murina_leucogaster|Rhinolophus_macrotis|Ia_io
ENSG00000039537	C6	Kidney	0.834025	85	Rhinolophus_sinicus	Rhinolophus_sinicus|Erinaceus_europaeus|Cryptomys_damarensis|Atelerix_albiventris|Canis_lupus|Erinaceus_amurensis|Trachypithecus_francoisi|Pongo_abelii|Nyctereutes_procyonoides|Homo_sapiens
ENSG00000039560	RAI14	Brain	0.49685	91	Sciurus_vulgaris	Sciurus_vulgaris|Rhinolophus_luctus|Erinaceus_europaeus|Hipposideros_pomona|Callosciurus_erythraeus|Hipposideros_armiger|Plecotus_auritus|Ia_io|Monodelphis_domestica|Myotis_brandtii
ENSG00000039560	RAI14	Kidney	0.420138	91	Equus_caballus	Equus_caballus|Myrmecophaga_tridactyla|Macaca_mulatta|Muntiacus_muntjak|Monodelphis_domestica|Rhinolophus_luctus|Nyctereutes_procyonoides|Plecotus_auritus|Dasypus_novemcinctus|Microcebus_murinus
ENSG00000039560	RAI14	Liver	0.443137	101	Sciurus_vulgaris	Sciurus_vulgaris|Anourosorex_squamipes|Tylonycteris_robustula|Felis_catus|Rhinolophus_thomasi|Eonycteris_spelaea|Myotis_fimbriatus|Rhinolophus_luctus|Tadarida_brasiliensis|Myotis_pilosus
ENSG00000039650	PNKP	Liver	0.439297	97	Rhinolophus_thomasi	Rhinolophus_thomasi|Myrmecophaga_tridactyla|Sciurus_vulgaris|Rhinolophus_stheno|Rhinolophus_sinicus|Rhinolophus_affinis|Rhinolophus_pusillus|Murina_hilgendorfi|Taphozous_melanopogon|Murina_cyclotis
ENSG00000039650	PNKP	Kidney	0.335228	90	Myocastor_coypus	Myocastor_coypus|Pan_paniscus|Microcebus_murinus|Plecotus_auritus|Rhinolophus_sinicus|Rhinolophus_thomasi|Pachyuromys_duprasi|Rhinolophus_pearsonii|Atelerix_albiventris|Arctonyx_collaris
ENSG00000039650	PNKP	Brain	0.526836	90	Pipistrellus_javanicus	Pipistrellus_javanicus|Tylonycteris_robustula|Muntiacus_muntjak|Taphozous_melanopogon|Ursus_americanus|Mesocricetus_auratus|Peromyscus_leucopus|Aselliscus_stoliczkanus|Rhinolophus_thomasi|Meriones_unguiculatus
ENSG00000040199	PHLPP2	Liver	0.6585	90	Vulpes_vulpes	Vulpes_vulpes|Equus_caballus|Callithrix_jacchus|Murina_cyclotis|Hipposideros_pomona|Balaena_mysticetus|Cynopterus_sphinx|Myotis_muricola|Canis_lupus|Monodelphis_domestica
ENSG00000040199	PHLPP2	Kidney	0.487423	83	Equus_caballus	Equus_caballus|Vulpes_vulpes|Miniopterus_fuliginosus|Ursus_americanus|Callithrix_jacchus|Murina_hilgendorfi|Myotis_laniger|Meriones_unguiculatus|Pipistrellus_javanicus|Vulpes_lagopus
ENSG00000040199	PHLPP2	Brain	0.349883	83	Vulpes_vulpes	Vulpes_vulpes|Equus_caballus|Rhinolophus_pearsonii|Murina_hilgendorfi|Rhinolophus_ferrumequinum|Felis_catus|Rhinolophus_macrotis|Rhinolophus_stheno|Hipposideros_pomona|Chlorocebus_sabaeus
ENSG00000040275	SPDL1	Kidney	0.788895	83	Hystrix_brachyura	Hystrix_brachyura|Atelerix_albiventris|Erinaceus_amurensis|Rhinolophus_luctus|Microcebus_murinus|Tupaia_belangeri|Graphiurus_kelleni|Callosciurus_erythraeus|Erinaceus_europaeus|Vulpes_vulpes
ENSG00000040275	SPDL1	Liver	0.806201	89	Callosciurus_erythraeus	Callosciurus_erythraeus|Rhinolophus_luctus|Erinaceus_amurensis|Microcebus_murinus|Atelerix_albiventris|Sciurus_vulgaris|Myrmecophaga_tridactyla|Tupaia_belangeri|Hystrix_brachyura|Capra_hircus
ENSG00000040275	SPDL1	Brain	0.658054	84	Macaca_fascicularis	Macaca_fascicularis|Hystrix_brachyura|Papio_anubis|Chlorocebus_sabaeus|Graphiurus_kelleni|Macaca_mulatta|Heterocephalus_glaber|Microcebus_murinus|Erinaceus_amurensis|Callosciurus_erythraeus
ENSG00000040341	STAU2	Kidney	0.399488	88	Microcebus_murinus	Microcebus_murinus|Hipposideros_larvatus|Callithrix_jacchus|Erinaceus_amurensis|Cryptomys_damarensis|Oryctolagus_cuniculus|Myrmecophaga_tridactyla|Balaenoptera_acutorostrata|Peromyscus_leucopus|Canis_lupus
ENSG00000040341	STAU2	Liver	0.489922	96	Erinaceus_amurensis	Erinaceus_amurensis|Microcebus_murinus|Hipposideros_pomona|Hipposideros_larvatus|Oryctolagus_cuniculus|Pteromys_volans|Hystrix_brachyura|Balaena_mysticetus|Hipposideros_armiger|Rhinolophus_luctus
ENSG00000040341	STAU2	Brain	0.369379	88	Atelerix_albiventris	Atelerix_albiventris|Hystrix_brachyura|Rhinolophus_stheno|Plecotus_auritus|Vulpes_vulpes|Erinaceus_europaeus|Sciurus_vulgaris|Myotis_siligorensis|Murina_hilgendorfi|Neovison_vison
ENSG00000040487	SLC66A1	Liver	0.423717	98	Atelerix_albiventris	Atelerix_albiventris|Ornithorhynchus_anatinus|Myotis_laniger|Myotis_siligorensis|Rhinolophus_thomasi|Macaca_mulatta|Rhinolophus_pusillus|Myotis_pilosus|Murina_cyclotis|Cryptomys_damarensis
ENSG00000040487	SLC66A1	Kidney	0.642218	89	Myocastor_coypus	Myocastor_coypus|Ornithorhynchus_anatinus|Heterocephalus_glaber|Cynopterus_sphinx|Atelerix_albiventris|Cryptomys_damarensis|Mustela_sibirica|Pongo_abelii|Meriones_unguiculatus|Dasypus_novemcinctus
ENSG00000040487	SLC66A1	Brain	0.550505	89	Cryptomys_damarensis	Cryptomys_damarensis|Ornithorhynchus_anatinus|Rhinolophus_thomasi|Pan_troglodytes|Heterocephalus_glaber|Bos_taurus|Callithrix_jacchus|Mustela_putorius|Mustela_sibirica|Muntiacus_muntjak
ENSG00000040531	CTNS	Brain	0.527517	90	Hystrix_brachyura	Hystrix_brachyura|Sciurus_vulgaris|Oryctolagus_cuniculus|Vulpes_lagopus|Murina_hilgendorfi|Paguma_larvata|Bos_taurus|Myocastor_coypus|Rhinolophus_pearsonii|Myotis_pilosus
ENSG00000040531	CTNS	Liver	0.492953	100	Meles_meles	Meles_meles|Myotis_pilosus|Canis_lupus|Vulpes_vulpes|Nyctereutes_procyonoides|Mustela_putorius|Myotis_fimbriatus|Hipposideros_pomona|Meriones_unguiculatus|Hipposideros_larvatus
ENSG00000040531	CTNS	Kidney	0.468161	90	Petaurus_breviceps	Petaurus_breviceps|Vulpes_lagopus|Ornithorhynchus_anatinus|Pipistrellus_javanicus|Canis_lupus|Hipposideros_pomona|Miniopterus_fuliginosus|Eutamias_sibiricus|Callosciurus_erythraeus|Nyctereutes_procyonoides
ENSG00000040608	RTN4R	Liver	0.76961	90	Pteromys_volans	Pteromys_volans|Mustela_sibirica|Vulpes_lagopus|Meles_meles|Erinaceus_amurensis|Nycticebus_coucang|Callosciurus_erythraeus|Macaca_mulatta|Canis_lupus|Vulpes_vulpes
ENSG00000040608	RTN4R	Kidney	0.862397	84	Arctonyx_collaris	Arctonyx_collaris|Sciurus_vulgaris|Equus_caballus|Pachyuromys_duprasi|Felis_catus|Mustela_putorius|Neovison_vison|Callosciurus_erythraeus|Eonycteris_spelaea|Capra_hircus
ENSG00000040608	RTN4R	Brain	0.357904	84	Muntiacus_muntjak	Muntiacus_muntjak|Pongo_abelii|Taphozous_melanopogon|Pachyuromys_duprasi|Acomys_cahirinus|Cryptomys_damarensis|Rhinolophus_luctus|Pan_paniscus|Pan_troglodytes|Murina_cyclotis
ENSG00000040633	PHF23	Brain	0.347643	86	Petaurus_breviceps	Petaurus_breviceps|Pipistrellus_javanicus|Ursus_americanus|Pan_paniscus|Taphozous_melanopogon|Monodelphis_domestica|Sciurus_vulgaris|Cryptomys_damarensis|Murina_cyclotis|Pteromys_volans
ENSG00000040633	PHF23	Liver	0.383404	96	Murina_cyclotis	Murina_cyclotis|Hipposideros_pratti|Rhinolophus_stheno|Myotis_chinensis|Murina_hilgendorfi|Hipposideros_armiger|Vulpes_vulpes|Callosciurus_erythraeus|Homo_sapiens|Pipistrellus_javanicus
ENSG00000040633	PHF23	Kidney	0.253732	86	Heterocephalus_glaber	Heterocephalus_glaber|Sciurus_vulgaris|Arctonyx_collaris|Homo_sapiens|Cryptomys_damarensis|Canis_lupus|Taphozous_melanopogon|Rhinolophus_pearsonii|Myotis_brandtii|Pan_paniscus
ENSG00000040731	CDH10	Brain	0.324249	74	Bos_mutus	Bos_mutus|Callithrix_jacchus|Cryptomys_damarensis|Heterocephalus_glaber|Ornithorhynchus_anatinus|Papio_anubis|Felis_catus|Callosciurus_erythraeus|Cynopterus_sphinx|Hipposideros_pomona
ENSG00000040731	CDH10	Liver	0.97353	75	Erinaceus_amurensis	Erinaceus_amurensis|Canis_lupus|Bos_mutus|Pan_paniscus|Myotis_laniger|Myotis_chinensis|Myotis_pilosus|Ia_io|Myotis_brandtii|Chlorocebus_sabaeus
ENSG00000040731	CDH10	Kidney	0.869839	74	Balaenoptera_acutorostrata	Balaenoptera_acutorostrata|Pongo_abelii|Canis_lupus|Erinaceus_amurensis|Atelerix_albiventris|Meles_meles|Cynopterus_sphinx|Aselliscus_stoliczkanus|Cryptomys_damarensis|Eonycteris_spelaea
ENSG00000040933	INPP4A	Liver	0.57528	100	Eonycteris_spelaea	Eonycteris_spelaea|Myocastor_coypus|Rhinolophus_macrotis|Meriones_unguiculatus|Macaca_mulatta|Graphiurus_kelleni|Heterocephalus_glaber|Rhinolophus_luctus|Sciurus_vulgaris|Mesocricetus_auratus
ENSG00000040933	INPP4A	Kidney	0.524433	90	Muntiacus_muntjak	Muntiacus_muntjak|Eutamias_sibiricus|Myotis_chinensis|Rhinolophus_malayanus|Graphiurus_kelleni|Bos_mutus|Myotis_laniger|Cynopterus_sphinx|Myotis_siligorensis|Kerivoula_hardwickii
ENSG00000040933	INPP4A	Brain	0.366058	90	Rhinolophus_sinicus	Rhinolophus_sinicus|Hipposideros_pratti|Myotis_fimbriatus|Sciurus_vulgaris|Cynopterus_sphinx|Myotis_siligorensis|Myotis_chinensis|Rhinolophus_stheno|Rhinolophus_malayanus|Myotis_muricola
ENSG00000041353	RAB27B	Liver	0.907613	84	Nycticebus_coucang	Nycticebus_coucang|Myocastor_coypus|Bos_mutus|Canis_lupus|Miniopterus_fuliginosus|Microcebus_murinus|Graphiurus_kelleni|Vulpes_lagopus|Vulpes_vulpes|Pachyuromys_duprasi
ENSG00000041353	RAB27B	Kidney	0.778142	78	Cavia_porcellus	Cavia_porcellus|Sciurus_vulgaris|Callosciurus_erythraeus|Pteromys_volans|Hipposideros_pomona|Neovison_vison|Cryptomys_damarensis|Capra_hircus|Ornithorhynchus_anatinus|Graphiurus_kelleni
ENSG00000041353	RAB27B	Brain	0.394356	79	Mus_musculus	Mus_musculus|Rattus_norvegicus|Rhinolophus_macrotis|Rhinolophus_rex|Myocastor_coypus|Rhinolophus_stheno|Rhinolophus_luctus|Hipposideros_armiger|Hipposideros_pomona|Rhinolophus_ferrumequinum
ENSG00000041357	PSMA4	Brain	0.404635	90	Pipistrellus_javanicus	Pipistrellus_javanicus|Ursus_americanus|Taphozous_melanopogon|Tylonycteris_robustula|Vulpes_vulpes|Arctonyx_collaris|Heterocephalus_glaber|Meles_meles|Tupaia_belangeri|Murina_leucogaster
ENSG00000041357	PSMA4	Liver	0.272206	99	Ursus_americanus	Ursus_americanus|Taphozous_melanopogon|Vulpes_vulpes|Plecotus_auritus|Myotis_pilosus|Mus_musculus|Pipistrellus_javanicus|Vulpes_lagopus|Acomys_cahirinus|Peromyscus_leucopus
ENSG00000041357	PSMA4	Kidney	0.29949	90	Sus_scrofa	Sus_scrofa|Plecotus_auritus|Vulpes_lagopus|Felis_catus|Taphozous_melanopogon|Pachyuromys_duprasi|Heterocephalus_glaber|Murina_leucogaster|Myocastor_coypus|Rhinolophus_sinicus
ENSG00000041515	MYO16	Liver	0.932343	84	Delphinus_delphis	Delphinus_delphis|Cryptomys_damarensis|Eonycteris_spelaea|Sus_scrofa|Homo_sapiens|Muntiacus_muntjak|Mustela_putorius|Myocastor_coypus|Rhinolophus_malayanus|Tupaia_belangeri
ENSG00000041515	MYO16	Brain	0.485945	82	Capra_hircus	Capra_hircus|Dasypus_novemcinctus|Callosciurus_erythraeus|Felis_catus|Bos_taurus|Papio_anubis|Erinaceus_amurensis|Rhinolophus_luctus|Microcebus_murinus|Petaurus_breviceps
ENSG00000041515	MYO16	Kidney	0.797544	80	Rhinolophus_affinis	Rhinolophus_affinis|Microcebus_murinus|Rhinolophus_stheno|Rhinolophus_ferrumequinum|Rhinolophus_pusillus|Rhinolophus_pearsonii|Balaenoptera_acutorostrata|Hipposideros_pomona|Myotis_muricola|Atelerix_albiventris
ENSG00000041802	LSG1	Liver	0.502385	101	Kerivoula_hardwickii	Kerivoula_hardwickii|Sus_scrofa|Petaurus_breviceps|Rhinolophus_stheno|Nyctereutes_procyonoides|Muntiacus_muntjak|Murina_cyclotis|Equus_caballus|Microcebus_murinus|Pipistrellus_javanicus
ENSG00000041802	LSG1	Kidney	0.433238	91	Hystrix_brachyura	Hystrix_brachyura|Petaurus_breviceps|Sus_scrofa|Microcebus_murinus|Myotis_pilosus|Kerivoula_hardwickii|Meriones_unguiculatus|Ornithorhynchus_anatinus|Pipistrellus_javanicus|Macaca_mulatta
ENSG00000041802	LSG1	Brain	0.515427	91	Pipistrellus_javanicus	Pipistrellus_javanicus|Hystrix_brachyura|Sus_scrofa|Ornithorhynchus_anatinus|Kerivoula_hardwickii|Vulpes_lagopus|Nyctereutes_procyonoides|Muntiacus_muntjak|Petaurus_breviceps|Rhinolophus_pearsonii
ENSG00000041880	PARP3	Kidney	0.431387	90	Petaurus_breviceps	Petaurus_breviceps|Muntiacus_muntjak|Rhinolophus_malayanus|Murina_cyclotis|Rhinolophus_affinis|Felis_catus|Meles_meles|Chlorocebus_sabaeus|Tupaia_belangeri|Rhinolophus_thomasi
ENSG00000041880	PARP3	Liver	0.409208	99	Sarcophilus_harrisii	Sarcophilus_harrisii|Pachyuromys_duprasi|Sciurus_vulgaris|Anourosorex_squamipes|Petaurus_breviceps|Microcebus_murinus|Myrmecophaga_tridactyla|Pongo_abelii|Meles_meles|Meriones_unguiculatus
ENSG00000041880	PARP3	Brain	0.578895	90	Ursus_americanus	Ursus_americanus|Heterocephalus_glaber|Myocastor_coypus|Felis_catus|Rhinolophus_thomasi|Pongo_abelii|Cynopterus_sphinx|Pachyuromys_duprasi|Muntiacus_muntjak|Pan_troglodytes
ENSG00000041982	TNC	Kidney	0.558127	88	Miniopterus_fuliginosus	Miniopterus_fuliginosus|Erinaceus_amurensis|Neovison_vison|Equus_caballus|Tupaia_belangeri|Erinaceus_europaeus|Pachyuromys_duprasi|Myotis_muricola|Atelerix_albiventris|Murina_hilgendorfi
ENSG00000041982	TNC	Brain	0.649822	88	Bos_taurus	Bos_taurus|Capra_hircus|Sus_scrofa|Chlorocebus_sabaeus|Oryctolagus_cuniculus|Macaca_mulatta|Myocastor_coypus|Cavia_porcellus|Procavia_capensis|Paguma_larvata
ENSG00000041982	TNC	Liver	0.712661	98	Vulpes_vulpes	Vulpes_vulpes|Eonycteris_spelaea|Rhinolophus_pearsonii|Bos_taurus|Capra_hircus|Dasypus_novemcinctus|Procavia_capensis|Delphinus_delphis|Oryctolagus_cuniculus|Mustela_putorius
ENSG00000041988	THAP3	Brain	0.47286	85	Muntiacus_muntjak	Muntiacus_muntjak|Arctonyx_collaris|Anourosorex_squamipes|Neovison_vison|Paguma_larvata|Taphozous_melanopogon|Pachyuromys_duprasi|Mustela_sibirica|Sciurus_vulgaris|Vulpes_vulpes
ENSG00000041988	THAP3	Liver	0.556736	94	Pachyuromys_duprasi	Pachyuromys_duprasi|Anourosorex_squamipes|Neovison_vison|Myocastor_coypus|Paguma_larvata|Vulpes_vulpes|Ursus_americanus|Mustela_sibirica|Hipposideros_pratti|Rhinolophus_sinicus
ENSG00000041988	THAP3	Kidney	0.486317	84	Mustela_sibirica	Mustela_sibirica|Myocastor_coypus|Pachyuromys_duprasi|Sciurus_vulgaris|Arctonyx_collaris|Neovison_vison|Rhinolophus_pearsonii|Hipposideros_pratti|Bos_taurus|Bos_mutus
ENSG00000042062	RIPOR3	Liver	0.542368	96	Cavia_porcellus	Cavia_porcellus|Balaena_mysticetus|Rhinolophus_thomasi|Balaenoptera_borealis|Paguma_larvata|Hipposideros_pratti|Bos_taurus|Pan_paniscus|Neovison_vison|Balaenoptera_acutorostrata
ENSG00000042062	RIPOR3	Brain	0.736541	87	Kerivoula_hardwickii	Kerivoula_hardwickii|Bos_mutus|Hystrix_brachyura|Bos_taurus|Anourosorex_squamipes|Rhinolophus_stheno|Rhinolophus_affinis|Equus_caballus|Rhinolophus_macrotis|Plecotus_auritus
ENSG00000042062	RIPOR3	Kidney	0.741233	88	Vulpes_lagopus	Vulpes_lagopus|Nyctereutes_procyonoides|Bos_taurus|Plecotus_auritus|Rhinolophus_thomasi|Capra_hircus|Hipposideros_pratti|Bos_mutus|Meriones_unguiculatus|Graphiurus_kelleni
ENSG00000042088	TDP1	Brain	0.519944	86	Pipistrellus_javanicus	Pipistrellus_javanicus|Tylonycteris_robustula|Rhinolophus_luctus|Oryctolagus_cuniculus|Dasypus_novemcinctus|Taphozous_melanopogon|Aselliscus_stoliczkanus|Mus_musculus|Erinaceus_europaeus|Kerivoula_hardwickii
ENSG00000042088	TDP1	Liver	0.705515	94	Kerivoula_hardwickii	Kerivoula_hardwickii|Balaenoptera_acutorostrata|Rhinolophus_thomasi|Myocastor_coypus|Cavia_porcellus|Macaca_fascicularis|Macaca_mulatta|Atelerix_albiventris|Papio_anubis|Pachyuromys_duprasi
ENSG00000042088	TDP1	Kidney	0.595891	86	Balaenoptera_acutorostrata	Balaenoptera_acutorostrata|Kerivoula_hardwickii|Petaurus_breviceps|Rhinolophus_ferrumequinum|Atelerix_albiventris|Rhinolophus_malayanus|Aselliscus_stoliczkanus|Mesocricetus_auratus|Pachyuromys_duprasi|Cavia_porcellus
ENSG00000042286	AIFM2	Liver	0.527892	99	Sciurus_vulgaris	Sciurus_vulgaris|Tylonycteris_robustula|Pachyuromys_duprasi|Pipistrellus_javanicus|Paguma_larvata|Monodelphis_domestica|Myotis_muricola|Canis_lupus|Dasypus_novemcinctus|Felis_catus
ENSG00000042286	AIFM2	Kidney	0.573792	90	Vulpes_vulpes	Vulpes_vulpes|Meles_meles|Canis_lupus|Cynopterus_sphinx|Myocastor_coypus|Muntiacus_muntjak|Pteromys_volans|Vulpes_lagopus|Pachyuromys_duprasi|Mustela_putorius
ENSG00000042286	AIFM2	Brain	0.731755	90	Ursus_americanus	Ursus_americanus|Muntiacus_muntjak|Rhinolophus_luctus|Capra_hircus|Rhinolophus_affinis|Hipposideros_pratti|Sus_scrofa|Hipposideros_armiger|Acomys_cahirinus|Bos_mutus
ENSG00000042317	SPATA7	Liver	0.634463	97	Nyctereutes_procyonoides	Nyctereutes_procyonoides|Sciurus_vulgaris|Myrmecophaga_tridactyla|Muntiacus_muntjak|Hipposideros_pratti|Myotis_pilosus|Callosciurus_erythraeus|Tupaia_belangeri|Vulpes_lagopus|Bos_mutus
ENSG00000042317	SPATA7	Kidney	0.458346	90	Arctonyx_collaris	Arctonyx_collaris|Canis_lupus|Eonycteris_spelaea|Felis_catus|Meles_meles|Eutamias_sibiricus|Taphozous_melanopogon|Microcebus_murinus|Myocastor_coypus|Plecotus_auritus
ENSG00000042317	SPATA7	Brain	0.460468	90	Pachyuromys_duprasi	Pachyuromys_duprasi|Pipistrellus_javanicus|Rhinolophus_thomasi|Arctonyx_collaris|Sciurus_vulgaris|Dasypus_novemcinctus|Eutamias_sibiricus|Callosciurus_erythraeus|Ursus_americanus|Meles_meles
ENSG00000042445	RETSAT	Kidney	0.326554	91	Petaurus_breviceps	Petaurus_breviceps|Eutamias_sibiricus|Rhinolophus_luctus|Ornithorhynchus_anatinus|Vulpes_lagopus|Peromyscus_leucopus|Rattus_norvegicus|Kerivoula_hardwickii|Mustela_putorius|Macaca_mulatta
ENSG00000042445	RETSAT	Brain	0.569671	91	Callosciurus_erythraeus	Callosciurus_erythraeus|Petaurus_breviceps|Hystrix_brachyura|Peromyscus_leucopus|Graphiurus_kelleni|Vulpes_vulpes|Rattus_norvegicus|Hipposideros_pratti|Eutamias_sibiricus|Taphozous_melanopogon
ENSG00000042445	RETSAT	Liver	0.325312	101	Taphozous_melanopogon	Taphozous_melanopogon|Pachyuromys_duprasi|Monodelphis_domestica|Vulpes_vulpes|Callosciurus_erythraeus|Rattus_norvegicus|Atelerix_albiventris|Rhinolophus_pearsonii|Myotis_muricola|Suncus_murinus
ENSG00000042493	CAPG	Brain	0.534562	89	Taphozous_melanopogon	Taphozous_melanopogon|Ursus_americanus|Muntiacus_muntjak|Canis_lupus|Erinaceus_europaeus|Rhinolophus_thomasi|Miniopterus_fuliginosus|Anourosorex_squamipes|Bos_mutus|Peromyscus_leucopus
ENSG00000042493	CAPG	Kidney	0.373601	89	Graphiurus_kelleni	Graphiurus_kelleni|Murina_cyclotis|Pan_paniscus|Arctonyx_collaris|Atelerix_albiventris|Chlorocebus_sabaeus|Canis_lupus|Sciurus_vulgaris|Pan_troglodytes|Meles_meles
ENSG00000042493	CAPG	Liver	0.485277	96	Vulpes_vulpes	Vulpes_vulpes|Ursus_americanus|Taphozous_melanopogon|Atelerix_albiventris|Callithrix_jacchus|Myotis_chinensis|Canis_lupus|Chlorocebus_sabaeus|Cynopterus_sphinx|Erinaceus_europaeus
ENSG00000042753	AP2S1	Kidney	0.278653	87	Sciurus_vulgaris	Sciurus_vulgaris|Petaurus_breviceps|Pachyuromys_duprasi|Myocastor_coypus|Myrmecophaga_tridactyla|Callosciurus_erythraeus|Homo_sapiens|Rhinolophus_sinicus|Rattus_norvegicus|Taphozous_melanopogon
ENSG00000042753	AP2S1	Brain	0.403255	87	Pipistrellus_javanicus	Pipistrellus_javanicus|Taphozous_melanopogon|Muntiacus_muntjak|Rhinolophus_thomasi|Mustela_sibirica|Ursus_americanus|Tylonycteris_robustula|Ia_io|Petaurus_breviceps|Neovison_vison
ENSG00000042753	AP2S1	Liver	0.311791	96	Ursus_americanus	Ursus_americanus|Hipposideros_pratti|Atelerix_albiventris|Petaurus_breviceps|Sciurus_vulgaris|Taphozous_melanopogon|Neovison_vison|Pipistrellus_javanicus|Macaca_mulatta|Homo_sapiens
ENSG00000042832	TG	Liver	0.878159	87	Taphozous_melanopogon	Taphozous_melanopogon|Balaenoptera_acutorostrata|Procavia_capensis|Graphiurus_kelleni|Pongo_abelii|Papio_anubis|Cynopterus_sphinx|Hipposideros_pratti|Myrmecophaga_tridactyla|Felis_catus
ENSG00000042832	TG	Kidney	0.924513	83	Neovison_vison	Neovison_vison|Myotis_fimbriatus|Myocastor_coypus|Monodelphis_domestica|Homo_sapiens|Papio_anubis|Procavia_capensis|Tupaia_belangeri|Heterocephalus_glaber|Pan_paniscus
ENSG00000042832	TG	Brain	0.779315	82	Atelerix_albiventris	Atelerix_albiventris|Tylonycteris_robustula|Taphozous_melanopogon|Rhinolophus_sinicus|Felis_catus|Cynopterus_sphinx|Erinaceus_amurensis|Equus_caballus|Rhinolophus_pusillus|Neovison_vison
ENSG00000043039	BARX2	Brain	0.745805	72	Vulpes_vulpes	Vulpes_vulpes|Pachyuromys_duprasi|Nyctereutes_procyonoides|Vulpes_lagopus|Taphozous_melanopogon|Hystrix_brachyura|Graphiurus_kelleni|Callosciurus_erythraeus|Canis_lupus|Pteromys_volans
ENSG00000043039	BARX2	Kidney	0.79087	72	Erinaceus_amurensis	Erinaceus_amurensis|Graphiurus_kelleni|Kerivoula_hardwickii|Pan_paniscus|Pan_troglodytes|Homo_sapiens|Sciurus_vulgaris|Atelerix_albiventris|Pongo_abelii|Equus_caballus
ENSG00000043039	BARX2	Liver	0.950253	75	Bos_mutus	Bos_mutus|Bos_taurus|Anourosorex_squamipes|Felis_catus|Equus_caballus|Chlorocebus_sabaeus|Sarcophilus_harrisii|Heterocephalus_glaber|Balaenoptera_acutorostrata|Balaena_mysticetus
ENSG00000043093	DCUN1D1	Brain	0.309183	86	Monodelphis_domestica	Monodelphis_domestica|Hipposideros_pomona|Rhinolophus_pearsonii|Anourosorex_squamipes|Erinaceus_europaeus|Macaca_fascicularis|Murina_leucogaster|Petaurus_breviceps|Bos_mutus|Eutamias_sibiricus
ENSG00000043093	DCUN1D1	Liver	0.361645	96	Myotis_siligorensis	Myotis_siligorensis|Anourosorex_squamipes|Lemur_catta|Bos_mutus|Myotis_muricola|Myotis_fimbriatus|Microcebus_murinus|Myotis_laniger|Kerivoula_hardwickii|Cavia_porcellus
ENSG00000043093	DCUN1D1	Kidney	0.349563	86	Callithrix_jacchus	Callithrix_jacchus|Myrmecophaga_tridactyla|Monodelphis_domestica|Bos_mutus|Miniopterus_fuliginosus|Myotis_siligorensis|Capra_hircus|Hipposideros_larvatus|Canis_lupus|Murina_hilgendorfi
ENSG00000043143	JADE2	Brain	0.356932	90	Macaca_mulatta	Macaca_mulatta|Procavia_capensis|Tupaia_belangeri|Chlorocebus_sabaeus|Plecotus_auritus|Homo_sapiens|Rhinolophus_sinicus|Rhinolophus_ferrumequinum|Pongo_abelii|Felis_catus
ENSG00000043143	JADE2	Kidney	0.40155	90	Atelerix_albiventris	Atelerix_albiventris|Erinaceus_europaeus|Rhinolophus_pearsonii|Murina_hilgendorfi|Myotis_muricola|Pan_troglodytes|Erinaceus_amurensis|Felis_catus|Kerivoula_hardwickii|Rhinolophus_luctus
ENSG00000043143	JADE2	Liver	0.629373	99	Rhinolophus_thomasi	Rhinolophus_thomasi|Vulpes_vulpes|Aselliscus_stoliczkanus|Canis_lupus|Nyctereutes_procyonoides|Paguma_larvata|Rhinolophus_luctus|Vulpes_lagopus|Felis_catus|Rhinolophus_sinicus
ENSG00000043462	LCP2	Brain	0.636876	88	Pan_paniscus	Pan_paniscus|Cryptomys_damarensis|Hystrix_brachyura|Ursus_americanus|Rhinolophus_luctus|Erinaceus_amurensis|Dasypus_novemcinctus|Pachyuromys_duprasi|Neovison_vison|Sus_scrofa
ENSG00000043462	LCP2	Liver	0.420767	97	Sciurus_vulgaris	Sciurus_vulgaris|Tadarida_brasiliensis|Sarcophilus_harrisii|Myrmecophaga_tridactyla|Pongo_abelii|Mustela_sibirica|Ia_io|Nyctereutes_procyonoides|Trachypithecus_francoisi|Hystrix_brachyura
ENSG00000043462	LCP2	Kidney	0.825103	89	Myrmecophaga_tridactyla	Myrmecophaga_tridactyla|Hystrix_brachyura|Atelerix_albiventris|Equus_caballus|Meles_meles|Myocastor_coypus|Miniopterus_fuliginosus|Rhinolophus_ferrumequinum|Rhinolophus_malayanus|Heterocephalus_glaber
ENSG00000043514	TRIT1	Liver	0.571965	99	Microcebus_murinus	Microcebus_murinus|Pteromys_volans|Petaurus_breviceps|Pongo_abelii|Sciurus_vulgaris|Rhinolophus_thomasi|Procavia_capensis|Myrmecophaga_tridactyla|Papio_anubis|Muntiacus_muntjak
ENSG00000043514	TRIT1	Kidney	0.42555	90	Pongo_abelii	Pongo_abelii|Capra_hircus|Ornithorhynchus_anatinus|Dasypus_novemcinctus|Graphiurus_kelleni|Petaurus_breviceps|Eonycteris_spelaea|Bos_taurus|Microcebus_murinus|Hystrix_brachyura
ENSG00000043514	TRIT1	Brain	0.48037	90	Pongo_abelii	Pongo_abelii|Sciurus_vulgaris|Hipposideros_armiger|Hipposideros_pratti|Miniopterus_fuliginosus|Petaurus_breviceps|Eonycteris_spelaea|Cavia_porcellus|Myotis_fimbriatus|Dasypus_novemcinctus
ENSG00000043591	ADRB1	Kidney	0.830497	74	Vulpes_vulpes	Vulpes_vulpes|Atelerix_albiventris|Erinaceus_amurensis|Callosciurus_erythraeus|Cryptomys_damarensis|Ornithorhynchus_anatinus|Macaca_mulatta|Pan_troglodytes|Graphiurus_kelleni|Callithrix_jacchus
ENSG00000043591	ADRB1	Brain	0.468235	75	Callithrix_jacchus	Callithrix_jacchus|Macaca_mulatta|Pteromys_volans|Ia_io|Pan_troglodytes|Pongo_abelii|Acomys_cahirinus|Callosciurus_erythraeus|Homo_sapiens|Rattus_norvegicus
ENSG00000043591	ADRB1	Liver	0.829282	78	Vulpes_lagopus	Vulpes_lagopus|Kerivoula_hardwickii|Mustela_sibirica|Neovison_vison|Petaurus_breviceps|Meles_meles|Heterocephalus_glaber|Monodelphis_domestica|Cryptomys_damarensis|Ornithorhynchus_anatinus
ENSG00000044090	CUL7	Brain	0.425398	84	Pachyuromys_duprasi	Pachyuromys_duprasi|Rhinolophus_thomasi|Taphozous_melanopogon|Myotis_brandtii|Muntiacus_muntjak|Aselliscus_stoliczkanus|Cynopterus_sphinx|Kerivoula_hardwickii|Myotis_muricola|Meriones_unguiculatus
ENSG00000044090	CUL7	Liver	0.465451	90	Macaca_mulatta	Macaca_mulatta|Pongo_abelii|Vulpes_vulpes|Paguma_larvata|Callosciurus_erythraeus|Nyctereutes_procyonoides|Neovison_vison|Mustela_putorius|Bos_taurus|Nycticebus_coucang
ENSG00000044090	CUL7	Kidney	0.45929	83	Pachyuromys_duprasi	Pachyuromys_duprasi|Rhinolophus_thomasi|Myocastor_coypus|Microcebus_murinus|Mustela_putorius|Muntiacus_muntjak|Graphiurus_kelleni|Bos_taurus|Pongo_abelii|Capra_hircus
ENSG00000044115	CTNNA1	Liver	0.341655	100	Vulpes_vulpes	Vulpes_vulpes|Microcebus_murinus|Muntiacus_muntjak|Lemur_catta|Callosciurus_erythraeus|Nycticebus_coucang|Vulpes_lagopus|Aselliscus_stoliczkanus|Myocastor_coypus|Erinaceus_amurensis
ENSG00000044115	CTNNA1	Brain	0.450662	90	Myocastor_coypus	Myocastor_coypus|Muntiacus_muntjak|Sciurus_vulgaris|Homo_sapiens|Arctonyx_collaris|Pteromys_volans|Bos_mutus|Dasypus_novemcinctus|Oryctolagus_cuniculus|Callosciurus_erythraeus
ENSG00000044115	CTNNA1	Kidney	0.164576	90	Homo_sapiens	Homo_sapiens|Felis_catus|Erinaceus_europaeus|Pteromys_volans|Mesocricetus_auratus|Hipposideros_armiger|Balaenoptera_acutorostrata|Murina_hilgendorfi|Atelerix_albiventris|Hipposideros_larvatus
ENSG00000044446	PHKA2	Liver	0.492598	97	Paguma_larvata	Paguma_larvata|Graphiurus_kelleni|Sciurus_vulgaris|Myrmecophaga_tridactyla|Petaurus_breviceps|Felis_catus|Pteromys_volans|Meles_meles|Monodelphis_domestica|Balaena_mysticetus
ENSG00000044446	PHKA2	Brain	0.445565	87	Dasypus_novemcinctus	Dasypus_novemcinctus|Paguma_larvata|Petaurus_breviceps|Monodelphis_domestica|Rhinolophus_sinicus|Anourosorex_squamipes|Ornithorhynchus_anatinus|Rhinolophus_thomasi|Oryctolagus_cuniculus|Rhinolophus_pearsonii
ENSG00000044446	PHKA2	Kidney	0.585316	87	Felis_catus	Felis_catus|Dasypus_novemcinctus|Rhinolophus_thomasi|Plecotus_auritus|Callosciurus_erythraeus|Petaurus_breviceps|Pan_troglodytes|Ornithorhynchus_anatinus|Graphiurus_kelleni|Pan_paniscus
ENSG00000044459	CNTLN	Brain	0.582166	86	Sciurus_vulgaris	Sciurus_vulgaris|Hipposideros_armiger|Murina_hilgendorfi|Myotis_pilosus|Myotis_chinensis|Capra_hircus|Ia_io|Pachyuromys_duprasi|Kerivoula_hardwickii|Mus_musculus
ENSG00000044459	CNTLN	Kidney	0.58886	86	Tylonycteris_robustula	Tylonycteris_robustula|Muntiacus_muntjak|Pipistrellus_javanicus|Nyctereutes_procyonoides|Capra_hircus|Cynopterus_sphinx|Ursus_americanus|Vulpes_vulpes|Mus_musculus|Callithrix_jacchus
ENSG00000044459	CNTLN	Liver	0.714671	94	Pan_paniscus	Pan_paniscus|Myocastor_coypus|Pan_troglodytes|Pongo_abelii|Homo_sapiens|Anourosorex_squamipes|Capra_hircus|Eonycteris_spelaea|Sus_scrofa|Bos_taurus
ENSG00000044574	HSPA5	Brain	0.211547	90	Taphozous_melanopogon	Taphozous_melanopogon|Vulpes_lagopus|Rhinolophus_affinis|Ursus_americanus|Callosciurus_erythraeus|Nyctereutes_procyonoides|Procavia_capensis|Myotis_brandtii|Ornithorhynchus_anatinus|Eonycteris_spelaea
ENSG00000044574	HSPA5	Kidney	0.257583	90	Rhinolophus_sinicus	Rhinolophus_sinicus|Microcebus_murinus|Balaenoptera_acutorostrata|Callosciurus_erythraeus|Mesocricetus_auratus|Peromyscus_leucopus|Cryptomys_damarensis|Rhinolophus_ferrumequinum|Eonycteris_spelaea|Capra_hircus
ENSG00000044574	HSPA5	Liver	0.312627	100	Microcebus_murinus	Microcebus_murinus|Rhinolophus_ferrumequinum|Murina_leucogaster|Rhinolophus_pearsonii|Rhinolophus_stheno|Rhinolophus_malayanus|Taphozous_melanopogon|Hipposideros_armiger|Rhinolophus_affinis|Murina_hilgendorfi
ENSG00000046604	DSG2	Brain	0.621951	87	Eonycteris_spelaea	Eonycteris_spelaea|Paguma_larvata|Myotis_pilosus|Oryctolagus_cuniculus|Felis_catus|Ia_io|Vulpes_lagopus|Chlorocebus_sabaeus|Microcebus_murinus|Myotis_chinensis
ENSG00000046604	DSG2	Kidney	0.543408	87	Erinaceus_amurensis	Erinaceus_amurensis|Hystrix_brachyura|Balaenoptera_acutorostrata|Muntiacus_muntjak|Pan_troglodytes|Bos_mutus|Eonycteris_spelaea|Ursus_americanus|Rhinolophus_luctus|Bos_taurus
ENSG00000046604	DSG2	Liver	0.482037	97	Daubentonia_madagascariensis	Daubentonia_madagascariensis|Mus_musculus|Oryctolagus_cuniculus|Heterocephalus_glaber|Lemur_catta|Anourosorex_squamipes|Procavia_capensis|Mesocricetus_auratus|Eonycteris_spelaea|Erinaceus_amurensis
ENSG00000046647	GEMIN8	Kidney	0.378418	91	Pachyuromys_duprasi	Pachyuromys_duprasi|Atelerix_albiventris|Taphozous_melanopogon|Cavia_porcellus|Rhinolophus_stheno|Meles_meles|Papio_anubis|Hystrix_brachyura|Ornithorhynchus_anatinus|Nyctereutes_procyonoides
ENSG00000046647	GEMIN8	Brain	0.600209	91	Taphozous_melanopogon	Taphozous_melanopogon|Muntiacus_muntjak|Pipistrellus_javanicus|Ornithorhynchus_anatinus|Anourosorex_squamipes|Murina_cyclotis|Petaurus_breviceps|Erinaceus_amurensis|Rattus_norvegicus|Tylonycteris_robustula
ENSG00000046647	GEMIN8	Liver	0.527396	100	Atelerix_albiventris	Atelerix_albiventris|Paguma_larvata|Anourosorex_squamipes|Taphozous_melanopogon|Erinaceus_amurensis|Cavia_porcellus|Sarcophilus_harrisii|Muntiacus_muntjak|Pipistrellus_javanicus|Vulpes_vulpes
ENSG00000046651	OFD1	Brain	0.488525	91	Vulpes_vulpes	Vulpes_vulpes|Erinaceus_europaeus|Myotis_brandtii|Pipistrellus_javanicus|Oryctolagus_cuniculus|Ia_io|Miniopterus_fuliginosus|Arctonyx_collaris|Myotis_chinensis|Anourosorex_squamipes
ENSG00000046651	OFD1	Liver	0.642442	99	Vulpes_vulpes	Vulpes_vulpes|Myrmecophaga_tridactyla|Pongo_abelii|Neovison_vison|Canis_lupus|Lemur_catta|Rhinolophus_sinicus|Mesocricetus_auratus|Graphiurus_kelleni|Pan_paniscus
ENSG00000046651	OFD1	Kidney	0.462793	91	Myotis_chinensis	Myotis_chinensis|Plecotus_auritus|Rhinolophus_luctus|Pan_paniscus|Myocastor_coypus|Mustela_sibirica|Callithrix_jacchus|Petaurus_breviceps|Rhinolophus_pusillus|Pongo_abelii
ENSG00000046653	GPM6B	Liver	0.684716	90	Ia_io	Ia_io|Sus_scrofa|Ornithorhynchus_anatinus|Hipposideros_larvatus|Sarcophilus_harrisii|Neovison_vison|Kerivoula_hardwickii|Balaenoptera_acutorostrata|Myotis_pilosus|Balaena_mysticetus
ENSG00000046653	GPM6B	Brain	0.193181	88	Atelerix_albiventris	Atelerix_albiventris|Hipposideros_pratti|Callithrix_jacchus|Erinaceus_amurensis|Macaca_fascicularis|Myocastor_coypus|Myotis_chinensis|Hipposideros_armiger|Rhinolophus_pearsonii|Vulpes_vulpes
ENSG00000046653	GPM6B	Kidney	0.639761	87	Trachypithecus_francoisi	Trachypithecus_francoisi|Procavia_capensis|Kerivoula_hardwickii|Rhinolophus_sinicus|Tupaia_belangeri|Vulpes_vulpes|Bos_taurus|Ursus_americanus|Rattus_norvegicus|Myotis_brandtii
ENSG00000046889	PREX2	Brain	0.431835	80	Vulpes_vulpes	Vulpes_vulpes|Microcebus_murinus|Ornithorhynchus_anatinus|Callithrix_jacchus|Macaca_fascicularis|Canis_lupus|Erinaceus_amurensis|Rattus_norvegicus|Rhinolophus_pearsonii|Cavia_porcellus
ENSG00000046889	PREX2	Kidney	0.62682	80	Vulpes_vulpes	Vulpes_vulpes|Monodelphis_domestica|Pachyuromys_duprasi|Eonycteris_spelaea|Erinaceus_amurensis|Bos_mutus|Rhinolophus_rex|Cynopterus_sphinx|Balaenoptera_acutorostrata|Oryctolagus_cuniculus
ENSG00000046889	PREX2	Liver	0.63343	88	Rhinolophus_affinis	Rhinolophus_affinis|Rhinolophus_pearsonii|Eonycteris_spelaea|Monodelphis_domestica|Miniopterus_fuliginosus|Myocastor_coypus|Suncus_murinus|Lemur_catta|Paguma_larvata|Pachyuromys_duprasi
ENSG00000047056	WDR37	Liver	0.499195	98	Neovison_vison	Neovison_vison|Microcebus_murinus|Paguma_larvata|Pteromys_volans|Ornithorhynchus_anatinus|Rhinolophus_thomasi|Papio_anubis|Sus_scrofa|Procavia_capensis|Dasypus_novemcinctus
ENSG00000047056	WDR37	Kidney	0.703507	89	Canis_lupus	Canis_lupus|Nyctereutes_procyonoides|Balaenoptera_acutorostrata|Vulpes_lagopus|Capra_hircus|Erinaceus_amurensis|Murina_hilgendorfi|Rhinolophus_ferrumequinum|Rhinolophus_rex|Rhinolophus_luctus
ENSG00000047056	WDR37	Brain	0.316446	90	Hipposideros_pratti	Hipposideros_pratti|Murina_hilgendorfi|Rhinolophus_sinicus|Hipposideros_pomona|Rhinolophus_ferrumequinum|Plecotus_auritus|Hystrix_brachyura|Rhinolophus_rex|Rhinolophus_thomasi|Felis_catus
ENSG00000047188	YTHDC2	Kidney	0.524236	88	Bos_mutus	Bos_mutus|Hystrix_brachyura|Callithrix_jacchus|Erinaceus_amurensis|Neovison_vison|Sus_scrofa|Felis_catus|Capra_hircus|Microcebus_murinus|Ia_io
ENSG00000047188	YTHDC2	Brain	0.414608	88	Felis_catus	Felis_catus|Paguma_larvata|Microcebus_murinus|Rhinolophus_luctus|Capra_hircus|Neovison_vison|Rhinolophus_macrotis|Petaurus_breviceps|Anourosorex_squamipes|Hipposideros_pomona
ENSG00000047188	YTHDC2	Liver	0.564191	96	Pteromys_volans	Pteromys_volans|Meles_meles|Bos_mutus|Lemur_catta|Felis_catus|Chlorocebus_sabaeus|Microcebus_murinus|Sus_scrofa|Rhinolophus_luctus|Erinaceus_amurensis
ENSG00000047230	CTPS2	Brain	0.571965	87	Ursus_americanus	Ursus_americanus|Taphozous_melanopogon|Callithrix_jacchus|Kerivoula_hardwickii|Rhinolophus_thomasi|Hystrix_brachyura|Mesocricetus_auratus|Murina_cyclotis|Hipposideros_larvatus|Atelerix_albiventris
ENSG00000047230	CTPS2	Liver	0.625822	95	Ursus_americanus	Ursus_americanus|Nyctereutes_procyonoides|Myocastor_coypus|Ornithorhynchus_anatinus|Sarcophilus_harrisii|Vulpes_vulpes|Anourosorex_squamipes|Cavia_porcellus|Daubentonia_madagascariensis|Microcebus_murinus
ENSG00000047230	CTPS2	Kidney	0.396012	86	Taphozous_melanopogon	Taphozous_melanopogon|Hipposideros_pomona|Hystrix_brachyura|Nyctereutes_procyonoides|Arctonyx_collaris|Vulpes_lagopus|Atelerix_albiventris|Mesocricetus_auratus|Myocastor_coypus|Microcebus_murinus
ENSG00000047249	ATP6V1H	Liver	0.445475	101	Graphiurus_kelleni	Graphiurus_kelleni|Peromyscus_leucopus|Anourosorex_squamipes|Atelerix_albiventris|Mus_musculus|Ornithorhynchus_anatinus|Ursus_americanus|Mustela_putorius|Pongo_abelii|Taphozous_melanopogon
ENSG00000047249	ATP6V1H	Kidney	0.290415	91	Taphozous_melanopogon	Taphozous_melanopogon|Graphiurus_kelleni|Canis_lupus|Vulpes_lagopus|Eonycteris_spelaea|Chlorocebus_sabaeus|Papio_anubis|Mesocricetus_auratus|Erinaceus_europaeus|Myotis_pilosus
ENSG00000047249	ATP6V1H	Brain	0.278897	91	Taphozous_melanopogon	Taphozous_melanopogon|Anourosorex_squamipes|Rhinolophus_thomasi|Dasypus_novemcinctus|Myocastor_coypus|Pteromys_volans|Ia_io|Graphiurus_kelleni|Bos_mutus|Murina_leucogaster
ENSG00000047315	POLR2B	Kidney	0.342509	90	Taphozous_melanopogon	Taphozous_melanopogon|Felis_catus|Muntiacus_muntjak|Pteromys_volans|Chlorocebus_sabaeus|Ursus_americanus|Cavia_porcellus|Sus_scrofa|Atelerix_albiventris|Erinaceus_europaeus
ENSG00000047315	POLR2B	Liver	0.430816	100	Ursus_americanus	Ursus_americanus|Myotis_muricola|Myotis_fimbriatus|Myotis_chinensis|Rhinolophus_macrotis|Rattus_norvegicus|Rhinolophus_rex|Taphozous_melanopogon|Muntiacus_muntjak|Hipposideros_pomona
ENSG00000047315	POLR2B	Brain	0.368906	90	Hystrix_brachyura	Hystrix_brachyura|Vulpes_vulpes|Taphozous_melanopogon|Nyctereutes_procyonoides|Chlorocebus_sabaeus|Dasypus_novemcinctus|Callithrix_jacchus|Macaca_fascicularis|Myocastor_coypus|Oryctolagus_cuniculus
ENSG00000047346	FAM214A	Brain	0.454294	91	Myotis_pilosus	Myotis_pilosus|Paguma_larvata|Murina_leucogaster|Ornithorhynchus_anatinus|Murina_hilgendorfi|Rhinolophus_sinicus|Monodelphis_domestica|Nyctereutes_procyonoides|Atelerix_albiventris|Plecotus_auritus
ENSG00000047346	FAM214A	Kidney	0.446862	91	Vulpes_vulpes	Vulpes_vulpes|Ornithorhynchus_anatinus|Monodelphis_domestica|Vulpes_lagopus|Myotis_laniger|Murina_cyclotis|Plecotus_auritus|Pipistrellus_javanicus|Kerivoula_hardwickii|Myotis_brandtii
ENSG00000047346	FAM214A	Liver	0.404852	101	Anourosorex_squamipes	Anourosorex_squamipes|Myotis_siligorensis|Rhinolophus_macrotis|Muntiacus_muntjak|Suncus_murinus|Canis_lupus|Eonycteris_spelaea|Tadarida_brasiliensis|Myotis_laniger|Rhinolophus_thomasi
ENSG00000047365	ARAP2	Kidney	0.577309	85	Ia_io	Ia_io|Mus_musculus|Tylonycteris_robustula|Microcebus_murinus|Peromyscus_leucopus|Kerivoula_hardwickii|Murina_cyclotis|Myotis_fimbriatus|Myotis_pilosus|Miniopterus_fuliginosus
ENSG00000047365	ARAP2	Liver	0.606712	91	Ia_io	Ia_io|Meriones_unguiculatus|Procavia_capensis|Bos_mutus|Mus_musculus|Callithrix_jacchus|Microcebus_murinus|Kerivoula_hardwickii|Peromyscus_leucopus|Myotis_muricola
ENSG00000047365	ARAP2	Brain	0.492892	86	Vulpes_lagopus	Vulpes_lagopus|Bos_taurus|Callithrix_jacchus|Microcebus_murinus|Capra_hircus|Equus_caballus|Mus_musculus|Vulpes_vulpes|Plecotus_auritus|Myocastor_coypus
ENSG00000047410	TPR	Kidney	0.303326	89	Myocastor_coypus	Myocastor_coypus|Hystrix_brachyura|Tylonycteris_robustula|Erinaceus_amurensis|Microcebus_murinus|Sciurus_vulgaris|Myotis_siligorensis|Pipistrellus_javanicus|Hipposideros_pomona|Eonycteris_spelaea
ENSG00000047410	TPR	Brain	0.361388	89	Paguma_larvata	Paguma_larvata|Anourosorex_squamipes|Hipposideros_pratti|Hipposideros_pomona|Petaurus_breviceps|Ornithorhynchus_anatinus|Rhinolophus_pearsonii|Monodelphis_domestica|Vulpes_lagopus|Murina_hilgendorfi
ENSG00000047410	TPR	Liver	0.353208	99	Pteromys_volans	Pteromys_volans|Chlorocebus_sabaeus|Peromyscus_leucopus|Paguma_larvata|Erinaceus_amurensis|Myocastor_coypus|Ornithorhynchus_anatinus|Monodelphis_domestica|Sciurus_vulgaris|Tupaia_belangeri
ENSG00000047457	CP	Liver	0.222774	99	Hipposideros_armiger	Hipposideros_armiger|Macaca_fascicularis|Microcebus_murinus|Rhinolophus_ferrumequinum|Erinaceus_europaeus|Balaena_mysticetus|Bos_taurus|Chlorocebus_sabaeus|Tylonycteris_robustula|Rhinolophus_luctus
ENSG00000047457	CP	Kidney	0.602531	89	Rhinolophus_sinicus	Rhinolophus_sinicus|Erinaceus_europaeus|Callithrix_jacchus|Monodelphis_domestica|Atelerix_albiventris|Equus_caballus|Procavia_capensis|Pteromys_volans|Felis_catus|Rhinolophus_luctus
ENSG00000047457	CP	Brain	0.60369	89	Rhinolophus_affinis	Rhinolophus_affinis|Rhinolophus_luctus|Monodelphis_domestica|Heterocephalus_glaber|Nyctereutes_procyonoides|Pipistrellus_javanicus|Felis_catus|Atelerix_albiventris|Myocastor_coypus|Vulpes_lagopus
ENSG00000047578	KATNIP	Brain	0.486144	89	Rhinolophus_ferrumequinum	Rhinolophus_ferrumequinum|Meles_meles|Pteromys_volans|Callosciurus_erythraeus|Equus_caballus|Rhinolophus_sinicus|Sciurus_vulgaris|Pachyuromys_duprasi|Rhinolophus_luctus|Myocastor_coypus
ENSG00000047578	KATNIP	Liver	0.616291	97	Heterocephalus_glaber	Heterocephalus_glaber|Mus_musculus|Vulpes_lagopus|Meles_meles|Myocastor_coypus|Rhinolophus_pearsonii|Rhinolophus_ferrumequinum|Macaca_mulatta|Pteromys_volans|Rattus_norvegicus
ENSG00000047578	KATNIP	Kidney	0.494492	89	Rhinolophus_ferrumequinum	Rhinolophus_ferrumequinum|Rhinolophus_pearsonii|Ursus_americanus|Neovison_vison|Callosciurus_erythraeus|Myocastor_coypus|Sciurus_vulgaris|Heterocephalus_glaber|Felis_catus|Mustela_putorius
ENSG00000047579	DTNBP1	Brain	0.403836	91	Muntiacus_muntjak	Muntiacus_muntjak|Taphozous_melanopogon|Eutamias_sibiricus|Arctonyx_collaris|Rhinolophus_thomasi|Ursus_americanus|Callosciurus_erythraeus|Miniopterus_fuliginosus|Aselliscus_stoliczkanus|Nyctereutes_procyonoides
ENSG00000047579	DTNBP1	Liver	0.567276	101	Paguma_larvata	Paguma_larvata|Myrmecophaga_tridactyla|Anourosorex_squamipes|Microcebus_murinus|Ursus_americanus|Pteromys_volans|Hipposideros_pratti|Peromyscus_leucopus|Graphiurus_kelleni|Rhinolophus_thomasi
ENSG00000047579	DTNBP1	Kidney	0.462604	91	Arctonyx_collaris	Arctonyx_collaris|Petaurus_breviceps|Monodelphis_domestica|Taphozous_melanopogon|Pongo_abelii|Macaca_mulatta|Mus_musculus|Microcebus_murinus|Mustela_sibirica|Eutamias_sibiricus
ENSG00000047597	XK	Liver	0.783161	91	Equus_caballus	Equus_caballus|Felis_catus|Meles_meles|Eonycteris_spelaea|Canis_lupus|Mesocricetus_auratus|Rhinolophus_luctus|Cryptomys_damarensis|Oryctolagus_cuniculus|Microcebus_murinus
ENSG00000047597	XK	Kidney	0.673562	84	Kerivoula_hardwickii	Kerivoula_hardwickii|Murina_cyclotis|Pipistrellus_javanicus|Rhinolophus_luctus|Capra_hircus|Vulpes_vulpes|Eonycteris_spelaea|Rhinolophus_pusillus|Tylonycteris_robustula|Rhinolophus_malayanus
ENSG00000047597	XK	Brain	0.521182	84	Bos_mutus	Bos_mutus|Microcebus_murinus|Ornithorhynchus_anatinus|Capra_hircus|Mustela_putorius|Erinaceus_europaeus|Papio_anubis|Rhinolophus_sinicus|Canis_lupus|Meles_meles
ENSG00000047621	C12orf4	Liver	0.57868	97	Microcebus_murinus	Microcebus_murinus|Pongo_abelii|Myocastor_coypus|Procavia_capensis|Nyctereutes_procyonoides|Rhinolophus_luctus|Erinaceus_europaeus|Hystrix_brachyura|Cynopterus_sphinx|Callosciurus_erythraeus
ENSG00000047621	C12orf4	Brain	0.44415	89	Rhinolophus_luctus	Rhinolophus_luctus|Vulpes_vulpes|Ornithorhynchus_anatinus|Myotis_chinensis|Murina_cyclotis|Rhinolophus_thomasi|Atelerix_albiventris|Hystrix_brachyura|Eonycteris_spelaea|Rhinolophus_stheno
ENSG00000047621	C12orf4	Kidney	0.498193	89	Myocastor_coypus	Myocastor_coypus|Eonycteris_spelaea|Callosciurus_erythraeus|Cynopterus_sphinx|Hystrix_brachyura|Petaurus_breviceps|Rhinolophus_luctus|Cryptomys_damarensis|Murina_cyclotis|Heterocephalus_glaber
ENSG00000047644	WWC3	Kidney	0.387154	87	Murina_hilgendorfi	Murina_hilgendorfi|Monodelphis_domestica|Myotis_siligorensis|Kerivoula_hardwickii|Murina_cyclotis|Microcebus_murinus|Ornithorhynchus_anatinus|Eonycteris_spelaea|Myotis_muricola|Bos_mutus
ENSG00000047644	WWC3	Brain	0.546286	87	Tylonycteris_robustula	Tylonycteris_robustula|Anourosorex_squamipes|Mesocricetus_auratus|Equus_caballus|Mustela_putorius|Macaca_mulatta|Pachyuromys_duprasi|Papio_anubis|Meriones_unguiculatus|Rattus_norvegicus
ENSG00000047644	WWC3	Liver	0.594497	95	Myotis_muricola	Myotis_muricola|Hipposideros_larvatus|Ornithorhynchus_anatinus|Myotis_siligorensis|Cavia_porcellus|Rhinolophus_rex|Myotis_brandtii|Aselliscus_stoliczkanus|Daubentonia_madagascariensis|Hipposideros_armiger
ENSG00000047648	ARHGAP6	Brain	0.569245	88	Ursus_americanus	Ursus_americanus|Erinaceus_amurensis|Myotis_brandtii|Plecotus_auritus|Murina_hilgendorfi|Ornithorhynchus_anatinus|Hipposideros_pratti|Monodelphis_domestica|Myotis_siligorensis|Pongo_abelii
ENSG00000047648	ARHGAP6	Kidney	0.513306	87	Kerivoula_hardwickii	Kerivoula_hardwickii|Rhinolophus_pusillus|Ornithorhynchus_anatinus|Miniopterus_fuliginosus|Rhinolophus_macrotis|Rhinolophus_rex|Microcebus_murinus|Vulpes_vulpes|Eonycteris_spelaea|Erinaceus_amurensis
ENSG00000047648	ARHGAP6	Liver	0.88775	91	Ursus_americanus	Ursus_americanus|Rattus_norvegicus|Sarcophilus_harrisii|Cynopterus_sphinx|Papio_anubis|Mesocricetus_auratus|Mus_musculus|Hystrix_brachyura|Equus_caballus|Vulpes_lagopus
ENSG00000047662	FAM184B	Liver	0.863621	88	Plecotus_auritus	Plecotus_auritus|Cavia_porcellus|Bos_taurus|Rhinolophus_luctus|Delphinus_delphis|Felis_catus|Macaca_mulatta|Rhinolophus_stheno|Papio_anubis|Aselliscus_stoliczkanus
ENSG00000047662	FAM184B	Kidney	0.786929	84	Rhinolophus_luctus	Rhinolophus_luctus|Pongo_abelii|Capra_hircus|Plecotus_auritus|Kerivoula_hardwickii|Hipposideros_pratti|Rhinolophus_thomasi|Cavia_porcellus|Hipposideros_pomona|Monodelphis_domestica
ENSG00000047662	FAM184B	Brain	0.535239	85	Plecotus_auritus	Plecotus_auritus|Hystrix_brachyura|Myotis_muricola|Rhinolophus_ferrumequinum|Petaurus_breviceps|Myotis_pilosus|Cryptomys_damarensis|Rhinolophus_macrotis|Rhinolophus_rex|Myotis_siligorensis
ENSG00000047849	MAP4	Brain	0.36135	90	Sciurus_vulgaris	Sciurus_vulgaris|Vulpes_vulpes|Arctonyx_collaris|Myocastor_coypus|Rhinolophus_thomasi|Bos_taurus|Callosciurus_erythraeus|Hipposideros_armiger|Aselliscus_stoliczkanus|Monodelphis_domestica
ENSG00000047849	MAP4	Liver	0.549512	100	Eonycteris_spelaea	Eonycteris_spelaea|Papio_anubis|Equus_caballus|Myotis_pilosus|Oryctolagus_cuniculus|Dasypus_novemcinctus|Procavia_capensis|Ia_io|Sus_scrofa|Chlorocebus_sabaeus
ENSG00000047849	MAP4	Kidney	0.412056	90	Vulpes_vulpes	Vulpes_vulpes|Pteromys_volans|Rhinolophus_pusillus|Nyctereutes_procyonoides|Rhinolophus_affinis|Chlorocebus_sabaeus|Rhinolophus_thomasi|Eutamias_sibiricus|Rhinolophus_macrotis|Homo_sapiens
ENSG00000047932	GOPC	Brain	0.465233	90	Hystrix_brachyura	Hystrix_brachyura|Anourosorex_squamipes|Vulpes_vulpes|Atelerix_albiventris|Myocastor_coypus|Callithrix_jacchus|Mesocricetus_auratus|Cavia_porcellus|Vulpes_lagopus|Procavia_capensis
ENSG00000047932	GOPC	Liver	0.491917	100	Pteromys_volans	Pteromys_volans|Anourosorex_squamipes|Rhinolophus_ferrumequinum|Rhinolophus_macrotis|Cavia_porcellus|Rhinolophus_affinis|Hystrix_brachyura|Myotis_muricola|Myotis_fimbriatus|Rhinolophus_rex
ENSG00000047932	GOPC	Kidney	0.42922	90	Eutamias_sibiricus	Eutamias_sibiricus|Cavia_porcellus|Balaenoptera_acutorostrata|Mus_musculus|Neovison_vison|Ornithorhynchus_anatinus|Rhinolophus_affinis|Erinaceus_amurensis|Tylonycteris_robustula|Ursus_americanus
ENSG00000047936	ROS1	Kidney	0.762005	71	Erinaceus_amurensis	Erinaceus_amurensis|Rattus_norvegicus|Vulpes_lagopus|Neovison_vison|Rhinolophus_thomasi|Microcebus_murinus|Rhinolophus_malayanus|Canis_lupus|Peromyscus_leucopus|Pipistrellus_javanicus
ENSG00000047936	ROS1	Liver	0.898699	72	Miniopterus_fuliginosus	Miniopterus_fuliginosus|Bos_taurus|Rhinolophus_luctus|Rhinolophus_rex|Capra_hircus|Balaena_mysticetus|Oryctolagus_cuniculus|Myrmecophaga_tridactyla|Equus_caballus|Taphozous_melanopogon
ENSG00000047936	ROS1	Brain	0.93434	68	Chlorocebus_sabaeus	Chlorocebus_sabaeus|Homo_sapiens|Pan_paniscus|Murina_hilgendorfi|Rattus_norvegicus|Miniopterus_fuliginosus|Graphiurus_kelleni|Rhinolophus_malayanus|Pan_troglodytes|Callithrix_jacchus
ENSG00000048028	USP28	Brain	0.480014	86	Cavia_porcellus	Cavia_porcellus|Heterocephalus_glaber|Bos_taurus|Capra_hircus|Petaurus_breviceps|Pachyuromys_duprasi|Procavia_capensis|Myotis_pilosus|Erinaceus_amurensis|Peromyscus_leucopus
ENSG00000048028	USP28	Kidney	0.497109	85	Bos_mutus	Bos_mutus|Plecotus_auritus|Hystrix_brachyura|Muntiacus_muntjak|Procavia_capensis|Cavia_porcellus|Erinaceus_europaeus|Mustela_putorius|Ia_io|Eonycteris_spelaea
ENSG00000048028	USP28	Liver	0.453435	96	Myotis_fimbriatus	Myotis_fimbriatus|Myotis_chinensis|Miniopterus_fuliginosus|Sus_scrofa|Ia_io|Myotis_laniger|Heterocephalus_glaber|Myotis_siligorensis|Cavia_porcellus|Hipposideros_pomona
ENSG00000048052	HDAC9	Liver	0.758322	75	Myocastor_coypus	Myocastor_coypus|Felis_catus|Hipposideros_larvatus|Eonycteris_spelaea|Procavia_capensis|Mustela_putorius|Balaenoptera_acutorostrata|Erinaceus_europaeus|Pongo_abelii|Cavia_porcellus
ENSG00000048052	HDAC9	Brain	0.466944	72	Callithrix_jacchus	Callithrix_jacchus|Erinaceus_amurensis|Dasypus_novemcinctus|Papio_anubis|Myocastor_coypus|Callosciurus_erythraeus|Eonycteris_spelaea|Procavia_capensis|Cavia_porcellus|Atelerix_albiventris
ENSG00000048052	HDAC9	Kidney	0.757922	72	Oryctolagus_cuniculus	Oryctolagus_cuniculus|Rhinolophus_luctus|Microcebus_murinus|Eonycteris_spelaea|Vulpes_lagopus|Sus_scrofa|Canis_lupus|Myocastor_coypus|Nyctereutes_procyonoides|Rhinolophus_rex
ENSG00000048140	TSPAN17	Liver	0.552525	94	Myrmecophaga_tridactyla	Myrmecophaga_tridactyla|Myocastor_coypus|Nycticebus_coucang|Balaena_mysticetus|Atelerix_albiventris|Suncus_murinus|Muntiacus_muntjak|Cavia_porcellus|Ursus_americanus|Miniopterus_fuliginosus
ENSG00000048140	TSPAN17	Brain	0.490048	84	Taphozous_melanopogon	Taphozous_melanopogon|Nyctereutes_procyonoides|Vulpes_lagopus|Petaurus_breviceps|Canis_lupus|Kerivoula_hardwickii|Monodelphis_domestica|Pachyuromys_duprasi|Rattus_norvegicus|Callithrix_jacchus
ENSG00000048140	TSPAN17	Kidney	0.464345	84	Petaurus_breviceps	Petaurus_breviceps|Muntiacus_muntjak|Atelerix_albiventris|Vulpes_vulpes|Nyctereutes_procyonoides|Mustela_putorius|Hipposideros_pratti|Ursus_americanus|Capra_hircus|Erinaceus_amurensis
ENSG00000048162	NOP16	Liver	0.401666	101	Anourosorex_squamipes	Anourosorex_squamipes|Pipistrellus_javanicus|Rhinolophus_ferrumequinum|Taphozous_melanopogon|Pteromys_volans|Atelerix_albiventris|Sciurus_vulgaris|Plecotus_auritus|Tylonycteris_robustula|Peromyscus_leucopus
ENSG00000048162	NOP16	Kidney	0.385957	91	Taphozous_melanopogon	Taphozous_melanopogon|Arctonyx_collaris|Meles_meles|Rhinolophus_sinicus|Capra_hircus|Pongo_abelii|Bos_taurus|Pteromys_volans|Hipposideros_armiger|Macaca_mulatta
ENSG00000048162	NOP16	Brain	0.476607	91	Pipistrellus_javanicus	Pipistrellus_javanicus|Taphozous_melanopogon|Ursus_americanus|Arctonyx_collaris|Muntiacus_muntjak|Ia_io|Miniopterus_fuliginosus|Equus_caballus|Rhinolophus_thomasi|Pongo_abelii
ENSG00000048342	CC2D2A	Liver	0.755792	95	Atelerix_albiventris	Atelerix_albiventris|Plecotus_auritus|Sciurus_vulgaris|Vulpes_lagopus|Oryctolagus_cuniculus|Sarcophilus_harrisii|Erinaceus_europaeus|Myocastor_coypus|Callithrix_jacchus|Cynopterus_sphinx
ENSG00000048342	CC2D2A	Brain	0.478107	90	Taphozous_melanopogon	Taphozous_melanopogon|Hipposideros_armiger|Dasypus_novemcinctus|Rattus_norvegicus|Hipposideros_pratti|Miniopterus_fuliginosus|Rhinolophus_pusillus|Rhinolophus_affinis|Rhinolophus_ferrumequinum|Rhinolophus_macrotis
ENSG00000048342	CC2D2A	Kidney	0.485012	90	Atelerix_albiventris	Atelerix_albiventris|Taphozous_melanopogon|Pongo_abelii|Pteromys_volans|Hystrix_brachyura|Erinaceus_europaeus|Canis_lupus|Miniopterus_fuliginosus|Nyctereutes_procyonoides|Homo_sapiens
ENSG00000048392	RRM2B	Brain	0.459552	84	Callithrix_jacchus	Callithrix_jacchus|Hystrix_brachyura|Myotis_pilosus|Cynopterus_sphinx|Sciurus_vulgaris|Papio_anubis|Microcebus_murinus|Murina_hilgendorfi|Rhinolophus_ferrumequinum|Eonycteris_spelaea
ENSG00000048392	RRM2B	Liver	0.477292	92	Peromyscus_leucopus	Peromyscus_leucopus|Myotis_fimbriatus|Myotis_siligorensis|Cynopterus_sphinx|Suncus_murinus|Myotis_pilosus|Mesocricetus_auratus|Nycticebus_coucang|Papio_anubis|Myotis_chinensis
ENSG00000048392	RRM2B	Kidney	0.47956	83	Papio_anubis	Papio_anubis|Pteromys_volans|Sus_scrofa|Myotis_pilosus|Eutamias_sibiricus|Cynopterus_sphinx|Miniopterus_fuliginosus|Sciurus_vulgaris|Myotis_siligorensis|Myotis_fimbriatus
ENSG00000048405	ZNF800	Liver	0.514279	99	Rhinolophus_ferrumequinum	Rhinolophus_ferrumequinum|Kerivoula_hardwickii|Murina_cyclotis|Procavia_capensis|Rhinolophus_malayanus|Rhinolophus_pearsonii|Monodelphis_domestica|Rhinolophus_macrotis|Rhinolophus_affinis|Pteromys_volans
ENSG00000048405	ZNF800	Brain	0.561669	89	Monodelphis_domestica	Monodelphis_domestica|Paguma_larvata|Vulpes_vulpes|Rhinolophus_ferrumequinum|Petaurus_breviceps|Kerivoula_hardwickii|Murina_hilgendorfi|Myotis_chinensis|Plecotus_auritus|Rhinolophus_pearsonii
ENSG00000048405	ZNF800	Kidney	0.472105	89	Pteromys_volans	Pteromys_volans|Vulpes_vulpes|Monodelphis_domestica|Kerivoula_hardwickii|Tupaia_belangeri|Murina_hilgendorfi|Rhinolophus_affinis|Muntiacus_muntjak|Sciurus_vulgaris|Myotis_chinensis
ENSG00000048471	SNX29	Liver	0.60117	99	Sarcophilus_harrisii	Sarcophilus_harrisii|Rhinolophus_affinis|Rhinolophus_pearsonii|Rhinolophus_macrotis|Eonycteris_spelaea|Rhinolophus_rex|Rhinolophus_stheno|Callithrix_jacchus|Papio_anubis|Microcebus_murinus
ENSG00000048471	SNX29	Brain	0.595344	91	Bos_taurus	Bos_taurus|Myocastor_coypus|Equus_caballus|Papio_anubis|Microcebus_murinus|Rhinolophus_stheno|Rhinolophus_affinis|Canis_lupus|Chlorocebus_sabaeus|Anourosorex_squamipes
ENSG00000048471	SNX29	Kidney	0.496458	91	Callosciurus_erythraeus	Callosciurus_erythraeus|Nyctereutes_procyonoides|Cavia_porcellus|Papio_anubis|Microcebus_murinus|Oryctolagus_cuniculus|Mus_musculus|Macaca_mulatta|Pachyuromys_duprasi|Bos_mutus
ENSG00000048544	MRPS10	Brain	0.519419	88	Pipistrellus_javanicus	Pipistrellus_javanicus|Bos_taurus|Taphozous_melanopogon|Ornithorhynchus_anatinus|Dasypus_novemcinctus|Ia_io|Myotis_chinensis|Procavia_capensis|Cavia_porcellus|Myotis_pilosus
ENSG00000048544	MRPS10	Liver	0.391293	97	Callosciurus_erythraeus	Callosciurus_erythraeus|Hystrix_brachyura|Pachyuromys_duprasi|Pipistrellus_javanicus|Ornithorhynchus_anatinus|Bos_taurus|Tylonycteris_robustula|Taphozous_melanopogon|Graphiurus_kelleni|Capra_hircus
ENSG00000048544	MRPS10	Kidney	0.325113	88	Taphozous_melanopogon	Taphozous_melanopogon|Sus_scrofa|Bos_taurus|Capra_hircus|Canis_lupus|Vulpes_lagopus|Pachyuromys_duprasi|Papio_anubis|Nyctereutes_procyonoides|Ornithorhynchus_anatinus
ENSG00000048649	RSF1	Kidney	0.455573	88	Microcebus_murinus	Microcebus_murinus|Papio_anubis|Heterocephalus_glaber|Tupaia_belangeri|Dasypus_novemcinctus|Myotis_brandtii|Rhinolophus_rex|Bos_mutus|Cryptomys_damarensis|Rhinolophus_macrotis
ENSG00000048649	RSF1	Liver	0.471481	98	Rhinolophus_sinicus	Rhinolophus_sinicus|Papio_anubis|Nycticebus_coucang|Microcebus_murinus|Anourosorex_squamipes|Rhinolophus_malayanus|Sarcophilus_harrisii|Delphinus_delphis|Sciurus_vulgaris|Heterocephalus_glaber
ENSG00000048649	RSF1	Brain	0.523069	88	Microcebus_murinus	Microcebus_murinus|Heterocephalus_glaber|Papio_anubis|Bos_mutus|Tupaia_belangeri|Cryptomys_damarensis|Myotis_brandtii|Macaca_fascicularis|Rhinolophus_stheno|Chlorocebus_sabaeus
ENSG00000048707	VPS13D	Brain	0.5545	91	Sciurus_vulgaris	Sciurus_vulgaris|Pteromys_volans|Macaca_mulatta|Canis_lupus|Homo_sapiens|Rhinolophus_sinicus|Callosciurus_erythraeus|Procavia_capensis|Vulpes_lagopus|Mustela_putorius
ENSG00000048707	VPS13D	Liver	0.534312	101	Anourosorex_squamipes	Anourosorex_squamipes|Eonycteris_spelaea|Pteromys_volans|Murina_cyclotis|Callosciurus_erythraeus|Tylonycteris_robustula|Mus_musculus|Rhinolophus_macrotis|Vulpes_lagopus|Pipistrellus_javanicus
ENSG00000048707	VPS13D	Kidney	0.404198	91	Myotis_siligorensis	Myotis_siligorensis|Myotis_laniger|Ia_io|Macaca_mulatta|Murina_hilgendorfi|Myotis_chinensis|Rhinolophus_luctus|Kerivoula_hardwickii|Mus_musculus|Microcebus_murinus
ENSG00000048740	CELF2	Liver	0.583793	89	Aselliscus_stoliczkanus	Aselliscus_stoliczkanus|Erinaceus_europaeus|Myocastor_coypus|Vulpes_vulpes|Hipposideros_pomona|Hipposideros_larvatus|Acomys_cahirinus|Myrmecophaga_tridactyla|Ia_io|Mus_musculus
ENSG00000048740	CELF2	Kidney	0.658113	85	Vulpes_vulpes	Vulpes_vulpes|Myrmecophaga_tridactyla|Hystrix_brachyura|Equus_caballus|Erinaceus_europaeus|Tupaia_belangeri|Rhinolophus_sinicus|Erinaceus_amurensis|Eutamias_sibiricus|Papio_anubis
ENSG00000048740	CELF2	Brain	0.226387	85	Meriones_unguiculatus	Meriones_unguiculatus|Rhinolophus_ferrumequinum|Cryptomys_damarensis|Rhinolophus_affinis|Hipposideros_pomona|Rhinolophus_malayanus|Erinaceus_amurensis|Mus_musculus|Rhinolophus_stheno|Rattus_norvegicus
ENSG00000048828	FAM120A	Kidney	0.224529	89	Hipposideros_pomona	Hipposideros_pomona|Rhinolophus_rex|Rhinolophus_pusillus|Hipposideros_larvatus|Rhinolophus_macrotis|Bos_mutus|Miniopterus_fuliginosus|Rhinolophus_affinis|Cynopterus_sphinx|Mus_musculus
ENSG00000048828	FAM120A	Liver	0.33301	99	Eonycteris_spelaea	Eonycteris_spelaea|Rhinolophus_affinis|Myotis_brandtii|Rhinolophus_rex|Hipposideros_pomona|Rhinolophus_macrotis|Felis_catus|Meriones_unguiculatus|Myotis_laniger|Rhinolophus_luctus
ENSG00000048828	FAM120A	Brain	0.248846	89	Rhinolophus_affinis	Rhinolophus_affinis|Rhinolophus_malayanus|Murina_leucogaster|Rhinolophus_pearsonii|Rhinolophus_rex|Rhinolophus_stheno|Hipposideros_pomona|Rhinolophus_ferrumequinum|Rhinolophus_macrotis|Hipposideros_pratti
ENSG00000048991	R3HDM1	Liver	0.511512	98	Pachyuromys_duprasi	Pachyuromys_duprasi|Hipposideros_pomona|Myotis_chinensis|Myotis_fimbriatus|Rhinolophus_affinis|Aselliscus_stoliczkanus|Rhinolophus_stheno|Hipposideros_larvatus|Mesocricetus_auratus|Hipposideros_armiger
ENSG00000048991	R3HDM1	Brain	0.328067	88	Ornithorhynchus_anatinus	Ornithorhynchus_anatinus|Callosciurus_erythraeus|Petaurus_breviceps|Eutamias_sibiricus|Erinaceus_amurensis|Procavia_capensis|Rhinolophus_sinicus|Eonycteris_spelaea|Atelerix_albiventris|Rhinolophus_malayanus
ENSG00000048991	R3HDM1	Kidney	0.372009	88	Procavia_capensis	Procavia_capensis|Hipposideros_larvatus|Trachypithecus_francoisi|Ornithorhynchus_anatinus|Mus_musculus|Vulpes_lagopus|Tylonycteris_robustula|Eonycteris_spelaea|Pipistrellus_javanicus|Balaenoptera_acutorostrata
ENSG00000049089	COL9A2	Kidney	0.848618	82	Arctonyx_collaris	Arctonyx_collaris|Pan_paniscus|Myocastor_coypus|Heterocephalus_glaber|Pan_troglodytes|Callithrix_jacchus|Macaca_fascicularis|Homo_sapiens|Microcebus_murinus|Rhinolophus_sinicus
ENSG00000049089	COL9A2	Liver	0.904177	87	Canis_lupus	Canis_lupus|Myocastor_coypus|Paguma_larvata|Heterocephalus_glaber|Rhinolophus_macrotis|Rhinolophus_sinicus|Nycticebus_coucang|Monodelphis_domestica|Neovison_vison|Eonycteris_spelaea
ENSG00000049089	COL9A2	Brain	0.598107	84	Tylonycteris_robustula	Tylonycteris_robustula|Pipistrellus_javanicus|Vulpes_lagopus|Rhinolophus_thomasi|Myotis_fimbriatus|Muntiacus_muntjak|Heterocephalus_glaber|Myotis_pilosus|Homo_sapiens|Myotis_laniger
ENSG00000049130	KITLG	Brain	0.358238	84	Hipposideros_pomona	Hipposideros_pomona|Papio_anubis|Rhinolophus_sinicus|Bos_taurus|Rhinolophus_luctus|Microcebus_murinus|Rhinolophus_pearsonii|Hipposideros_pratti|Paguma_larvata|Kerivoula_hardwickii
ENSG00000049130	KITLG	Liver	0.799205	90	Cavia_porcellus	Cavia_porcellus|Canis_lupus|Nycticebus_coucang|Mustela_putorius|Trachypithecus_francoisi|Vulpes_lagopus|Meles_meles|Balaena_mysticetus|Equus_caballus|Daubentonia_madagascariensis
[truncated: 38,103 more rows]
