# Supplementary material for: Large‐scale across species transcriptomic analysis identifies genetic selection signatures associated with longevity in mammals
Source: EMBO J. 2023 Jul 10;42(17):e112740. doi: 10.15252/embj.2022112740 (PMC10476176; doi:10.15252/embj.2022112740)
Supplement: Supplementary file 11 — Dataset EV4 [file EMBJ-42-e112740-s002.xlsx]

## Sheet: Sheet 1
Dataset EV4. The significant scoring gene sets post-pruning for species-specific expression index.
1 Number of genes in pathway. 2 SUMSTAT score for each pathway.
Tissue	Set ID	Set name	Size1	SUMSTAT2	P value	Class
Liver	583255	Nicotine addiction	25	23.5688	2.49999e-06	Specific
Liver	366230	Voltage gated Potassium channels	23	20.7857	2.49999e-06	Specific
Liver	198886	GPCRs, Class A Rhodopsin-like	85	66.841	2.49999e-06	Specific
Liver	161005	Interaction between L1 and Ankyrins	15	12.2612	2.99999e-05	Specific
Liver	105697	NCAM1 interactions	26	20.3446	3.99999e-05	Specific
Liver	698757	Deregulation of Rab and Rab Effector Genes in Bladder Cancer	15	11.0176	6.24998e-05	Specific
Liver	198765	GPCRs, Other	17	13.4793	0.0001325	Specific
Liver	187200	Nitric oxide stimulates guanylate cyclase	18	13.1523	0.000367499	Specific
Liver	119533	Adherens junctions interactions	25	17.2617	0.000442499	Specific
Liver	980459	O-linked glycosylation	59	40.7639	0.000937498	Specific
Liver	760635	Gastric cancer network 1	23	15.7614	0.00122	Specific
Liver	771568	Stimuli-sensing channels	52	35.7114	0.00317499	Specific
Liver	105861	Double-Strand Break Repair	20	11.6459	0.00431749	Specific
Liver	833812	ECM proteoglycans	39	26.1058	0.00486499	Specific
Liver	119559	Transport of inorganic cations/anions and amino acids/oligopeptides	70	48.3981	0.00493499	Specific
Liver	366221	Potassium Channels	27	20.577	0.00501499	Specific
Liver	198771	DNA Replication	33	19.8088	0.00646998	Specific
Liver	377262	Fanconi anemia pathway	36	22.0105	0.00737498	Specific
Liver	545278	heparan sulfate biosynthesis	18	11.3628	0.0107475	Specific
Liver	82995	Glycosphingolipid biosynthesis - lacto and neolacto series	13	9.34779	0.014225	Specific
Liver	121494	Dilated cardiomyopathy	39	26.768	0.0143305	Specific
Liver	160942	Mitotic G2-G2/M phases*	80	45.1681	0.0171999	Specific
Liver	119550	G alpha (i) signalling events	12	8.92459	0.0191851	Specific
Liver	198851	Monoamine Transport	18	12.5857	0.0218173	Specific
Liver	161020	GPCR ligand binding	74	51.3985	0.024338	Specific
Liver	198828	Hypertrophy Model	13	7.73676	0.0255799	Specific
Liver	106262	Striated Muscle Contraction	10	8.07547	0.0301469	Specific
Liver	645289	Collagen biosynthesis and modifying enzymes	36	24.5364	0.0321248	Specific
Liver	83068	ECM-receptor interaction	19	11.9765	0.0371426	Specific
Liver	142264	phosphatidylglycerol biosynthesis II (non-plastidic)	16	9.14643	0.041833	Specific
Liver	730310	Elastic fibre formation	24	15.6958	0.0424663	Specific
Liver	545332	1D-myo-inositol hexakisphosphate biosynthesis II (mammalian)	14	7.83031	0.0442663	Specific
Liver	142419	phospholipases	15	10.2216	0.0460359	Specific
Liver	105838	Base Excision Repair*	12	6.89517	0.0481359	Specific
Liver	198900	Matrix Metalloproteinases	16	10.7865	0.0482177	Specific
Liver	83065	Axon guidance	93	59.6678	0.0499268	Specific
Kidney	583255	Nicotine addiction	22	26.3061	2.49999e-06	Specific
Kidney	366230	Voltage gated Potassium channels	22	23.8593	2.49999e-06	Specific
Kidney	198886	GPCRs, Class A Rhodopsin-like	79	58.6761	2.49999e-06	Specific
Kidney	198880	Complement and Coagulation Cascades	42	34.2009	2.49999e-06	Specific
Kidney	198852	Statin Pathway	25	25.4261	2.49999e-06	Specific
Kidney	105697	NCAM1 interactions	26	22.304	2.49999e-06	Specific
Kidney	83051	Cytokine-cytokine receptor interaction	108	50.7964	4.99999e-06	Specific
Kidney	106357	Class A/1 (Rhodopsin-like receptors)	26	21.7428	7.49998e-06	Specific
Kidney	377262	Fanconi anemia pathway	42	28.25	4.74999e-05	Specific
Kidney	83068	ECM-receptor interaction	56	25.5071	0.000282499	Specific
Kidney	83069	Cell adhesion molecules (CAMs)	81	30.5449	0.000327499	Specific
Kidney	83073	Complement and coagulation cascades	14	13.3024	0.000532499	Specific
Kidney	106513	Neuronal System	114	34.8308	0.000597499	Specific
Kidney	760635	Gastric cancer network 1	22	15.7991	0.000747498	Specific
Kidney	698757	Deregulation of Rab and Rab Effector Genes in Bladder Cancer	15	13.7093	0.000757498	Specific
Kidney	82992	Linoleic acid metabolism	10	9.93483	0.0010925	Specific
Kidney	119550	G alpha (i) signalling events	16	11.4283	0.00219749	Specific
Kidney	105750	G2/M Checkpoints	35	18.7419	0.00269249	Specific
Kidney	545279	chondroitin sulfate biosynthesis	14	11.1601	0.00494499	Specific
Kidney	105701	Endogenous sterols	11	7.83615	0.00503249	Specific
Kidney	198778	Fluoropyrimidine Activity	27	15.1788	0.00632498	Specific
Kidney	739007	Spinal Cord Injury	45	18.4238	0.00857748	Specific
Kidney	138055	TCR signaling in naive CD8+ T cells	35	14.2684	0.00869248	Specific
Kidney	106261	Muscle contraction	22	10.4371	0.00883498	Specific
Kidney	980460	O-glycosylation of TSR domain-containing proteins	25	11.0215	0.00933498	Specific
Kidney	198771	DNA Replication	13	9.82786	0.01236	Specific
Kidney	198765	GPCRs, Other	12	6.62774	0.0168733	Specific
Kidney	105810	Loss of proteins required for interphase microtubule organizationÂ from the centrosome*	45	17.2065	0.0206959	Specific
Kidney	698773	Circadian entrainment	17	8.26166	0.0215582	Specific
Kidney	83047	Non-homologous end-joining	12	7.92478	0.022639	Specific
Kidney	576264	Activation of Matrix Metalloproteinases	14	7.89721	0.0230226	Specific
Kidney	187226	N-Glycan antennae elongation	12	6.9464	0.0276735	Specific
Kidney	905990	Glycogen synthesis	10	6.10121	0.0305057	Specific
Kidney	198809	Cholesterol biosynthesis	12	7.08036	0.0326498	Specific
Kidney	730321	Synthesis of IP3 and IP4 in the cytosol	16	7.81635	0.0327498	Specific
Kidney	119526	Other semaphorin interactions	13	5.39598	0.0333998	Specific
Kidney	105815	Mitotic Prometaphase	77	14.5571	0.0358569	Specific
Kidney	161005	Interaction between L1 and Ankyrins	12	4.96539	0.037364	Specific
Kidney	119525	CRMPs in Sema3A signaling	11	5.0486	0.0420663	Specific
Kidney	771585	The canonical retinoid cycle in rods (twilight vision)	12	5.64945	0.047045	Specific
Kidney	576249	Antigen activates B Cell Receptor (BCR) leading to generation of second messengers	14	6.25406	0.0496359	Specific
Brain	698755	Drug Induction of Bile Acid Pathway	14	22.1456	2.49999e-06	Specific
Brain	576254	Regulation of Complement cascade	18	28.0921	2.49999e-06	Specific
Brain	198880	Complement and Coagulation Cascades	37	54.9912	2.49999e-06	Specific
Brain	119535	Tight junction interactions	20	26.5914	2.49999e-06	Specific
Brain	530733	Cell Cycle	388	111.182	2.49999e-06	Specific
Brain	634527	NF-kappa B signaling pathway	67	43.8048	2.49999e-06	Specific
Brain	198785	Vitamin A and carotenoid metabolism	32	27.1692	2.49999e-06	Specific
Brain	106169	Metabolism of amino acids and derivatives	119	73.1166	2.49999e-06	Specific
Brain	83125	Primary immunodeficiency	19	20.9411	2.49999e-06	Specific
Brain	106111	Lipid digestion, mobilization, and transport	27	26.336	2.49999e-06	Specific
Brain	83051	Cytokine-cytokine receptor interaction	102	56.1263	2.49999e-06	Specific
Brain	198778	Fluoropyrimidine Activity	23	24.4516	2.49999e-06	Specific
Brain	105699	Phase 1 - Functionalization of compounds	31	25.5371	7.49998e-06	Specific
Brain	198886	GPCRs, Class A Rhodopsin-like	70	31.6602	9.99998e-06	Specific
Brain	119571	Transport of glucose and other sugars, bile salts and organic acids, metal ions and amine compounds	67	33.6473	1.5e-05	Specific
Brain	576262	Extracellular matrix organization	175	46.8372	3.74999e-05	Specific
Brain	82949	Glycine, serine and threonine metabolism	16	16.076	9.24998e-05	Specific
Brain	106261	Muscle contraction	22	15.4637	0.000297499	Specific
Brain	83078	Hematopoietic cell lineage	14	10.6192	0.000872498	Specific
Brain	377262	Fanconi anemia pathway	31	17.2908	0.000919998	Specific
Brain	198792	NOD pathway	16	12.073	0.001235	Specific
Brain	842771	Inflammatory bowel disease (IBD)	16	10.7317	0.00234999	Specific
Brain	106144	Bile acid and bile salt metabolism	10	9.15403	0.00279249	Specific
Brain	82991	Arachidonic acid metabolism	24	12.1496	0.00290999	Specific
Brain	698757	Deregulation of Rab and Rab Effector Genes in Bladder Cancer	15	10.5706	0.00344749	Specific
Brain	137911	FOXA2 and FOXA3 transcription factor networks	26	13.067	0.00435249	Specific
Brain	980459	O-linked glycosylation	49	14.3573	0.0109525	Specific
Brain	760635	Gastric cancer network 1	13	7.76041	0.0111025	Specific
Brain	83014	Nicotinate and nicotinamide metabolism	22	10.9157	0.011345	Specific
Brain	82940	Steroid hormone biosynthesis	13	7.55448	0.0114425	Specific
Brain	187104	Interferon alpha/beta signaling	31	11.4051	0.0136648	Specific
Brain	685548	STING mediated induction of host immune responses	11	6.7661	0.0139722	Specific
Brain	199378	Ribosome biogenesis in eukaryotes	57	17.2831	0.0180571	Specific
Brain	771599	Binding and Uptake of Ligands by Scavenger Receptors	19	8.80607	0.0194345	Specific
Brain	106222	Metabolism of nitric oxide*	10	6.30392	0.0204479	Specific
Brain	138068	Signaling events mediated by Stem cell factor receptor (c-Kit)	19	8.3712	0.0214249	Specific
Brain	82988	Glycosylphosphatidylinositol(GPI)-anchor biosynthesis	18	8.94327	0.0221782	Specific
Brain	413361	N-glycan precursor biosynthesis	11	6.27363	0.0334864	Specific
Brain	160995	mRNA decay by 3' to 5' exoribonuclease	10	6.42715	0.036614	Specific
Brain	106413	Immunoregulatory interactions between a Lymphoid and a non-Lymphoid cell	10	4.97576	0.0410305	Specific
Brain	198826	Kit Receptor Signaling Pathway	18	6.66067	0.0477632	Specific
Brain	83043	Base excision repair	17	7.38238	0.0479268	Specific
Liver	980482	degradation of AXIN	41	26.3725	2.49999e-06	Extensive
Liver	941400	Detoxification of Reactive Oxygen Species	25	14.9716	2.49999e-06	Extensive
Liver	862188	Non-alcoholic fatty liver disease (NAFLD)	104	61.9239	2.49999e-06	Extensive
Liver	868084	Fatty acid metabolism	45	25.2021	2.49999e-06	Extensive
Liver	814926	Carbon metabolism	76	43.901	2.49999e-06	Extensive
Liver	771599	Binding and Uptake of Ligands by Scavenger Receptors	31	18.4267	2.49999e-06	Extensive
Liver	673221	Chemical carcinogenesis	27	14.2892	2.49999e-06	Extensive
Liver	576261	Mitochondrial protein import	35	21.1263	2.49999e-06	Extensive
Liver	576254	Regulation of Complement cascade	18	13.2372	2.49999e-06	Extensive
Liver	545316	bile acid biosynthesis, neutral pathway	11	8.00488	2.49999e-06	Extensive
Liver	530764	Disease	663	314.671	2.49999e-06	Extensive
Liver	530746	SRP-dependent cotranslational protein targeting to membrane	18	12.1017	2.49999e-06	Extensive
Liver	477137	The citric acid (TCA) cycle and respiratory electron transport	30	18.5124	2.49999e-06	Extensive
Liver	198880	Complement and Coagulation Cascades	34	22.4706	2.49999e-06	Extensive
Liver	198843	mRNA processing	81	49.0842	2.49999e-06	Extensive
Liver	198803	Translation Factors	32	20.6162	2.49999e-06	Extensive
Liver	167325	Protein processing in endoplasmic reticulum	95	55.7389	2.49999e-06	Extensive
Liver	131226	Peroxisome	51	28.4781	2.49999e-06	Extensive
Liver	106386	Immune System	475	218.527	2.49999e-06	Extensive
Liver	106169	Metabolism of amino acids and derivatives	95	54.1065	2.49999e-06	Extensive
Liver	105937	Gene Expression	324	152.914	2.49999e-06	Extensive
Liver	83036	Ribosome	38	24.1334	2.49999e-06	Extensive
Liver	160976	Metabolism of lipids and lipoproteins	265	123.794	7.49998e-06	Extensive
Liver	106160	Membrane Trafficking	80	42.1062	1.5e-05	Extensive
Liver	99052	Lysosome	48	25.2666	2.24999e-05	Extensive
Liver	106243	Cooperation of Prefoldin and TriC/CCT in actin and tubulin folding*	14	8.86781	2.24999e-05	Extensive
Liver	105698	Biological oxidations	28	13.4503	4.99999e-05	Extensive
Liver	138012	Signaling mediated by p38-alpha and p38-beta	11	6.14475	0.000489999	Extensive
Liver	980483	regulation of FZD by ubiquitination	10	5.2673	0.000812498	Extensive
Liver	82949	Glycine, serine and threonine metabolism	10	5.86868	0.001535	Extensive
Liver	83021	Porphyrin and chlorophyll metabolism	15	8.86403	0.00203499	Extensive
Liver	198845	Insulin Signaling	43	19.6277	0.00276499	Extensive
Liver	83103	Pathogenic Escherichia coli infection*	12	6.92148	0.00306999	Extensive
Liver	106573	ABC-family proteins mediated transport	14	6.7322	0.00701248	Extensive
Liver	375172	Salmonella infection	10	5.00869	0.00759998	Extensive
Liver	138014	Glucocorticoid receptor regulatory network	15	7.72237	0.00781248	Extensive
Liver	83056	Ubiquitin mediated proteolysis	24	12.1454	0.0115225	Extensive
Liver	137999	Integrins in angiogenesis	14	7.67124	0.01257	Extensive
Liver	83070	Adherens junction	25	12.3779	0.0134105	Extensive
Liver	125136	Spliceosome	36	20.205	0.0136054	Extensive
Liver	138073	C-MYB transcription factor network	23	10.65	0.0151787	Extensive
Liver	193328	mRNA surveillance pathway	22	10.8805	0.0152969	Extensive
Liver	106263	Metabolism of nucleotides	60	29.8055	0.0204839	Extensive
Liver	106097	Glucagon signaling in metabolic regulation	10	4.36576	0.0246808	Extensive
Liver	137997	Signaling events mediated by HDAC Class I	11	5.75721	0.0251149	Extensive
Liver	83057	SNARE interactions in vesicular transport	19	10.151	0.0296998	Extensive
Liver	198797	Apoptosis	18	8.24034	0.0297881	Extensive
Liver	106236	Post-translational modification: synthesis of GPI-anchored proteins	19	9.66608	0.0492541	Extensive
Kidney	980482	degradation of AXIN	41	28.4243	2.49999e-06	Extensive
Kidney	941400	Detoxification of Reactive Oxygen Species	25	26.094	2.49999e-06	Extensive
Kidney	862188	Non-alcoholic fatty liver disease (NAFLD)	102	87.7481	2.49999e-06	Extensive
Kidney	855811	Citrate cycle (TCA cycle, Krebs cycle)	16	24.3031	2.49999e-06	Extensive
Kidney	814926	Carbon metabolism	65	37.9833	2.49999e-06	Extensive
Kidney	645290	MHC class II antigen presentation	70	35.8496	2.49999e-06	Extensive
Kidney	576261	Mitochondrial protein import	35	31.4982	2.49999e-06	Extensive
Kidney	530764	Disease	655	55.5115	2.49999e-06	Extensive
Kidney	477137	The citric acid (TCA) cycle and respiratory electron transport	29	25.8975	2.49999e-06	Extensive
Kidney	198843	mRNA processing	82	53.2327	2.49999e-06	Extensive
Kidney	198803	Translation Factors	32	25.3274	2.49999e-06	Extensive
Kidney	167325	Protein processing in endoplasmic reticulum	98	68.5813	2.49999e-06	Extensive
Kidney	138012	Signaling mediated by p38-alpha and p38-beta	21	17.3295	2.49999e-06	Extensive
Kidney	138005	E-cadherin signaling in the nascent adherens junction	19	16.7392	2.49999e-06	Extensive
Kidney	119546	Golgi Associated Vesicle Biogenesis	34	21.1992	2.49999e-06	Extensive
Kidney	83036	Ribosome	38	35.1471	2.49999e-06	Extensive
Kidney	82952	Valine, leucine and isoleucine degradation	23	21.4377	2.49999e-06	Extensive
Kidney	106160	Membrane Trafficking	51	23.0747	2.49999e-06	Extensive
Kidney	105937	Gene Expression	334	34.2116	4.99999e-06	Extensive
Kidney	106243	Cooperation of Prefoldin and TriC/CCT in actin and tubulin folding*	14	12.7496	9.99998e-06	Extensive
Kidney	144182	Proximal tubule bicarbonate reclamation	12	10.6069	2.24999e-05	Extensive
Kidney	198817	Mitochondrial LC-Fatty Acid Beta-Oxidation	11	9.26094	5.99999e-05	Extensive
Kidney	160967	Cell-extracellular matrix interactions	13	11.2297	6.99998e-05	Extensive
Kidney	530750	Sphingolipid de novo biosynthesis	27	13.5497	0.0001775	Extensive
Kidney	198849	G Protein Signaling Pathways	41	14.7879	0.000487499	Extensive
Kidney	198782	EGFR1 Signaling Pathway	75	14.4092	0.000659998	Extensive
Kidney	980477	disassembly of the destruction complex and recruitment of AXIN to the membrane	11	8.8348	0.000664998	Extensive
Kidney	99052	Lysosome	61	12.7608	0.0013525	Extensive
Kidney	137963	Regulation of nuclear SMAD2/3 signaling	14	8.8119	0.0014175	Extensive
Kidney	169356	RhoA signaling pathway	20	8.19063	0.00260499	Extensive
Kidney	125136	Spliceosome	39	9.88267	0.00277499	Extensive
Kidney	131226	Peroxisome	58	9.62178	0.00290999	Extensive
Kidney	193328	mRNA surveillance pathway	19	8.20389	0.00595999	Extensive
Kidney	138022	Class I PI3K signaling events	12	6.54609	0.00648748	Extensive
Kidney	83056	Ubiquitin mediated proteolysis	75	6.00918	0.010805	Extensive
Kidney	137918	Stabilization and expansion of the E-cadherin adherens junction	13	5.3634	0.0116675	Extensive
Kidney	83071	Tight junction	47	6.49826	0.01223	Extensive
Kidney	138085	Coregulation of Androgen receptor activity	22	5.90533	0.013171	Extensive
Kidney	106236	Post-translational modification: synthesis of GPI-anchored proteins	19	5.50991	0.0157218	Extensive
Kidney	83031	Metabolism of xenobiotics by cytochrome P450	20	8.38474	0.01595	Extensive
Kidney	198846	Selenium Metabolism and Selenoproteins	12	4.79959	0.0183142	Extensive
Kidney	138057	ErbB1 downstream signaling	10	4.2109	0.0187592	Extensive
Kidney	117291	RNA degradation	17	4.80766	0.0192961	Extensive
Kidney	530760	Antiviral mechanism by IFN-stimulated genes*	12	4.13074	0.0222564	Extensive
Kidney	119571	Transport of glucose and other sugars, bile salts and organic acids, metal ions and amine compounds	61	5.22332	0.0232226	Extensive
Kidney	106065	Basigin interactions	12	4.32902	0.0262749	Extensive
Kidney	187196	Factors involved in megakaryocyte development and platelet production	43	5.43002	0.026963	Extensive
Kidney	138036	FoxO family signaling	11	4.14992	0.030641	Extensive
Kidney	106325	Metabolism of porphyrins	15	3.66965	0.0359855	Extensive
Kidney	755439	Regulation of Microtubule Cytoskeleton	15	3.7802	0.0444163	Extensive
Brain	952859	Oxytocin signaling pathway	94	44.5396	2.49999e-06	Extensive
Brain	712093	BDNF signaling pathway	94	44.8052	2.49999e-06	Extensive
Brain	672457	Synaptic Vesicle Pathway	30	27.963	2.49999e-06	Extensive
Brain	855811	Citrate cycle (TCA cycle, Krebs cycle)	18	17.0373	2.49999e-06	Extensive
Brain	552665	Morphine addiction	40	34.3423	2.49999e-06	Extensive
Brain	771579	Regulation of actin dynamics for phagocytic cup formation	33	22.0097	2.49999e-06	Extensive
Brain	530746	SRP-dependent cotranslational protein targeting to membrane	42	29.5835	2.49999e-06	Extensive
Brain	477137	The citric acid (TCA) cycle and respiratory electron transport	81	54.3289	2.49999e-06	Extensive
Brain	477129	Developmental Biology	245	52.9942	2.49999e-06	Extensive
Brain	413340	Glycolysis (Embden-Meyerhof pathway), glucose => pyruvate	17	19.508	2.49999e-06	Extensive
Brain	366230	Voltage gated Potassium channels	22	20.3691	2.49999e-06	Extensive
Brain	198843	mRNA processing	88	49.038	2.49999e-06	Extensive
Brain	198906	Calcium Regulation in the Cardiac Cell	53	25.8525	2.49999e-06	Extensive
Brain	167325	Protein processing in endoplasmic reticulum	112	51.8499	2.49999e-06	Extensive
Brain	106516	Transmission across Chemical Synapses	38	23.1262	4.99999e-06	Extensive
Brain	106160	Membrane Trafficking	96	30.1926	1.25e-05	Extensive
Brain	105937	Gene Expression	461	38.3234	1.25e-05	Extensive
Brain	193328	mRNA surveillance pathway	29	18.64	2.24999e-05	Extensive
Brain	868084	Fatty acid metabolism	44	20.617	2.99999e-05	Extensive
Brain	106241	Protein folding	38	18.5967	4.49999e-05	Extensive
Brain	138013	Internalization of ErbB1	13	10.5379	0.0001425	Extensive
Brain	83084	Circadian rhythm	11	10.3271	0.0001575	Extensive
Brain	106044	Effects of PIP2 hydrolysis	14	10.4816	0.000212499	Extensive
Brain	213818	Glutamatergic synapse	10	8.56163	0.000432499	Extensive
Brain	137980	Reelin signaling pathway	12	9.19589	0.000609998	Extensive
Brain	137919	N-cadherin signaling events	11	7.93564	0.0011075	Extensive
Brain	169346	Regulation of RAC1 activity	17	9.49402	0.00232999	Extensive
Brain	545278	heparan sulfate biosynthesis	18	8.98756	0.00289499	Extensive
Brain	105909	Regulation of insulin secretion	11	7.51793	0.00448249	Extensive
Brain	941400	Detoxification of Reactive Oxygen Species	22	9.28711	0.00499499	Extensive
Brain	137957	LKB1 signaling events	19	8.17109	0.00501499	Extensive
Brain	645290	MHC class II antigen presentation	42	10.5856	0.00675248	Extensive
Brain	576269	Signaling by NOTCH1*	31	9.53705	0.00695248	Extensive
Brain	187194	Ion transport by P-type ATPases	19	8.07356	0.00840998	Extensive
Brain	576261	Mitochondrial protein import	32	9.10874	0.00856248	Extensive
Brain	83056	Ubiquitin mediated proteolysis	79	8.81604	0.0104375	Extensive
Brain	106173	Amino acid synthesis and interconversion (transamination)	12	5.72021	0.0140416	Extensive
Brain	645312	Phospholipid metabolism	88	6.74109	0.0148617	Extensive
Brain	187220	Transport to the Golgi and subsequent modification	20	6.33908	0.0150205	Extensive
Brain	106438	Insulin receptor recycling	20	6.19014	0.0172533	Extensive
Brain	83065	Axon guidance	31	7.09591	0.0174758	Extensive
Brain	82997	Glycosphingolipid biosynthesis - ganglio series	14	5.49569	0.0180606	Extensive
Brain	102279	Endocytosis	80	6.22031	0.0217738	Extensive
Brain	125136	Spliceosome	36	6.05797	0.0234181	Extensive
Brain	833832	WNT ligand biogenesis and trafficking	16	5.52798	0.0254649	Extensive
Brain	138067	p53 pathway	23	5.93416	0.0257649	Extensive
Brain	530760	Antiviral mechanism by IFN-stimulated genes*	16	4.95143	0.0270999	Extensive
Brain	106142	Cholesterol biosynthesis	19	5.15892	0.0290387	Extensive
Brain	138057	ErbB1 downstream signaling	16	4.93847	0.0328748	Extensive
Brain	82998	Pyruvate metabolism	15	4.55404	0.0337264	Extensive
Brain	198799	Wnt Signaling Pathway NetPath	31	5.46534	0.0399228	Extensive
Brain	119533	Adherens junctions interactions	20	4.94709	0.0401689	Extensive
Brain	760636	Sphingolipid Metabolism	18	4.75667	0.0425746	Extensive
Brain	545279	chondroitin sulfate biosynthesis	10	3.81462	0.043308	Extensive
