# Supplementary material for: Large‐scale across species transcriptomic analysis identifies genetic selection signatures associated with longevity in mammals
Source: EMBO J. 2023 Jul 10;42(17):e112740. doi: 10.15252/embj.2022112740 (PMC10476176; doi:10.15252/embj.2022112740)
Supplement: Supplementary file 12 — Dataset EV5 [file EMBJ-42-e112740-s016.xlsx]

## Sheet: Sheet 1
Dataset EV5. Phylogenetic regression of gene expression against longevity traits.
1 The P value adjusted by the two-step method in PGLS, including P.robust and P.max. 2 RSE: Residual standard error. 3 The outlier species detected by the two-step method. 4 Number of species used in PGLS.
Tissue	Triats	ensembl_gene_id	Best.Model	Coefficient	P.robust1	adj.P.robust	P.max1	adj.P.max	RSE2	Outlier3	Species.num4
Brain	FTM	ENSG00000173588	OU	-0.793488	1.22135e-08	7.9968e-05	1.04232e-07	0.00136491	0.457628	Rattus_norvegicus	89
Brain	FTM	ENSG00000144451	NULLmodel	0.63948	1.96164e-08	8.56255e-05	5.75619e-07	0.00265968	0.357519	Microcebus_murinus	75
Brain	FTM	ENSG00000170049	OU	-0.898751	8.09954e-08	0.000265159	7.83322e-07	0.00265968	0.549154	Callithrix_jacchus	85
Brain	FTM	ENSG00000100078	OU	-0.802827	1.33478e-07	0.000291316	1.01553e-06	0.00265968	0.48262	Oryctolagus_cuniculus	75
Brain	FTM	ENSG00000185567	NULLmodel	0.536782	1.27048e-07	0.000291316	1.80067e-06	0.00336854	0.312674	Myocastor_coypus	74
Brain	FTM	ENSG00000105642	NULLmodel	1.21556	1.68422e-07	0.00031507	1.49106e-06	0.00325423	0.746201	Taphozous_melanopogon	79
Brain	FTM	ENSG00000123575	NULLmodel	1.1281	2.37925e-07	0.000356213	9.96008e-07	0.00265968	0.733647	Mustela_sibirica	87
Brain	FTM	ENSG00000160963	NULLmodel	0.914953	2.4482e-07	0.000356213	3.96605e-06	0.00548853	0.562279	Pachyuromys_duprasi	81
Brain	FTM	ENSG00000070526	NULLmodel	0.307723	3.69096e-07	0.000483331	1.85845e-05	0.00901347	0.185173	Ursus_americanus	70
Brain	FTM	ENSG00000137193	NULLmodel	0.653265	4.80822e-07	0.000572397	4.61045e-06	0.00548853	0.425839	Ornithorhynchus_anatinus	87
Brain	FTM	ENSG00000138744	NULLmodel	-1.09778	6.12607e-07	0.000668507	4.31142e-06	0.00548853	0.741747	Monodelphis_domestica	88
Brain	FTM	ENSG00000134917	NULLmodel	0.959321	8.05722e-07	0.000747316	6.81959e-06	0.00641979	0.622049	Miniopterus_fuliginosus	75
Brain	FTM	ENSG00000168874	OU	0.367409	7.91975e-07	0.000747316	1.7809e-05	0.00896958	0.250382	Myocastor_coypus	86
Brain	FTM	ENSG00000183798	OU	0.458261	8.56032e-07	0.000747316	1.10504e-05	0.00721408	0.306872	Macaca_mulatta	81
Brain	FTM	ENSG00000112378	NULLmodel	0.986764	9.7259e-07	0.000778317	3.81333e-06	0.00548853	0.670442	Atelerix_albiventris	89
Brain	FTM	ENSG00000144843	OU	-1.26082	1.12929e-06	0.000778317	1.03605e-05	0.00721408	0.865813	Pachyuromys_duprasi	84
Brain	FTM	ENSG00000162413	OU	0.807538	1.09127e-06	0.000778317	1.40497e-05	0.00775756	0.56069	Mustela_sibirica	89
Brain	FTM	ENSG00000163673	NULLmodel	-0.868399	1.10902e-06	0.000778317	9.6195e-06	0.00721408	0.587311	Dasypus_novemcinctus	86
Brain	FTM	ENSG00000108370	NULLmodel	-1.33922	1.42335e-06	0.000899963	7.66668e-06	0.00641979	0.935076	Neovison_vison	87
Brain	FTM	ENSG00000153446	OU	1.25071	1.51197e-06	0.000899963	1.42177e-05	0.00775756	0.866044	Myocastor_coypus	83
Brain	FTM	ENSG00000171169	NULLmodel	0.41733	1.49198e-06	0.000899963	1.21266e-05	0.0072181	0.295709	Bos_mutus	89
Brain	FTM	ENSG00000115363	NULLmodel	-0.975013	1.59435e-06	0.000907741	5.48562e-06	0.00598618	0.694112	Myotis_chinensis	88
Brain	FTM	ENSG00000196419	NULLmodel	1.16963	1.72352e-06	0.000940394	7.84395e-06	0.00641979	0.828594	Arctonyx_collaris	89
Brain	FTM	ENSG00000188766	OU	-0.744337	2.29654e-06	0.00120293	2.51864e-05	0.0117791	0.505946	Taphozous_melanopogon	76
Brain	FTM	ENSG00000173928	NULLmodel	-0.846311	2.5843e-06	0.00130159	1.1569e-05	0.00721408	0.599163	Ursus_americanus	84
Brain	FTM	ENSG00000168000	NULLmodel	1.46983	3.16967e-06	0.00153729	7.70609e-06	0.00641979	1.03933	Erinaceus_amurensis	85
Brain	FTM	ENSG00000176393	OU	-0.849088	3.41996e-06	0.00159944	1.06921e-05	0.00721408	0.620709	Ornithorhynchus_anatinus	87
Brain	FTM	ENSG00000166741	NULLmodel	0.649109	3.59256e-06	0.00162223	4.45131e-05	0.0176636	0.4604	Mustela_sibirica	82
Brain	FTM	ENSG00000126882	NULLmodel	0.607673	4.27311e-06	0.00186521	3.90942e-05	0.0159981	0.448654	Muntiacus_muntjak	85
Brain	FTM	ENSG00000069869	OU	-1.26432	4.64899e-06	0.00196382	0.000102766	0.0292837	0.858709	Peromyscus_leucopus	79
Brain	FTM	ENSG00000170525	NULLmodel	0.929035	4.95816e-06	0.00202897	1.66755e-05	0.00873463	0.692632	Mustela_sibirica	86
Brain	FTM	ENSG00000107829	NULLmodel	1.07624	5.30848e-06	0.0021065	6.0296e-05	0.0207783	0.813464	Kerivoula_hardwickii	90
Brain	FTM	ENSG00000125775	NULLmodel	1.04374	6.33699e-06	0.00234565	3.01621e-05	0.0127411	0.739374	Equus_caballus	76
Brain	FTM	ENSG00000145721	OU	-1.21232	6.52933e-06	0.00234565	5.25525e-05	0.0202404	0.857966	Homo_sapiens	79
Brain	FTM	ENSG00000169019	NULLmodel	-0.713466	6.26603e-06	0.00234565	2.98903e-05	0.0127411	0.537764	Ornithorhynchus_anatinus	83
Brain	FTM	ENSG00000281244	OU	0.705228	6.62766e-06	0.00234565	7.08245e-05	0.0226207	0.52502	Ursus_americanus	87
Brain	FTM	ENSG00000163492	OU	-0.424303	7.41365e-06	0.00255478	6.54246e-05	0.0219509	0.318228	Sciurus_vulgaris	84
Brain	FTM	ENSG00000070404	NULLmodel	0.582087	8.25352e-06	0.00277128	0.000190127	0.0380632	0.412489	Meriones_unguiculatus	81
Brain	FTM	ENSG00000185559	OU	-1.3634	9.2745e-06	0.00303624	2.68326e-05	0.0121163	1.01877	Ornithorhynchus_anatinus	83
Brain	FTM	ENSG00000145824	OU	-1.67954	9.5551e-06	0.00305181	8.14388e-05	0.0248009	1.30665	Tylonycteris_robustula	89
Brain	FTM	ENSG00000160951	NULLmodel	-0.771814	1.14392e-05	0.00348362	0.000117597	0.032082	0.560074	Pipistrellus_javanicus	81
Brain	FTM	ENSG00000072201	OU	1.05749	1.2559e-05	0.00373772	5.77075e-05	0.0205222	0.803114	Mustela_sibirica	84
Brain	FTM	ENSG00000288369	NULLmodel	0.646364	1.32833e-05	0.00386543	0.000174388	0.0374362	0.389054	Myocastor_coypus	72
Brain	FTM	ENSG00000127863	OU	-0.594598	1.43729e-05	0.00391228	6.70511e-05	0.0219509	0.464645	Arctonyx_collaris	86
Brain	FTM	ENSG00000153140	OU	-0.936981	1.46393e-05	0.00391228	0.000130644	0.0348549	0.750492	Mustela_sibirica	91
Brain	FTM	ENSG00000166228	OU	1.18523	1.38751e-05	0.00391228	0.00011728	0.032082	0.903245	Muntiacus_muntjak	83
Brain	FTM	ENSG00000127528	OU	1.13357	1.52437e-05	0.00399231	0.000166179	0.0374362	0.826252	Acomys_cahirinus	79
Brain	FTM	ENSG00000087448	OU	0.883038	1.70933e-05	0.00414982	5.79857e-05	0.0205222	0.705338	Mustela_sibirica	88
Brain	FTM	ENSG00000094804	NULLmodel	0.243469	1.67491e-05	0.00414982	0.000257209	0.0431814	0.171418	Pongo_abelii	70
Brain	FTM	ENSG00000141505	OU	0.978558	1.68312e-05	0.00414982	7.92354e-05	0.0247045	0.786084	Pachyuromys_duprasi	86
Brain	FTM	ENSG00000198624	OU	0.569736	1.71126e-05	0.00414982	5.627e-05	0.0205222	0.394395	Tupaia_belangeri	83
Brain	FTM	ENSG00000100567	NULLmodel	-1.01099	1.79482e-05	0.004197	0.000365073	0.0482892	0.811187	Ursus_americanus	90
Brain	FTM	ENSG00000181195	NULLmodel	-1.22676	1.78141e-05	0.004197	0.000148472	0.0373892	0.985692	Ursus_americanus	91
Brain	FTM	ENSG00000075826	NULLmodel	0.786196	1.86452e-05	0.0042835	0.000102868	0.0292837	0.591117	Monodelphis_domestica	79
Brain	FTM	ENSG00000185361	NULLmodel	0.783879	2.24951e-05	0.00499277	0.000172096	0.0374362	0.583005	Pachyuromys_duprasi	76
Brain	FTMres	ENSG00000124067	NULLmodel	-1.28811	4.94853e-10	3.24005e-06	8.05726e-09	3.517e-05	0.66227	Anourosorex_squamipes	86
Brain	FTMres	ENSG00000130164	OU	-1.08656	4.94599e-10	3.24005e-06	2.21776e-09	2.90415e-05	0.518506	Homo_sapiens	85
Brain	FTMres	ENSG00000138772	NULLmodel	-1.19721	1.62026e-09	7.07243e-06	6.12121e-09	3.517e-05	0.623857	Erinaceus_europaeus	86
Brain	FTMres	ENSG00000152556	NULLmodel	-1.33512	3.6413e-09	1.19207e-05	1.10205e-08	3.60783e-05	0.726361	Mustela_sibirica	86
Brain	FTMres	ENSG00000118939	NULLmodel	-1.60369	8.175e-09	1.33814e-05	1.15724e-07	0.000104863	0.892048	Pipistrellus_javanicus	87
Brain	FTMres	ENSG00000168118	OU	0.971552	8.14647e-09	1.33814e-05	1.76463e-07	0.000135929	0.539916	Aselliscus_stoliczkanus	83
Brain	FTMres	ENSG00000278615	NULLmodel	-2.46965	6.90201e-09	1.33814e-05	1.03943e-07	0.000104702	1.21772	Ursus_americanus	73
Brain	FTMres	ENSG00000164488	NULLmodel	-1.82144	1.06878e-08	1.55507e-05	6.88735e-08	0.000104702	0.974357	Muntiacus_muntjak	80
Brain	FTMres	ENSG00000225526	NULLmodel	1.30611	1.20392e-08	1.57654e-05	3.34871e-08	8.77028e-05	0.731032	Aselliscus_stoliczkanus	83
Brain	FTMres	ENSG00000102934	OU	-1.39079	1.98702e-08	2.00588e-05	9.68237e-08	0.000104702	0.795785	Homo_sapiens	87
Brain	FTMres	ENSG00000141959	NULLmodel	2.2213	2.37037e-08	2.00588e-05	1.20117e-07	0.000104863	1.29178	Erinaceus_amurensis	85
Brain	FTMres	ENSG00000155897	NULLmodel	1.92016	2.41174e-08	2.00588e-05	6.83886e-08	0.000104702	1.11932	Muntiacus_muntjak	87
Brain	FTMres	ENSG00000168000	OU	1.69161	2.30644e-08	2.00588e-05	6.53286e-08	0.000104702	0.980469	Erinaceus_amurensis	85
Brain	FTMres	ENSG00000171243	NULLmodel	1.15252	2.08821e-08	2.00588e-05	7.88351e-08	0.000104702	0.642958	Hipposideros_armiger	84
Brain	FTMres	ENSG00000197245	OU	-0.802904	2.45087e-08	2.00588e-05	9.32331e-08	0.000104702	0.4595	Mustela_sibirica	82
Brain	FTMres	ENSG00000100439	NULLmodel	-1.27001	2.78669e-08	2.14657e-05	9.99709e-08	0.000104702	0.733063	Mustela_sibirica	89
Brain	FTMres	ENSG00000129646	NULLmodel	0.371355	3.63249e-08	2.50355e-05	1.31702e-07	0.00010779	0.210554	Tylonycteris_robustula	82
Brain	FTMres	ENSG00000138744	NULLmodel	-1.20804	3.57468e-08	2.50355e-05	2.96086e-07	0.000184631	0.718023	Monodelphis_domestica	88
Brain	FTMres	ENSG00000134202	OU	-2.99508	4.38551e-08	2.87142e-05	5.41176e-07	0.000250045	1.73149	Arctonyx_collaris	87
Brain	FTMres	ENSG00000140564	NULLmodel	1.03151	5.09402e-08	3.0321e-05	9.85819e-07	0.000320778	0.621374	Mustela_sibirica	88
Brain	FTMres	ENSG00000189431	NULLmodel	-0.533831	4.87883e-08	3.0321e-05	7.59779e-07	0.000284266	0.313639	Ursus_americanus	82
Brain	FTMres	ENSG00000173786	NULLmodel	-1.62073	5.57456e-08	3.17386e-05	2.86813e-07	0.000184631	0.961194	Homo_sapiens	86
Brain	FTMres	ENSG00000237834	OU	-1.70341	6.13006e-08	3.34471e-05	2.92508e-07	0.000184631	1.04037	Myotis_brandtii	89
Brain	FTMres	ENSG00000141485	NULLmodel	-1.03912	7.10541e-08	3.72181e-05	3.83384e-07	0.000212699	0.601764	Rhinolophus_affinis	85
Brain	FTMres	ENSG00000026652	OU	-1.36336	7.74429e-08	3.90044e-05	2.47595e-07	0.000180126	0.805552	Pipistrellus_javanicus	84
Brain	FTMres	ENSG00000080608	NULLmodel	-1.09702	1.18189e-07	5.52744e-05	3.89827e-07	0.000212699	0.685687	Procavia_capensis	89
Brain	FTMres	ENSG00000141391	OU	-1.08372	1.15961e-07	5.52744e-05	8.8337e-07	0.000302071	0.610323	Pongo_abelii	73
Brain	FTMres	ENSG00000087088	NULLmodel	-1.31026	1.30299e-07	5.61201e-05	2.07692e-06	0.000523025	0.810132	Pipistrellus_javanicus	87
Brain	FTMres	ENSG00000145375	OU	-0.799332	1.35158e-07	5.61201e-05	6.11031e-07	0.000250045	0.482761	Graphiurus_kelleni	85
Brain	FTMres	ENSG00000151422	NULLmodel	-0.773592	1.3714e-07	5.61201e-05	5.19098e-07	0.000250045	0.457017	Papio_anubis	84
Brain	FTMres	ENSG00000185133	NULLmodel	-1.21427	1.28895e-07	5.61201e-05	3.70079e-07	0.000212699	0.765276	Callithrix_jacchus	90
Brain	FTMres	ENSG00000065308	NULLmodel	0.554324	1.74801e-07	5.86837e-05	6.01361e-07	0.000250045	0.329668	Myocastor_coypus	87
Brain	FTMres	ENSG00000107829	NULLmodel	1.29259	1.78205e-07	5.86837e-05	8.23311e-07	0.000299479	0.796296	Arctonyx_collaris	90
Brain	FTMres	ENSG00000127920	NULLmodel	-1.52151	1.48001e-07	5.86837e-05	5.90637e-07	0.000250045	0.927169	Dasypus_novemcinctus	83
Brain	FTMres	ENSG00000131944	NULLmodel	-0.936599	1.927e-07	5.86837e-05	5.73987e-07	0.000250045	0.514132	Sus_scrofa	76
Brain	FTMres	ENSG00000136521	OU	-1.37304	1.6869e-07	5.86837e-05	4.70453e-07	0.000246423	0.870245	Pipistrellus_javanicus	89
Brain	FTMres	ENSG00000147082	NULLmodel	0.601416	1.91153e-07	5.86837e-05	6.72389e-07	0.000266816	0.337199	Capra_hircus	71
Brain	FTMres	ENSG00000171714	OU	1.25736	1.61582e-07	5.86837e-05	8.71231e-07	0.000302071	0.753065	Atelerix_albiventris	79
Brain	FTMres	ENSG00000177303	NULLmodel	-1.01187	1.86641e-07	5.86837e-05	1.00789e-06	0.000320778	0.617659	Homo_sapiens	88
Brain	FTMres	ENSG00000183186	OU	1.38992	1.75653e-07	5.86837e-05	5.53071e-07	0.000250045	0.852307	Macaca_fascicularis	77
Brain	FTMres	ENSG00000232357	OU	-1.35316	1.74651e-07	5.86837e-05	8.99638e-07	0.000302071	0.849341	Taphozous_melanopogon	85
Brain	FTMres	ENSG00000198844	NULLmodel	-0.526153	1.89372e-07	5.86837e-05	7.07262e-07	0.0002724	0.336132	Paguma_larvata	88
Brain	FTMres	ENSG00000141985	OU	0.956125	2.43269e-07	7.13103e-05	3.01176e-06	0.000636114	0.613171	Mustela_sibirica	88
Brain	FTMres	ENSG00000154016	NULLmodel	-0.702202	2.45053e-07	7.13103e-05	2.60559e-06	0.000580441	0.411226	Muntiacus_muntjak	75
Brain	FTMres	ENSG00000136938	NULLmodel	-1.51668	2.60224e-07	7.40789e-05	1.82234e-06	0.000467913	0.946479	Pipistrellus_javanicus	88
Brain	FTMres	ENSG00000120254	NULLmodel	1.57834	3.0141e-07	8.39779e-05	1.02884e-06	0.000320778	1.02062	Mustela_sibirica	87
Brain	FTMres	ENSG00000132692	NULLmodel	-0.84711	3.2404e-07	8.84021e-05	2.6152e-06	0.000580441	0.552295	Pipistrellus_javanicus	88
Brain	FTMres	ENSG00000163053	NULLmodel	0.9702	3.31628e-07	8.86259e-05	3.52706e-06	0.000669614	0.621601	Atelerix_albiventris	86
Brain	FTMres	ENSG00000172031	OU	-1.35811	3.50388e-07	9.17665e-05	2.24098e-06	0.000533558	0.875915	Pachyuromys_duprasi	83
Brain	FTMres	ENSG00000143748	NULLmodel	-0.761572	4.71227e-07	0.000112195	5.62596e-06	0.000865281	0.505125	Hipposideros_pomona	90
Brain	FTMres	ENSG00000149654	OU	0.855831	4.71222e-07	0.000112195	1.27751e-06	0.000380204	0.555705	Callithrix_jacchus	81
Brain	FTMres	ENSG00000167186	OU	-1.17723	4.578e-07	0.000112195	2.5165e-06	0.000578134	0.784678	Ornithorhynchus_anatinus	90
Brain	FTMres	ENSG00000182552	NULLmodel	-0.946988	4.42855e-07	0.000112195	1.23833e-06	0.000377114	0.601281	Mustela_sibirica	89
Brain	FTMres	ENSG00000196187	NULLmodel	-1.27359	4.70162e-07	0.000112195	1.50981e-06	0.000429803	0.815006	Homo_sapiens	88
Brain	FTMres	ENSG00000006016	OU	1.60044	4.87834e-07	0.000114075	1.49076e-06	0.000429803	1.03138	Cavia_porcellus	86
Brain	FTMres	ENSG00000004700	NULLmodel	-0.729444	5.40934e-07	0.00012116	8.70171e-06	0.0011063	0.489492	Petaurus_breviceps	90
Brain	FTMres	ENSG00000010278	OU	-1.24663	5.82902e-07	0.00012116	1.79872e-06	0.000467913	0.821805	Mesocricetus_auratus	91
Brain	FTMres	ENSG00000108561	NULLmodel	-1.15728	5.47027e-07	0.00012116	4.17956e-06	0.000729752	0.775264	Pipistrellus_javanicus	89
Brain	FTMres	ENSG00000132842	OU	-0.755565	5.69946e-07	0.00012116	2.12523e-06	0.000525091	0.498671	Mustela_sibirica	88
Brain	FTMres	ENSG00000159346	NULLmodel	-1.08588	5.61665e-07	0.00012116	1.62043e-06	0.00045148	0.710517	Mustela_sibirica	87
Brain	FTMres	ENSG00000170425	OU	-1.298	5.77544e-07	0.00012116	3.3714e-06	0.000669614	0.843309	Mus_musculus	84
Brain	FTMres	ENSG00000278016	NULLmodel	1.52564	5.34188e-07	0.00012116	1.74391e-06	0.000467913	0.97783	Rhinolophus_thomasi	78
Brain	FTMres	ENSG00000128045	NULLmodel	-1.08548	6.1701e-07	0.000121882	3.4188e-06	0.000669614	0.720052	Myocastor_coypus	89
Brain	FTMres	ENSG00000156313	NULLmodel	-0.588829	6.06766e-07	0.000121882	3.52832e-06	0.000669614	0.387421	Anourosorex_squamipes	83
Brain	FTMres	ENSG00000168569	NULLmodel	-1.24662	6.32909e-07	0.000121882	2.68358e-06	0.000582431	0.828097	Rattus_norvegicus	88
Brain	FTMres	ENSG00000177409	OU	-0.666283	6.31899e-07	0.000121882	3.98015e-06	0.00072389	0.380369	Pachyuromys_duprasi	70
Brain	FTMres	ENSG00000189241	NULLmodel	1.2629	6.26746e-07	0.000121882	2.21833e-06	0.000533558	0.828789	Mustela_sibirica	81
Brain	FTMres	ENSG00000117122	OU	-0.796533	7.09485e-07	0.000134615	1.78477e-06	0.000467913	0.528805	Eutamias_sibiricus	84
Brain	FTMres	ENSG00000136518	NULLmodel	-0.750338	7.19591e-07	0.000134615	2.42989e-06	0.000568204	0.497461	Petaurus_breviceps	88
Brain	FTMres	ENSG00000100473	OU	-1.3737	7.83829e-07	0.00014244	4.10668e-06	0.000728311	0.910167	Paguma_larvata	88
Brain	FTMres	ENSG00000139433	NULLmodel	-1.20985	7.94053e-07	0.00014244	4.39665e-06	0.000757555	0.804952	Homo_sapiens	88
Brain	FTMres	ENSG00000154124	OU	-0.906265	7.8545e-07	0.00014244	1.23001e-05	0.00134503	0.619142	Erinaceus_amurensis	91
Brain	FTMres	ENSG00000091622	NULLmodel	0.88622	8.98175e-07	0.000153234	3.3425e-06	0.000669614	0.555271	Dasypus_novemcinctus	79
Brain	FTMres	ENSG00000132622	NULLmodel	-0.645215	8.78796e-07	0.000153234	5.60878e-06	0.000865281	0.418676	Hystrix_brachyura	81
Brain	FTMres	ENSG00000153721	NULLmodel	-1.11424	8.85092e-07	0.000153234	5.27228e-06	0.000841957	0.760104	Heterocephalus_glaber	87
Brain	FTMres	ENSG00000167842	NULLmodel	-1.14282	9.01034e-07	0.000153234	2.71312e-06	0.000582431	0.759562	Ornithorhynchus_anatinus	85
Brain	FTMres	ENSG00000144451	NULLmodel	0.594075	9.16256e-07	0.000153825	4.11569e-06	0.000728311	0.376592	Microcebus_murinus	75
Brain	FTMres	ENSG00000109339	OU	1.20661	9.80026e-07	0.000162449	7.15645e-06	0.00100767	0.828172	Mustela_sibirica	89
Brain	FTMres	ENSG00000100427	NULLmodel	-1.2492	1.11563e-06	0.000178342	3.45538e-06	0.000669614	0.852325	Rhinolophus_sinicus	88
Brain	FTMres	ENSG00000175697	OU	-0.258208	1.11676e-06	0.000178342	3.25546e-05	0.00245385	0.164237	Meles_meles	79
Brain	FTMres	ENSG00000276429	OU	1.13176	1.10715e-06	0.000178342	3.63756e-06	0.000680484	0.773137	Paguma_larvata	85
Brain	FTMres	ENSG00000150093	NULLmodel	-1.3627	1.17081e-06	0.00018472	3.18523e-06	0.000662073	0.918351	Monodelphis_domestica	89
Brain	FTMres	ENSG00000111229	NULLmodel	-0.989552	1.22429e-06	0.000189028	5.71541e-06	0.000865281	0.66307	Pipistrellus_javanicus	88
Brain	FTMres	ENSG00000253506	NULLmodel	-2.39998	1.22698e-06	0.000189028	5.17252e-06	0.000836787	1.45267	Pipistrellus_javanicus	75
Brain	FTMres	ENSG00000091542	NULLmodel	1.039	1.24956e-06	0.000190267	3.95987e-06	0.00072389	0.715922	Mustela_sibirica	89
Brain	FTMres	ENSG00000100243	NULLmodel	0.853486	1.52955e-06	0.000228878	5.85943e-06	0.000871923	0.587665	Mustela_sibirica	85
Brain	FTMres	ENSG00000185798	NULLmodel	-0.628996	1.53809e-06	0.000228878	4.53975e-06	0.000772052	0.401839	Muntiacus_muntjak	74
Brain	FTMres	ENSG00000111652	NULLmodel	1.18056	1.61792e-06	0.000233849	1.43643e-05	0.00150481	0.828223	Mustela_sibirica	90
Brain	FTMres	ENSG00000139880	NULLmodel	0.601045	1.61933e-06	0.000233849	7.30183e-06	0.0010148	0.409768	Myocastor_coypus	83
Brain	FTMres	ENSG00000141527	NULLmodel	0.737692	1.62507e-06	0.000233849	5.09186e-06	0.000836787	0.494072	Rhinolophus_sinicus	82
Brain	FTMres	ENSG00000055044	OU	-0.881711	1.69784e-06	0.000236524	9.89966e-06	0.00122298	0.62309	Mustela_sibirica	91
Brain	FTMres	ENSG00000105520	NULLmodel	0.978788	1.68465e-06	0.000236524	5.45506e-06	0.00086065	0.684383	Erinaceus_europaeus	87
Brain	FTMres	ENSG00000126822	OU	-1.02427	1.668e-06	0.000236524	4.60775e-06	0.000773571	0.697243	Homo_sapiens	90
Brain	FTMres	ENSG00000141542	OU	1.08492	1.75455e-06	0.000241851	5.176e-06	0.000836787	0.650067	Atelerix_albiventris	69
Brain	FTMres	ENSG00000105696	NULLmodel	1.4914	1.85421e-06	0.000252926	6.52045e-06	0.000948491	1.04287	Mustela_sibirica	86
Brain	FTMres	ENSG00000276231	NULLmodel	-0.319208	1.87721e-06	0.000253423	8.37512e-06	0.00109911	0.220581	Nyctereutes_procyonoides	83
Brain	FTMres	ENSG00000275911	NULLmodel	-1.01055	1.93179e-06	0.000258131	9.24361e-06	0.00115281	0.717731	Hystrix_brachyura	88
Brain	FTMres	ENSG00000285641	OU	-1.30792	1.97138e-06	0.00026076	5.74872e-06	0.000865281	0.89292	Arctonyx_collaris	88
Brain	FTMres	ENSG00000064787	OU	-1.54858	2.12855e-06	0.000270831	2.06237e-05	0.00191537	1.10527	Murina_leucogaster	90
Brain	FTMres	ENSG00000103089	NULLmodel	-1.03269	2.10985e-06	0.000270831	1.06006e-05	0.00128337	0.724112	Homo_sapiens	90
Brain	FTMres	ENSG00000166819	OU	1.02116	2.13025e-06	0.000270831	1.60805e-05	0.00160744	0.710538	Eonycteris_spelaea	85
Brain	FTMres	ENSG00000242689	OU	-0.88791	2.12657e-06	0.000270831	1.05968e-05	0.00128337	0.60311	Ursus_americanus	76
Brain	FTMres	ENSG00000127838	OU	1.34766	2.19101e-06	0.000275877	1.08903e-05	0.00128476	0.957672	Mustela_sibirica	88
Brain	FTMres	ENSG00000088881	OU	0.865223	2.4112e-06	0.000299472	6.46649e-06	0.000948491	0.590252	Mustela_sibirica	77
Brain	FTMres	ENSG00000109971	NULLmodel	-1.5173	2.48628e-06	0.000299472	7.8168e-06	0.0010445	1.08255	Mustela_sibirica	87
Brain	FTMres	ENSG00000127863	OU	-0.663628	2.52093e-06	0.000299472	1.93302e-05	0.00184766	0.457395	Arctonyx_collaris	86
Brain	FTMres	ENSG00000143126	NULLmodel	1.1317	2.50085e-06	0.000299472	2.77138e-05	0.00229692	0.807138	Tylonycteris_robustula	86
Brain	FTMres	ENSG00000158234	NULLmodel	-1.21653	2.52267e-06	0.000299472	2.4288e-05	0.00212034	0.844768	Atelerix_albiventris	88
Brain	FTMres	ENSG00000180929	OU	-0.826509	2.53848e-06	0.000299472	1.21283e-05	0.00134503	0.519931	Homo_sapiens	70
Brain	FTMres	ENSG00000148346	NULLmodel	1.45957	2.60186e-06	0.000299566	6.59127e-06	0.000948491	1.03221	Sus_scrofa	87
Brain	FTMres	ENSG00000155093	NULLmodel	1.40204	2.56771e-06	0.000299566	1.2531e-05	0.00134503	0.895828	Mustela_sibirica	78
Brain	FTMres	ENSG00000187800	NULLmodel	-0.5939	2.6079e-06	0.000299566	9.23764e-06	0.00115281	0.422623	Tylonycteris_robustula	85
Brain	FTMres	ENSG00000100003	OU	-1.12979	2.71388e-06	0.000306365	7.50437e-06	0.00102364	0.809939	Myotis_laniger	87
Brain	FTMres	ENSG00000105707	NULLmodel	1.32754	2.71253e-06	0.000306365	7.12804e-06	0.00100767	0.955792	Myotis_brandtii	89
Brain	FTMres	ENSG00000116985	NULLmodel	0.636545	2.77165e-06	0.000310212	1.16985e-05	0.00134379	0.38327	Kerivoula_hardwickii	68
Brain	FTMres	ENSG00000134873	OU	-1.77986	2.88733e-06	0.000317728	8.48907e-06	0.00109911	1.19822	Macaca_fascicularis	80
Brain	FTMres	ENSG00000198794	NULLmodel	0.877918	2.8759e-06	0.000317728	1.2069e-05	0.00134503	0.63064	Mustela_sibirica	87
Brain	FTMres	ENSG00000165091	BM	0.592414	2.95979e-06	0.000320318	1.424e-05	0.00150381	0.963188	Rhinolophus_stheno	69
Brain	FTMres	ENSG00000176485	NULLmodel	-1.42747	2.93625e-06	0.000320318	1.60432e-05	0.00160744	1.00538	Homo_sapiens	86
Brain	FTMres	ENSG00000002586	NULLmodel	-1.9775	3.02786e-06	0.000324999	7.63001e-06	0.00103005	1.13771	Cynopterus_sphinx	71
Brain	FTMres	ENSG00000100216	NULLmodel	-1.20308	3.08336e-06	0.000325618	8.56125e-06	0.00109911	0.840168	Oryctolagus_cuniculus	88
Brain	FTMres	ENSG00000182253	OU	1.10778	3.0622e-06	0.000325618	7.36206e-06	0.0010148	0.80257	Mustela_sibirica	90
Brain	FTMres	ENSG00000165617	OU	0.599036	3.17716e-06	0.000332023	1.24178e-05	0.00134503	0.435423	Mustela_sibirica	89
Brain	FTMres	ENSG00000226479	NULLmodel	-1.30008	3.19472e-06	0.000332023	8.4918e-06	0.00109911	0.791643	Homo_sapiens	71
Brain	FTMres	ENSG00000167972	OU	1.11271	3.25001e-06	0.000335109	1.47993e-05	0.00152596	0.809935	Vulpes_vulpes	90
Brain	FTMres	ENSG00000122965	OU	-0.719131	3.32464e-06	0.000340126	1.21015e-05	0.00134503	0.516579	Homo_sapiens	90
Brain	FTMres	ENSG00000187122	NULLmodel	0.881681	3.49073e-06	0.00035435	1.18552e-05	0.00134503	0.625001	Myotis_pilosus	82
Brain	FTMres	ENSG00000181191	OU	-2.07457	3.53072e-06	0.000355652	1.14804e-05	0.0013304	1.32953	Myocastor_coypus	74
Brain	FTMres	ENSG00000125170	OU	0.953602	3.68399e-06	0.000368259	1.24574e-05	0.00134503	0.696537	Mustela_sibirica	90
Brain	FTMres	ENSG00000189403	OU	-1.3381	3.82695e-06	0.000379651	1.07805e-05	0.00128337	0.920139	Mustela_sibirica	87
Brain	FTMres	ENSG00000021488	NULLmodel	0.972534	3.86941e-06	0.000379686	0.000340313	0.0112699	0.665476	Muntiacus_muntjak	86
Brain	FTMres	ENSG00000184271	NULLmodel	0.937111	3.88529e-06	0.000379686	4.28233e-05	0.00293598	0.671025	Mustela_sibirica	89
Brain	FTMres	ENSG00000100483	OU	-0.771226	4.06085e-06	0.000385907	1.07285e-05	0.00128337	0.559504	Mustela_sibirica	88
Brain	FTMres	ENSG00000118640	NULLmodel	-1.2715	4.00376e-06	0.000385907	2.37004e-05	0.00208339	0.928722	Pipistrellus_javanicus	87
Brain	FTMres	ENSG00000171055	NULLmodel	1.1577	4.06684e-06	0.000385907	1.52208e-05	0.00154509	0.847618	Dasypus_novemcinctus	89
Brain	FTMres	ENSG00000169515	NULLmodel	-0.803632	4.04352e-06	0.000385907	1.79197e-05	0.00173821	0.54433	Papio_anubis	77
Brain	FTMres	ENSG00000117448	NULLmodel	-1.30916	4.15493e-06	0.000391431	1.77332e-05	0.00173296	0.942713	Pipistrellus_javanicus	89
Brain	FTMres	ENSG00000245848	NULLmodel	0.718024	4.22214e-06	0.00039212	3.15772e-05	0.00244643	0.480975	Mustela_sibirica	78
Brain	FTMres	ENSG00000286169	NULLmodel	0.58638	4.20894e-06	0.00039212	0.000140917	0.00667602	0.382219	Meles_meles	68
Brain	FTMres	ENSG00000105642	OU	1.09691	4.36267e-06	0.000399504	1.10602e-05	0.00129316	0.777897	Taphozous_melanopogon	79
Brain	FTMres	ENSG00000162413	OU	0.774537	4.33398e-06	0.000399504	5.13674e-05	0.00323392	0.569441	Mustela_sibirica	89
Brain	FTMres	ENSG00000106397	OU	-0.963467	4.56862e-06	0.000412722	1.34345e-05	0.00143028	0.695304	Pachyuromys_duprasi	87
Brain	FTMres	ENSG00000131477	NULLmodel	-1.15502	4.57004e-06	0.000412722	2.49939e-05	0.00215326	0.854027	Taphozous_melanopogon	87
Brain	FTMres	ENSG00000122512	NULLmodel	1.04384	4.61685e-06	0.000414093	2.15585e-05	0.00196689	0.775074	Mustela_sibirica	91
Brain	FTMres	ENSG00000163950	OU	0.958502	4.84632e-06	0.000431718	1.50941e-05	0.0015442	0.696935	Mustela_sibirica	86
Brain	FTMres	ENSG00000104375	NULLmodel	-0.512445	4.97534e-06	0.000437132	1.85931e-05	0.00179027	0.363566	Microcebus_murinus	81
Brain	FTMres	ENSG00000151327	NULLmodel	-1.2235	4.94355e-06	0.000437132	1.47304e-05	0.00152596	0.885824	Myotis_muricola	87
Brain	FTMres	ENSG00000165626	OU	-0.439871	5.00724e-06	0.000437132	2.90569e-05	0.00234473	0.315665	Arctonyx_collaris	89
Brain	FTMres	ENSG00000108352	OU	1.13409	5.29185e-06	0.000458919	1.69755e-05	0.00168405	0.825725	Myotis_pilosus	86
Brain	FTMres	ENSG00000081059	NULLmodel	-0.357568	5.53252e-06	0.000476634	8.00759e-05	0.00448117	0.266173	Neovison_vison	86
Brain	FTMres	ENSG00000124333	NULLmodel	-1.1048	5.67851e-06	0.000477229	2.32885e-05	0.00208339	0.825937	Taphozous_melanopogon	88
Brain	FTMres	ENSG00000132793	OU	-0.503424	5.66757e-06	0.000477229	3.12441e-05	0.00244643	0.366069	Meles_meles	84
Brain	FTMres	ENSG00000152359	NULLmodel	-0.615105	5.67863e-06	0.000477229	3.13272e-05	0.00244643	0.455796	Mustela_sibirica	86
Brain	FTMres	ENSG00000167699	NULLmodel	-1.54587	5.72165e-06	0.000477229	7.14684e-05	0.00412281	1.04833	Sus_scrofa	84
Brain	FTMres	ENSG00000274495	NULLmodel	-0.913898	5.6999e-06	0.000477229	2.16291e-05	0.00196689	0.592596	Muntiacus_muntjak	71
Brain	FTMres	ENSG00000143612	NULLmodel	0.770302	5.8081e-06	0.000481374	3.75058e-05	0.00267023	0.576538	Mustela_sibirica	89
Brain	FTMres	ENSG00000166387	NULLmodel	-0.862017	5.87088e-06	0.000483517	2.90983e-05	0.00234473	0.634434	Ursus_americanus	90
Brain	FTMres	ENSG00000125775	NULLmodel	1.07704	6.09285e-06	0.000498662	1.73292e-05	0.00170621	0.737189	Dasypus_novemcinctus	76
Brain	FTMres	ENSG00000069122	NULLmodel	-0.800332	6.36079e-06	0.000514164	3.56214e-05	0.00260593	0.605528	Pachyuromys_duprasi	91
Brain	FTMres	ENSG00000128052	NULLmodel	-0.481191	6.35458e-06	0.000514164	1.95652e-05	0.00185657	0.363736	Pachyuromys_duprasi	90
Brain	FTMres	ENSG00000171570	NULLmodel	-1.1282	6.40124e-06	0.000514259	4.2134e-05	0.00290444	0.818848	Myotis_chinensis	83
Brain	FTMres	ENSG00000102230	NULLmodel	-0.799212	6.48711e-06	0.00051472	2.00422e-05	0.00187467	0.59368	Erinaceus_europaeus	85
Brain	FTMres	ENSG00000147724	NULLmodel	0.830576	6.45223e-06	0.00051472	2.35183e-05	0.00208339	0.619335	Cryptomys_damarensis	86
Brain	FTMres	ENSG00000242247	NULLmodel	-1.11073	6.52489e-06	0.00051472	1.99132e-05	0.00187467	0.794849	Muntiacus_muntjak	84
Brain	FTMres	ENSG00000112782	NULLmodel	-0.413892	6.94482e-06	0.000544565	4.64863e-05	0.00301355	0.287695	Eutamias_sibiricus	84
Brain	FTMres	ENSG00000128891	NULLmodel	-1.267	7.06951e-06	0.000551043	6.08033e-05	0.00365238	0.952797	Taphozous_melanopogon	85
Brain	FTMres	ENSG00000146192	NULLmodel	-0.646574	7.15996e-06	0.000554791	2.93651e-05	0.00234473	0.466118	Myocastor_coypus	82
Brain	FTMres	ENSG00000139726	OU	-0.934179	7.51114e-06	0.000578579	4.3675e-05	0.00294806	0.700672	Petaurus_breviceps	88
Brain	FTMres	ENSG00000126705	OU	0.641162	7.56741e-06	0.000579504	3.53142e-05	0.00259797	0.473788	Mustela_sibirica	85
Brain	FTMres	ENSG00000134697	NULLmodel	-1.02702	7.87634e-06	0.000588671	2.66491e-05	0.00225187	0.785492	Pipistrellus_javanicus	91
Brain	FTMres	ENSG00000139626	NULLmodel	-0.694608	7.90364e-06	0.000588671	4.54432e-05	0.00300545	0.503356	Hystrix_brachyura	83
Brain	FTMres	ENSG00000144848	OU	-1.08723	7.80459e-06	0.000588671	2.25852e-05	0.00203967	0.827068	Pipistrellus_javanicus	90
Brain	FTMres	ENSG00000141744	NULLmodel	1.63995	7.91188e-06	0.000588671	2.61667e-05	0.00223956	1.22275	Pongo_abelii	87
Brain	FTMres	ENSG00000184828	NULLmodel	0.647272	7.77602e-06	0.000588671	2.11299e-05	0.00194857	0.492046	Vulpes_lagopus	89
Brain	FTMres	ENSG00000130475	OU	-0.712746	8.06564e-06	0.00059672	3.41011e-05	0.00255174	0.540874	Pachyuromys_duprasi	86
Brain	FTMres	ENSG00000130045	OU	0.861285	8.26744e-06	0.000608214	2.71795e-05	0.00227134	0.595342	Rhinolophus_thomasi	74
Brain	FTMres	ENSG00000169562	OU	-1.17014	8.47196e-06	0.000616335	4.4765e-05	0.00300545	0.844109	Homo_sapiens	85
Brain	FTMres	ENSG00000284194	NULLmodel	-1.38725	8.43975e-06	0.000616335	2.72318e-05	0.00227134	1.01645	Pipistrellus_javanicus	80
Brain	FTMres	ENSG00000111341	NULLmodel	-1.37366	8.66657e-06	0.00062701	3.19179e-05	0.00244643	1.02841	Petaurus_breviceps	86
Brain	FTMres	ENSG00000163492	OU	-0.434764	8.80165e-06	0.000629823	4.21415e-05	0.00290444	0.318877	Sciurus_vulgaris	84
Brain	FTMres	ENSG00000278195	OU	1.00077	8.77808e-06	0.000629823	3.143e-05	0.00244643	0.711986	Myotis_brandtii	78
Brain	FTMres	ENSG00000280951	OU	0.709621	8.99931e-06	0.000640467	0.000185229	0.00774945	0.534016	Mustela_sibirica	87
Brain	FTMres	ENSG00000099282	NULLmodel	-1.06873	9.22037e-06	0.000645673	2.37057e-05	0.00208339	0.812822	Homo_sapiens	91
Brain	FTMres	ENSG00000160050	NULLmodel	-1.10423	9.16451e-06	0.000645673	2.93526e-05	0.00234473	0.844063	Pipistrellus_javanicus	88
Brain	FTMres	ENSG00000285516	OU	0.911132	9.18128e-06	0.000645673	2.95589e-05	0.0023459	0.572845	Chlorocebus_sabaeus	68
Brain	FTMres	ENSG00000170364	NULLmodel	1.13249	9.26971e-06	0.000645675	2.66545e-05	0.00225187	0.865577	Murina_leucogaster	87
Brain	FTMres	ENSG00000113532	OU	-0.488184	9.90703e-06	0.000686416	5.71526e-05	0.00346488	0.358664	Muntiacus_muntjak	80
Brain	FTMres	ENSG00000066136	NULLmodel	0.871545	1.02344e-05	0.000705368	3.45869e-05	0.00255885	0.675009	Dasypus_novemcinctus	91
Brain	FTMres	ENSG00000147955	OU	1.07271	1.03999e-05	0.000709304	6.88495e-05	0.00398931	0.830743	Mustela_sibirica	90
Brain	FTMres	ENSG00000179314	NULLmodel	-0.849316	1.03891e-05	0.000709304	3.26056e-05	0.00245385	0.658182	Callithrix_jacchus	89
Brain	FTMres	ENSG00000174306	NULLmodel	0.777799	1.06204e-05	0.000720594	3.7364e-05	0.00267023	0.597062	Rhinolophus_thomasi	89
Brain	FTMres	ENSG00000136856	OU	-1.09419	1.06938e-05	0.00072183	4.50282e-05	0.00300545	0.849702	Tylonycteris_robustula	90
Brain	FTMres	ENSG00000131979	NULLmodel	0.458833	1.12267e-05	0.000747636	2.90328e-05	0.00234473	0.337824	Myocastor_coypus	88
Brain	FTMres	ENSG00000162971	OU	-0.78386	1.12113e-05	0.000747636	6.33577e-05	0.00375416	0.606406	Dasypus_novemcinctus	89
Brain	FTMres	ENSG00000172531	OU	-0.857548	1.12474e-05	0.000747636	4.36383e-05	0.00294806	0.642911	Pipistrellus_javanicus	80
Brain	FTMres	ENSG00000178467	NULLmodel	1.02117	1.13714e-05	0.000752061	2.84724e-05	0.00234473	0.788756	Pipistrellus_javanicus	88
Brain	FTMres	ENSG00000198944	NULLmodel	1.268	1.14506e-05	0.000753493	4.18302e-05	0.00290444	0.883964	Pipistrellus_javanicus	77
Brain	FTMres	ENSG00000092841	NULLmodel	-1.4834	1.16467e-05	0.000762568	0.00162994	0.0312963	1.10066	Cynopterus_sphinx	82
Brain	FTMres	ENSG00000197859	NULLmodel	0.845999	1.17638e-05	0.000766404	3.19465e-05	0.00244643	0.652921	Myotis_brandtii	88
Brain	FTMres	ENSG00000119760	OU	0.971966	1.18878e-05	0.000770644	3.61223e-05	0.0026279	0.753573	Nyctereutes_procyonoides	90
Brain	FTMres	ENSG00000113712	OU	-1.23112	1.1987e-05	0.000773249	4.17469e-05	0.00290444	0.953431	Mustela_sibirica	89
Brain	FTMres	ENSG00000100364	NULLmodel	1.06991	1.23177e-05	0.000778791	5.27644e-05	0.00329024	0.830031	Monodelphis_domestica	89
Brain	FTMres	ENSG00000105989	OU	-0.516764	1.22941e-05	0.000778791	9.08046e-05	0.0048733	0.365815	Callithrix_jacchus	77
Brain	FTMres	ENSG00000114698	NULLmodel	1.02781	1.23204e-05	0.000778791	3.45076e-05	0.00255885	0.782128	Cavia_porcellus	88
Brain	FTMres	ENSG00000115825	OU	-0.579924	1.24288e-05	0.000778791	4.57414e-05	0.00300997	0.450181	Mustela_putorius	87
Brain	FTMres	ENSG00000137124	NULLmodel	1.09811	1.23368e-05	0.000778791	3.2208e-05	0.00245212	0.744058	Mesocricetus_auratus	76
Brain	FTMres	ENSG00000143179	NULLmodel	-0.684244	1.24892e-05	0.000778791	3.74535e-05	0.00267023	0.534904	Mustela_sibirica	89
Brain	FTMres	ENSG00000163050	OU	1.4133	1.24349e-05	0.000778791	9.89064e-05	0.0052225	1.06455	Mustela_sibirica	89
Brain	FTMres	ENSG00000116147	OU	0.719389	1.2913e-05	0.000801402	0.000193836	0.00803255	0.547851	Rhinolophus_thomasi	85
Brain	FTMres	ENSG00000149452	NULLmodel	-0.958067	1.33541e-05	0.00081886	4.62004e-05	0.00301355	0.706801	Pipistrellus_javanicus	83
Brain	FTMres	ENSG00000157483	OU	-0.606897	1.33794e-05	0.00081886	5.27443e-05	0.00329024	0.473768	Mustela_sibirica	86
Brain	FTMres	ENSG00000258790	NULLmodel	-0.559641	1.33819e-05	0.00081886	0.000145783	0.0067118	0.438457	Pipistrellus_javanicus	88
Brain	FTMres	ENSG00000077152	NULLmodel	1.63617	1.3487e-05	0.000821453	4.1547e-05	0.00290444	1.25961	Muntiacus_muntjak	87
Brain	FTMres	ENSG00000117245	OU	0.95485	1.36137e-05	0.00082533	9.47445e-05	0.00504341	0.745491	Mustela_sibirica	87
Brain	FTMres	ENSG00000004139	NULLmodel	0.635346	1.38487e-05	0.000834844	0.000103492	0.00537791	0.501172	Ornithorhynchus_anatinus	90
Brain	FTMres	ENSG00000204052	NULLmodel	-1.07801	1.38981e-05	0.000834844	3.99062e-05	0.00282471	0.844655	Paguma_larvata	89
Brain	FTMres	ENSG00000139842	OU	-0.886933	1.41611e-05	0.000845664	4.75631e-05	0.00305313	0.637581	Mustela_sibirica	78
Brain	FTMres	ENSG00000160963	NULLmodel	0.813288	1.4272e-05	0.000845664	0.000210501	0.00840407	0.591326	Pachyuromys_duprasi	81
Brain	FTMres	ENSG00000165246	NULLmodel	0.921133	1.45628e-05	0.000859007	0.000154626	0.00702599	0.576572	Erinaceus_amurensis	68
Brain	FTMres	ENSG00000277641	NULLmodel	0.769389	1.47113e-05	0.000863874	5.32964e-05	0.00329513	0.578721	Acomys_cahirinus	78
Brain	FTMres	ENSG00000008118	NULLmodel	1.05532	1.51128e-05	0.000883491	3.75199e-05	0.00267023	0.82359	Mustela_sibirica	87
Brain	FTMres	ENSG00000115109	NULLmodel	-0.589372	1.52432e-05	0.000887156	6.19963e-05	0.00370704	0.437946	Pachyuromys_duprasi	87
Brain	FTMres	ENSG00000158445	OU	0.978393	1.5391e-05	0.000891791	2.47643e-05	0.00214761	0.760198	Dasypus_novemcinctus	87
Brain	FTMres	ENSG00000117305	NULLmodel	-0.769175	1.60503e-05	0.000925898	8.67642e-05	0.0047204	0.585504	Rhinolophus_luctus	87
Brain	FTMres	ENSG00000261408	OU	-1.26745	1.62151e-05	0.000931303	0.000153184	0.00698935	0.977435	Muntiacus_muntjak	82
Brain	FTMres	ENSG00000148908	OU	-1.2428	1.63281e-05	0.000933698	8.16043e-05	0.004528	0.987986	Pachyuromys_duprasi	89
Brain	FTMres	ENSG00000158122	NULLmodel	-1.02195	1.67798e-05	0.000955354	4.52669e-05	0.00300545	0.777528	Acomys_cahirinus	86
Brain	FTMres	ENSG00000114812	OU	0.891661	1.75609e-05	0.000991209	6.86748e-05	0.00398931	0.700086	Cynopterus_sphinx	83
Brain	FTMres	ENSG00000144579	OU	-0.763323	1.75035e-05	0.000991209	7.64463e-05	0.00433361	0.593669	Homo_sapiens	86
Brain	FTMres	ENSG00000164823	OU	-0.974859	1.77382e-05	0.000996916	4.63667e-05	0.00301355	0.775078	Mustela_sibirica	88
Brain	FTMres	ENSG00000104368	NULLmodel	-0.762558	1.80714e-05	0.0010113	5.04267e-05	0.00320552	0.60973	Mustela_sibirica	91
Brain	FTMres	ENSG00000073584	NULLmodel	-0.855907	1.84084e-05	0.00102578	0.00014122	0.00667602	0.685459	Erinaceus_europaeus	91
Brain	FTMres	ENSG00000108821	NULLmodel	-0.772447	1.84989e-05	0.00102646	9.63231e-05	0.00510669	0.575131	Callosciurus_erythraeus	75
Brain	FTMres	ENSG00000087448	NULLmodel	0.886871	1.88051e-05	0.00103661	0.000109472	0.00553488	0.706098	Mustela_sibirica	88
Brain	FTMres	ENSG00000144504	NULLmodel	0.574741	1.88403e-05	0.00103661	4.35863e-05	0.00294806	0.450861	Nyctereutes_procyonoides	84
Brain	FTMres	ENSG00000280165	OU	1.01693	1.91198e-05	0.00104759	0.000472641	0.0140036	0.773414	Paguma_larvata	83
Brain	FTMres	ENSG00000172458	OU	1.2402	1.92439e-05	0.00104999	5.09217e-05	0.00322135	0.897621	Arctonyx_collaris	78
Brain	FTMres	ENSG00000101811	NULLmodel	-0.823858	1.94242e-05	0.00105107	7.3266e-05	0.00420797	0.639236	Graphiurus_kelleni	82
Brain	FTMres	ENSG00000145723	NULLmodel	-0.584635	1.94233e-05	0.00105107	6.30486e-05	0.00375282	0.467925	Vulpes_vulpes	89
Brain	FTMres	ENSG00000079435	NULLmodel	-1.07618	2.01476e-05	0.00108573	4.80244e-05	0.00306771	0.855165	Homo_sapiens	91
Brain	FTMres	ENSG00000070526	NULLmodel	0.292671	2.06443e-05	0.00110342	0.000527439	0.0151134	0.196236	Ursus_americanus	70
Brain	FTMres	ENSG00000187398	OU	-1.05571	2.05676e-05	0.00110342	8.39434e-05	0.00461865	0.788933	Pongo_abelii	83
Brain	FTMres	ENSG00000197375	NULLmodel	-1.15513	2.08701e-05	0.00111095	5.5692e-05	0.00339203	0.841683	Tupaia_belangeri	84
Brain	FTMres	ENSG00000143994	NULLmodel	-0.969662	2.09603e-05	0.00111124	8.83253e-05	0.00477942	0.718493	Pachyuromys_duprasi	79
Brain	FTMres	ENSG00000117614	NULLmodel	-1.0019	2.11113e-05	0.00111473	7.69724e-05	0.00434463	0.808811	Pipistrellus_javanicus	90
Brain	FTMres	ENSG00000186184	OU	-1.87669	2.17145e-05	0.00113741	6.65672e-05	0.00392656	1.44272	Taphozous_melanopogon	79
Brain	FTMres	ENSG00000253626	OU	-1.92172	2.16394e-05	0.00113741	5.35662e-05	0.00329513	1.48659	Taphozous_melanopogon	82
Brain	FTMres	ENSG00000157103	NULLmodel	1.04356	2.24359e-05	0.00117051	4.68488e-05	0.00302209	0.825486	Ursus_americanus	86
Brain	FTMres	ENSG00000141971	OU	-1.08639	2.29031e-05	0.00118454	8.54118e-05	0.00467978	0.876098	Pipistrellus_javanicus	88
Brain	FTMres	ENSG00000144843	NULLmodel	-1.14042	2.28395e-05	0.00118454	0.000157837	0.00707555	0.897326	Pachyuromys_duprasi	84
Brain	FTMres	ENSG00000213123	NULLmodel	-1.3586	2.32533e-05	0.00119413	5.46528e-05	0.00334429	1.0499	Pipistrellus_javanicus	82
Brain	FTMres	ENSG00000155666	NULLmodel	0.887709	2.33854e-05	0.00119478	6.81226e-05	0.00398931	0.71899	Ursus_americanus	88
Brain	FTMres	ENSG00000187601	OU	1.4019	2.34486e-05	0.00119478	0.000131483	0.00644859	1.067	Microcebus_murinus	80
Brain	FTMres	ENSG00000066322	NULLmodel	-1.36282	2.37512e-05	0.00120001	0.000105759	0.00543968	1.07849	Homo_sapiens	86
Brain	FTMres	ENSG00000132517	OU	-1.12309	2.36986e-05	0.00120001	6.85365e-05	0.00398931	0.906047	Ursus_americanus	86
Brain	FTMres	ENSG00000173039	NULLmodel	-0.739817	2.38261e-05	0.00120001	0.000975866	0.022271	0.597978	Mustela_sibirica	88
Brain	FTMres	ENSG00000171914	OU	0.560029	2.43362e-05	0.00122101	5.35978e-05	0.00329513	0.43391	Petaurus_breviceps	83
Brain	FTMres	ENSG00000132563	OU	0.505936	2.45388e-05	0.00122647	0.000114019	0.00572063	0.409032	Myotis_brandtii	87
Brain	FTMres	ENSG00000168490	NULLmodel	0.57365	2.51868e-05	0.00125407	0.000125421	0.0062448	0.462468	Mustela_sibirica	87
Brain	FTMres	ENSG00000089159	NULLmodel	0.829026	2.54008e-05	0.00125994	5.89539e-05	0.00355761	0.67457	Murina_hilgendorfi	90
Brain	FTMres	ENSG00000171246	NULLmodel	1.18211	2.57417e-05	0.00127186	0.000281044	0.0102379	0.951892	Mustela_sibirica	84
Brain	FTMres	ENSG00000196954	NULLmodel	-0.699726	2.58354e-05	0.00127186	0.000471464	0.0140036	0.542764	Mustela_sibirica	80
Brain	FTMres	ENSG00000182551	NULLmodel	1.17622	2.70433e-05	0.00132634	0.000309037	0.010815	0.954409	Myotis_chinensis	88
Brain	FTMres	ENSG00000166432	NULLmodel	-0.801001	2.83121e-05	0.00138338	0.000237427	0.00928091	0.591346	Cavia_porcellus	75
Brain	FTMres	ENSG00000242498	OU	-1.22328	2.9217e-05	0.00142229	0.000135858	0.00656478	0.949039	Erinaceus_amurensis	79
Brain	FTMres	ENSG00000013374	NULLmodel	-0.767939	2.96496e-05	0.00143801	8.28342e-05	0.00457685	0.628919	Aselliscus_stoliczkanus	90
Brain	FTMres	ENSG00000134917	OU	0.844093	2.98199e-05	0.00144093	8.91782e-05	0.00480572	0.65258	Pongo_abelii	75
Brain	FTMres	ENSG00000123815	NULLmodel	-0.968182	2.99451e-05	0.00144166	7.93264e-05	0.00445828	0.759448	Atelerix_albiventris	84
Brain	FTMres	ENSG00000139579	NULLmodel	-0.965108	3.00986e-05	0.00144374	7.36183e-05	0.00420975	0.787406	Pipistrellus_javanicus	88
Brain	FTMres	ENSG00000145439	OU	-0.80688	3.11501e-05	0.00148872	0.00013286	0.00648387	0.638249	Cavia_porcellus	87
Brain	FTMres	ENSG00000113763	OU	0.719836	3.21745e-05	0.00153209	0.000784371	0.0194533	0.589666	Sciurus_vulgaris	86
Brain	FTMres	ENSG00000104381	NULLmodel	0.796134	3.24639e-05	0.00154027	0.000104385	0.00540285	0.649637	Ursus_americanus	84
Brain	FTMres	ENSG00000118898	OU	0.665763	3.26007e-05	0.00154118	8.1368e-05	0.004528	0.550708	Mustela_sibirica	90
Brain	FTMres	ENSG00000085563	NULLmodel	-0.716536	3.32101e-05	0.00156406	0.000168432	0.00737664	0.53198	Macaca_fascicularis	76
Brain	FTMres	ENSG00000140682	NULLmodel	-0.629762	3.34116e-05	0.00156406	0.000133193	0.00648387	0.517493	Monodelphis_domestica	87
Brain	FTMres	ENSG00000285920	OU	-0.46761	3.34431e-05	0.00156406	0.000341222	0.0112699	0.365546	Sciurus_vulgaris	82
Brain	FTMres	ENSG00000123297	NULLmodel	-0.922801	3.41674e-05	0.00158876	0.000140382	0.00667602	0.766738	Pipistrellus_javanicus	90
Brain	FTMres	ENSG00000120053	NULLmodel	-0.906287	3.42138e-05	0.00158876	7.42202e-05	0.00422571	0.74095	Petaurus_breviceps	90
Brain	FTMres	ENSG00000131055	OU	-0.901221	3.55593e-05	0.00162872	0.000287696	0.0103784	0.743383	Paguma_larvata	86
Brain	FTMres	ENSG00000179071	OU	-0.426273	3.53769e-05	0.00162872	0.00015506	0.00702599	0.32755	Ursus_americanus	73
Brain	FTMres	ENSG00000205744	OU	-0.46201	3.54753e-05	0.00162872	0.000125961	0.00624796	0.363452	Arctonyx_collaris	78
Brain	FTMres	ENSG00000256349	NULLmodel	0.760024	3.5572e-05	0.00162872	0.000179567	0.00763868	0.625587	Mustela_sibirica	87
Brain	FTMres	ENSG00000102024	NULLmodel	-0.877384	3.64232e-05	0.00166189	0.000145323	0.0067118	0.701818	Pipistrellus_javanicus	86
Brain	FTMres	ENSG00000156218	OU	0.524714	3.67063e-05	0.00166899	8.68741e-05	0.0047204	0.392874	Atelerix_albiventris	69
Brain	FTMres	ENSG00000095209	NULLmodel	-0.733144	3.70711e-05	0.00167161	0.000128848	0.00634309	0.588175	Erinaceus_amurensis	80
Brain	FTMres	ENSG00000110934	NULLmodel	-0.590183	3.71469e-05	0.00167161	0.000160223	0.00711226	0.474901	Pachyuromys_duprasi	84
Brain	FTMres	ENSG00000175970	NULLmodel	-0.829451	3.7036e-05	0.00167161	9.31353e-05	0.00497798	0.657196	Taphozous_melanopogon	83
Brain	FTMres	ENSG00000242866	NULLmodel	0.346489	3.76984e-05	0.00169062	0.000210588	0.00840407	0.266508	Rhinolophus_luctus	69
Brain	FTMres	ENSG00000187796	NULLmodel	-0.765392	3.8551e-05	0.00172295	0.000319595	0.0109225	0.633578	Mustela_sibirica	87
Brain	FTMres	ENSG00000128283	NULLmodel	-1.21036	3.90534e-05	0.00172976	0.000197655	0.00813928	0.954772	Homo_sapiens	86
Brain	FTMres	ENSG00000139168	NULLmodel	-0.952824	3.90995e-05	0.00172976	0.000103043	0.00537587	0.780649	Pipistrellus_javanicus	89
Brain	FTMres	ENSG00000283903	OU	-0.606252	3.90416e-05	0.00172976	0.000155941	0.00704154	0.485069	Graphiurus_kelleni	83
Brain	FTMres	ENSG00000174059	NULLmodel	-0.855689	3.94732e-05	0.00174041	0.000138189	0.00662853	0.716441	Procavia_capensis	90
Brain	FTMres	ENSG00000119509	OU	-0.559064	4.02293e-05	0.00176779	0.00018381	0.00771472	0.452887	Arctonyx_collaris	88
Brain	FTMres	ENSG00000129515	OU	-0.891073	4.08122e-05	0.00178741	0.000182418	0.00770567	0.687619	Mustela_sibirica	81
Brain	FTMres	ENSG00000167461	NULLmodel	-1.2242	4.15495e-05	0.00180761	0.000218813	0.00865667	0.932308	Arctonyx_collaris	79
Brain	FTMres	ENSG00000182199	NULLmodel	0.956005	4.29169e-05	0.00186092	0.000102432	0.00536538	0.800531	Taphozous_melanopogon	89
Brain	FTMres	ENSG00000198355	NULLmodel	-1.02759	4.311e-05	0.00186312	0.0001078	0.00549275	0.803207	Homo_sapiens	76
Brain	FTMres	ENSG00000163072	OU	-0.550017	4.39197e-05	0.00189187	0.000207129	0.00839428	0.464782	Pachyuromys_duprasi	91
Brain	FTMres	ENSG00000156973	NULLmodel	-0.817485	4.44899e-05	0.00191015	0.000183437	0.00771472	0.688493	Mustela_sibirica	89
Brain	FTMres	ENSG00000048140	OU	-1.15489	4.51233e-05	0.00191856	0.000105927	0.00543968	0.93848	Taphozous_melanopogon	84
Brain	FTMres	ENSG00000136319	NULLmodel	-0.693107	4.51253e-05	0.00191856	0.00013408	0.00650288	0.583146	Mustela_sibirica	87
Brain	FTMres	ENSG00000189334	NULLmodel	-1.17407	4.49989e-05	0.00191856	0.000157163	0.00707235	0.942363	Muntiacus_muntjak	84
Brain	FTMres	ENSG00000059915	NULLmodel	0.930719	4.52782e-05	0.00191883	0.000146076	0.0067118	0.784428	Mustela_sibirica	88
Brain	FTMres	ENSG00000148700	NULLmodel	-0.797182	4.5715e-05	0.00192546	0.000142238	0.00667602	0.674187	Paguma_larvata	91
Brain	FTMres	ENSG00000149929	NULLmodel	-1.01076	4.57287e-05	0.00192546	0.000127257	0.00628839	0.847142	Petaurus_breviceps	87
Brain	FTMres	ENSG00000076554	OU	-1.01119	4.61468e-05	0.00192588	0.000207693	0.00839428	0.805556	Taphozous_melanopogon	83
Brain	FTMres	ENSG00000112357	NULLmodel	-0.814297	4.60389e-05	0.00192588	9.98709e-05	0.00525225	0.682606	Graphiurus_kelleni	89
Brain	FTMres	ENSG00000172037	OU	-0.706044	4.61799e-05	0.00192588	0.00019354	0.00803255	0.595153	Mustela_sibirica	89
Brain	FTMres	ENSG00000082781	NULLmodel	-0.917574	4.67308e-05	0.00194266	0.000113565	0.00571976	0.746806	Pteromys_volans	88
Brain	FTMres	ENSG00000105767	OU	-0.732076	4.69488e-05	0.00194555	0.000158315	0.00707555	0.619445	Mustela_sibirica	90
Brain	FTMres	ENSG00000105963	NULLmodel	-1.42147	4.78043e-05	0.00197476	0.000180191	0.00763868	1.18246	Ornithorhynchus_anatinus	85
Brain	FTMres	ENSG00000138134	NULLmodel	-0.824402	4.84093e-05	0.00198721	0.000107373	0.00549237	0.666156	Atelerix_albiventris	89
Brain	FTMres	ENSG00000165443	NULLmodel	-0.623866	4.82701e-05	0.00198721	0.00017801	0.00763868	0.529191	Mustela_sibirica	91
Brain	FTMres	ENSG00000151023	NULLmodel	-0.930892	4.9282e-05	0.00201671	0.000180248	0.00763868	0.786069	Erinaceus_amurensis	87
Brain	FTMres	ENSG00000185104	NULLmodel	-0.927786	5.07949e-05	0.00207215	0.000160133	0.00711226	0.785229	Rhinolophus_sinicus	90
Brain	FTMres	ENSG00000101367	NULLmodel	-1.04245	5.17036e-05	0.00209616	0.000108386	0.0055012	0.856783	Vulpes_vulpes	86
Brain	FTMres	ENSG00000119599	NULLmodel	-0.687911	5.15905e-05	0.00209616	0.000326332	0.0110422	0.583774	Callosciurus_erythraeus	89
Brain	FTMres	ENSG00000260230	NULLmodel	1.1153	5.31824e-05	0.00213627	0.000222627	0.00875467	0.926097	Taphozous_melanopogon	85
Brain	FTMres	ENSG00000278712	OU	-1.11273	5.30805e-05	0.00213627	0.000222231	0.00875467	0.944722	Erinaceus_amurensis	88
Brain	FTMres	ENSG00000281244	OU	0.644314	5.30264e-05	0.00213627	0.000139431	0.00666367	0.538784	Ursus_americanus	87
Brain	FTMres	ENSG00000104112	NULLmodel	-0.814864	5.5221e-05	0.00218473	0.000180002	0.00763868	0.696847	Tylonycteris_robustula	89
Brain	FTMres	ENSG00000138279	OU	0.991238	5.5223e-05	0.00218473	0.000188647	0.00786728	0.845785	Mustela_sibirica	90
Brain	FTMres	ENSG00000165215	NULLmodel	0.797328	5.51541e-05	0.00218473	0.0001235	0.00617265	0.648886	Taphozous_melanopogon	78
Brain	FTMres	ENSG00000183067	NULLmodel	0.461815	5.50192e-05	0.00218473	0.00117368	0.0254881	0.377699	Sus_scrofa	82
Brain	FTMres	ENSG00000197705	OU	-0.621139	5.50359e-05	0.00218473	0.000232496	0.00911538	0.496416	Arctonyx_collaris	86
Brain	FTMres	ENSG00000115841	NULLmodel	-0.497022	5.55773e-05	0.00219212	0.000210332	0.00840407	0.420442	Ornithorhynchus_anatinus	85
Brain	FTMres	ENSG00000135446	OU	-0.834371	5.65169e-05	0.00221515	0.000302888	0.0107198	0.707379	Taphozous_melanopogon	88
Brain	FTMres	ENSG00000188803	OU	0.84292	5.66687e-05	0.00221515	0.000143996	0.0067118	0.680064	Neovison_vison	83
Brain	FTMres	ENSG00000215271	OU	-0.475199	5.65156e-05	0.00221515	0.000169094	0.00738097	0.405654	Sciurus_vulgaris	87
Brain	FTMres	ENSG00000090520	OU	-0.864459	5.76687e-05	0.00222109	0.000337578	0.0112699	0.740927	Hipposideros_pratti	91
Brain	FTMres	ENSG00000112378	OU	0.831242	5.75044e-05	0.00222109	0.000176489	0.00760237	0.701732	Atelerix_albiventris	89
Brain	FTMres	ENSG00000147536	OU	-0.652901	5.74203e-05	0.00222109	0.000252229	0.009681	0.51635	Ornithorhynchus_anatinus	79
Brain	FTMres	ENSG00000165060	OU	-0.603619	5.71294e-05	0.00222109	0.000145147	0.0067118	0.501272	Rhinolophus_luctus	84
Brain	FTMres	ENSG00000177105	NULLmodel	-1.08136	5.71942e-05	0.00222109	0.000257979	0.0097637	0.928676	Pipistrellus_javanicus	91
Brain	FTMres	ENSG00000122035	OU	-0.822909	5.86305e-05	0.00225152	0.000136865	0.00658914	0.683688	Aselliscus_stoliczkanus	86
Brain	FTMres	ENSG00000168067	OU	-1.10637	5.99266e-05	0.00229456	0.000199111	0.00814799	0.90539	Arctonyx_collaris	84
Brain	FTMres	ENSG00000156076	OU	0.886289	6.01356e-05	0.00229585	0.000507052	0.0146252	0.744567	Arctonyx_collaris	82
Brain	FTMres	ENSG00000143294	NULLmodel	0.55381	6.03906e-05	0.00229888	0.00100682	0.0226998	0.476586	Taphozous_melanopogon	90
Brain	FTMres	ENSG00000074964	NULLmodel	-0.734814	6.07967e-05	0.00230763	0.000414871	0.012813	0.625525	Murina_leucogaster	88
Brain	FTMres	ENSG00000185900	NULLmodel	-0.822852	6.14072e-05	0.00232091	0.000141793	0.00667602	0.68757	Muntiacus_muntjak	87
Brain	FTMres	ENSG00000111802	NULLmodel	0.90156	6.23686e-05	0.00234689	0.000162036	0.00714432	0.776693	Mustela_sibirica	90
Brain	FTMres	ENSG00000138821	NULLmodel	0.629032	6.32703e-05	0.00236794	0.000171646	0.00744275	0.491235	Mustela_sibirica	83
Brain	FTMres	ENSG00000174672	OU	0.578883	6.32898e-05	0.00236794	0.000145387	0.0067118	0.482443	Ursus_americanus	80
Brain	FTMres	ENSG00000168487	NULLmodel	-1.04504	6.53449e-05	0.00243177	0.000171577	0.00744275	0.886844	Pachyuromys_duprasi	85
Brain	FTMres	ENSG00000276907	NULLmodel	-0.580312	6.5367e-05	0.00243177	0.000425005	0.0130644	0.489846	Ursus_americanus	88
Brain	FTMres	ENSG00000114993	NULLmodel	-0.92906	6.62877e-05	0.00245903	0.000200625	0.00818439	0.805545	Ursus_americanus	90
Brain	FTMres	ENSG00000174744	NULLmodel	-0.989522	6.7297e-05	0.00248942	0.00286694	0.0447468	0.850402	Anourosorex_squamipes	87
Brain	FTMres	ENSG00000065615	NULLmodel	-0.751781	6.89014e-05	0.00254159	0.000161683	0.00714432	0.651242	Vulpes_vulpes	90
Brain	FTMres	ENSG00000076043	NULLmodel	-0.923133	7.03996e-05	0.00258956	0.000167948	0.00737664	0.803527	Pipistrellus_javanicus	91
Brain	FTMres	ENSG00000144645	OU	-0.594217	7.18161e-05	0.00263426	0.000266832	0.009881	0.501643	Taphozous_melanopogon	87
Brain	FTMres	ENSG00000008710	OU	1.00438	7.36571e-05	0.00269424	0.000475619	0.0140241	0.850727	Mustela_sibirica	86
Brain	FTMres	ENSG00000047662	NULLmodel	0.516206	7.5355e-05	0.00273101	0.000211145	0.00840407	0.439972	Plecotus_auritus	85
Brain	FTMres	ENSG00000121966	OU	-0.599632	7.54193e-05	0.00273101	0.000206936	0.00839428	0.521225	Cynopterus_sphinx	88
Brain	FTMres	ENSG00000135838	NULLmodel	-0.984699	7.54965e-05	0.00273101	0.000309456	0.010815	0.85147	Pteromys_volans	88
Brain	FTMres	ENSG00000163322	NULLmodel	-0.585548	7.48778e-05	0.00273101	0.000493332	0.0143879	0.50465	Myotis_chinensis	85
Brain	FTMres	ENSG00000123338	OU	-0.454039	7.6047e-05	0.00274335	0.000218045	0.00865242	0.376119	Ursus_americanus	82
Brain	FTMres	ENSG00000141933	OU	-1.04106	7.69225e-05	0.00276731	0.000298563	0.0105953	0.882905	Mustela_sibirica	83
Brain	FTMres	ENSG00000120278	NULLmodel	-0.500527	7.8124e-05	0.00278677	0.000309707	0.010815	0.436931	Sciurus_vulgaris	88
Brain	FTMres	ENSG00000129596	NULLmodel	-1.09299	7.77174e-05	0.00278677	0.000257825	0.0097637	0.956058	Mustela_sibirica	91
Brain	FTMres	ENSG00000160410	OU	-0.820758	7.81883e-05	0.00278677	0.000146596	0.00671213	0.716111	Petaurus_breviceps	87
Brain	FTMres	ENSG00000164061	NULLmodel	0.974157	7.83149e-05	0.00278677	0.000690435	0.0182634	0.848298	Oryctolagus_cuniculus	88
Brain	FTMres	ENSG00000105397	NULLmodel	0.834795	7.86772e-05	0.00279208	0.000197144	0.00813928	0.723331	Mustela_sibirica	86
Brain	FTMres	ENSG00000115486	NULLmodel	0.780374	8.12838e-05	0.00287679	0.000319452	0.0109225	0.684638	Mustela_sibirica	91
Brain	FTMres	ENSG00000095585	NULLmodel	-0.469768	8.16132e-05	0.00288066	0.000540214	0.0153369	0.413262	Ursus_americanus	91
Brain	FTMres	ENSG00000081479	NULLmodel	0.749078	8.20749e-05	0.00288917	0.000315571	0.0109034	0.600159	Vulpes_lagopus	84
Brain	FTMres	ENSG00000162302	NULLmodel	0.579049	8.23574e-05	0.00289134	0.000316597	0.0109101	0.493986	Mustela_sibirica	81
Brain	FTMres	ENSG00000136026	NULLmodel	0.666007	8.31726e-05	0.00290949	0.000682809	0.0181735	0.578625	Mustela_sibirica	86
Brain	FTMres	ENSG00000262911	NULLmodel	-0.805679	8.33188e-05	0.00290949	0.000175995	0.00760237	0.70581	Procavia_capensis	87
Brain	FTMres	ENSG00000138036	OU	-0.708797	8.35766e-05	0.00291073	0.000253025	0.009681	0.613672	Miniopterus_fuliginosus	87
Brain	FTMres	ENSG00000171016	NULLmodel	-0.632562	8.43819e-05	0.00293098	0.00033217	0.0111532	0.530568	Muntiacus_muntjak	78
Brain	FTMres	ENSG00000236802	OU	0.958898	8.55222e-05	0.00296273	0.000267218	0.009881	0.806246	Muntiacus_muntjak	77
Brain	FTMres	ENSG00000139915	OU	-0.568261	8.80456e-05	0.0030421	0.000244469	0.00947138	0.457377	Arctonyx_collaris	78
Brain	FTMres	ENSG00000273079	NULLmodel	0.761257	8.93541e-05	0.00307919	0.000198466	0.00814704	0.635458	Taphozous_melanopogon	79
Brain	FTMres	ENSG00000156515	NULLmodel	-0.502521	9.00879e-05	0.00309633	0.000423482	0.0130482	0.442756	Mustela_sibirica	90
Brain	FTMres	ENSG00000117643	OU	0.675763	9.05705e-05	0.00310476	0.00066122	0.0179813	0.59267	Mustela_sibirica	87
Brain	FTMres	ENSG00000095303	NULLmodel	-0.881411	9.10707e-05	0.00310565	0.00026787	0.009881	0.777081	Neovison_vison	88
Brain	FTMres	ENSG00000109113	OU	-0.859744	9.09827e-05	0.00310565	0.000409329	0.0127018	0.750336	Mustela_sibirica	89
Brain	FTMres	ENSG00000116478	NULLmodel	-0.944375	9.23109e-05	0.00313769	0.000330223	0.0111164	0.792409	Mustela_sibirica	84
Brain	FTMres	ENSG00000188338	NULLmodel	-0.934973	9.24894e-05	0.00313769	0.000349505	0.0114134	0.818627	Dasypus_novemcinctus	88
Brain	FTMres	ENSG00000108387	NULLmodel	-1.55184	9.3346e-05	0.00315857	0.000241317	0.009377	1.36476	Pipistrellus_javanicus	88
Brain	FTMres	ENSG00000100100	OU	-0.678044	9.36873e-05	0.00315991	0.000263686	0.0098375	0.598539	Mustela_sibirica	89
Brain	FTMres	ENSG00000131781	OU	0.708935	9.40632e-05	0.00315991	0.000314493	0.0109034	0.61454	Hipposideros_larvatus	88
Brain	FTMres	ENSG00000136895	NULLmodel	0.801272	9.41097e-05	0.00315991	0.00034583	0.01135	0.711096	Ornithorhynchus_anatinus	90
Brain	FTMres	ENSG00000163873	NULLmodel	0.617707	9.52658e-05	0.00317431	0.00162196	0.0311888	0.506774	Homo_sapiens	74
Brain	FTMres	ENSG00000167889	NULLmodel	0.595879	9.52315e-05	0.00317431	0.000259187	0.00976934	0.525743	Myotis_brandtii	88
Brain	FTMres	ENSG00000186310	NULLmodel	1.35782	9.48685e-05	0.00317431	0.000210352	0.00840407	1.02699	Rhinolophus_luctus	69
Brain	FTMres	ENSG00000288427	NULLmodel	0.616322	9.6298e-05	0.00320056	0.000909983	0.0215874	0.54394	Mustela_sibirica	89
Brain	FTMres	ENSG00000185551	NULLmodel	1.02622	9.66586e-05	0.00320442	0.000290728	0.0104232	0.851763	Mustela_sibirica	74
Brain	FTMres	ENSG00000119004	NULLmodel	-0.70954	9.72997e-05	0.00321752	0.000245195	0.00947147	0.584722	Myocastor_coypus	87
Brain	FTMres	ENSG00000164889	NULLmodel	-0.750991	9.78774e-05	0.00322847	0.00030822	0.010815	0.659897	Pipistrellus_javanicus	87
Brain	FTMres	ENSG00000107625	OU	-0.939339	9.84884e-05	0.00324047	0.000282146	0.0102379	0.834379	Petaurus_breviceps	90
Brain	FTMres	ENSG00000196704	NULLmodel	-1.00507	9.94969e-05	0.00326544	0.000263538	0.0098375	0.875978	Muntiacus_muntjak	87
Brain	FTMres	ENSG00000113732	OU	1.68552	0.000100465	0.00328896	0.000249655	0.00961538	1.45182	Myocastor_coypus	87
Brain	FTMres	ENSG00000075223	OU	0.602062	0.000101114	0.00330198	0.000289036	0.0103981	0.494572	Tylonycteris_robustula	80
Brain	FTMres	ENSG00000154330	OU	-0.703309	0.000101711	0.00331321	0.000341994	0.0112699	0.600459	Pan_troglodytes	84
Brain	FTMres	ENSG00000076003	NULLmodel	-0.805729	0.000102781	0.00333975	0.000325055	0.0110275	0.709812	Ornithorhynchus_anatinus	87
Brain	FTMres	ENSG00000102178	NULLmodel	-1.09041	0.000103143	0.0033432	0.000279917	0.0102379	0.950153	Mustela_sibirica	87
Brain	FTMres	ENSG00000125845	NULLmodel	-0.368195	0.000105069	0.00337527	0.000497221	0.014437	0.316526	Myotis_pilosus	86
Brain	FTMres	ENSG00000176087	NULLmodel	-0.66276	0.000105421	0.00337527	0.000260842	0.00978719	0.56603	Mustela_sibirica	83
Brain	FTMres	ENSG00000187123	NULLmodel	-0.649371	0.000105413	0.00337527	0.000369114	0.011818	0.528796	Muntiacus_muntjak	79
Brain	FTMres	ENSG00000230930	NULLmodel	-0.990389	0.000104954	0.00337527	0.000451975	0.0137642	0.819635	Cryptomys_damarensis	77
Brain	FTMres	ENSG00000157851	NULLmodel	0.83794	0.000106657	0.00340322	0.000320292	0.0109225	0.733621	Myocastor_coypus	88
Brain	FTMres	ENSG00000198435	NULLmodel	-0.696212	0.000106814	0.00340322	0.000337988	0.0112699	0.581731	Monodelphis_domestica	79
Brain	FTMres	ENSG00000197901	NULLmodel	-1.0572	0.00010749	0.00341647	0.000272439	0.0100213	0.913624	Cryptomys_damarensis	90
Brain	FTMres	ENSG00000283900	OU	0.561827	0.000107985	0.00342387	0.000365406	0.0117279	0.449548	Mustela_sibirica	73
Brain	FTMres	ENSG00000143079	OU	-0.538272	0.000108767	0.00344035	0.000238663	0.00930147	0.481284	Mustela_sibirica	90
Brain	FTMres	ENSG00000187676	NULLmodel	-0.881287	0.000110605	0.00349006	0.000623585	0.017243	0.773011	Pachyuromys_duprasi	89
Brain	FTMres	ENSG00000073111	NULLmodel	0.674646	0.000112485	0.00349133	0.000831357	0.0202353	0.601183	Cynopterus_sphinx	88
Brain	FTMres	ENSG00000107897	NULLmodel	-0.89805	0.000112489	0.00349133	0.00040422	0.012603	0.779896	Mustela_sibirica	89
Brain	FTMres	ENSG00000114737	NULLmodel	-0.441576	0.000112167	0.00349133	0.000378732	0.0120669	0.392984	Muntiacus_muntjak	91
Brain	FTMres	ENSG00000117425	NULLmodel	0.53961	0.000113243	0.00349133	0.000350774	0.0114263	0.437624	Myotis_brandtii	76
Brain	FTMres	ENSG00000132702	NULLmodel	-1.39319	0.000111084	0.00349133	0.000298383	0.0105953	1.19879	Homo_sapiens	80
Brain	FTMres	ENSG00000137710	OU	-0.670339	0.000112383	0.00349133	0.000259621	0.00976934	0.598434	Mustela_sibirica	88
Brain	FTMres	ENSG00000170298	NULLmodel	-0.869126	0.000113312	0.00349133	0.000329348	0.0111155	0.771978	Pan_paniscus	89
Brain	FTMres	ENSG00000172346	OU	-0.840481	0.000112646	0.00349133	0.000296442	0.0105774	0.742476	Atelerix_albiventris	90
Brain	FTMres	ENSG00000180817	OU	-1.31256	0.000113193	0.00349133	0.00262015	0.042421	1.16938	Mustela_sibirica	89
Brain	FTMres	ENSG00000187091	OU	-0.660963	0.000111397	0.00349133	0.000470774	0.0140036	0.587101	Pachyuromys_duprasi	87
Brain	FTMres	ENSG00000173327	OU	-0.877279	0.000114861	0.00353077	0.000390776	0.012247	0.750713	Homo_sapiens	86
Brain	FTMres	ENSG00000124208	OU	-0.777743	0.000116828	0.00357993	0.000357849	0.0115781	0.698226	Mustela_sibirica	90
Brain	FTMres	ENSG00000137692	OU	-0.737239	0.000117281	0.00357993	0.000654754	0.0178868	0.631148	Pipistrellus_javanicus	85
Brain	FTMres	ENSG00000241360	NULLmodel	0.823842	0.000119139	0.0036282	0.000967276	0.0222219	0.723484	Callithrix_jacchus	82
Brain	FTMres	ENSG00000276559	OU	0.512784	0.000120302	0.0036551	0.000266317	0.009881	0.434027	Hystrix_brachyura	85
Brain	FTMres	ENSG00000205978	OU	-0.65431	0.000120852	0.00366332	0.000310955	0.0108297	0.58505	Paguma_larvata	88
Brain	FTMres	ENSG00000103966	NULLmodel	0.775919	0.000121386	0.0036638	0.000346798	0.0113533	0.664492	Mustela_sibirica	81
Brain	FTMres	ENSG00000159761	NULLmodel	0.562113	0.000121427	0.0036638	0.000279241	0.0102379	0.411342	Pipistrellus_javanicus	69
Brain	FTMres	ENSG00000083635	NULLmodel	-0.596232	0.000121972	0.00367178	0.000358969	0.0115781	0.536684	Mustela_sibirica	89
Brain	FTMres	ENSG00000172059	NULLmodel	-0.362216	0.000122341	0.00367443	0.000492689	0.0143879	0.317553	Paguma_larvata	86
Brain	FTMres	ENSG00000162976	NULLmodel	0.693084	0.000124225	0.003714	0.000510984	0.0147062	0.608325	Ornithorhynchus_anatinus	85
Brain	FTMres	ENSG00000277069	OU	0.346511	0.000124082	0.003714	0.000390618	0.012247	0.275157	Rhinolophus_thomasi	72
Brain	FTMres	ENSG00000173960	OU	-0.888575	0.000124852	0.00372422	0.000384603	0.0121652	0.753355	Macaca_mulatta	81
Brain	FTMres	ENSG00000168329	NULLmodel	-0.650925	0.000126467	0.00376384	0.000474736	0.0140241	0.587595	Tylonycteris_robustula	88
Brain	FTMres	ENSG00000116685	OU	0.460262	0.000127211	0.00376883	0.000381392	0.0120928	0.40638	Anourosorex_squamipes	87
Brain	FTMres	ENSG00000162433	OU	1.01934	0.000126976	0.00376883	0.000283017	0.0102379	0.910386	Mustela_sibirica	86
Brain	FTMres	ENSG00000176903	NULLmodel	1.54119	0.000128127	0.00378481	0.000456965	0.0138277	1.35204	Mustela_sibirica	82
Brain	FTMres	ENSG00000234669	OU	-1.65983	0.000128328	0.00378481	0.000320286	0.0109225	1.2366	Bos_taurus	70
Brain	FTMres	ENSG00000147533	NULLmodel	-1.55591	0.00012892	0.00379371	0.000255654	0.00973194	1.35594	Muntiacus_muntjak	82
Brain	FTMres	ENSG00000108010	NULLmodel	-0.863312	0.000129737	0.00380922	0.000358664	0.0115781	0.776772	Pipistrellus_javanicus	88
Brain	FTMres	ENSG00000163219	NULLmodel	-0.433963	0.000130318	0.0038177	0.00046462	0.0139546	0.393282	Pachyuromys_duprasi	89
Brain	FTMres	ENSG00000157191	NULLmodel	-0.545297	0.000131234	0.00383595	0.000352237	0.0114455	0.475922	Callithrix_jacchus	85
Brain	FTMres	ENSG00000104131	OU	-0.849268	0.000132323	0.00385142	0.000291325	0.0104232	0.765944	Mustela_sibirica	91
Brain	FTMres	ENSG00000126861	NULLmodel	-0.655125	0.000132351	0.00385142	0.000282476	0.0102379	0.545586	Ornithorhynchus_anatinus	72
Brain	FTMres	ENSG00000168286	OU	0.848149	0.000135968	0.00394789	0.000666286	0.0179897	0.757704	Mustela_sibirica	85
Brain	FTMres	ENSG00000106992	NULLmodel	-0.839532	0.000136801	0.00395456	0.000653271	0.0178868	0.758721	Pipistrellus_javanicus	89
Brain	FTMres	ENSG00000185420	OU	1.00683	0.000136752	0.00395456	0.000407842	0.0126857	0.891469	Pipistrellus_javanicus	87
Brain	FTMres	ENSG00000158555	NULLmodel	-0.721164	0.000137353	0.00396175	0.00031487	0.0109034	0.642084	Ornithorhynchus_anatinus	90
Brain	FTMres	ENSG00000136197	NULLmodel	-0.726017	0.000138485	0.00397687	0.000338261	0.0112699	0.658275	Mustela_sibirica	89
Brain	FTMres	ENSG00000150760	NULLmodel	-0.643013	0.000138284	0.00397687	0.000342425	0.0112699	0.533303	Mustela_sibirica	81
Brain	FTMres	ENSG00000177807	NULLmodel	-1.38924	0.000138987	0.00398257	0.000363492	0.0116952	1.1635	Arctonyx_collaris	78
Brain	FTMres	ENSG00000132467	NULLmodel	-0.824697	0.000141554	0.00403986	0.000776636	0.0194533	0.722892	Myocastor_coypus	85
Brain	FTMres	ENSG00000183397	OU	-0.933598	0.000141603	0.00403986	0.00109237	0.0240819	0.784754	Cavia_porcellus	76
Brain	FTMres	ENSG00000136811	NULLmodel	-0.801551	0.000142399	0.00405373	0.000677015	0.0181299	0.729451	Myotis_fimbriatus	91
Brain	FTMres	ENSG00000188313	NULLmodel	0.733382	0.000143361	0.00407227	0.000457228	0.0138277	0.594726	Myocastor_coypus	71
Brain	FTMres	ENSG00000184368	NULLmodel	0.921157	0.000145698	0.00412967	0.000744435	0.0190771	0.83543	Macaca_fascicularis	87
Brain	FTMres	ENSG00000118707	NULLmodel	-0.257126	0.000146101	0.00413216	0.000993248	0.0225809	0.230286	Cryptomys_damarensis	88
Brain	FTMres	ENSG00000129250	NULLmodel	-1.24252	0.000146755	0.0041328	0.000809812	0.0198215	1.11305	Homo_sapiens	88
Brain	FTMres	ENSG00000184867	OU	-0.96652	0.000146563	0.0041328	0.000533771	0.0152188	0.841538	Sciurus_vulgaris	80
Brain	FTMres	ENSG00000205208	NULLmodel	0.704318	0.000147095	0.00413351	0.00034253	0.0112699	0.597443	Taphozous_melanopogon	76
Brain	FTMres	ENSG00000105290	NULLmodel	-0.999538	0.000147856	0.00414599	0.000253576	0.009681	0.914812	Kerivoula_hardwickii	91
Brain	FTMres	ENSG00000013297	NULLmodel	-0.990507	0.000150096	0.0041861	0.000323345	0.0109979	0.889556	Myocastor_coypus	88
Brain	FTMres	ENSG00000076555	NULLmodel	0.673415	0.000150522	0.0041861	0.000549422	0.0155393	0.573139	Oryctolagus_cuniculus	82
Brain	FTMres	ENSG00000102007	NULLmodel	-0.687679	0.00014985	0.0041861	0.000371548	0.0118669	0.619246	Pipistrellus_javanicus	86
Brain	FTMres	ENSG00000153140	NULLmodel	-0.840937	0.000150565	0.0041861	0.000462127	0.0139402	0.76968	Mustela_sibirica	91
Brain	FTMres	ENSG00000134115	NULLmodel	0.772721	0.00015231	0.00422563	0.00039093	0.012247	0.663672	Homo_sapiens	78
Brain	FTMres	ENSG00000141258	NULLmodel	1.06239	0.000154324	0.00427165	0.000670943	0.0180421	0.965675	Mustela_sibirica	89
Brain	FTMres	ENSG00000158270	NULLmodel	-0.548928	0.000154621	0.00427165	0.000488174	0.0143333	0.504292	Hystrix_brachyura	90
Brain	FTMres	ENSG00000162909	OU	-0.591277	0.000155857	0.00428955	0.000584174	0.0163456	0.536093	Ia_io	88
Brain	FTMres	ENSG00000166669	OU	0.556748	0.000155924	0.00428955	0.000500152	0.0144675	0.461377	Heterocephalus_glaber	76
Brain	FTMres	ENSG00000154262	NULLmodel	0.690609	0.000157826	0.00433278	0.000393481	0.0122975	0.530003	Myotis_brandtii	69
Brain	FTMres	ENSG00000167414	NULLmodel	0.930546	0.00015853	0.00434299	0.000440736	0.0134847	0.77997	Taphozous_melanopogon	75
Brain	FTMres	ENSG00000136816	OU	0.772494	0.000159961	0.00436394	0.00120954	0.0259171	0.671757	Mustela_sibirica	82
Brain	FTMres	ENSG00000227500	NULLmodel	-0.747076	0.000159895	0.00436394	0.000610831	0.0169827	0.651913	Taphozous_melanopogon	81
Brain	FTMres	ENSG00000137936	NULLmodel	-0.519124	0.00016102	0.0043837	0.00072544	0.0188641	0.476976	Ursus_americanus	89
Brain	FTMres	ENSG00000204311	NULLmodel	0.526675	0.00016236	0.00441099	0.000468506	0.0140036	0.421979	Muntiacus_muntjak	70
Brain	FTMres	ENSG00000102096	OU	-0.695926	0.000163113	0.00442229	0.000534606	0.0152188	0.623814	Mustela_sibirica	87
Brain	FTMres	ENSG00000101542	OU	-0.440297	0.000165299	0.00445389	0.000454049	0.0137953	0.382674	Ornithorhynchus_anatinus	83
Brain	FTMres	ENSG00000104805	NULLmodel	-0.999979	0.000165036	0.00445389	0.000446211	0.0136204	0.88611	Tylonycteris_robustula	86
Brain	FTMres	ENSG00000171873	NULLmodel	-0.912337	0.000164759	0.00445389	0.000739798	0.0190327	0.799099	Pongo_abelii	83
Brain	FTMres	ENSG00000015133	NULLmodel	-0.458755	0.00016632	0.00446302	0.00068784	0.0182634	0.397932	Cryptomys_damarensis	82
Brain	FTMres	ENSG00000155906	OU	-0.866829	0.000166236	0.00446302	0.000413117	0.012789	0.778258	Cavia_porcellus	90
Brain	FTMres	ENSG00000274811	NULLmodel	-0.862599	0.000167212	0.00447779	0.00103587	0.0232671	0.783143	Petaurus_breviceps	88
Brain	FTMres	ENSG00000148143	NULLmodel	-0.450461	0.000168934	0.00451467	0.000541095	0.0153369	0.41644	Sciurus_vulgaris	91
Brain	FTMres	ENSG00000109956	OU	0.757543	0.000169347	0.00451651	0.000307007	0.010815	0.695243	Mustela_sibirica	88
Brain	FTMres	ENSG00000140545	NULLmodel	-1.13781	0.000169914	0.00452242	0.000386264	0.0121883	1.02244	Paguma_larvata	86
Brain	FTMres	ENSG00000069869	OU	-1.07504	0.000170703	0.0045342	0.00109984	0.0241515	0.898536	Peromyscus_leucopus	79
Brain	FTMres	ENSG00000185813	NULLmodel	0.86199	0.000172858	0.00458215	0.000463075	0.0139402	0.79536	Ornithorhynchus_anatinus	89
Brain	FTMres	ENSG00000135973	NULLmodel	0.593655	0.000176363	0.0046562	0.000904892	0.0215447	0.509253	Cavia_porcellus	73
Brain	FTMres	ENSG00000149599	NULLmodel	-0.942789	0.00017634	0.0046562	0.000567435	0.0159471	0.809251	Pipistrellus_javanicus	82
Brain	FTMres	ENSG00000109046	NULLmodel	-1.15185	0.000178952	0.00470559	0.00046601	0.0139643	1.03708	Mustela_sibirica	87
Brain	FTMres	ENSG00000118515	NULLmodel	-0.858759	0.000178869	0.00470559	0.00043267	0.0132689	0.789445	Mustela_sibirica	90
Brain	FTMres	ENSG00000101945	NULLmodel	0.5559	0.000182338	0.0047588	0.000624146	0.017243	0.513418	Mustela_sibirica	87
Brain	FTMres	ENSG00000122359	OU	-0.856138	0.00018243	0.0047588	0.00171216	0.0322137	0.795748	Hystrix_brachyura	90
Brain	FTMres	ENSG00000142676	OU	-1.8389	0.000182244	0.0047588	0.000798198	0.0196474	1.65354	Atelerix_albiventris	87
Brain	FTMres	ENSG00000158458	NULLmodel	0.54315	0.000182366	0.0047588	0.000691765	0.0182634	0.500694	Tupaia_belangeri	87
Brain	FTMres	ENSG00000112984	OU	-0.212481	0.000183161	0.00476633	0.000670981	0.0180421	0.1882	Graphiurus_kelleni	80
Brain	FTMres	ENSG00000141562	NULLmodel	0.856263	0.000183446	0.00476633	0.000500481	0.0144675	0.788182	Petaurus_breviceps	88
Brain	FTMres	ENSG00000170142	NULLmodel	-0.672402	0.000185451	0.00480888	0.000700119	0.0184098	0.59766	Mustela_sibirica	83
Brain	FTMres	ENSG00000143815	NULLmodel	-0.651972	0.000185992	0.00481336	0.00038047	0.0120928	0.580635	Muntiacus_muntjak	87
Brain	FTMres	ENSG00000166263	NULLmodel	-0.46795	0.000187658	0.0048469	0.000557223	0.0157259	0.42055	Arctonyx_collaris	88
Brain	FTMres	ENSG00000120915	NULLmodel	-0.830364	0.000189116	0.00487496	0.000603292	0.0168087	0.773364	Hystrix_brachyura	90
Brain	FTMres	ENSG00000182866	OU	-0.537267	0.000189811	0.00488326	0.00104389	0.0233066	0.476152	Taphozous_melanopogon	78
Brain	FTMres	ENSG00000107954	NULLmodel	0.946669	0.000190262	0.00488526	0.000476573	0.0140241	0.878274	Mustela_sibirica	89
Brain	FTMres	ENSG00000164442	NULLmodel	0.966016	0.000191817	0.00491553	0.000665661	0.0179897	0.871991	Mustela_sibirica	82
Brain	FTMres	ENSG00000095066	OU	-0.776831	0.000194063	0.00496338	0.000963576	0.0222148	0.699676	Tylonycteris_robustula	86
Brain	FTMres	ENSG00000288297	NULLmodel	-0.518194	0.00019569	0.00499525	0.000618564	0.0171612	0.477999	Dasypus_novemcinctus	87
Brain	ML	ENSG00000170049	OU	-1.38939	1.53862e-09	2.01482e-05	1.83843e-08	0.000240742	0.523817	Callithrix_jacchus	85
Brain	ML	ENSG00000156587	NULLmodel	2.10414	1.13825e-08	7.45266e-05	6.63365e-08	0.000434338	0.830272	Dasypus_novemcinctus	83
Brain	ML	ENSG00000123575	NULLmodel	1.66604	5.50441e-08	0.000240268	2.08405e-07	0.00090969	0.721311	Taphozous_melanopogon	87
Brain	ML	ENSG00000114544	NULLmodel	2.1182	2.54403e-07	0.000416426	2.51199e-06	0.00416656	0.956648	Paguma_larvata	83
Brain	ML	ENSG00000119403	NULLmodel	0.955757	2.28212e-07	0.000416426	1.69991e-06	0.00391658	0.419276	Callithrix_jacchus	82
Brain	ML	ENSG00000185567	NULLmodel	0.760795	1.5585e-07	0.000416426	2.54543e-06	0.00416656	0.313552	Myocastor_coypus	74
Brain	ML	ENSG00000183798	NULLmodel	0.715775	1.86604e-07	0.000416426	3.28649e-06	0.00478185	0.301109	Macaca_mulatta	81
Brain	ML	ENSG00000275744	OU	2.46299	2.54294e-07	0.000416426	1.33101e-06	0.00391658	0.885354	Oryctolagus_cuniculus	75
Brain	ML	ENSG00000100307	NULLmodel	1.63077	3.71187e-07	0.000500501	5.52629e-06	0.00603056	0.766226	Mustela_sibirica	90
Brain	ML	ENSG00000154328	NULLmodel	2.11576	3.82208e-07	0.000500501	1.79454e-06	0.00391658	0.963484	Rhinolophus_stheno	86
Brain	ML	ENSG00000101190	OU	1.90865	5.35482e-07	0.000584344	5.03096e-06	0.00598913	0.894393	Cynopterus_sphinx	87
Brain	ML	ENSG00000172331	OU	-1.28234	5.2371e-07	0.000584344	8.68579e-06	0.00812432	0.610177	Mustela_sibirica	90
Brain	ML	ENSG00000111786	NULLmodel	2.04029	1.2013e-06	0.00121007	3.95282e-06	0.00517622	1.01224	Cynopterus_sphinx	89
Brain	ML	ENSG00000145721	OU	-1.81172	1.97803e-06	0.00172682	1.67432e-05	0.0128972	0.841204	Homo_sapiens	79
Brain	ML	ENSG00000187608	NULLmodel	1.88015	1.95412e-06	0.00172682	1.18533e-05	0.0103479	0.946913	Rhinolophus_thomasi	85
Brain	ML	ENSG00000111181	NULLmodel	1.48098	2.13012e-06	0.00173811	8.44615e-06	0.00812432	0.724976	Hystrix_brachyura	80
Brain	ML	ENSG00000172216	NULLmodel	1.52622	2.25643e-06	0.00173811	2.68807e-05	0.0176001	0.704903	Monodelphis_domestica	79
Brain	ML	ENSG00000119523	OU	-1.28204	2.82544e-06	0.00205551	3.09398e-05	0.0192932	0.662037	Mustela_sibirica	90
Brain	ML	ENSG00000221914	OU	-1.16869	3.20906e-06	0.00221172	5.34768e-05	0.0241475	0.564309	Tylonycteris_robustula	76
Brain	ML	ENSG00000061676	OU	-1.69924	3.91432e-06	0.0025629	0.000119343	0.0372093	0.875625	Mustela_sibirica	82
Brain	ML	ENSG00000069869	OU	-1.75234	4.42447e-06	0.00263356	9.27141e-05	0.0346883	0.85817	Peromyscus_leucopus	79
Brain	ML	ENSG00000170525	NULLmodel	1.32698	4.22482e-06	0.00263356	1.447e-05	0.0118428	0.691347	Mustela_sibirica	86
Brain	ML	ENSG00000116044	NULLmodel	1.2432	5.63463e-06	0.0028379	3.88742e-05	0.0202543	0.656133	Pongo_abelii	91
Brain	ML	ENSG00000153140	OU	-1.385	5.54849e-06	0.0028379	5.55343e-05	0.0242407	0.742585	Mustela_sibirica	91
Brain	ML	ENSG00000176903	OU	2.49219	5.35065e-06	0.0028379	6.49306e-05	0.0274279	1.30104	Mustela_sibirica	82
Brain	ML	ENSG00000237724	NULLmodel	3.82563	5.41683e-06	0.0028379	3.70508e-05	0.0202543	1.89591	Sciurus_vulgaris	78
Brain	ML	ENSG00000175854	NULLmodel	-1.65127	6.17773e-06	0.0029962	2.42048e-05	0.0169922	0.861759	Pteromys_volans	85
Brain	ML	ENSG00000144451	NULLmodel	0.771683	7.14902e-06	0.00322815	0.000194017	0.0438044	0.387118	Microcebus_murinus	75
Brain	ML	ENSG00000257950	NULLmodel	1.49973	6.9275e-06	0.00322815	4.70701e-05	0.0220137	0.76512	Dasypus_novemcinctus	84
Brain	ML	ENSG00000076248	NULLmodel	1.03726	7.81284e-06	0.00337409	2.46546e-05	0.0169922	0.554123	Myotis_chinensis	86
Brain	ML	ENSG00000125775	OU	1.53382	8.38369e-06	0.00337409	3.89711e-05	0.0202543	0.742108	Equus_caballus	76
Brain	ML	ENSG00000144655	NULLmodel	1.02619	8.76052e-06	0.00337409	4.02148e-05	0.0202543	0.554148	Muntiacus_muntjak	89
Brain	ML	ENSG00000284238	OU	1.16531	8.73772e-06	0.00337409	4.37687e-05	0.0212278	0.623704	Vulpes_vulpes	90
Brain	ML	ENSG00000127152	NULLmodel	-1.38139	9.46222e-06	0.00354022	3.39183e-05	0.0201891	0.688534	Rhinolophus_sinicus	68
Brain	ML	ENSG00000100711	NULLmodel	1.94438	1.11937e-05	0.00407171	0.000105463	0.0372093	1.08318	Callithrix_jacchus	90
Brain	ML	ENSG00000136436	NULLmodel	1.95557	1.20598e-05	0.00415586	9.79312e-05	0.0356225	1.03984	Myocastor_coypus	89
Brain	ML	ENSG00000122512	NULLmodel	1.3882	1.31135e-05	0.00418832	6.88878e-05	0.0281902	0.782524	Murina_cyclotis	91
Brain	ML	ENSG00000171497	NULLmodel	-1.05977	1.28702e-05	0.00418832	0.000169998	0.0427574	0.581697	Mustela_sibirica	89
Brain	ML	ENSG00000187288	OU	1.422	1.28454e-05	0.00418832	0.000110864	0.0372093	0.790483	Murina_leucogaster	88
Brain	ML	ENSG00000149474	NULLmodel	1.2376	1.45804e-05	0.00454597	8.52337e-05	0.0338223	0.702624	Vulpes_vulpes	91
Brain	MLres	ENSG00000152556	OU	-2.07613	7.31689e-11	4.79073e-07	9.87809e-10	6.46768e-06	0.69357	Mustela_sibirica	86
Brain	MLres	ENSG00000197245	NULLmodel	-1.29959	6.8108e-11	4.79073e-07	3.41187e-10	4.46784e-06	0.42896	Dasypus_novemcinctus	82
Brain	MLres	ENSG00000158859	NULLmodel	-1.6133	7.42122e-10	3.23936e-06	4.78069e-09	2.08677e-05	0.573897	Homo_sapiens	85
Brain	MLres	ENSG00000117245	NULLmodel	1.81923	1.76685e-09	3.85615e-06	6.446e-09	2.11026e-05	0.682237	Myotis_pilosus	87
Brain	MLres	ENSG00000122512	NULLmodel	1.87138	1.24363e-09	3.85615e-06	8.29428e-09	2.17227e-05	0.70644	Murina_cyclotis	91
Brain	MLres	ENSG00000141959	OU	3.52217	1.56001e-09	3.85615e-06	3.13551e-08	4.56217e-05	1.27651	Plecotus_auritus	85
Brain	MLres	ENSG00000077152	NULLmodel	3.08394	2.9613e-09	5.40859e-06	1.06278e-08	2.31951e-05	1.14273	Muntiacus_muntjak	87
Brain	MLres	ENSG00000120254	NULLmodel	2.52832	3.5042e-09	5.40859e-06	1.40509e-08	2.62852e-05	0.971834	Pachyuromys_duprasi	87
Brain	MLres	ENSG00000164488	NULLmodel	-2.73026	3.71725e-09	5.40859e-06	2.95572e-08	4.56217e-05	0.961367	Muntiacus_muntjak	80
Brain	MLres	ENSG00000106628	BM	2.34035	5.37679e-09	7.04091e-06	0.00217784	0.0473815	2.27325	Taphozous_melanopogon	90
Brain	MLres	ENSG00000047662	NULLmodel	1.03012	1.02072e-08	1.13408e-05	5.77068e-08	7.55671e-05	0.404203	Taphozous_melanopogon	85
Brain	MLres	ENSG00000130164	OU	-1.39486	1.03925e-08	1.13408e-05	2.15916e-07	0.000176714	0.531237	Mustela_sibirica	85
Brain	MLres	ENSG00000117425	NULLmodel	1.15927	2.10913e-08	2.12455e-05	3.23645e-07	0.000235451	0.40061	Mesocricetus_auratus	76
Brain	MLres	ENSG00000026652	OU	-2.04279	3.94573e-08	3.22933e-05	1.47723e-07	0.000148803	0.811735	Homo_sapiens	84
Brain	MLres	ENSG00000100504	OU	2.45865	3.91027e-08	3.22933e-05	1.99249e-07	0.000173944	1.00109	Petaurus_breviceps	86
Brain	MLres	ENSG00000134873	NULLmodel	-2.80773	3.88547e-08	3.22933e-05	1.31479e-07	0.000143477	1.1343	Taphozous_melanopogon	80
Brain	MLres	ENSG00000155897	NULLmodel	2.67269	4.29298e-08	3.30686e-05	1.23959e-07	0.000143477	1.12684	Muntiacus_muntjak	87
Brain	MLres	ENSG00000157191	NULLmodel	-1.06215	4.56446e-08	3.32064e-05	2.4317e-07	0.000187312	0.433375	Callithrix_jacchus	85
Brain	MLres	ENSG00000172031	OU	-2.06047	5.3377e-08	3.6788e-05	1.95816e-07	0.000173944	0.856097	Pachyuromys_duprasi	83
Brain	MLres	ENSG00000197859	NULLmodel	1.44345	6.19316e-08	4.05497e-05	4.24838e-07	0.000278162	0.618172	Callithrix_jacchus	88
Brain	MLres	ENSG00000237834	OU	-2.45778	7.24118e-08	4.51539e-05	5.034e-07	0.000299637	1.03714	Homo_sapiens	89
Brain	MLres	ENSG00000154262	OU	1.26851	7.60577e-08	4.52716e-05	7.62297e-07	0.000372317	0.473288	Murina_leucogaster	69
Brain	MLres	ENSG00000168569	OU	-2.03086	8.29271e-08	4.72144e-05	6.291e-07	0.000343253	0.809082	Rattus_norvegicus	88
Brain	MLres	ENSG00000114737	NULLmodel	-0.822677	1.20235e-07	6.08054e-05	4.71455e-07	0.000293986	0.364653	Muntiacus_muntjak	91
Brain	MLres	ENSG00000118898	OU	1.17756	1.20729e-07	6.08054e-05	3.89386e-07	0.000268369	0.517125	Heterocephalus_glaber	90
Brain	MLres	ENSG00000168118	NULLmodel	1.33618	1.12301e-07	6.08054e-05	8.36436e-07	0.000372317	0.557474	Aselliscus_stoliczkanus	83
Brain	MLres	ENSG00000102934	NULLmodel	-1.86793	1.39681e-07	6.54544e-05	7.52097e-07	0.000372317	0.813994	Homo_sapiens	87
Brain	MLres	ENSG00000163050	NULLmodel	2.2838	1.39956e-07	6.54544e-05	6.24359e-07	0.000343253	1.01437	Murina_leucogaster	89
Brain	MLres	ENSG00000173786	OU	-2.21004	1.52016e-07	6.86431e-05	1.05299e-06	0.000427964	0.962299	Mustela_sibirica	86
Brain	MLres	ENSG00000180929	OU	-1.30119	1.6547e-07	7.22278e-05	1.24608e-06	0.000466212	0.499771	Homo_sapiens	70
Brain	MLres	ENSG00000141179	OU	1.49449	1.81338e-07	7.66009e-05	8.5296e-07	0.000372317	0.651487	Oryctolagus_cuniculus	89
Brain	MLres	ENSG00000105707	NULLmodel	2.09822	2.21245e-07	8.5212e-05	2.41595e-06	0.000771632	0.944031	Oryctolagus_cuniculus	89
Brain	MLres	ENSG00000136521	OU	-1.92924	2.20202e-07	8.5212e-05	8.25629e-07	0.000372317	0.872871	Pipistrellus_javanicus	89
Brain	MLres	ENSG00000278195	NULLmodel	1.58265	2.12451e-07	8.5212e-05	1.40152e-06	0.000489595	0.676218	Ursus_americanus	78
Brain	MLres	ENSG00000132563	OU	0.864181	2.52981e-07	8.95348e-05	4.65451e-06	0.00112872	0.390799	Petaurus_breviceps	87
Brain	MLres	ENSG00000138772	NULLmodel	-1.53169	2.47168e-07	8.95348e-05	1.3578e-06	0.000489595	0.676063	Heterocephalus_glaber	86
Brain	MLres	ENSG00000147724	OU	1.3176	2.52023e-07	8.95348e-05	1.16553e-06	0.000448901	0.591097	Pachyuromys_duprasi	86
Brain	MLres	ENSG00000185798	NULLmodel	-0.967367	2.95666e-07	9.92756e-05	7.82143e-07	0.000372317	0.406679	Taphozous_melanopogon	74
Brain	MLres	ENSG00000114698	NULLmodel	1.67198	3.15963e-07	0.000103438	1.02465e-06	0.000427964	0.755879	Myocastor_coypus	88
Brain	MLres	ENSG00000127920	NULLmodel	-2.10204	3.31074e-07	0.000105742	1.07849e-06	0.000427964	0.936283	Dasypus_novemcinctus	83
Brain	MLres	ENSG00000157483	OU	-0.998475	3.41632e-07	0.000106516	1.93222e-06	0.00063256	0.453873	Mustela_sibirica	86
Brain	MLres	ENSG00000174306	NULLmodel	1.24716	3.61385e-07	0.000110054	1.42074e-06	0.000489595	0.574819	Rhinolophus_thomasi	89
Brain	MLres	ENSG00000109971	NULLmodel	-2.37814	4.5818e-07	0.000136361	1.85822e-06	0.000623932	1.06166	Mustela_sibirica	87
Brain	MLres	ENSG00000013297	NULLmodel	-1.84025	4.765e-07	0.000138661	3.35596e-06	0.000969193	0.854412	Mustela_sibirica	88
Brain	MLres	ENSG00000171714	OU	1.75125	5.94683e-07	0.000169291	3.69059e-06	0.000986291	0.755512	Erinaceus_amurensis	79
Brain	MLres	ENSG00000171914	OU	0.901179	6.13872e-07	0.000171035	2.78823e-06	0.000869331	0.415281	Petaurus_breviceps	83
Brain	MLres	ENSG00000117122	NULLmodel	-1.15559	6.60438e-07	0.000176499	3.04514e-06	0.000927352	0.528352	Eutamias_sibiricus	84
Brain	MLres	ENSG00000140829	OU	1.02572	6.583e-07	0.000176499	9.48393e-05	0.00688528	0.526014	Petaurus_breviceps	90
Brain	MLres	ENSG00000114812	NULLmodel	1.43015	6.8189e-07	0.000178587	3.65791e-06	0.000986291	0.666028	Dasypus_novemcinctus	83
Brain	MLres	ENSG00000148908	OU	-2.02022	9.43581e-07	0.000242278	3.865e-06	0.00101224	0.975636	Taphozous_melanopogon	89
Brain	MLres	ENSG00000100427	NULLmodel	-1.81434	9.85598e-07	0.0002482	3.30601e-06	0.000969193	0.871707	Mustela_sibirica	88
Brain	MLres	ENSG00000105696	NULLmodel	2.19426	1.07293e-06	0.000260904	4.0817e-06	0.00102788	1.03624	Mustela_sibirica	86
Brain	MLres	ENSG00000118939	OU	-1.95562	1.09582e-06	0.000260904	3.69039e-06	0.000986291	0.944138	Pipistrellus_javanicus	87
Brain	MLres	ENSG00000166387	OU	-1.31132	1.0814e-06	0.000260904	7.24437e-06	0.00153008	0.620552	Ursus_americanus	90
Brain	MLres	ENSG00000111341	NULLmodel	-2.10218	1.11652e-06	0.000261087	3.99529e-06	0.00102585	0.996985	Dasypus_novemcinctus	86
Brain	MLres	ENSG00000010278	NULLmodel	-1.66526	1.24964e-06	0.000284779	5.14041e-06	0.00122389	0.813718	Mustela_sibirica	91
Brain	MLres	ENSG00000119820	NULLmodel	-1.63996	1.26133e-06	0.000284779	1.03433e-05	0.00193494	0.778838	Mustela_sibirica	87
Brain	MLres	ENSG00000134115	NULLmodel	1.37052	1.28751e-06	0.00028534	4.27693e-06	0.00105673	0.62437	Homo_sapiens	78
Brain	MLres	ENSG00000141391	OU	-1.47012	1.3074e-06	0.00028534	7.63429e-06	0.00154529	0.624792	Equus_caballus	73
Brain	MLres	ENSG00000137101	OU	1.08847	1.35028e-06	0.000289867	1.07566e-05	0.00198391	0.478219	Ia_io	71
Brain	MLres	ENSG00000066136	NULLmodel	1.33161	1.47197e-06	0.00030596	6.04579e-06	0.00136499	0.660827	Dasypus_novemcinctus	91
Brain	MLres	ENSG00000278615	NULLmodel	-2.94465	1.45769e-06	0.00030596	3.40457e-06	0.000969193	1.2958	Arctonyx_collaris	73
Brain	MLres	ENSG00000154124	NULLmodel	-1.21895	1.55385e-06	0.000317931	6.48531e-06	0.0013969	0.603537	Arctonyx_collaris	91
Brain	MLres	ENSG00000163950	NULLmodel	1.47892	1.60141e-06	0.000322622	8.39838e-06	0.00161731	0.688019	Mustela_sibirica	86
Brain	MLres	ENSG00000065833	OU	-1.36649	1.73247e-06	0.000324766	5.4431e-06	0.00127281	0.651139	Mustela_sibirica	85
Brain	MLres	ENSG00000114544	OU	2.00461	1.73492e-06	0.000324766	6.2837e-06	0.00139466	0.979162	Paguma_larvata	83
Brain	MLres	ENSG00000171243	OU	1.39545	1.73605e-06	0.000324766	3.32861e-05	0.00404418	0.677986	Hipposideros_armiger	84
Brain	MLres	ENSG00000173327	OU	-1.56581	1.70189e-06	0.000324766	8.29334e-06	0.00161731	0.715063	Homo_sapiens	86
Brain	MLres	ENSG00000185133	NULLmodel	-1.58601	1.67641e-06	0.000324766	6.50712e-06	0.0013969	0.787475	Callithrix_jacchus	90
Brain	MLres	ENSG00000151715	NULLmodel	0.716053	1.84883e-06	0.000340992	3.77379e-05	0.0044123	0.351723	Oryctolagus_cuniculus	90
Brain	MLres	ENSG00000141696	NULLmodel	1.55218	1.8871e-06	0.000343217	7.51112e-06	0.00154529	0.757865	Oryctolagus_cuniculus	86
Brain	MLres	ENSG00000147955	OU	1.70597	2.0298e-06	0.000364113	1.22068e-05	0.00222012	0.838747	Anourosorex_squamipes	90
Brain	MLres	ENSG00000055044	NULLmodel	-1.24677	2.10942e-06	0.000373281	7.88142e-06	0.00156375	0.624576	Mustela_sibirica	91
Brain	MLres	ENSG00000178467	NULLmodel	1.59735	2.15074e-06	0.00037552	5.994e-06	0.00136499	0.774014	Pipistrellus_javanicus	88
Brain	MLres	ENSG00000278712	OU	-1.81932	2.42546e-06	0.000412601	1.38282e-05	0.0023517	0.901411	Acomys_cahirinus	88
Brain	MLres	ENSG00000130433	OU	3.41625	2.71515e-06	0.000444436	8.96506e-06	0.00170141	1.58431	Cryptomys_damarensis	76
Brain	MLres	ENSG00000171016	NULLmodel	-1.08365	2.68849e-06	0.000444436	1.36803e-05	0.0023517	0.505726	Heterocephalus_glaber	78
Brain	MLres	ENSG00000182253	OU	1.56275	2.69757e-06	0.000444436	7.67039e-06	0.00154529	0.797533	Dasypus_novemcinctus	90
Brain	MLres	ENSG00000156103	OU	1.55494	2.83451e-06	0.000458245	1.6419e-05	0.00253556	0.771108	Papio_anubis	83
Brain	MLres	ENSG00000128283	NULLmodel	-1.94025	3.02599e-06	0.000483235	2.24e-05	0.00329582	0.926937	Homo_sapiens	86
Brain	MLres	ENSG00000241360	NULLmodel	1.38263	3.07113e-06	0.000484536	1.57167e-05	0.00250988	0.692097	Callithrix_jacchus	82
Brain	MLres	ENSG00000107829	NULLmodel	1.57947	3.13201e-06	0.000488258	1.47203e-05	0.00244003	0.8107	Petaurus_breviceps	90
Brain	MLres	ENSG00000168490	OU	0.88374	3.34841e-06	0.000515853	1.84582e-05	0.00277828	0.446329	Mustela_sibirica	87
Brain	MLres	ENSG00000140564	NULLmodel	1.31622	3.49775e-06	0.000529313	1.28914e-05	0.00228126	0.652097	Mustela_sibirica	88
Brain	MLres	ENSG00000187601	NULLmodel	2.1733	3.51663e-06	0.000529313	2.80225e-05	0.00382244	1.04202	Microcebus_murinus	80
Brain	MLres	ENSG00000185420	NULLmodel	1.71756	3.80204e-06	0.00056577	1.51928e-05	0.00248687	0.855826	Pipistrellus_javanicus	87
Brain	MLres	ENSG00000171208	NULLmodel	1.44128	3.93882e-06	0.000579537	1.26148e-05	0.0022629	0.675734	Homo_sapiens	84
Brain	MLres	ENSG00000158092	OU	-1.16295	4.08365e-06	0.000594171	1.56773e-05	0.00250988	0.598755	Mustela_sibirica	88
Brain	MLres	ENSG00000089159	NULLmodel	1.26867	4.23188e-06	0.000608973	2.06442e-05	0.003072	0.661359	Murina_hilgendorfi	90
Brain	MLres	ENSG00000091622	NULLmodel	1.21845	4.67457e-06	0.000665364	1.30905e-05	0.0022856	0.567042	Dasypus_novemcinctus	79
Brain	MLres	ENSG00000059915	NULLmodel	1.44036	5.25757e-06	0.000724715	1.64584e-05	0.00253556	0.758451	Paguma_larvata	88
Brain	MLres	ENSG00000143153	OU	-1.40472	5.16684e-06	0.000724715	2.51228e-05	0.00353745	0.735973	Mustela_sibirica	91
Brain	MLres	ENSG00000167889	OU	0.989167	5.22743e-06	0.000724715	4.23506e-05	0.00454761	0.509465	Callithrix_jacchus	88
Brain	MLres	ENSG00000148572	OU	-1.27927	5.40069e-06	0.000736688	2.95007e-05	0.00390214	0.670963	Mustela_sibirica	90
Brain	MLres	ENSG00000110934	NULLmodel	-0.91449	5.586e-06	0.000744689	3.18823e-05	0.00402944	0.464365	Pachyuromys_duprasi	84
Brain	MLres	ENSG00000118640	NULLmodel	-1.78371	5.54931e-06	0.000744689	1.45704e-05	0.00244003	0.932205	Pipistrellus_javanicus	87
Brain	MLres	ENSG00000156232	OU	0.990226	5.62995e-06	0.000744689	2.75394e-05	0.00380156	0.513949	Myotis_chinensis	86
Brain	MLres	ENSG00000128045	NULLmodel	-1.41921	5.76433e-06	0.000754839	3.18118e-05	0.00402944	0.734401	Anourosorex_squamipes	89
Brain	MLres	ENSG00000132622	NULLmodel	-0.850695	6.10734e-06	0.000791838	2.50789e-05	0.00353745	0.427052	Mustela_sibirica	81
Brain	MLres	ENSG00000088881	NULLmodel	1.2346	6.55699e-06	0.000825613	1.77996e-05	0.0027103	0.604863	Taphozous_melanopogon	77
Brain	MLres	ENSG00000124208	NULLmodel	-1.29186	6.54154e-06	0.000825613	1.62089e-05	0.00253556	0.676462	Mustela_sibirica	90
Brain	MLres	ENSG00000276429	OU	1.5658	6.43951e-06	0.000825613	2.92503e-05	0.00390214	0.789329	Paguma_larvata	85
Brain	MLres	ENSG00000154016	NULLmodel	-0.852642	6.66909e-06	0.000831731	2.44856e-05	0.0035235	0.429904	Muntiacus_muntjak	75
Brain	MLres	ENSG00000142552	NULLmodel	1.55923	6.73537e-06	0.000832072	2.87082e-05	0.00387561	0.814592	Callithrix_jacchus	87
Brain	MLres	ENSG00000109339	NULLmodel	1.59341	6.99612e-06	0.000840498	3.31366e-05	0.00404418	0.848762	Muntiacus_muntjak	89
Brain	MLres	ENSG00000134202	NULLmodel	-3.35502	6.98511e-06	0.000840498	2.75791e-05	0.00380156	1.77893	Muntiacus_muntjak	87
Brain	MLres	ENSG00000185274	NULLmodel	1.33892	6.8723e-06	0.000840498	5.11534e-05	0.00497539	0.686715	Tylonycteris_robustula	85
Brain	MLres	ENSG00000169562	OU	-1.62665	7.13769e-06	0.000849709	4.20649e-05	0.00454761	0.842464	Homo_sapiens	85
Brain	MLres	ENSG00000100100	OU	-1.09724	7.27627e-06	0.000858403	3.12378e-05	0.00402944	0.581784	Mustela_sibirica	89
Brain	MLres	ENSG00000116985	NULLmodel	0.824097	7.41591e-06	0.000861345	0.00218299	0.0473815	0.388911	Kerivoula_hardwickii	68
Brain	MLres	ENSG00000158458	NULLmodel	0.937956	7.43276e-06	0.000861345	3.50387e-05	0.00416974	0.492661	Heterocephalus_glaber	87
Brain	MLres	ENSG00000184867	NULLmodel	-1.63919	8.00686e-06	0.000919736	2.34933e-05	0.00341828	0.825296	Mustela_sibirica	80
Brain	MLres	ENSG00000119760	NULLmodel	1.39501	8.21476e-06	0.000927005	3.33541e-05	0.00404418	0.750505	Nyctereutes_procyonoides	90
Brain	MLres	ENSG00000127870	OU	-1.84348	8.26612e-06	0.000927005	4.16152e-05	0.00454761	0.975375	Mustela_sibirica	87
Brain	MLres	ENSG00000167601	NULLmodel	-1.09162	8.28252e-06	0.000927005	4.16375e-05	0.00454761	0.582299	Mustela_sibirica	88
Brain	MLres	ENSG00000138413	NULLmodel	-1.27427	8.37262e-06	0.000929148	3.50843e-05	0.00416974	0.657218	Mustela_sibirica	87
Brain	MLres	ENSG00000111802	OU	1.44042	8.54779e-06	0.000940616	4.78557e-05	0.00489761	0.778141	Taphozous_melanopogon	90
Brain	MLres	ENSG00000188803	OU	1.26853	8.95843e-06	0.000977589	3.31798e-05	0.00404418	0.666052	Neovison_vison	83
Brain	MLres	ENSG00000139726	OU	-1.30864	9.45579e-06	0.00101495	4.01095e-05	0.00454761	0.69791	Mustela_sibirica	88
Brain	MLres	ENSG00000163053	OU	1.19269	9.40254e-06	0.00101495	6.71331e-05	0.00585753	0.636957	Taphozous_melanopogon	86
Brain	MLres	ENSG00000155666	OU	1.31071	9.5353e-06	0.00101516	3.15458e-05	0.00402944	0.711434	Ursus_americanus	88
Brain	MLres	ENSG00000141744	OU	2.29052	9.67594e-06	0.00102183	3.88869e-05	0.0045064	1.22557	Pongo_abelii	87
Brain	MLres	ENSG00000156313	NULLmodel	-0.784503	1.00847e-05	0.00105648	6.51566e-05	0.00584401	0.400789	Anourosorex_squamipes	83
Brain	MLres	ENSG00000085563	NULLmodel	-1.11443	1.03728e-05	0.00107392	4.38791e-05	0.00463384	0.514757	Mustela_sibirica	76
Brain	MLres	ENSG00000145375	NULLmodel	-0.936144	1.04152e-05	0.00107392	5.47433e-05	0.00518966	0.503133	Dasypus_novemcinctus	85
Brain	MLres	ENSG00000153814	OU	1.2897	1.05428e-05	0.00107857	5.62767e-05	0.00526388	0.699096	Paguma_larvata	88
Brain	MLres	ENSG00000114738	OU	-0.919704	1.08644e-05	0.00110287	6.91021e-05	0.00588552	0.496841	Mustela_sibirica	88
Brain	MLres	ENSG00000119403	NULLmodel	0.848302	1.14461e-05	0.00113269	4.2368e-05	0.00454761	0.442317	Plecotus_auritus	82
Brain	MLres	ENSG00000141562	NULLmodel	1.39607	1.15414e-05	0.00113269	5.16726e-05	0.00497539	0.764105	Petaurus_breviceps	88
Brain	MLres	ENSG00000173267	NULLmodel	3.15467	1.14248e-05	0.00113269	5.12949e-05	0.00497539	1.64949	Myotis_brandtii	87
Brain	MLres	ENSG00000187288	OU	1.41974	1.12858e-05	0.00113269	8.85049e-05	0.00662269	0.761194	Pongo_abelii	88
Brain	MLres	ENSG00000187800	NULLmodel	-0.81674	1.16039e-05	0.00113269	4.31354e-05	0.00459234	0.430096	Tylonycteris_robustula	85
Brain	MLres	ENSG00000275575	NULLmodel	-1.65359	1.16772e-05	0.00113269	5.50869e-05	0.00518966	0.823711	Petaurus_breviceps	79
Brain	MLres	ENSG00000102024	NULLmodel	-1.28659	1.20032e-05	0.00115575	4.55577e-05	0.00477262	0.689936	Mustela_sibirica	86
Brain	MLres	ENSG00000100364	NULLmodel	1.53588	1.22505e-05	0.00117095	5.73599e-05	0.00532714	0.829981	Monodelphis_domestica	89
Brain	MLres	ENSG00000132842	NULLmodel	-0.96281	1.24322e-05	0.00117971	5.1195e-05	0.00497539	0.516431	Mustela_sibirica	88
Brain	MLres	ENSG00000185033	NULLmodel	0.796532	1.40488e-05	0.00132352	3.53448e-05	0.00416974	0.443213	Eutamias_sibiricus	91
Brain	MLres	ENSG00000280951	OU	0.993006	1.4475e-05	0.00135393	3.20017e-05	0.00402944	0.536411	Mustela_sibirica	87
Brain	MLres	ENSG00000132793	NULLmodel	-0.691764	1.47225e-05	0.00136731	0.000233309	0.0122207	0.370145	Meles_meles	84
Brain	MLres	ENSG00000100441	OU	1.33113	1.52401e-05	0.00140542	5.89044e-05	0.00539408	0.736276	Capra_hircus	89
Brain	MLres	ENSG00000160050	NULLmodel	-1.52328	1.54864e-05	0.00141815	5.02238e-05	0.00497539	0.849078	Pipistrellus_javanicus	88
Brain	MLres	ENSG00000129646	NULLmodel	0.426605	1.56513e-05	0.00141944	4.8546e-05	0.00492798	0.22681	Tylonycteris_robustula	82
Brain	MLres	ENSG00000174059	NULLmodel	-1.27884	1.57174e-05	0.00141944	6.75439e-05	0.00585753	0.708305	Mustela_sibirica	90
Brain	MLres	ENSG00000100034	NULLmodel	-1.37745	1.58668e-05	0.00142312	7.68475e-05	0.00625043	0.763853	Callithrix_jacchus	88
Brain	MLres	ENSG00000140682	NULLmodel	-0.93292	1.63703e-05	0.00145829	0.000121076	0.00772484	0.513304	Monodelphis_domestica	87
Brain	MLres	ENSG00000006016	NULLmodel	1.96492	1.67909e-05	0.00146177	4.20189e-05	0.00454761	1.05709	Erinaceus_amurensis	86
Brain	MLres	ENSG00000103043	OU	1.27328	1.67608e-05	0.00146177	9.13168e-05	0.00679428	0.716154	Tylonycteris_robustula	91
Brain	MLres	ENSG00000113739	NULLmodel	0.896751	1.68237e-05	0.00146177	5.46261e-05	0.00518966	0.489141	Eonycteris_spelaea	86
Brain	MLres	ENSG00000156587	OU	1.71005	1.68559e-05	0.00146177	6.86961e-05	0.00588552	0.907088	Dasypus_novemcinctus	83
Brain	MLres	ENSG00000103089	NULLmodel	-1.36228	1.73078e-05	0.00148134	0.000103591	0.00711362	0.741163	Homo_sapiens	90
Brain	MLres	ENSG00000114841	NULLmodel	0.588474	1.72879e-05	0.00148134	8.39414e-05	0.00647648	0.275265	Myotis_brandtii	70
Brain	MLres	ENSG00000153250	NULLmodel	-0.689816	1.75108e-05	0.00148899	7.19626e-05	0.00607968	0.384429	Mustela_sibirica	90
Brain	MLres	ENSG00000088538	NULLmodel	1.39838	1.88734e-05	0.00154467	8.59673e-05	0.00647678	0.772115	Taphozous_melanopogon	86
Brain	MLres	ENSG00000124333	OU	-1.5011	1.88567e-05	0.00154467	4.04901e-05	0.00454761	0.838738	Mustela_sibirica	88
Brain	MLres	ENSG00000152359	NULLmodel	-0.831102	1.862e-05	0.00154467	6.71696e-05	0.00585753	0.462103	Mustela_sibirica	86
Brain	MLres	ENSG00000168329	OU	-1.07144	1.83631e-05	0.00154467	9.60586e-05	0.00691147	0.58281	Myotis_brandtii	88
Brain	MLres	ENSG00000186188	NULLmodel	1.02969	1.88537e-05	0.00154467	4.62797e-05	0.00480979	0.568477	Myocastor_coypus	87
Brain	MLres	ENSG00000198844	NULLmodel	-0.628295	1.84968e-05	0.00154467	4.23498e-05	0.00454761	0.354094	Paguma_larvata	88
Brain	MLres	ENSG00000105290	NULLmodel	-1.5786	1.92055e-05	0.00156208	9.51689e-05	0.00688528	0.894822	Kerivoula_hardwickii	91
Brain	MLres	ENSG00000214021	NULLmodel	1.6611	1.95e-05	0.00157625	6.9215e-05	0.00588552	0.911144	Myotis_chinensis	85
Brain	MLres	ENSG00000182199	NULLmodel	1.42419	1.9821e-05	0.00158265	8.42698e-05	0.00647648	0.793687	Taphozous_melanopogon	89
Brain	MLres	ENSG00000159346	NULLmodel	-1.34089	2.00101e-05	0.00158808	6.24262e-05	0.00566714	0.740264	Mustela_sibirica	87
Brain	MLres	ENSG00000006210	NULLmodel	-1.84258	2.01682e-05	0.00159098	8.45727e-05	0.00647648	0.990213	Mustela_sibirica	85
Brain	MLres	ENSG00000100243	NULLmodel	1.10556	2.15274e-05	0.00162543	0.000103234	0.00711362	0.606193	Mustela_sibirica	85
Brain	MLres	ENSG00000109113	OU	-1.30966	2.11153e-05	0.00162543	5.0274e-05	0.00497539	0.738278	Mustela_sibirica	89
Brain	MLres	ENSG00000146872	OU	-1.13931	2.10734e-05	0.00162543	4.78728e-05	0.00489761	0.635727	Mustela_sibirica	86
Brain	MLres	ENSG00000176903	NULLmodel	2.405	2.07752e-05	0.00162543	0.000169304	0.0097667	1.30029	Monodelphis_domestica	82
Brain	MLres	ENSG00000174672	OU	0.89485	2.15979e-05	0.00162543	0.000103729	0.00711362	0.48295	Microcebus_murinus	80
Brain	MLres	ENSG00000180739	BM	-1.27995	2.14994e-05	0.00162543	0.000788146	0.0249898	1.37149	Homo_sapiens	71
Brain	MLres	ENSG00000196358	NULLmodel	1.18916	2.14406e-05	0.00162543	4.92514e-05	0.00496113	0.644734	Procavia_capensis	87
Brain	MLres	ENSG00000283903	NULLmodel	-0.881404	2.14274e-05	0.00162543	9.2745e-05	0.00682301	0.478521	Mustela_sibirica	83
Brain	MLres	ENSG00000182552	NULLmodel	-1.11699	2.18715e-05	0.00163661	5.87088e-05	0.00539408	0.628155	Mustela_sibirica	89
Brain	MLres	ENSG00000096093	NULLmodel	2.01697	2.21157e-05	0.00164548	7.76378e-05	0.00627121	1.14917	Murina_leucogaster	89
Brain	MLres	ENSG00000176485	NULLmodel	-1.88589	2.29312e-05	0.00169652	0.000123231	0.00774793	1.0296	Homo_sapiens	86
Brain	MLres	ENSG00000171497	NULLmodel	-1.04813	2.30711e-05	0.00169728	0.000163685	0.00952649	0.585492	Mustela_sibirica	89
Brain	MLres	ENSG00000125122	OU	1.27672	2.32194e-05	0.00169865	0.000174355	0.00997018	0.64306	Mesocricetus_auratus	71
Brain	MLres	ENSG00000198435	NULLmodel	-1.09464	2.34675e-05	0.00170726	9.22914e-05	0.00682301	0.570771	Monodelphis_domestica	79
Brain	MLres	ENSG00000149452	NULLmodel	-1.34255	2.38141e-05	0.00172291	8.2412e-05	0.00647648	0.711717	Pipistrellus_javanicus	83
Brain	MLres	ENSG00000036448	OU	1.179	2.42287e-05	0.00173137	6.74875e-05	0.00585753	0.653615	Erinaceus_europaeus	85
Brain	MLres	ENSG00000088451	NULLmodel	-1.12353	2.40846e-05	0.00173137	0.000106934	0.00718106	0.638734	Dasypus_novemcinctus	87
Brain	MLres	ENSG00000100422	OU	1.33284	2.43278e-05	0.00173137	0.000101436	0.00710323	0.761081	Dasypus_novemcinctus	89
Brain	MLres	ENSG00000130590	NULLmodel	1.31074	2.46069e-05	0.0017324	0.000193497	0.0106018	0.713623	Arctonyx_collaris	84
Brain	MLres	ENSG00000132199	NULLmodel	-1.94328	2.45968e-05	0.0017324	8.60603e-05	0.00647678	0.876178	Monodelphis_domestica	71
Brain	MLres	ENSG00000256349	NULLmodel	1.10117	2.54921e-05	0.00178513	8.32641e-05	0.00647648	0.62322	Mustela_sibirica	87
Brain	MLres	ENSG00000114757	OU	-1.39955	2.59346e-05	0.00180646	0.000105595	0.0071646	0.795104	Muntiacus_muntjak	88
Brain	MLres	ENSG00000152234	NULLmodel	-1.15321	2.6414e-05	0.00183011	0.000123659	0.00774793	0.658299	Mustela_sibirica	90
Brain	MLres	ENSG00000136937	OU	-1.04958	2.69412e-05	0.0018471	0.000105528	0.0071646	0.602662	Mustela_sibirica	91
Brain	MLres	ENSG00000285641	NULLmodel	-1.62729	2.68169e-05	0.0018471	7.32777e-05	0.0061511	0.91968	Arctonyx_collaris	88
Brain	MLres	ENSG00000130522	NULLmodel	1.65518	2.71296e-05	0.00185032	7.89324e-05	0.00630256	0.835696	Microcebus_murinus	74
Brain	MLres	ENSG00000171570	NULLmodel	-1.53505	2.75969e-05	0.00187244	8.26364e-05	0.00647648	0.849316	Taphozous_melanopogon	83
Brain	MLres	ENSG00000145349	NULLmodel	1.78819	2.79223e-05	0.00188476	7.64056e-05	0.00625043	0.964189	Mustela_sibirica	85
Brain	MLres	ENSG00000149654	NULLmodel	1.05349	2.83489e-05	0.00190374	6.66062e-05	0.00585753	0.584575	Callithrix_jacchus	81
Brain	MLres	ENSG00000066294	NULLmodel	-0.472036	2.94547e-05	0.00191895	0.000144419	0.00863544	0.242544	Pachyuromys_duprasi	68
Brain	MLres	ENSG00000091542	NULLmodel	1.29298	2.92489e-05	0.00191895	9.94607e-05	0.00707846	0.741626	Mustela_sibirica	89
Brain	MLres	ENSG00000124067	OU	-1.34622	2.91615e-05	0.00191895	0.000445932	0.0174172	0.753153	Anourosorex_squamipes	86
Brain	MLres	ENSG00000142632	NULLmodel	-0.588685	2.92441e-05	0.00191895	0.000139624	0.00842568	0.31993	Bos_mutus	80
Brain	MLres	ENSG00000165443	NULLmodel	-0.91286	2.87827e-05	0.00191895	7.40195e-05	0.00615465	0.526231	Mustela_sibirica	91
Brain	MLres	ENSG00000182902	NULLmodel	-2.4491	2.94316e-05	0.00191895	6.27518e-05	0.00566714	1.26752	Monodelphis_domestica	80
Brain	MLres	ENSG00000133121	NULLmodel	-0.843891	3.00435e-05	0.00194762	7.58214e-05	0.00624453	0.472973	Mustela_sibirica	83
Brain	MLres	ENSG00000095209	NULLmodel	-1.10227	3.11636e-05	0.00200223	0.000121784	0.00772484	0.596559	Callosciurus_erythraeus	80
Brain	MLres	ENSG00000143079	OU	-0.820072	3.14373e-05	0.00200223	0.000125074	0.0077623	0.473242	Mustela_sibirica	90
Brain	MLres	ENSG00000143333	OU	1.48234	3.16504e-05	0.00200223	0.000131634	0.00805487	0.857626	Sciurus_vulgaris	87
Brain	MLres	ENSG00000171055	NULLmodel	1.48953	3.15646e-05	0.00200223	0.000103757	0.00711362	0.867228	Dasypus_novemcinctus	89
Brain	MLres	ENSG00000176953	OU	1.13081	3.16346e-05	0.00200223	8.30166e-05	0.00647648	0.657287	Ornithorhynchus_anatinus	89
Brain	MLres	ENSG00000166130	OU	-0.992128	3.18694e-05	0.00200639	0.000126921	0.00783976	0.579238	Petaurus_breviceps	90
Brain	MLres	ENSG00000127863	OU	-0.832818	3.21471e-05	0.00201419	0.000111479	0.00734911	0.468402	Arctonyx_collaris	86
Brain	MLres	ENSG00000002586	NULLmodel	-2.62094	3.24267e-05	0.00202204	7.80609e-05	0.00627121	1.18506	Homo_sapiens	71
Brain	MLres	ENSG00000169515	NULLmodel	-1.04739	3.26257e-05	0.0020248	0.000112345	0.00735577	0.559286	Papio_anubis	77
Brain	MLres	ENSG00000021300	NULLmodel	-1.54688	3.33611e-05	0.00203739	0.000273119	0.0135988	0.880871	Homo_sapiens	89
Brain	MLres	ENSG00000087448	OU	1.22645	3.3109e-05	0.00203739	0.000120294	0.00772484	0.713697	Taphozous_melanopogon	88
Brain	MLres	ENSG00000122477	OU	0.713077	3.33348e-05	0.00203739	0.000106866	0.00718106	0.387559	Paguma_larvata	76
Brain	MLres	ENSG00000162976	NULLmodel	1.05175	3.34508e-05	0.00203739	0.000120765	0.00772484	0.599128	Ornithorhynchus_anatinus	85
Brain	MLres	ENSG00000013619	NULLmodel	0.964442	3.37908e-05	0.00203912	0.000188491	0.0105034	0.532745	Anourosorex_squamipes	89
Brain	MLres	ENSG00000206561	OU	0.65979	3.37696e-05	0.00203912	8.59703e-05	0.00647678	0.378077	Paguma_larvata	80
Brain	MLres	ENSG00000132702	OU	-2.2676	3.52002e-05	0.00211444	0.000109348	0.00726856	1.18187	Homo_sapiens	80
Brain	MLres	ENSG00000143157	NULLmodel	1.10018	3.55668e-05	0.0021267	9.3813e-05	0.00686302	0.646959	Murina_leucogaster	90
Brain	MLres	ENSG00000132780	NULLmodel	1.27747	3.62503e-05	0.00215772	0.000111682	0.00734911	0.752009	Kerivoula_hardwickii	91
Brain	MLres	ENSG00000065308	NULLmodel	0.618638	3.71083e-05	0.00219658	9.86035e-05	0.00705581	0.350592	Myocastor_coypus	87
Brain	MLres	ENSG00000189403	OU	-1.69934	3.72387e-05	0.00219658	7.42599e-05	0.00615465	0.948408	Mustela_sibirica	87
Brain	MLres	ENSG00000110328	NULLmodel	0.981522	3.84792e-05	0.00225426	0.000100136	0.00708797	0.573861	Neovison_vison	88
Brain	MLres	ENSG00000187122	OU	1.12839	3.85609e-05	0.00225426	0.000133463	0.00812882	0.643517	Myotis_pilosus	82
Brain	MLres	ENSG00000174744	NULLmodel	-1.53031	3.89623e-05	0.0022676	0.000351997	0.0156351	0.874024	Petaurus_breviceps	87
Brain	MLres	ENSG00000286169	OU	0.789242	3.94426e-05	0.0022854	0.000175299	0.00998061	0.395049	Meles_meles	68
Brain	MLres	ENSG00000171246	NULLmodel	1.68005	3.97598e-05	0.00229363	0.000185026	0.0103544	0.946401	Sciurus_vulgaris	84
Brain	MLres	ENSG00000125775	OU	1.42607	4.03644e-05	0.0023183	0.000114415	0.00745403	0.758243	Bos_mutus	76
Brain	MLres	ENSG00000188313	OU	1.14891	4.06484e-05	0.00232442	0.000150371	0.00886986	0.584322	Myocastor_coypus	71
Brain	MLres	ENSG00000198276	NULLmodel	1.44281	4.10293e-05	0.00233599	0.000101167	0.00710323	0.847248	Rhinolophus_thomasi	88
Brain	MLres	ENSG00000138036	NULLmodel	-1.05125	4.23821e-05	0.00238195	0.00034981	0.015634	0.608966	Miniopterus_fuliginosus	87
Brain	MLres	ENSG00000167114	NULLmodel	-1.22314	4.20798e-05	0.00238195	0.000130017	0.00799328	0.717941	Mustela_sibirica	88
Brain	MLres	ENSG00000078725	NULLmodel	0.741104	4.32767e-05	0.00242183	0.00017897	0.0100656	0.42873	Tylonycteris_robustula	87
Brain	MLres	ENSG00000112977	OU	1.83863	4.38558e-05	0.00244379	0.000371349	0.0159961	1.05671	Murina_hilgendorfi	82
Brain	MLres	ENSG00000117643	NULLmodel	1.0005	4.45735e-05	0.00247326	0.000212926	0.0113677	0.587914	Mustela_sibirica	87
Brain	MLres	ENSG00000275555	NULLmodel	-0.808418	4.53606e-05	0.00250632	0.000179098	0.0100656	0.477942	Vulpes_vulpes	87
Brain	MLres	ENSG00000139433	NULLmodel	-1.45002	4.68678e-05	0.00256792	0.000300749	0.0144978	0.842972	Homo_sapiens	88
Brain	MLres	ENSG00000139842	OU	-1.17648	4.68647e-05	0.00256792	0.000124692	0.0077623	0.647394	Mustela_sibirica	78
Brain	MLres	ENSG00000128918	OU	-0.815749	4.72637e-05	0.00257882	0.000227939	0.0119874	0.46392	Heterocephalus_glaber	83
Brain	MLres	ENSG00000167106	OU	1.6512	4.81393e-05	0.0026157	0.000148667	0.00880901	0.961271	Cryptomys_damarensis	88
Brain	MLres	ENSG00000154330	OU	-1.01833	4.84522e-05	0.00262182	0.000191803	0.0105532	0.59525	Pan_troglodytes	84
Brain	MLres	ENSG00000008118	NULLmodel	1.45677	4.92371e-05	0.00264246	0.000117304	0.00760446	0.851636	Erinaceus_amurensis	87
Brain	MLres	ENSG00000101945	NULLmodel	0.874683	4.91626e-05	0.00264246	0.000243457	0.0125514	0.516645	Cynopterus_sphinx	87
Brain	MLres	ENSG00000127838	NULLmodel	1.62843	4.97612e-05	0.00265969	0.000109268	0.00726856	0.975104	Vulpes_vulpes	88
Brain	MLres	ENSG00000143612	NULLmodel	0.999273	5.02508e-05	0.00267494	0.000205866	0.0110939	0.590566	Mustela_sibirica	89
Brain	MLres	ENSG00000064787	OU	-1.91987	5.05787e-05	0.00267673	0.000242865	0.0125514	1.14459	Murina_leucogaster	90
Brain	MLres	ENSG00000188338	NULLmodel	-1.43852	5.06934e-05	0.00267673	0.000141924	0.00852523	0.825514	Mustela_sibirica	88
Brain	MLres	ENSG00000177098	NULLmodel	-1.80214	5.22865e-05	0.00274977	0.000221152	0.0116774	1.04999	Erinaceus_amurensis	87
Brain	MLres	ENSG00000276371	OU	-0.567985	5.25599e-05	0.00275309	0.000336823	0.0153683	0.334991	Macaca_fascicularis	83
Brain	MLres	ENSG00000123575	NULLmodel	1.31117	5.33141e-05	0.00278147	0.000166554	0.00965055	0.78064	Taphozous_melanopogon	87
Brain	MLres	ENSG00000100003	NULLmodel	-1.46551	5.48862e-05	0.00284085	0.000179083	0.0100656	0.838242	Myotis_laniger	87
Brain	MLres	ENSG00000144579	NULLmodel	-1.0135	5.48193e-05	0.00284085	0.00029056	0.0141838	0.593706	Mustela_sibirica	86
Brain	MLres	ENSG00000105989	OU	-0.689054	5.522e-05	0.00284687	0.000447523	0.0174172	0.372992	Callithrix_jacchus	77
Brain	MLres	ENSG00000080608	NULLmodel	-1.25862	5.59393e-05	0.00287265	0.000145294	0.0086483	0.734725	Procavia_capensis	89
Brain	MLres	ENSG00000079257	OU	2.70091	5.70897e-05	0.00290891	0.000138194	0.00837802	1.6062	Homo_sapiens	91
Brain	MLres	ENSG00000261408	OU	-1.68158	5.70305e-05	0.00290891	0.000306002	0.0146244	0.992426	Muntiacus_muntjak	82
Brain	MLres	ENSG00000116171	NULLmodel	-1.45377	5.78144e-05	0.00292654	0.000291366	0.0141838	0.842257	Mustela_sibirica	89
Brain	MLres	ENSG00000166819	OU	1.26577	5.78827e-05	0.00292654	0.000122111	0.00772484	0.738545	Eonycteris_spelaea	85
Brain	MLres	ENSG00000149308	NULLmodel	-0.761779	5.89103e-05	0.00296704	0.000356567	0.0156686	0.456684	Paguma_larvata	89
Brain	MLres	ENSG00000072571	OU	-0.632006	6.03246e-05	0.00301508	0.000372954	0.0160126	0.349097	Callithrix_jacchus	77
Brain	MLres	ENSG00000181191	OU	-2.48827	6.02373e-05	0.00301508	0.000202758	0.0110171	1.38129	Myocastor_coypus	74
Brain	MLres	ENSG00000162430	NULLmodel	1.112	6.13942e-05	0.00305687	0.000170655	0.00980144	0.631548	Mustela_sibirica	84
Brain	MLres	ENSG00000153140	NULLmodel	-1.26112	6.17213e-05	0.00306152	0.000375751	0.0160275	0.76231	Mustela_sibirica	91
Brain	MLres	ENSG00000176387	NULLmodel	1.27791	6.23448e-05	0.00308078	0.000509452	0.0189525	0.758807	Murina_leucogaster	89
Brain	MLres	ENSG00000141527	NULLmodel	0.879466	6.27984e-05	0.00309152	0.00019027	0.0105532	0.516519	Rhinolophus_sinicus	82
Brain	MLres	ENSG00000213397	NULLmodel	2.60394	6.5582e-05	0.00321646	0.000279922	0.0137804	1.59025	Pipistrellus_javanicus	90
Brain	MLres	ENSG00000126773	NULLmodel	-0.907117	6.80547e-05	0.0033239	0.000368057	0.0159684	0.545472	Mustela_sibirica	87
Brain	MLres	ENSG00000141480	OU	1.15098	6.82801e-05	0.0033239	0.000355057	0.0156548	0.652623	Dasypus_novemcinctus	82
Brain	MLres	ENSG00000004139	NULLmodel	0.83116	7.00187e-05	0.00336431	0.000159655	0.00937528	0.510171	Ornithorhynchus_anatinus	90
Brain	MLres	ENSG00000126012	NULLmodel	0.762744	6.96578e-05	0.00336431	0.000340876	0.0154328	0.442694	Taphozous_melanopogon	88
Brain	MLres	ENSG00000145723	NULLmodel	-0.775587	7.0138e-05	0.00336431	0.000400546	0.0166832	0.474643	Vulpes_vulpes	89
Brain	MLres	ENSG00000189431	OU	-0.574153	6.97072e-05	0.00336431	0.000198342	0.010822	0.34163	Ursus_americanus	82
Brain	MLres	ENSG00000136518	OU	-0.886437	7.08218e-05	0.00337241	0.000269654	0.0134776	0.523419	Mustela_sibirica	88
Brain	MLres	ENSG00000165246	NULLmodel	1.23477	7.06429e-05	0.00337241	0.000771479	0.024983	0.578117	Muntiacus_muntjak	68
Brain	MLres	ENSG00000171791	NULLmodel	0.794304	7.16984e-05	0.00340178	0.000211623	0.0113574	0.468122	Taphozous_melanopogon	82
Brain	MLres	ENSG00000115944	OU	-1.50372	7.21194e-05	0.0034094	0.000236211	0.0123027	0.901491	Mustela_sibirica	85
Brain	MLres	ENSG00000107897	OU	-1.308	7.3335e-05	0.00345439	0.000162289	0.00948738	0.776219	Mustela_sibirica	89
Brain	MLres	ENSG00000099800	OU	-2.00201	7.47211e-05	0.00349501	0.000213552	0.0113677	1.15922	Petaurus_breviceps	83
Brain	MLres	ENSG00000242265	NULLmodel	1.76592	7.4731e-05	0.00349501	0.000418347	0.0169201	0.996465	Cryptomys_damarensis	82
Brain	MLres	ENSG00000143994	OU	-1.28764	7.66979e-05	0.00357423	0.000321675	0.0149561	0.730301	Pachyuromys_duprasi	79
Brain	MLres	ENSG00000130045	NULLmodel	1.11614	7.87479e-05	0.00365675	0.000353416	0.0156351	0.613714	Rhinolophus_thomasi	74
Brain	MLres	ENSG00000175970	NULLmodel	-1.17076	8.0647e-05	0.00371856	0.00026576	0.0133338	0.670195	Mustela_sibirica	83
Brain	MLres	ENSG00000171757	NULLmodel	1.13127	8.03853e-05	0.00371856	0.000807715	0.0252737	0.674563	Ursus_americanus	80
Brain	MLres	ENSG00000163823	OU	0.633447	8.09823e-05	0.00372093	0.00081254	0.0252737	0.354996	Ornithorhynchus_anatinus	74
Brain	MLres	ENSG00000100439	OU	-1.34071	8.23862e-05	0.0037722	0.000248019	0.0126867	0.801881	Mustela_sibirica	89
Brain	MLres	ENSG00000116857	NULLmodel	1.38189	8.35813e-05	0.00381358	0.000191206	0.0105532	0.84797	Pipistrellus_javanicus	89
Brain	MLres	ENSG00000188487	NULLmodel	-0.492169	8.61591e-05	0.00391754	0.000506877	0.0189525	0.294902	Arctonyx_collaris	81
Brain	MLres	ENSG00000101811	NULLmodel	-1.11139	8.75349e-05	0.00396633	0.000640945	0.0219744	0.650971	Graphiurus_kelleni	82
Brain	MLres	ENSG00000022267	NULLmodel	1.47245	8.9315e-05	0.00402747	0.000311941	0.0148002	0.893981	Monodelphis_domestica	88
Brain	MLres	ENSG00000197971	NULLmodel	-1.96061	8.94992e-05	0.00402747	0.000816938	0.0253502	1.19811	Rhinolophus_ferrumequinum	88
Brain	MLres	ENSG00000155893	NULLmodel	1.13414	8.99687e-05	0.00403473	0.00027664	0.0136702	0.708348	Murina_leucogaster	91
Brain	MLres	ENSG00000136938	OU	-1.64057	9.07108e-05	0.00404272	0.000251308	0.012805	1.01133	Pipistrellus_javanicus	88
Brain	MLres	ENSG00000162616	OU	-1.05384	9.07645e-05	0.00404272	0.000329623	0.0151986	0.640399	Mustela_sibirica	88
Brain	MLres	ENSG00000103023	NULLmodel	1.11507	9.15908e-05	0.00405197	0.000468858	0.0180557	0.596506	Taphozous_melanopogon	70
Brain	MLres	ENSG00000164061	NULLmodel	1.43165	9.15458e-05	0.00405197	0.000295675	0.0143402	0.858412	Dasypus_novemcinctus	88
Brain	MLres	ENSG00000233076	NULLmodel	-1.3766	9.27744e-05	0.00409051	0.000393566	0.016625	0.85579	Taphozous_melanopogon	88
Brain	MLres	ENSG00000076555	OU	1.00179	9.41784e-05	0.00413848	0.000276377	0.0136702	0.56916	Oryctolagus_cuniculus	82
Brain	MLres	ENSG00000087088	OU	-1.406	9.49391e-05	0.00415795	0.000205847	0.0110939	0.873744	Pipistrellus_javanicus	87
Brain	MLres	ENSG00000128242	NULLmodel	-1.04032	9.59156e-05	0.00418672	0.000313306	0.0148113	0.637364	Homo_sapiens	90
Brain	MLres	ENSG00000135829	NULLmodel	-0.921293	9.91811e-05	0.00431083	0.000236753	0.0123027	0.571706	Mustela_sibirica	90
Brain	MLres	ENSG00000165060	OU	-0.820206	9.94175e-05	0.00431083	0.000401766	0.0166832	0.504262	Rhinolophus_luctus	84
Brain	MLres	ENSG00000136895	NULLmodel	1.13184	0.000100304	0.00433493	0.000331132	0.0152147	0.711591	Ornithorhynchus_anatinus	90
Brain	MLres	ENSG00000109846	OU	-2.35856	0.000101555	0.00434597	0.000405376	0.0166851	1.47964	Ornithorhynchus_anatinus	90
Brain	MLres	ENSG00000118515	NULLmodel	-1.25951	0.000101316	0.00434597	0.000317623	0.0149561	0.784573	Mustela_sibirica	90
Brain	MLres	ENSG00000130307	NULLmodel	-0.744765	0.000100912	0.00434597	0.000218929	0.0116068	0.446854	Muntiacus_muntjak	83
Brain	MLres	ENSG00000157224	NULLmodel	1.28634	0.000103248	0.00440401	0.000246086	0.0126372	0.785928	Tylonycteris_robustula	85
Brain	MLres	ENSG00000104375	OU	-0.618473	0.000105036	0.00444029	0.000343881	0.0154746	0.377431	Microcebus_murinus	81
Brain	MLres	ENSG00000132467	NULLmodel	-1.16702	0.000105116	0.00444029	0.000289379	0.0141838	0.71565	Heterocephalus_glaber	85
Brain	MLres	ENSG00000175538	OU	0.586012	0.000106179	0.00447078	0.000537979	0.0197242	0.332274	Sus_scrofa	78
Brain	MLres	ENSG00000099860	OU	1.23784	0.000107019	0.00449169	0.00036544	0.0159514	0.760924	Pachyuromys_duprasi	86
Brain	MLres	ENSG00000104381	NULLmodel	1.06346	0.000108241	0.00450174	0.000349079	0.015634	0.658903	Ursus_americanus	84
Brain	MLres	ENSG00000168000	OU	1.74695	0.000108278	0.00450174	0.000322078	0.0149561	1.07671	Mustela_sibirica	85
Brain	MLres	ENSG00000185104	NULLmodel	-1.28734	0.000108289	0.00450174	0.000260379	0.0131246	0.80642	Mustela_sibirica	90
Brain	MLres	ENSG00000237172	OU	0.890096	0.000108719	0.00450529	0.000444637	0.0174172	0.533738	Rhinolophus_sinicus	80
Brain	MLres	ENSG00000112357	NULLmodel	-1.08581	0.000111326	0.00458434	0.000406094	0.0166851	0.680022	Mustela_sibirica	89
Brain	MLres	ENSG00000185551	NULLmodel	1.45833	0.00011118	0.00458434	0.000446562	0.0174172	0.831821	Rhinolophus_thomasi	74
Brain	MLres	ENSG00000144230	OU	-1.08706	0.000111828	0.00459057	0.00049073	0.018512	0.677969	Callosciurus_erythraeus	86
Brain	MLres	ENSG00000066427	NULLmodel	-0.916226	0.000112524	0.00459095	0.000691107	0.0231459	0.570564	Mustela_sibirica	86
Brain	MLres	ENSG00000121966	OU	-0.839355	0.000112562	0.00459095	0.000752308	0.0246904	0.523563	Cynopterus_sphinx	88
Brain	MLres	ENSG00000130830	NULLmodel	-1.14663	0.000113142	0.00459095	0.000846824	0.0260028	0.69635	Microcebus_murinus	88
Brain	MLres	ENSG00000197893	OU	0.275594	0.00011324	0.00459095	0.000470354	0.0180557	0.158405	Sciurus_vulgaris	82
Brain	MLres	ENSG00000168032	NULLmodel	0.89228	0.000114109	0.00461191	0.00092667	0.0272691	0.558951	Hystrix_brachyura	89
Brain	MLres	ENSG00000242689	OU	-1.05796	0.000116251	0.004684	0.000433509	0.017258	0.635659	Ursus_americanus	76
Brain	MLres	ENSG00000182551	OU	1.55374	0.000116796	0.00469155	0.000496279	0.0186211	0.970186	Myotis_chinensis	88
Brain	MLres	ENSG00000155592	NULLmodel	0.956373	0.000117432	0.00470268	0.000352526	0.0156351	0.58101	Taphozous_melanopogon	80
Brain	MLres	ENSG00000131373	OU	1.2894	0.000119503	0.00471532	0.000301138	0.0144978	0.821246	Paguma_larvata	91
Brain	MLres	ENSG00000145819	NULLmodel	1.22498	0.000119909	0.00471532	0.000260587	0.0131246	0.774255	Ursus_americanus	89
Brain	MLres	ENSG00000169635	NULLmodel	0.609645	0.000119768	0.00471532	0.000368267	0.0159684	0.378747	Pachyuromys_duprasi	85
Brain	MLres	ENSG00000171992	NULLmodel	1.35521	0.000118947	0.00471532	0.000380189	0.0161642	0.85365	Myotis_pilosus	90
Brain	MLres	ENSG00000182963	NULLmodel	-0.620704	0.000119467	0.00471532	0.000573712	0.0205829	0.385412	Ornithorhynchus_anatinus	85
Brain	MLres	ENSG00000281244	NULLmodel	0.905512	0.000119142	0.00471532	0.000309747	0.0147496	0.543744	Ursus_americanus	87
Brain	MLres	ENSG00000131778	NULLmodel	0.983702	0.000122258	0.004779	0.000448231	0.0174172	0.627107	Pipistrellus_javanicus	91
Brain	MLres	ENSG00000242247	NULLmodel	-1.32326	0.00012191	0.004779	0.00036066	0.0157954	0.812528	Mustela_sibirica	84
Brain	MLres	ENSG00000062822	NULLmodel	0.749096	0.000123653	0.00481914	0.000339258	0.0154256	0.461606	Tylonycteris_robustula	88
Brain	MLres	ENSG00000141485	NULLmodel	-1.07427	0.00012495	0.00485526	0.000370912	0.0159961	0.657002	Rhinolophus_affinis	85
Brain	MLres	ENSG00000173153	NULLmodel	-1.21523	0.000125699	0.00486992	0.000259125	0.0131246	0.742956	Mustela_sibirica	87
Brain	MLres	ENSG00000028203	NULLmodel	-1.11464	0.000128005	0.00494463	0.000614898	0.0214205	0.706839	Mustela_sibirica	90
Brain	MLres	ENSG00000277641	OU	0.998642	0.000129561	0.00499001	0.000447056	0.0174172	0.594968	Acomys_cahirinus	78
Brain	MLres	ENSG00000170425	NULLmodel	-1.42562	0.000130185	0.00499934	0.000397998	0.0166511	0.885088	Paguma_larvata	84
Kidney	FTM	ENSG00000107742	NULLmodel	1.88517	3.09328e-09	2.03167e-05	2.60375e-08	0.000342028	1.03423	Myrmecophaga_tridactyla	89
Kidney	FTM	ENSG00000162631	BM	0.696437	2.59523e-09	2.03167e-05	5.21132e-07	0.000924041	0.953547	Aselliscus_stoliczkanus	82
Kidney	FTM	ENSG00000165113	NULLmodel	-0.918936	1.5564e-08	6.81497e-05	3.31515e-07	0.000725798	0.549111	Ursus_americanus	90
Kidney	FTM	ENSG00000079156	NULLmodel	-1.15699	3.03238e-08	7.51346e-05	2.17506e-07	0.000633564	0.691178	Monodelphis_domestica	86
Kidney	FTM	ENSG00000102316	NULLmodel	1.11519	3.07522e-08	7.51346e-05	5.62753e-07	0.000924041	0.650159	Arctonyx_collaris	85
Kidney	FTM	ENSG00000112343	NULLmodel	1.22067	4.20805e-08	7.51346e-05	1.97712e-07	0.000633564	0.691616	Canis_lupus	72
Kidney	FTM	ENSG00000143994	NULLmodel	-1.85096	4.04365e-08	7.51346e-05	1.76508e-07	0.000633564	1.02524	Atelerix_albiventris	78
Kidney	FTM	ENSG00000169435	NULLmodel	-1.04462	4.5758e-08	7.51346e-05	2.41156e-07	0.000633564	0.638571	Tylonycteris_robustula	83
Kidney	FTM	ENSG00000288427	NULLmodel	1.39976	7.54152e-08	0.000110073	7.39762e-07	0.000971751	0.883172	Muntiacus_muntjak	88
Kidney	FTM	ENSG00000075426	NULLmodel	1.31419	8.57448e-08	0.000112634	6.86521e-07	0.000971751	0.849185	Murina_cyclotis	90
Kidney	FTM	ENSG00000171503	OU	-0.917525	9.9674e-08	0.000119029	1.42263e-06	0.00169888	0.589965	Rhinolophus_sinicus	90
Kidney	FTM	ENSG00000171109	NULLmodel	-1.19849	1.2312e-07	0.000134775	4.15698e-06	0.00326144	0.735614	Myocastor_coypus	84
Kidney	FTM	ENSG00000061676	OU	-1.05052	2.1405e-07	0.00020084	6.25698e-06	0.00373599	0.686378	Meles_meles	82
Kidney	FTM	ENSG00000072657	NULLmodel	0.506671	1.99201e-07	0.00020084	4.85618e-06	0.00326144	0.30863	Pan_paniscus	82
Kidney	FTM	ENSG00000113615	OU	-0.916354	2.44281e-07	0.000213925	4.73369e-06	0.00326144	0.572975	Murina_leucogaster	77
Kidney	FTM	ENSG00000176903	OU	1.87873	3.90557e-07	0.000320647	1.62693e-06	0.00178094	1.26321	Eonycteris_spelaea	82
Kidney	FTM	ENSG00000136732	NULLmodel	1.4841	5.5511e-07	0.000428937	4.17154e-06	0.00326144	1.00155	Arctonyx_collaris	86
Kidney	FTM	ENSG00000002746	OU	0.645415	6.75369e-07	0.000466929	4.40061e-06	0.00326144	0.419215	Papio_anubis	79
Kidney	FTM	ENSG00000171885	OU	-1.01738	6.5603e-07	0.000466929	1.23967e-05	0.00525299	0.701174	Pachyuromys_duprasi	87
Kidney	FTM	ENSG00000159173	OU	1.24663	7.28288e-07	0.00047834	9.77539e-06	0.00475591	0.80499	Muntiacus_muntjak	72
Kidney	FTM	ENSG00000135537	NULLmodel	-0.865481	1.06822e-06	0.000589495	3.84617e-06	0.00326144	0.588394	Microcebus_murinus	87
Kidney	FTM	ENSG00000143942	OU	-1.02901	1.06545e-06	0.000589495	4.96565e-06	0.00326144	0.726784	Atelerix_albiventris	88
Kidney	FTM	ENSG00000163527	OU	-0.823329	9.46084e-07	0.000589495	1.60599e-05	0.00569668	0.540369	Mustela_sibirica	71
Kidney	FTM	ENSG00000164197	OU	0.729949	1.12191e-06	0.000589495	7.63406e-06	0.00436004	0.504352	Atelerix_albiventris	83
Kidney	FTM	ENSG00000285641	NULLmodel	1.14573	1.08399e-06	0.000589495	9.48996e-06	0.00475591	0.806126	Arctonyx_collaris	88
Kidney	FTM	ENSG00000129103	NULLmodel	1.01988	1.31498e-06	0.000616912	2.52973e-05	0.00691995	0.718919	Rhinolophus_sinicus	79
Kidney	FTM	ENSG00000163875	NULLmodel	1.01793	1.30026e-06	0.000616912	3.44008e-06	0.00326144	0.731497	Myocastor_coypus	89
Kidney	FTM	ENSG00000183067	NULLmodel	-1.58602	1.27524e-06	0.000616912	1.07119e-05	0.00502543	1.09134	Dasypus_novemcinctus	82
Kidney	FTM	ENSG00000144045	OU	-0.982549	1.45454e-06	0.000658855	8.08199e-06	0.00442354	0.670296	Plecotus_auritus	73
Kidney	FTM	ENSG00000100170	NULLmodel	-1.37357	1.85984e-06	0.000740329	1.11034e-05	0.00502947	0.961485	Vulpes_vulpes	77
Kidney	FTM	ENSG00000120054	OU	-1.75574	1.84873e-06	0.000740329	8.94055e-06	0.00469772	1.28152	Oryctolagus_cuniculus	86
Kidney	FTM	ENSG00000259207	NULLmodel	0.745978	1.76027e-06	0.000740329	1.64284e-05	0.00569668	0.514651	Rhinolophus_stheno	77
Kidney	FTM	ENSG00000070882	NULLmodel	-0.950579	1.99216e-06	0.000751748	1.64794e-05	0.00569668	0.658849	Neovison_vison	83
Kidney	FTM	ENSG00000165695	NULLmodel	0.85247	2.00298e-06	0.000751748	5.32805e-06	0.00333282	0.621736	Mustela_sibirica	88
Kidney	FTM	ENSG00000111269	NULLmodel	0.995049	2.21948e-06	0.00075968	1.71869e-05	0.00578889	0.723305	Mustela_sibirica	84
Kidney	FTM	ENSG00000115884	NULLmodel	1.27279	2.42894e-06	0.00075968	1.23651e-05	0.00525299	0.952428	Rhinolophus_malayanus	89
Kidney	FTM	ENSG00000120913	NULLmodel	1.03542	2.39695e-06	0.00075968	1.56152e-05	0.00569668	0.775153	Rhinolophus_pearsonii	90
Kidney	FTM	ENSG00000143420	OU	1.23206	2.3545e-06	0.00075968	2.92432e-05	0.00711369	0.907627	Atelerix_albiventris	90
Kidney	FTM	ENSG00000144451	OU	0.642313	2.24709e-06	0.00075968	4.48229e-05	0.00919991	0.434339	Mesocricetus_auratus	75
Kidney	FTM	ENSG00000154001	OU	-0.693114	2.32121e-06	0.00075968	1.9203e-05	0.00615245	0.463364	Atelerix_albiventris	70
Kidney	FTM	ENSG00000282954	NULLmodel	1.11813	2.40959e-06	0.00075968	2.63396e-05	0.00691995	0.74958	Taphozous_melanopogon	78
Kidney	FTM	ENSG00000082641	NULLmodel	1.10244	2.63126e-06	0.000802345	1.81345e-05	0.00595538	0.822864	Monodelphis_domestica	90
Kidney	FTM	ENSG00000141429	NULLmodel	-0.906477	2.74258e-06	0.000802345	2.89823e-05	0.00711369	0.629738	Balaenoptera_acutorostrata	80
Kidney	FTM	ENSG00000262217	NULLmodel	-1.46726	2.80967e-06	0.000802345	1.29623e-05	0.00532102	0.998934	Dasypus_novemcinctus	78
Kidney	FTM	ENSG00000271824	OU	1.11271	2.76077e-06	0.000802345	0.000100856	0.0137165	0.70789	Homo_sapiens	72
Kidney	FTM	ENSG00000151151	OU	-0.796876	2.99899e-06	0.000838186	2.02263e-05	0.00632601	0.579161	Myocastor_coypus	85
Kidney	FTM	ENSG00000129151	OU	1.83157	3.23908e-06	0.000886428	1.41857e-05	0.00564678	1.39448	Sus_scrofa	91
Kidney	FTM	ENSG00000100522	OU	-1.33298	3.31609e-06	0.000888983	2.56578e-05	0.00691995	0.939866	Atelerix_albiventris	70
Kidney	FTM	ENSG00000253276	OU	0.952427	3.57766e-06	0.000938665	4.98037e-05	0.0100649	0.60489	Murina_hilgendorfi	70
Kidney	FTM	ENSG00000285383	OU	-0.191307	3.64433e-06	0.000938665	5.5461e-05	0.0103489	0.142378	Ornithorhynchus_anatinus	88
Kidney	FTM	ENSG00000107438	OU	0.921299	4.32818e-06	0.00108026	2.80937e-05	0.00711369	0.709383	Murina_leucogaster	91
Kidney	FTM	ENSG00000120645	OU	0.320851	4.35854e-06	0.00108026	8.81588e-05	0.0137165	0.240806	Rhinolophus_sinicus	84
Kidney	FTM	ENSG00000173376	OU	1.27802	4.50197e-06	0.00109515	1.47888e-05	0.00569668	0.981903	Aselliscus_stoliczkanus	88
Kidney	FTM	ENSG00000170382	NULLmodel	0.811806	4.62736e-06	0.00110518	9.81181e-05	0.0137165	0.614216	Arctonyx_collaris	87
Kidney	FTM	ENSG00000105376	OU	0.400735	4.77815e-06	0.00112082	8.84774e-05	0.0137165	0.295394	Rhinolophus_sinicus	85
Kidney	FTM	ENSG00000107829	OU	1.17562	5.05796e-06	0.0011407	5.07233e-05	0.0100955	0.897561	Arctonyx_collaris	90
Kidney	FTM	ENSG00000113966	NULLmodel	-0.78974	5.24086e-06	0.0011407	6.00023e-05	0.0107971	0.573212	Canis_lupus	75
Kidney	FTM	ENSG00000117594	OU	-2.21879	5.64445e-06	0.0011407	2.42024e-05	0.00691995	1.70042	Dasypus_novemcinctus	84
Kidney	FTM	ENSG00000143384	OU	1.04675	5.47026e-06	0.0011407	2.90336e-05	0.00711369	0.796327	Mustela_sibirica	84
Kidney	FTM	ENSG00000145708	NULLmodel	1.17171	5.38364e-06	0.0011407	2.42505e-05	0.00691995	0.890789	Murina_hilgendorfi	86
Kidney	FTM	ENSG00000144891	NULLmodel	-0.781377	5.4027e-06	0.0011407	5.95641e-05	0.0107971	0.577157	Vulpes_vulpes	78
Kidney	FTM	ENSG00000152749	NULLmodel	-0.790204	5.59559e-06	0.0011407	3.18797e-05	0.00761403	0.613766	Rhinolophus_sinicus	88
Kidney	FTM	ENSG00000175745	OU	1.08696	5.52614e-06	0.0011407	2.42172e-05	0.00691995	0.761763	Erinaceus_amurensis	76
Kidney	FTM	ENSG00000188747	NULLmodel	1.61768	5.39143e-06	0.0011407	2.31871e-05	0.00691995	1.15156	Myrmecophaga_tridactyla	80
Kidney	FTM	ENSG00000129538	OU	2.09435	6.71246e-06	0.00133598	9.58641e-05	0.0137165	1.5587	Taphozous_melanopogon	80
Kidney	FTM	ENSG00000115687	NULLmodel	0.744366	7.57131e-06	0.00144087	3.64415e-05	0.00821963	0.576199	Callosciurus_erythraeus	84
Kidney	FTM	ENSG00000121892	OU	-0.616853	7.5961e-06	0.00144087	8.73544e-05	0.0137165	0.476443	Murina_leucogaster	79
Kidney	FTM	ENSG00000131089	NULLmodel	0.891837	7.67818e-06	0.00144087	2.5923e-05	0.00691995	0.679836	Taphozous_melanopogon	84
Kidney	FTM	ENSG00000141985	OU	0.834366	7.49776e-06	0.00144087	3.72363e-05	0.00821963	0.645957	Atelerix_albiventris	88
Kidney	FTM	ENSG00000181467	NULLmodel	0.695664	8.14678e-06	0.00150727	5.5936e-05	0.0103489	0.530005	Balaenoptera_acutorostrata	82
Kidney	FTM	ENSG00000065833	NULLmodel	-1.56805	8.57586e-06	0.00153935	0.000101927	0.0137165	1.17174	Mesocricetus_auratus	83
Kidney	FTM	ENSG00000136193	NULLmodel	0.99068	8.67175e-06	0.00153935	3.66022e-05	0.00821963	0.763831	Cavia_porcellus	87
Kidney	FTM	ENSG00000175899	OU	1.81135	8.61963e-06	0.00153935	3.98526e-05	0.00844362	1.40486	Rhinolophus_sinicus	87
Kidney	FTM	ENSG00000133142	OU	1.8976	9.19337e-06	0.001589	3.7544e-05	0.00821963	1.18975	Rhinolophus_rex	72
Kidney	FTM	ENSG00000184363	NULLmodel	-0.801212	9.15352e-06	0.001589	3.26843e-05	0.0076668	0.618214	Mustela_sibirica	84
Kidney	FTM	ENSG00000067208	OU	-0.765994	1.01235e-05	0.00162174	5.33615e-05	0.0103082	0.590028	Ornithorhynchus_anatinus	78
Kidney	FTM	ENSG00000070610	NULLmodel	0.930142	9.89591e-06	0.00162174	0.000103375	0.0137165	0.746793	Myocastor_coypus	91
Kidney	FTM	ENSG00000072080	OU	-2.31338	9.64481e-06	0.00162174	7.94199e-05	0.0133751	1.8133	Rhinolophus_sinicus	81
Kidney	FTM	ENSG00000122786	NULLmodel	0.908991	1.00066e-05	0.00162174	5.15543e-05	0.0101077	0.726625	Myrmecophaga_tridactyla	90
Kidney	FTM	ENSG00000173262	NULLmodel	0.587607	1.00317e-05	0.00162174	0.000122918	0.0153777	0.462554	Vulpes_vulpes	81
Kidney	FTM	ENSG00000221869	NULLmodel	2.22186	9.96561e-06	0.00162174	3.92853e-05	0.00844362	1.53616	Pteromys_volans	74
Kidney	FTM	ENSG00000158828	NULLmodel	-1.07132	1.04287e-05	0.0016505	9.25199e-05	0.0137165	0.860096	Monodelphis_domestica	91
Kidney	FTM	ENSG00000066827	NULLmodel	0.712612	1.06783e-05	0.00166989	4.2082e-05	0.00877443	0.56724	Papio_anubis	89
Kidney	FTM	ENSG00000148158	OU	0.620338	1.11498e-05	0.00170307	7.75166e-05	0.0132241	0.495516	Mustela_sibirica	89
Kidney	FTM	ENSG00000173715	NULLmodel	1.08135	1.10369e-05	0.00170307	0.000135457	0.0164755	0.827269	Atelerix_albiventris	84
Kidney	FTM	ENSG00000173588	OU	-0.61384	1.13148e-05	0.0017084	5.56435e-05	0.0103489	0.490175	Papio_anubis	89
Kidney	FTM	ENSG00000148926	NULLmodel	1.00504	1.21384e-05	0.00181193	7.14707e-05	0.0125098	0.812838	Vulpes_vulpes	86
Kidney	FTM	ENSG00000166402	NULLmodel	0.493492	1.33496e-05	0.00197034	0.000246836	0.0245639	0.398664	Nyctereutes_procyonoides	86
Kidney	FTM	ENSG00000164096	OU	1.19781	1.41893e-05	0.002071	7.23772e-05	0.0125098	0.861282	Myotis_chinensis	68
Kidney	FTM	ENSG00000122863	NULLmodel	0.412225	1.45293e-05	0.00209732	0.00013901	0.0166003	0.324928	Vulpes_vulpes	84
Kidney	FTM	ENSG00000003249	NULLmodel	0.768845	1.52311e-05	0.00217105	9.75442e-05	0.0137165	0.594345	Callithrix_jacchus	87
Kidney	FTM	ENSG00000081041	OU	1.13887	1.55707e-05	0.00217105	0.000122847	0.0153777	0.87101	Rhinolophus_sinicus	76
Kidney	FTM	ENSG00000133731	OU	-0.8759	1.5486e-05	0.00217105	9.45322e-05	0.0137165	0.705417	Atelerix_albiventris	88
Kidney	FTM	ENSG00000197217	NULLmodel	-0.902349	1.57011e-05	0.00217105	0.00022851	0.0236355	0.736517	Arctonyx_collaris	90
Kidney	FTM	ENSG00000111665	NULLmodel	-0.55868	1.62427e-05	0.00222254	0.000100623	0.0137165	0.456994	Aselliscus_stoliczkanus	84
Kidney	FTM	ENSG00000118004	OU	1.06943	1.72861e-05	0.00231646	0.000523904	0.0404632	0.856652	Rhinolophus_sinicus	86
Kidney	FTM	ENSG00000183735	NULLmodel	-0.588299	1.73233e-05	0.00231646	0.000258102	0.0253017	0.483224	Nyctereutes_procyonoides	87
Kidney	FTM	ENSG00000288216	OU	-1.07477	1.74581e-05	0.00231646	0.0001029	0.0137165	0.840708	Vulpes_vulpes	83
Kidney	FTM	ENSG00000106066	NULLmodel	1.49996	1.80644e-05	0.00237294	8.896e-05	0.0137165	1.22751	Dasypus_novemcinctus	86
Kidney	FTM	ENSG00000164506	NULLmodel	-0.628601	2.07745e-05	0.00270191	0.000285011	0.0271297	0.51537	Arctonyx_collaris	87
Kidney	FTM	ENSG00000069535	NULLmodel	2.14876	2.18077e-05	0.00273052	0.000161744	0.0184754	1.70976	Ursus_americanus	87
Kidney	FTM	ENSG00000138801	OU	-0.901073	2.1649e-05	0.00273052	9.22733e-05	0.0137165	0.744108	Erinaceus_amurensis	85
Kidney	FTM	ENSG00000171517	NULLmodel	-0.735426	2.18258e-05	0.00273052	0.000220983	0.0232227	0.557489	Neovison_vison	75
Kidney	FTM	ENSG00000197816	NULLmodel	0.641516	2.15695e-05	0.00273052	0.000101799	0.0137165	0.522358	Pachyuromys_duprasi	85
Kidney	FTM	ENSG00000198680	OU	1.20807	2.27423e-05	0.00281833	0.000371326	0.0329577	0.864276	Atelerix_albiventris	70
Kidney	FTM	ENSG00000203857	OU	-2.11914	2.35577e-05	0.00289209	0.000402452	0.034553	1.72179	Rhinolophus_stheno	82
Kidney	FTM	ENSG00000164683	NULLmodel	0.552634	2.39525e-05	0.00291333	6.6563e-05	0.0118158	0.464499	Vulpes_vulpes	88
Kidney	FTM	ENSG00000276559	NULLmodel	-2.09227	2.43536e-05	0.00293494	9.14783e-05	0.0137165	1.728	Vulpes_lagopus	85
Kidney	FTM	ENSG00000127863	NULLmodel	0.462467	2.5033e-05	0.00296472	9.13746e-05	0.0137165	0.382707	Aselliscus_stoliczkanus	85
Kidney	FTM	ENSG00000174628	NULLmodel	0.976756	2.50521e-05	0.00296472	8.35479e-05	0.0137165	0.793007	Dasypus_novemcinctus	84
Kidney	FTM	ENSG00000145779	OU	-0.912202	2.74494e-05	0.00321942	0.000245028	0.0245639	0.759689	Mustela_sibirica	86
Kidney	FTM	ENSG00000183579	NULLmodel	0.609609	2.7788e-05	0.00323029	9.33933e-05	0.0137165	0.500257	Myrmecophaga_tridactyla	88
Kidney	FTM	ENSG00000162924	NULLmodel	0.591831	2.85849e-05	0.00329378	0.000272877	0.0263155	0.477192	Microcebus_murinus	75
Kidney	FTM	ENSG00000136238	NULLmodel	0.45349	3.02956e-05	0.00346055	0.000268623	0.026138	0.377171	Petaurus_breviceps	83
Kidney	FTM	ENSG00000160710	NULLmodel	0.899414	3.06477e-05	0.00347059	0.000115007	0.0149578	0.750917	Pan_paniscus	91
Kidney	FTM	ENSG00000035687	NULLmodel	-0.860733	3.11747e-05	0.00348926	0.000121757	0.0153777	0.733569	Myrmecophaga_tridactyla	89
Kidney	FTM	ENSG00000100033	OU	-1.80336	3.13439e-05	0.00348926	0.000183852	0.0202948	1.49729	Atelerix_albiventris	89
Kidney	FTM	ENSG00000135835	NULLmodel	-1.03315	3.19812e-05	0.00352736	0.000124253	0.015398	0.837736	Mesocricetus_auratus	88
Kidney	FTM	ENSG00000168887	NULLmodel	0.908613	3.27602e-05	0.00352736	0.000159737	0.0184062	0.777435	Mustela_sibirica	87
Kidney	FTM	ENSG00000169220	NULLmodel	1.3054	3.22371e-05	0.00352736	9.62923e-05	0.0137165	1.08312	Vulpes_lagopus	84
Kidney	FTM	ENSG00000176101	OU	0.943155	3.2553e-05	0.00352736	0.000223728	0.0233246	0.795462	Arctonyx_collaris	88
Kidney	FTM	ENSG00000148204	NULLmodel	0.562555	3.53203e-05	0.00373889	0.000197946	0.0214894	0.474672	Vulpes_vulpes	84
Kidney	FTM	ENSG00000158825	NULLmodel	-1.45502	3.53942e-05	0.00373889	0.000170665	0.0191611	1.21532	Rattus_norvegicus	81
Kidney	FTM	ENSG00000168884	NULLmodel	0.938561	3.61154e-05	0.00376518	0.000441811	0.0364511	0.810656	Plecotus_auritus	88
Kidney	FTM	ENSG00000144645	NULLmodel	0.761116	3.78082e-05	0.00391062	0.000239881	0.0244269	0.619473	Mesocricetus_auratus	88
Kidney	FTM	ENSG00000165698	NULLmodel	1.10415	3.87434e-05	0.00391487	0.00011875	0.0152932	0.943217	Arctonyx_collaris	89
Kidney	FTM	ENSG00000186522	NULLmodel	0.655899	3.85754e-05	0.00391487	0.000110842	0.0145602	0.567355	Myocastor_coypus	88
Kidney	FTM	ENSG00000196511	NULLmodel	-0.971534	3.83733e-05	0.00391487	0.000153348	0.0179149	0.830193	Miniopterus_fuliginosus	87
Kidney	FTM	ENSG00000130829	NULLmodel	1.60122	3.96375e-05	0.00395564	0.000154109	0.0179149	1.31928	Atelerix_albiventris	83
Kidney	FTM	ENSG00000198890	NULLmodel	0.767327	3.97492e-05	0.00395564	0.000145469	0.0172152	0.631922	Myrmecophaga_tridactyla	86
Kidney	FTM	ENSG00000265107	OU	0.866281	4.03753e-05	0.00398774	0.000136786	0.0164846	0.744553	Vulpes_vulpes	84
Kidney	FTM	ENSG00000180346	NULLmodel	-0.863119	4.11527e-05	0.00403419	0.000134494	0.0164755	0.703797	Myotis_laniger	77
Kidney	FTM	ENSG00000122420	OU	-0.695421	4.55615e-05	0.00440273	0.000239117	0.0244269	0.562591	Eonycteris_spelaea	74
Kidney	FTM	ENSG00000182732	NULLmodel	-0.581349	4.55825e-05	0.00440273	0.000215699	0.0228501	0.498527	Myotis_fimbriatus	84
Kidney	FTM	ENSG00000117643	NULLmodel	1.04687	4.75684e-05	0.00456101	0.000291189	0.0275184	0.914039	Vulpes_lagopus	87
Kidney	FTM	ENSG00000158716	NULLmodel	1.30556	4.80324e-05	0.00457212	0.000561167	0.0414129	1.15116	Graphiurus_kelleni	88
Kidney	FTM	ENSG00000173821	NULLmodel	0.676557	4.84899e-05	0.00458247	0.000257824	0.0253017	0.596929	Vulpes_vulpes	89
Kidney	FTM	ENSG00000147274	NULLmodel	0.60267	5.14321e-05	0.00479157	0.000163377	0.018501	0.529535	Petaurus_breviceps	88
Kidney	FTM	ENSG00000185737	OU	0.161804	5.11601e-05	0.00479157	0.000441959	0.0364511	0.139112	Taphozous_melanopogon	85
Kidney	FTM	ENSG00000280495	OU	0.910719	5.28443e-05	0.00488847	0.000188257	0.0206079	0.805768	Taphozous_melanopogon	90
Kidney	FTM	ENSG00000108733	NULLmodel	-0.552268	5.42599e-05	0.00494971	0.000206488	0.0221053	0.476579	Arctonyx_collaris	86
Kidney	FTM	ENSG00000144566	NULLmodel	-0.533656	5.4135e-05	0.00494971	0.000428921	0.0363503	0.44805	Mustela_sibirica	78
Kidney	FTM	ENSG00000138207	OU	2.34279	5.48378e-05	0.00496793	0.000175119	0.0194946	2.08098	Cynopterus_sphinx	89
Kidney	FTM	ENSG00000283900	OU	0.600918	5.52846e-05	0.0049741	0.000330269	0.0303386	0.474988	Mustela_sibirica	71
Kidney	FTM	ENSG00000182022	NULLmodel	-0.642889	5.58855e-05	0.00499396	0.000246315	0.0245639	0.573845	Capra_hircus	90
Kidney	FTMres	ENSG00000107829	OU	1.83247	8.00629e-13	1.05171e-08	5.324e-11	3.4968e-07	0.75269	Arctonyx_collaris	90
Kidney	FTMres	ENSG00000145217	OU	-2.64532	3.25489e-12	1.42521e-08	4.48216e-10	1.47194e-06	1.04398	Vulpes_vulpes	79
Kidney	FTMres	ENSG00000197444	OU	3.62629	2.7341e-12	1.42521e-08	1.28518e-11	1.68822e-07	1.54934	Eutamias_sibiricus	83
Kidney	FTMres	ENSG00000137492	OU	-1.55209	1.96893e-11	6.46595e-08	1.69684e-10	7.4299e-07	0.708537	Myocastor_coypus	90
Kidney	FTMres	ENSG00000146215	NULLmodel	1.8765	3.69488e-10	9.7072e-07	1.38879e-09	3.64864e-06	0.838649	Rhinolophus_malayanus	74
Kidney	FTMres	ENSG00000178184	NULLmodel	0.917366	1.14525e-09	2.14915e-06	3.61456e-09	7.91348e-06	0.440568	Mustela_sibirica	76
Kidney	FTMres	ENSG00000214376	OU	-1.39561	1.04815e-09	2.14915e-06	6.75595e-09	1.2678e-05	0.702498	Procavia_capensis	81
Kidney	FTMres	ENSG00000165113	OU	-1.0134	1.67791e-09	2.75513e-06	1.71804e-08	2.25682e-05	0.536625	Ursus_americanus	90
Kidney	FTMres	ENSG00000124762	OU	1.81679	3.5211e-09	5.13924e-06	1.10877e-08	1.8206e-05	0.984467	Mustela_sibirica	89
Kidney	FTMres	ENSG00000145708	NULLmodel	1.51675	4.18769e-09	5.50095e-06	1.39449e-08	2.03534e-05	0.819149	Murina_hilgendorfi	86
Kidney	FTMres	ENSG00000278016	NULLmodel	1.38289	1.18541e-08	1.41559e-05	3.71814e-08	4.44014e-05	0.741341	Muntiacus_muntjak	77
Kidney	FTMres	ENSG00000103460	NULLmodel	0.843575	1.57597e-08	1.72517e-05	2.04379e-07	0.000157925	0.480094	Mustela_sibirica	88
Kidney	FTMres	ENSG00000146243	NULLmodel	-1.05512	2.43829e-08	2.28782e-05	2.01769e-07	0.000157925	0.588438	Pteromys_volans	87
Kidney	FTMres	ENSG00000197256	NULLmodel	1.39018	2.26454e-08	2.28782e-05	9.01519e-08	9.86863e-05	0.79784	Mustela_sibirica	85
Kidney	FTMres	ENSG00000116514	OU	1.59335	3.48133e-08	3.04872e-05	1.70749e-07	0.000157925	0.936832	Mustela_sibirica	89
Kidney	FTMres	ENSG00000123297	NULLmodel	-1.07096	4.92264e-08	3.99874e-05	1.93909e-07	0.000157925	0.642027	Graphiurus_kelleni	90
Kidney	FTMres	ENSG00000143845	NULLmodel	2.75995	5.47939e-08	3.99874e-05	3.53369e-07	0.000244308	1.63341	Pachyuromys_duprasi	87
Kidney	FTMres	ENSG00000253626	NULLmodel	-2.7075	5.40365e-08	3.99874e-05	1.62917e-07	0.000157925	1.52094	Myocastor_coypus	82
Kidney	FTMres	ENSG00000164683	OU	0.720864	6.695e-08	4.62871e-05	7.23585e-07	0.000475251	0.434452	Vulpes_vulpes	88
Kidney	FTMres	ENSG00000081800	OU	-2.75379	1.03759e-07	6.81486e-05	3.09803e-07	0.000226088	1.56493	Atelerix_albiventris	82
Kidney	FTMres	ENSG00000215218	OU	1.60507	1.19143e-07	7.45265e-05	1.82248e-06	0.000704119	0.921646	Arctonyx_collaris	80
Kidney	FTMres	ENSG00000144655	NULLmodel	1.07097	1.93281e-07	0.000103869	1.39324e-06	0.0006492	0.675143	Myrmecophaga_tridactyla	89
Kidney	FTMres	ENSG00000213965	NULLmodel	-1.7424	1.9768e-07	0.000103869	1.3778e-06	0.0006492	1.04383	Myocastor_coypus	82
Kidney	FTMres	ENSG00000107742	NULLmodel	1.76099	2.14437e-07	0.00010834	1.14907e-06	0.000628923	1.08658	Mustela_sibirica	89
Kidney	FTMres	ENSG00000066136	OU	0.995238	2.50734e-07	0.000121987	1.12133e-06	0.000628923	0.616105	Arctonyx_collaris	91
Kidney	FTMres	ENSG00000075426	NULLmodel	1.33485	3.08819e-07	0.00014488	1.42093e-06	0.0006492	0.861432	Murina_cyclotis	90
Kidney	FTMres	ENSG00000284194	NULLmodel	-1.97054	3.30578e-07	0.00014974	1.63856e-06	0.000672627	1.21454	Cryptomys_damarensis	80
Kidney	FTMres	ENSG00000171766	NULLmodel	-2.85455	3.45775e-07	0.000151404	1.09922e-06	0.000628923	1.82354	Atelerix_albiventris	90
Kidney	FTMres	ENSG00000141519	NULLmodel	0.725987	3.70418e-07	0.000156078	1.52144e-06	0.000666188	0.465352	Rhinolophus_thomasi	87
Kidney	FTMres	ENSG00000255398	OU	0.692247	3.80214e-07	0.000156078	1.35294e-06	0.0006492	0.380192	Taphozous_melanopogon	70
Kidney	FTMres	ENSG00000060138	OU	1.1154	4.16562e-07	0.000157939	1.93307e-06	0.000705356	0.729723	Myotis_brandtii	90
Kidney	FTMres	ENSG00000132702	OU	0.422138	4.26922e-07	0.000157939	1.69805e-06	0.000675929	0.270783	Balaenoptera_acutorostrata	79
Kidney	FTMres	ENSG00000137834	NULLmodel	1.16224	4.3284e-07	0.000157939	1.14319e-06	0.000628923	0.731846	Arctonyx_collaris	88
Kidney	FTMres	ENSG00000157869	NULLmodel	-0.92913	4.14491e-07	0.000157939	1.43322e-06	0.0006492	0.608907	Erinaceus_amurensis	90
Kidney	FTMres	ENSG00000109680	NULLmodel	-0.938286	4.65541e-07	0.000165279	2.89683e-06	0.000928115	0.602577	Meriones_unguiculatus	88
Kidney	FTMres	ENSG00000107819	NULLmodel	1.4748	5.01847e-07	0.000173481	2.14632e-06	0.00074195	0.95244	Rhinolophus_sinicus	85
Kidney	FTMres	ENSG00000047648	NULLmodel	0.68526	5.39951e-07	0.000181867	1.89608e-06	0.000705356	0.44131	Mustela_sibirica	87
Kidney	FTMres	ENSG00000253506	NULLmodel	-2.6173	5.91438e-07	0.000194228	2.57764e-06	0.000846498	1.50009	Papio_anubis	75
Kidney	FTMres	ENSG00000132517	OU	-1.65947	6.17612e-07	0.000195312	4.27724e-06	0.00122143	1.09628	Callosciurus_erythraeus	86
Kidney	FTMres	ENSG00000173376	NULLmodel	1.47195	6.24474e-07	0.000195312	1.61452e-06	0.000672627	0.977217	Taphozous_melanopogon	88
Kidney	FTMres	ENSG00000167992	NULLmodel	-1.11306	6.7596e-07	0.000206498	4.15445e-06	0.00121273	0.67148	Vulpes_lagopus	84
Kidney	FTMres	ENSG00000135547	NULLmodel	0.910375	7.02745e-07	0.000209801	2.12628e-06	0.00074195	0.576707	Arctonyx_collaris	82
Kidney	FTMres	ENSG00000154678	NULLmodel	1.0491	7.35124e-07	0.000214591	2.21347e-06	0.000745543	0.680703	Cavia_porcellus	85
Kidney	FTMres	ENSG00000175899	OU	2.06816	7.59322e-07	0.000216836	3.15529e-06	0.000963904	1.36623	Rhinolophus_sinicus	87
Kidney	FTMres	ENSG00000145439	NULLmodel	-1.32654	8.61766e-07	0.000240854	3.92998e-06	0.00117328	0.857587	Cavia_porcellus	87
Kidney	FTMres	ENSG00000162777	OU	0.908124	8.88527e-07	0.00024316	4.44334e-06	0.00124187	0.614585	Hystrix_brachyura	90
Kidney	FTMres	ENSG00000091039	NULLmodel	-1.04442	1.08525e-06	0.000285117	2.98217e-05	0.00442783	0.672941	Arctonyx_collaris	88
Kidney	FTMres	ENSG00000123575	OU	0.898479	1.07898e-06	0.000285117	3.14589e-06	0.000963904	0.608277	Mustela_sibirica	87
Kidney	FTMres	ENSG00000118402	NULLmodel	1.20417	1.26381e-06	0.000325518	4.54869e-06	0.00124483	0.805761	Meriones_unguiculatus	87
Kidney	FTMres	ENSG00000143612	NULLmodel	0.94185	1.34741e-06	0.000340377	8.96115e-06	0.00199515	0.62284	Arctonyx_collaris	88
Kidney	FTMres	ENSG00000275338	NULLmodel	1.21763	1.38263e-06	0.000342684	6.75125e-06	0.00170547	0.816785	Myrmecophaga_tridactyla	88
Kidney	FTMres	ENSG00000250305	OU	0.709799	1.47366e-06	0.000358482	5.16137e-06	0.00138367	0.474392	Murina_hilgendorfi	88
Kidney	FTMres	ENSG00000122194	NULLmodel	2.67399	1.60206e-06	0.000382631	6.72035e-06	0.00170547	1.73942	Meriones_unguiculatus	88
Kidney	FTMres	ENSG00000137710	NULLmodel	-1.25788	1.67809e-06	0.000393633	7.55052e-06	0.0018115	0.87327	Taphozous_melanopogon	88
Kidney	FTMres	ENSG00000185338	NULLmodel	1.19145	1.97228e-06	0.000454523	6.16732e-06	0.00162028	0.776201	Arctonyx_collaris	82
Kidney	FTMres	ENSG00000165312	OU	1.55454	2.16964e-06	0.000491387	7.5847e-06	0.0018115	1.00449	Rhinolophus_sinicus	77
Kidney	FTMres	ENSG00000167965	NULLmodel	0.940689	2.36812e-06	0.000527249	2.14827e-05	0.00368403	0.660098	Plecotus_auritus	89
Kidney	FTMres	ENSG00000144559	NULLmodel	-0.822729	2.44812e-06	0.000535976	1.27531e-05	0.00261758	0.582656	Taphozous_melanopogon	88
Kidney	FTMres	ENSG00000005187	OU	-2.34057	2.65096e-06	0.000552229	7.09052e-06	0.00175738	1.47361	Atelerix_albiventris	75
Kidney	FTMres	ENSG00000149541	NULLmodel	-1.28468	2.65213e-06	0.000552229	9.21352e-05	0.00806859	0.893794	Pteromys_volans	90
Kidney	FTMres	ENSG00000157514	NULLmodel	1.28867	2.58891e-06	0.000552229	2.77666e-05	0.00429959	0.920318	Ursus_americanus	91
Kidney	FTMres	ENSG00000162927	NULLmodel	-0.67074	2.73256e-06	0.000552229	8.31143e-06	0.00194955	0.459371	Arctonyx_collaris	88
Kidney	FTMres	ENSG00000174327	NULLmodel	-1.6125	2.69218e-06	0.000552229	9.353e-06	0.00201801	1.13678	Dasypus_novemcinctus	88
Kidney	FTMres	ENSG00000169635	NULLmodel	0.487146	3.00352e-06	0.000597791	8.56537e-06	0.00194955	0.329298	Rhinolophus_sinicus	85
Kidney	FTMres	ENSG00000145990	NULLmodel	0.621501	3.13343e-06	0.000605304	9.37109e-06	0.00201801	0.438545	Vulpes_vulpes	84
Kidney	FTMres	ENSG00000285098	NULLmodel	0.858361	3.09883e-06	0.000605304	8.60795e-06	0.00194955	0.561728	Balaenoptera_acutorostrata	73
Kidney	FTMres	ENSG00000171621	OU	0.774034	3.30405e-06	0.000629014	1.55517e-05	0.00304905	0.549054	Procavia_capensis	87
Kidney	FTMres	ENSG00000106823	OU	-1.02235	3.36574e-06	0.000631604	4.06815e-05	0.00523914	0.72753	Equus_caballus	87
Kidney	FTMres	ENSG00000158825	OU	-1.81842	3.48164e-06	0.000644152	1.82687e-05	0.00342825	1.18111	Rattus_norvegicus	81
Kidney	FTMres	ENSG00000102317	OU	1.69323	3.72025e-06	0.000660395	3.05363e-05	0.00445695	1.15776	Arctonyx_collaris	84
Kidney	FTMres	ENSG00000128274	NULLmodel	1.63049	3.6858e-06	0.000660395	1.34432e-05	0.00271678	1.17202	Cynopterus_sphinx	89
Kidney	FTMres	ENSG00000168610	NULLmodel	0.937061	3.71993e-06	0.000660395	4.01581e-05	0.00522294	0.674044	Graphiurus_kelleni	89
Kidney	FTMres	ENSG00000067840	NULLmodel	0.525227	3.88465e-06	0.000680383	9.71665e-06	0.00205868	0.374825	Rhinolophus_sinicus	86
Kidney	FTMres	ENSG00000131944	NULLmodel	-0.84886	3.97838e-06	0.000687632	6.95214e-05	0.00694181	0.537356	Pachyuromys_duprasi	75
Kidney	FTMres	ENSG00000111269	NULLmodel	1.02869	4.14983e-06	0.00069382	1.63356e-05	0.00315565	0.728718	Mustela_sibirica	84
Kidney	FTMres	ENSG00000130045	OU	0.992033	4.1599e-06	0.00069382	1.14839e-05	0.00239449	0.657251	Myrmecophaga_tridactyla	76
Kidney	FTMres	ENSG00000149932	OU	1.24947	4.17264e-06	0.00069382	2.14335e-05	0.00368403	0.791194	Tupaia_belangeri	69
Kidney	FTMres	ENSG00000288427	OU	1.28368	4.54933e-06	0.000747	1.6862e-05	0.00321014	0.924913	Muntiacus_muntjak	88
Kidney	FTMres	ENSG00000079156	OU	-1.04949	4.72839e-06	0.000766817	2.24129e-05	0.00373772	0.733203	Monodelphis_domestica	86
Kidney	FTMres	ENSG00000107614	NULLmodel	-0.725717	4.98495e-06	0.000798565	2.82033e-05	0.00430789	0.532126	Tupaia_belangeri	89
Kidney	FTMres	ENSG00000141744	NULLmodel	1.77752	5.15801e-06	0.000816333	1.44034e-05	0.00286671	1.29774	Plecotus_auritus	87
Kidney	FTMres	ENSG00000198879	NULLmodel	0.697278	5.5342e-06	0.000855262	1.97557e-05	0.00355495	0.468045	Vulpes_lagopus	79
Kidney	FTMres	ENSG00000206527	OU	-1.42556	5.52642e-06	0.000855262	2.24787e-05	0.00373772	0.957414	Cryptomys_damarensis	72
Kidney	FTMres	ENSG00000123411	NULLmodel	0.394906	5.59994e-06	0.000855358	5.38873e-05	0.00624507	0.284093	Vulpes_vulpes	85
Kidney	FTMres	ENSG00000134905	NULLmodel	-0.957204	5.78589e-06	0.000873603	3.23407e-05	0.00461769	0.705362	Monodelphis_domestica	89
Kidney	FTMres	ENSG00000140479	NULLmodel	1.33366	6.18303e-06	0.000922957	0.00163317	0.0424506	0.964952	Mesocricetus_auratus	88
Kidney	FTMres	ENSG00000169435	OU	-0.964433	6.60288e-06	0.000974556	2.62557e-05	0.00420603	0.678229	Tylonycteris_robustula	83
Kidney	FTMres	ENSG00000102178	OU	-1.32999	6.71542e-06	0.000978278	2.67166e-05	0.0042283	0.96938	Mustela_sibirica	86
Kidney	FTMres	ENSG00000198944	NULLmodel	0.96647	6.77705e-06	0.000978278	2.04761e-05	0.00363479	0.63187	Muntiacus_muntjak	76
Kidney	FTMres	ENSG00000160179	NULLmodel	0.89758	6.94354e-06	0.000991417	1.90958e-05	0.00348392	0.66848	Erinaceus_amurensis	86
Kidney	FTMres	ENSG00000254685	NULLmodel	-0.862738	7.388e-06	0.00104353	2.78217e-05	0.00429959	0.626616	Neovison_vison	81
Kidney	FTMres	ENSG00000107338	OU	1.32567	7.79744e-06	0.00105709	2.15949e-05	0.00368403	0.989712	Eutamias_sibiricus	87
Kidney	FTMres	ENSG00000119820	NULLmodel	-1.13449	7.6313e-06	0.00105709	3.35922e-05	0.00469433	0.804839	Arctonyx_collaris	86
Kidney	FTMres	ENSG00000135446	OU	-0.813198	7.80589e-06	0.00105709	5.31958e-05	0.00624458	0.600301	Bos_mutus	88
Kidney	FTMres	ENSG00000139579	OU	-1.1795	7.67924e-06	0.00105709	3.70516e-05	0.00497277	0.875959	Canis_lupus	88
Kidney	FTMres	ENSG00000135250	NULLmodel	-0.670728	8.76523e-06	0.00113164	2.98523e-05	0.00442783	0.500505	Myocastor_coypus	90
Kidney	FTMres	ENSG00000143387	NULLmodel	-1.14441	9.14357e-06	0.00113164	2.60636e-05	0.00420603	0.851544	Oryctolagus_cuniculus	88
Kidney	FTMres	ENSG00000148444	NULLmodel	-0.770388	8.72407e-06	0.00113164	3.2851e-05	0.00464011	0.567441	Aselliscus_stoliczkanus	82
Kidney	FTMres	ENSG00000149798	NULLmodel	0.895779	9.07941e-06	0.00113164	3.70989e-05	0.00497277	0.669894	Pteromys_volans	83
Kidney	FTMres	ENSG00000158716	OU	1.49487	8.93511e-06	0.00113164	3.55325e-05	0.0049132	1.12956	Graphiurus_kelleni	88
Kidney	FTMres	ENSG00000196704	OU	-1.22801	8.93419e-06	0.00113164	5.8664e-05	0.00647571	0.921907	Ornithorhynchus_anatinus	87
Kidney	FTMres	ENSG00000189409	NULLmodel	-0.866013	9.21786e-06	0.00113164	9.67825e-05	0.00836405	0.621171	Myocastor_coypus	83
Kidney	FTMres	ENSG00000197355	NULLmodel	-1.34298	8.83099e-06	0.00113164	2.5081e-05	0.0041183	0.988605	Vulpes_lagopus	83
Kidney	FTMres	ENSG00000235107	NULLmodel	-0.904864	9.13192e-06	0.00113164	7.83648e-05	0.00735286	0.6734	Petaurus_breviceps	84
Kidney	FTMres	ENSG00000023171	NULLmodel	-0.979658	9.46013e-06	0.00115063	3.20951e-05	0.00461769	0.739947	Rhinolophus_stheno	90
Kidney	FTMres	ENSG00000163950	NULLmodel	0.837193	1.03145e-05	0.00123174	5.32425e-05	0.00624458	0.625167	Mustela_sibirica	86
Kidney	FTMres	ENSG00000170364	OU	1.08753	1.0242e-05	0.00123174	1.87774e-05	0.00347409	0.900032	Murina_leucogaster	87
Kidney	FTMres	ENSG00000197705	OU	-0.573554	1.05012e-05	0.00124274	4.97741e-05	0.00605401	0.4242	Vulpes_vulpes	86
Kidney	FTMres	ENSG00000027697	NULLmodel	1.13523	1.08354e-05	0.00124854	6.14908e-05	0.00659837	0.871081	Myrmecophaga_tridactyla	90
Kidney	FTMres	ENSG00000106809	NULLmodel	-1.26281	1.06518e-05	0.00124854	2.99998e-05	0.00442783	0.950144	Atelerix_albiventris	88
Kidney	FTMres	ENSG00000150672	OU	0.904707	1.07806e-05	0.00124854	0.000424411	0.0198933	0.623174	Aselliscus_stoliczkanus	73
Kidney	FTMres	ENSG00000101680	NULLmodel	-1.06486	1.11426e-05	0.00124898	0.000168464	0.0112905	0.711661	Myocastor_coypus	76
Kidney	FTMres	ENSG00000130787	OU	0.828667	1.13146e-05	0.00124898	7.81643e-05	0.00735286	0.619694	Myocastor_coypus	87
Kidney	FTMres	ENSG00000136271	OU	1.13586	1.09841e-05	0.00124898	5.5119e-05	0.00625849	0.846186	Mustela_sibirica	89
Kidney	FTMres	ENSG00000156970	NULLmodel	-0.229368	1.123e-05	0.00124898	5.72854e-05	0.00637713	0.159881	Myocastor_coypus	72
Kidney	FTMres	ENSG00000168569	NULLmodel	-1.14293	1.12653e-05	0.00124898	6.46357e-05	0.00673853	0.864856	Rattus_norvegicus	89
Kidney	FTMres	ENSG00000162623	NULLmodel	-1.14577	1.1459e-05	0.00125437	9.74606e-05	0.0083676	0.859966	Cavia_porcellus	90
Kidney	FTMres	ENSG00000105289	NULLmodel	-0.907519	1.17584e-05	0.00127651	0.000152058	0.0108556	0.653953	Homo_sapiens	81
Kidney	FTMres	ENSG00000127863	OU	0.505846	1.20551e-05	0.00128744	3.64773e-05	0.00497277	0.382987	Rhinolophus_sinicus	85
Kidney	FTMres	ENSG00000213672	NULLmodel	0.958605	1.20543e-05	0.00128744	4.86225e-05	0.00599084	0.732247	Dasypus_novemcinctus	88
Kidney	FTMres	ENSG00000122986	NULLmodel	-1.06679	1.25332e-05	0.00132771	4.22294e-05	0.0053339	0.799813	Vulpes_vulpes	88
Kidney	FTMres	ENSG00000126016	NULLmodel	-0.787925	1.32974e-05	0.0013974	6.97563e-05	0.00694181	0.573045	Arctonyx_collaris	82
Kidney	FTMres	ENSG00000276231	NULLmodel	-0.314363	1.36268e-05	0.00142065	0.000192698	0.0122878	0.23821	Equus_caballus	82
Kidney	FTMres	ENSG00000141076	NULLmodel	0.960529	1.37375e-05	0.00142091	3.93013e-05	0.00516262	0.747852	Chlorocebus_sabaeus	91
Kidney	FTMres	ENSG00000002586	NULLmodel	-1.70446	1.40014e-05	0.0014369	9.30608e-05	0.00809567	1.06706	Graphiurus_kelleni	71
Kidney	FTMres	ENSG00000171612	OU	1.52512	1.42189e-05	0.00144791	6.28443e-05	0.00661982	1.17946	Myotis_brandtii	88
Kidney	FTMres	ENSG00000064270	OU	1.5305	1.45671e-05	0.00147195	3.84083e-05	0.00509628	1.03818	Taphozous_melanopogon	70
Kidney	FTMres	ENSG00000136522	OU	-0.711822	1.54918e-05	0.00155343	0.00053129	0.022733	0.555045	Vulpes_lagopus	89
Kidney	FTMres	ENSG00000108932	OU	-1.28686	1.57851e-05	0.00156078	6.79441e-05	0.00691871	0.997778	Cynopterus_sphinx	86
Kidney	FTMres	ENSG00000155959	OU	-0.903372	1.58027e-05	0.00156078	6.17844e-05	0.00659837	0.682765	Myrmecophaga_tridactyla	88
Kidney	FTMres	ENSG00000060762	NULLmodel	-1.4165	1.70817e-05	0.00167451	8.90663e-05	0.00795901	1.09471	Myocastor_coypus	89
Kidney	FTMres	ENSG00000112249	OU	-0.560526	1.74153e-05	0.00168556	5.52668e-05	0.00625849	0.419198	Ornithorhynchus_anatinus	85
Kidney	FTMres	ENSG00000143801	OU	1.51901	1.7451e-05	0.00168556	4.14731e-05	0.00528924	1.19488	Sciurus_vulgaris	90
Kidney	FTMres	ENSG00000108961	NULLmodel	-1.24365	1.78639e-05	0.00170515	4.87987e-05	0.00599084	0.981925	Pachyuromys_duprasi	89
Kidney	FTMres	ENSG00000161642	NULLmodel	-0.780559	1.79135e-05	0.00170515	6.13602e-05	0.00659837	0.607486	Callosciurus_erythraeus	86
Kidney	FTMres	ENSG00000109906	NULLmodel	1.01319	1.84739e-05	0.00174585	0.00010188	0.00862199	0.800285	Canis_lupus	91
Kidney	FTMres	ENSG00000068912	NULLmodel	-0.923505	1.86428e-05	0.00174922	4.34916e-05	0.00544101	0.719358	Atelerix_albiventris	91
Kidney	FTMres	ENSG00000139624	NULLmodel	-0.829214	1.88482e-05	0.00175596	5.16199e-05	0.00622091	0.609497	Myrmecophaga_tridactyla	80
Kidney	FTMres	ENSG00000185838	NULLmodel	-0.826186	1.93822e-05	0.00179299	5.41975e-05	0.00624507	0.646739	Mustela_sibirica	86
Kidney	FTMres	ENSG00000174628	NULLmodel	1.00997	1.96074e-05	0.00180114	5.61309e-05	0.00630202	0.790714	Dasypus_novemcinctus	84
Kidney	FTMres	ENSG00000101460	OU	-1.35625	2.03982e-05	0.00181183	0.000123264	0.00949508	1.04628	Callithrix_jacchus	84
Kidney	FTMres	ENSG00000143674	NULLmodel	0.919478	2.04134e-05	0.00181183	8.54515e-05	0.00777488	0.693545	Murina_cyclotis	78
Kidney	FTMres	ENSG00000155011	NULLmodel	-0.666114	1.99648e-05	0.00181183	0.000115233	0.00911869	0.483871	Bos_taurus	79
Kidney	FTMres	ENSG00000163703	NULLmodel	-1.04646	2.0315e-05	0.00181183	6.1036e-05	0.00659837	0.810938	Graphiurus_kelleni	86
Kidney	FTMres	ENSG00000188827	NULLmodel	-0.615187	2.02419e-05	0.00181183	0.000310428	0.0162993	0.485766	Rhinolophus_thomasi	89
Kidney	FTMres	ENSG00000064115	NULLmodel	1.29926	2.07748e-05	0.00183153	7.10271e-05	0.00701512	1.03526	Ornithorhynchus_anatinus	90
Kidney	FTMres	ENSG00000064787	OU	1.86278	2.10727e-05	0.00183319	6.29931e-05	0.00661982	1.48016	Kerivoula_hardwickii	89
Kidney	FTMres	ENSG00000197119	OU	1.28489	2.0968e-05	0.00183319	5.22444e-05	0.00623893	0.982233	Ornithorhynchus_anatinus	83
Kidney	FTMres	ENSG00000197381	OU	0.764958	2.12236e-05	0.00183417	7.454e-05	0.00730715	0.593077	Atelerix_albiventris	87
Kidney	FTMres	ENSG00000121671	NULLmodel	1.08217	2.20896e-05	0.00189653	8.97173e-05	0.00796302	0.846541	Kerivoula_hardwickii	86
Kidney	FTMres	ENSG00000143839	NULLmodel	1.47938	2.22805e-05	0.0019005	0.000159425	0.011199	1.16542	Rhinolophus_sinicus	86
Kidney	FTMres	ENSG00000225526	OU	-1.09206	2.27764e-05	0.00193026	8.19442e-05	0.00763059	0.855287	Pachyuromys_duprasi	83
Kidney	FTMres	ENSG00000101220	NULLmodel	-1.00376	2.35252e-05	0.00194242	0.0002159	0.0131979	0.783404	Meriones_unguiculatus	90
Kidney	FTMres	ENSG00000134864	OU	-1.67405	2.31665e-05	0.00194242	6.94564e-05	0.00694181	1.31355	Macaca_mulatta	81
Kidney	FTMres	ENSG00000136868	OU	-1.10344	2.39031e-05	0.00194242	0.000119238	0.00937911	0.844362	Rhinolophus_sinicus	88
Kidney	FTMres	ENSG00000166510	NULLmodel	-0.875998	2.37043e-05	0.00194242	8.74492e-05	0.00786803	0.654434	Rhinolophus_ferrumequinum	85
Kidney	FTMres	ENSG00000175602	NULLmodel	-1.91258	2.3955e-05	0.00194242	0.000337396	0.0170738	1.36391	Homo_sapiens	78
Kidney	FTMres	ENSG00000203952	NULLmodel	-1.20601	2.38437e-05	0.00194242	0.000312684	0.0162993	0.901858	Mustela_sibirica	75
Kidney	FTMres	ENSG00000243364	NULLmodel	-0.797347	2.37361e-05	0.00194242	0.000197415	0.0124675	0.63093	Mustela_sibirica	85
Kidney	FTMres	ENSG00000092445	OU	0.967708	2.41158e-05	0.00194347	0.000108554	0.00891205	0.778199	Tylonycteris_robustula	91
Kidney	FTMres	ENSG00000115339	OU	-0.620661	2.4317e-05	0.00194774	0.000114594	0.00911869	0.485706	Vulpes_vulpes	83
Kidney	FTMres	ENSG00000243477	NULLmodel	-1.19476	2.44677e-05	0.00194792	0.000161722	0.0112401	0.872602	Cryptomys_damarensis	71
Kidney	FTMres	ENSG00000143374	NULLmodel	-1.01046	2.49176e-05	0.00195998	0.00010018	0.00854526	0.77271	Microcebus_murinus	83
Kidney	FTMres	ENSG00000111907	NULLmodel	1.23479	2.54457e-05	0.00198584	0.00013704	0.0101132	0.962612	Cavia_porcellus	89
Kidney	FTMres	ENSG00000243566	NULLmodel	0.812834	2.55486e-05	0.00198584	7.75879e-05	0.00735286	0.589178	Monodelphis_domestica	81
Kidney	FTMres	ENSG00000115073	OU	0.896288	2.58872e-05	0.00200032	0.000142681	0.0103656	0.719259	Mustela_sibirica	90
Kidney	FTMres	ENSG00000110628	OU	-1.76958	2.65689e-05	0.00202912	8.5822e-05	0.00777488	1.36844	Arctonyx_collaris	88
Kidney	FTMres	ENSG00000197555	OU	-0.874334	2.64647e-05	0.00202912	7.83214e-05	0.00735286	0.702093	Myrmecophaga_tridactyla	89
Kidney	FTMres	ENSG00000206562	OU	-0.993527	2.69015e-05	0.00204265	7.78991e-05	0.00735286	0.779445	Atelerix_albiventris	84
Kidney	FTMres	ENSG00000165474	NULLmodel	-1.62401	2.70718e-05	0.00204377	0.000105985	0.00878463	1.19568	Monodelphis_domestica	85
Kidney	FTMres	ENSG00000123933	OU	1.21841	2.82435e-05	0.0021172	0.000127171	0.00960068	0.971289	Mustela_sibirica	87
Kidney	FTMres	ENSG00000138131	NULLmodel	1.09899	2.83669e-05	0.0021172	8.25043e-05	0.00763059	0.82255	Callithrix_jacchus	82
Kidney	FTMres	ENSG00000090971	NULLmodel	-1.20873	2.8542e-05	0.00211823	0.000193936	0.012307	0.927507	Myotis_brandtii	79
Kidney	FTMres	ENSG00000086504	OU	-1.21707	2.92187e-05	0.00214943	0.000174222	0.0114308	0.962707	Myocastor_coypus	88
Kidney	FTMres	ENSG00000117122	NULLmodel	-0.949377	2.92896e-05	0.00214943	0.000216014	0.0131979	0.753917	Felis_catus	85
Kidney	FTMres	ENSG00000162971	NULLmodel	-0.726456	2.9702e-05	0.00216758	0.00010923	0.00891205	0.57777	Myocastor_coypus	89
Kidney	FTMres	ENSG00000115041	OU	1.01756	3.09621e-05	0.00224706	6.58697e-05	0.0068131	0.80155	Mustela_sibirica	81
Kidney	FTMres	ENSG00000006576	NULLmodel	-0.409193	3.15424e-05	0.00225185	0.000131001	0.00977746	0.312341	Papio_anubis	80
Kidney	FTMres	ENSG00000148204	NULLmodel	0.598234	3.13331e-05	0.00225185	0.000240234	0.0142792	0.480083	Rhinolophus_sinicus	84
Kidney	FTMres	ENSG00000198142	OU	1.29095	3.1411e-05	0.00225185	0.000121577	0.00944991	0.914905	Mesocricetus_auratus	81
Kidney	FTMres	ENSG00000162631	OU	0.661974	3.29036e-05	0.00231135	0.00014652	0.0105752	0.501003	Pan_paniscus	82
Kidney	FTMres	ENSG00000143450	OU	0.513664	3.33672e-05	0.00231911	9.03649e-05	0.00796667	0.373445	Felis_catus	73
Kidney	FTMres	ENSG00000164850	NULLmodel	0.709849	3.32011e-05	0.00231911	0.000102393	0.00862199	0.556459	Vulpes_vulpes	81
Kidney	FTMres	ENSG00000119760	NULLmodel	0.88677	3.48402e-05	0.00238422	0.000124439	0.0095037	0.725906	Myrmecophaga_tridactyla	90
Kidney	FTMres	ENSG00000140848	NULLmodel	1.21571	3.45751e-05	0.00238422	0.000139565	0.0102421	0.961437	Mesocricetus_auratus	88
Kidney	FTMres	ENSG00000163479	OU	-0.943428	3.51561e-05	0.00238422	0.000420817	0.0198933	0.749481	Mustela_sibirica	87
Kidney	FTMres	ENSG00000168765	NULLmodel	2.30665	3.52116e-05	0.00238422	0.000173156	0.01143	1.77684	Felis_catus	73
Kidney	FTMres	ENSG00000171497	NULLmodel	-0.685948	3.48779e-05	0.00238422	7.62785e-05	0.00735286	0.557208	Taphozous_melanopogon	88
Kidney	FTMres	ENSG00000181035	NULLmodel	1.13001	3.58718e-05	0.00241647	0.000246779	0.0144319	0.916769	Cynopterus_sphinx	87
Kidney	FTMres	ENSG00000233822	NULLmodel	-1.22757	3.67176e-05	0.00246083	0.000237522	0.0141822	1.01324	Pachyuromys_duprasi	91
Kidney	FTMres	ENSG00000197959	NULLmodel	1.16275	3.71162e-05	0.00247491	0.00010633	0.00878463	0.891841	Homo_sapiens	79
Kidney	FTMres	ENSG00000155957	NULLmodel	-0.963601	3.74704e-05	0.00248591	0.000165046	0.0112627	0.789376	Pachyuromys_duprasi	88
Kidney	FTMres	ENSG00000143786	NULLmodel	0.740054	3.77731e-05	0.00249341	6.74814e-05	0.00691871	0.558393	Miniopterus_fuliginosus	73
Kidney	FTMres	ENSG00000149150	NULLmodel	1.55458	3.8822e-05	0.00252459	0.000104692	0.00875946	1.22011	Arctonyx_collaris	87
Kidney	FTMres	ENSG00000205268	NULLmodel	0.831562	3.87815e-05	0.00252459	8.30674e-05	0.00763059	0.608272	Myrmecophaga_tridactyla	75
Kidney	FTMres	ENSG00000261408	NULLmodel	-1.35039	3.84518e-05	0.00252459	0.000213475	0.0131653	1.09061	Myotis_brandtii	82
Kidney	FTMres	ENSG00000110492	OU	-1.51908	3.9587e-05	0.00254909	0.000322479	0.0166121	1.20707	Meriones_unguiculatus	84
Kidney	FTMres	ENSG00000169242	NULLmodel	0.819148	3.94518e-05	0.00254909	0.000319171	0.0165064	0.655389	Arctonyx_collaris	91
Kidney	FTMres	ENSG00000196136	OU	2.19363	4.0467e-05	0.00259305	0.000293458	0.0159803	1.73249	Chlorocebus_sabaeus	75
Kidney	FTMres	ENSG00000184374	NULLmodel	0.590996	4.12211e-05	0.00261585	0.000114464	0.00911869	0.44174	Rhinolophus_sinicus	82
Kidney	FTMres	ENSG00000241685	OU	-0.885974	4.11332e-05	0.00261585	0.000401877	0.0194799	0.678039	Homo_sapiens	81
Kidney	FTMres	ENSG00000178718	NULLmodel	0.881598	4.20671e-05	0.0026567	0.000121369	0.00944991	0.657531	Rattus_norvegicus	71
Kidney	FTMres	ENSG00000110321	OU	-0.729436	4.36187e-05	0.00274151	0.000142827	0.0103656	0.600425	Mustela_sibirica	90
Kidney	FTMres	ENSG00000113532	NULLmodel	-0.452836	4.41164e-05	0.00275959	0.000310176	0.0162993	0.365957	Vulpes_vulpes	80
Kidney	FTMres	ENSG00000141337	OU	-0.997911	4.44158e-05	0.00276059	0.000125166	0.00950395	0.83214	Ursus_americanus	89
Kidney	FTMres	ENSG00000168884	NULLmodel	0.984035	4.45528e-05	0.00276059	0.000170367	0.0113028	0.81257	Plecotus_auritus	88
Kidney	FTMres	ENSG00000149418	NULLmodel	0.75594	4.50132e-05	0.00277602	0.000135059	0.0100234	0.623895	Rhinolophus_sinicus	89
Kidney	FTMres	ENSG00000117594	NULLmodel	-2.16442	4.64478e-05	0.00283785	0.000222231	0.0135149	1.76618	Rhinolophus_sinicus	84
Kidney	FTMres	ENSG00000148335	NULLmodel	1.00006	4.62668e-05	0.00283785	0.000130535	0.00977746	0.822209	Hipposideros_pomona	87
Kidney	FTMres	ENSG00000171310	NULLmodel	0.896447	4.75864e-05	0.00289396	0.000112215	0.00909911	0.73336	Mus_musculus	86
Kidney	FTMres	ENSG00000117724	OU	-0.253769	4.89486e-05	0.00292268	0.000282351	0.0158571	0.198037	Hipposideros_larvatus	79
Kidney	FTMres	ENSG00000122884	NULLmodel	-0.820226	4.86161e-05	0.00292268	0.000114516	0.00911869	0.659589	Arctonyx_collaris	88
Kidney	FTMres	ENSG00000168002	OU	-0.995205	4.89262e-05	0.00292268	0.000293585	0.0159803	0.833298	Vulpes_vulpes	91
Kidney	FTMres	ENSG00000167701	OU	1.66561	4.86892e-05	0.00292268	0.000168198	0.0112905	1.35193	Myrmecophaga_tridactyla	82
Kidney	FTMres	ENSG00000160201	NULLmodel	-1.11985	4.92922e-05	0.00292987	0.000404818	0.0195503	0.910041	Cynopterus_sphinx	83
Kidney	FTMres	ENSG00000148795	NULLmodel	2.12176	5.03502e-05	0.00296592	0.000123604	0.00949508	1.70755	Heterocephalus_glaber	79
Kidney	FTMres	ENSG00000164294	OU	-1.12	5.03483e-05	0.00296592	0.000269835	0.0153444	0.803561	Graphiurus_kelleni	72
Kidney	FTMres	ENSG00000182118	NULLmodel	0.881325	5.10266e-05	0.00299235	0.000149205	0.0107102	0.707368	Bos_mutus	79
Kidney	FTMres	ENSG00000102743	NULLmodel	-1.43811	5.14231e-05	0.00300219	0.000161048	0.0112401	1.17606	Rhinolophus_sinicus	83
Kidney	FTMres	ENSG00000109794	NULLmodel	-1.19653	5.18517e-05	0.00301382	0.000350329	0.0174591	0.983801	Myocastor_coypus	87
Kidney	FTMres	ENSG00000111752	NULLmodel	0.797226	5.32688e-05	0.00308255	0.000236399	0.0141796	0.666796	Mustela_sibirica	88
Kidney	FTMres	ENSG00000145882	NULLmodel	-0.745794	5.38595e-05	0.00310307	0.000153961	0.0109321	0.628787	Cynopterus_sphinx	90
Kidney	FTMres	ENSG00000167106	OU	1.19494	5.47422e-05	0.00314014	0.000165431	0.0112627	0.976968	Myrmecophaga_tridactyla	88
Kidney	FTMres	ENSG00000163462	OU	-0.482244	5.62455e-05	0.00321235	0.00147498	0.0403653	0.407663	Neovison_vison	88
Kidney	FTMres	ENSG00000104723	NULLmodel	-1.03294	5.76118e-05	0.00327614	0.000181036	0.0116153	0.85456	Procavia_capensis	86
Kidney	FTMres	ENSG00000173559	OU	-0.986486	5.84741e-05	0.00331084	0.000297074	0.0160591	0.754125	Microcebus_murinus	77
Kidney	FTMres	ENSG00000070010	OU	-1.31114	5.92486e-05	0.0033403	0.000285828	0.0159095	1.08528	Mus_musculus	89
Kidney	FTMres	ENSG00000113719	NULLmodel	0.921979	6.02773e-05	0.00338377	0.000834383	0.0293846	0.783655	Mustela_sibirica	91
Kidney	FTMres	ENSG00000169933	NULLmodel	0.242442	6.13294e-05	0.00341366	0.000673393	0.0262483	0.206204	Ursus_americanus	89
Kidney	FTMres	ENSG00000282954	OU	0.983304	6.12243e-05	0.00341366	0.000211398	0.0130987	0.781276	Taphozous_melanopogon	78
Kidney	FTMres	ENSG00000007520	OU	-1.11171	6.19944e-05	0.00341612	0.000268289	0.0153228	0.928037	Homo_sapiens	89
Kidney	FTMres	ENSG00000077942	NULLmodel	0.950348	6.20342e-05	0.00341612	0.000166199	0.0112627	0.810416	Eonycteris_spelaea	91
Kidney	FTMres	ENSG00000161526	OU	0.946943	6.21538e-05	0.00341612	0.000229947	0.0138559	0.806742	Pteromys_volans	91
Kidney	FTMres	ENSG00000137960	OU	-1.45007	6.35948e-05	0.00345789	0.000247197	0.0144319	1.12191	Papio_anubis	77
Kidney	FTMres	ENSG00000238203	NULLmodel	0.876653	6.37036e-05	0.00345789	0.000203592	0.0126748	0.705111	Cryptomys_damarensis	81
Kidney	FTMres	ENSG00000278823	NULLmodel	1.06829	6.34475e-05	0.00345789	0.000155587	0.0109881	0.903299	Cynopterus_sphinx	87
Kidney	FTMres	ENSG00000122873	NULLmodel	-0.830227	6.44719e-05	0.00345856	0.000180917	0.0116153	0.698789	Taphozous_melanopogon	87
Kidney	FTMres	ENSG00000163485	NULLmodel	1.09005	6.41771e-05	0.00345856	0.000166334	0.0112627	0.921612	Myotis_chinensis	88
Kidney	FTMres	ENSG00000274495	NULLmodel	-0.861853	6.45057e-05	0.00345856	0.000227812	0.0137905	0.640909	Myotis_chinensis	71
Kidney	FTMres	ENSG00000121068	NULLmodel	0.704071	6.50657e-05	0.0034744	0.000886315	0.0304781	0.583969	Mustela_sibirica	85
Kidney	FTMres	ENSG00000167470	OU	1.19506	6.63448e-05	0.00352836	0.000665244	0.0261966	1.00393	Mustela_sibirica	86
Kidney	FTMres	ENSG00000006740	OU	0.875324	6.67368e-05	0.0035349	0.00016348	0.0112627	0.743972	Graphiurus_kelleni	86
Kidney	FTMres	ENSG00000064961	OU	1.24773	6.79888e-05	0.0035724	0.000181269	0.0116153	0.999173	Arctonyx_collaris	84
Kidney	FTMres	ENSG00000156103	NULLmodel	0.435532	6.77668e-05	0.0035724	0.000169451	0.011299	0.339884	Mesocricetus_auratus	81
Kidney	FTMres	ENSG00000284057	NULLmodel	-0.690794	6.89439e-05	0.00360815	0.000253981	0.0146981	0.591857	Graphiurus_kelleni	90
Kidney	FTMres	ENSG00000168118	NULLmodel	0.821798	6.99978e-05	0.00364877	0.00020292	0.0126748	0.693624	Pteromys_volans	81
Kidney	FTMres	ENSG00000162373	NULLmodel	-0.890993	7.10489e-05	0.00367036	0.000673283	0.0262483	0.735957	Neovison_vison	84
Kidney	FTMres	ENSG00000170915	NULLmodel	0.865956	7.12501e-05	0.00367036	0.000200694	0.012614	0.737497	Kerivoula_hardwickii	87
Kidney	FTMres	ENSG00000283718	OU	0.435764	7.08777e-05	0.00367036	0.000174909	0.0114308	0.33855	Procavia_capensis	71
Kidney	FTMres	ENSG00000127527	NULLmodel	-0.982077	7.19944e-05	0.00369421	0.000945905	0.0313917	0.835956	Erinaceus_amurensis	88
Kidney	FTMres	ENSG00000205502	NULLmodel	1.28707	7.22928e-05	0.00369509	0.00018094	0.0116153	0.998704	Rhinolophus_sinicus	69
Kidney	FTMres	ENSG00000137500	NULLmodel	-0.74135	7.30848e-05	0.00372109	0.000772933	0.0286007	0.639355	Myrmecophaga_tridactyla	91
Kidney	FTMres	ENSG00000143498	OU	-0.68181	7.65709e-05	0.00388353	0.000801656	0.0290893	0.580031	Hystrix_brachyura	88
Kidney	FTMres	ENSG00000135316	OU	0.456526	7.95584e-05	0.00401954	0.000609366	0.0249615	0.388864	Mustela_sibirica	87
Kidney	FTMres	ENSG00000106635	NULLmodel	0.971656	8.02832e-05	0.00402747	0.000290799	0.0159803	0.840917	Mustela_sibirica	90
Kidney	FTMres	ENSG00000148672	NULLmodel	1.03956	8.06352e-05	0.00402747	0.000304963	0.0162993	0.891721	Pan_paniscus	90
Kidney	FTMres	ENSG00000172216	NULLmodel	1.52841	8.05886e-05	0.00402747	0.000311017	0.0162993	1.23137	Rhinolophus_sinicus	78
Kidney	FTMres	ENSG00000135823	NULLmodel	-0.671641	8.12222e-05	0.00402769	0.000281424	0.0158571	0.550559	Myocastor_coypus	86
Kidney	FTMres	ENSG00000181163	OU	-0.880232	8.12529e-05	0.00402769	0.000262216	0.0150413	0.735167	Mustela_sibirica	88
Kidney	FTMres	ENSG00000099994	OU	-1.78336	8.29808e-05	0.00409287	0.0007401	0.0276979	1.45127	Arctonyx_collaris	87
Kidney	FTMres	ENSG00000150776	NULLmodel	-0.589253	8.31909e-05	0.00409287	0.000308762	0.0162993	0.510168	Heterocephalus_glaber	89
Kidney	FTMres	ENSG00000160208	OU	-0.624136	8.60316e-05	0.00421683	0.000424136	0.0198933	0.541812	Pachyuromys_duprasi	89
Kidney	FTMres	ENSG00000064692	OU	-0.341547	8.74825e-05	0.00425619	0.000816431	0.029117	0.29299	Erinaceus_europaeus	88
Kidney	FTMres	ENSG00000068308	NULLmodel	-0.804038	8.73478e-05	0.00425619	0.000432541	0.0200772	0.692967	Pachyuromys_duprasi	88
Kidney	FTMres	ENSG00000119922	NULLmodel	0.779003	8.79355e-05	0.00426244	0.000350555	0.0174591	0.594243	Hystrix_brachyura	73
Kidney	FTMres	ENSG00000100814	OU	0.711379	8.89442e-05	0.00429548	0.000253994	0.0146981	0.563834	Homo_sapiens	71
Kidney	FTMres	ENSG00000100441	NULLmodel	0.743496	9.00355e-05	0.00433226	0.000420373	0.0198933	0.646216	Ornithorhynchus_anatinus	89
Kidney	FTMres	ENSG00000105251	NULLmodel	1.27246	9.25512e-05	0.00441151	0.000261565	0.0150413	1.08483	Rhinolophus_thomasi	81
Kidney	FTMres	ENSG00000170190	NULLmodel	1.08849	9.26901e-05	0.00441151	0.000309183	0.0162993	0.926201	Heterocephalus_glaber	86
Kidney	FTMres	ENSG00000196581	NULLmodel	0.530403	9.25619e-05	0.00441151	0.000318875	0.0165064	0.462843	Murina_cyclotis	88
Kidney	FTMres	ENSG00000127804	OU	-0.717177	9.50567e-05	0.00450781	0.000556631	0.0234356	0.629302	Petaurus_breviceps	88
Kidney	FTMres	ENSG00000145730	OU	0.878363	9.58866e-05	0.00453082	0.000493508	0.0219753	0.768489	Vulpes_vulpes	91
Kidney	FTMres	ENSG00000102109	OU	2.66783	9.7397e-05	0.00458569	0.000291262	0.0159803	2.18544	Arctonyx_collaris	78
Kidney	FTMres	ENSG00000121690	OU	-0.904268	9.8022e-05	0.00458577	0.000244851	0.0144319	0.763791	Pachyuromys_duprasi	89
Kidney	FTMres	ENSG00000132406	NULLmodel	-0.786788	9.8097e-05	0.00458577	0.000401369	0.0194799	0.67779	Procavia_capensis	85
Kidney	FTMres	ENSG00000123130	NULLmodel	-0.882903	0.000101667	0.0047358	0.000411465	0.0197263	0.758852	Taphozous_melanopogon	90
Kidney	FTMres	ENSG00000169976	NULLmodel	-0.877636	0.000102964	0.00476301	0.000819235	0.029117	0.754391	Monodelphis_domestica	88
Kidney	FTMres	ENSG00000206340	OU	1.69486	0.000102976	0.00476301	0.000331981	0.0170348	1.48373	Graphiurus_kelleni	89
Kidney	FTMres	ENSG00000110218	NULLmodel	-0.458801	0.000104223	0.00480377	0.000555054	0.0234356	0.392164	Erinaceus_amurensis	86
Kidney	FTMres	ENSG00000110047	NULLmodel	-0.862223	0.000104999	0.00480581	0.000834154	0.0293846	0.723172	Myocastor_coypus	82
Kidney	FTMres	ENSG00000115392	OU	-0.662239	0.000104823	0.00480581	0.0002944	0.0159803	0.548411	Monodelphis_domestica	82
Kidney	FTMres	ENSG00000031698	NULLmodel	0.826976	0.000106934	0.00487739	0.000246279	0.0144319	0.730449	Hystrix_brachyura	90
Kidney	FTMres	ENSG00000149257	NULLmodel	-0.723481	0.0001102	0.00499167	0.000350884	0.0174591	0.641567	Murina_hilgendorfi	91
Kidney	FTMres	ENSG00000163069	OU	0.892662	0.000110094	0.00499167	0.00033794	0.0170738	0.772312	Procavia_capensis	85
Kidney	FTMres	ENSG00000157214	NULLmodel	-1.1721	0.000110701	0.00499713	0.000497	0.0220094	0.926098	Ursus_americanus	76
Kidney	ML	ENSG00000176903	OU	3.6277	3.63889e-12	4.78005e-08	2.02713e-11	2.66284e-07	1.09384	Eonycteris_spelaea	82
Kidney	ML	ENSG00000113615	OU	-1.56034	4.9873e-10	3.27566e-06	2.8825e-08	0.000189322	0.530206	Murina_leucogaster	77
Kidney	ML	ENSG00000164506	OU	-1.20188	1.07019e-08	4.68603e-05	3.87256e-07	0.000847831	0.472262	Arctonyx_collaris	87
Kidney	ML	ENSG00000075426	OU	2.03467	3.1579e-08	0.000103705	2.45929e-07	0.000847831	0.84055	Murina_cyclotis	90
Kidney	ML	ENSG00000107438	OU	1.5897	7.85019e-08	0.00011834	6.48161e-07	0.00121632	0.678738	Murina_leucogaster	91
Kidney	ML	ENSG00000107742	NULLmodel	2.61903	7.08746e-08	0.00011834	3.81275e-07	0.000847831	1.07167	Myrmecophaga_tridactyla	89
Kidney	ML	ENSG00000115884	NULLmodel	2.17278	5.21624e-08	0.00011834	3.55818e-07	0.000847831	0.90812	Rhinolophus_sinicus	89
Kidney	ML	ENSG00000146540	NULLmodel	1.92987	8.10798e-08	0.00011834	1.12952e-06	0.00185467	0.80291	Sciurus_vulgaris	86
Kidney	ML	ENSG00000158716	NULLmodel	2.5179	6.39292e-08	0.00011834	1.98643e-06	0.00237216	1.06506	Rhinolophus_sinicus	88
Kidney	ML	ENSG00000072080	OU	-4.04728	1.90736e-07	0.000250551	2.9229e-06	0.00295348	1.72719	Rhinolophus_sinicus	81
Kidney	ML	ENSG00000170430	NULLmodel	2.52391	2.5899e-07	0.000309281	1.2825e-06	0.00187188	1.11446	Tupaia_belangeri	88
Kidney	ML	ENSG00000061676	OU	-1.54275	3.92624e-07	0.000429792	2.03005e-05	0.00952383	0.691517	Meles_meles	82
Kidney	ML	ENSG00000120913	OU	1.67505	4.67689e-07	0.000438826	4.02955e-06	0.00378087	0.767821	Myocastor_coypus	90
Kidney	ML	ENSG00000188747	OU	2.60687	4.60121e-07	0.000438826	1.98063e-06	0.00237216	1.09761	Mustela_sibirica	80
Kidney	ML	ENSG00000107551	NULLmodel	2.05137	5.80444e-07	0.000508314	5.0125e-06	0.00411526	0.944892	Myocastor_coypus	88
Kidney	ML	ENSG00000172922	NULLmodel	1.94767	6.31935e-07	0.000518819	2.7645e-06	0.00295348	0.899178	Taphozous_melanopogon	88
Kidney	ML	ENSG00000118004	OU	1.82302	7.66885e-07	0.000527318	6.52137e-05	0.014568	0.826208	Rhinolophus_sinicus	86
Kidney	ML	ENSG00000166402	NULLmodel	0.838122	7.4496e-07	0.000527318	2.94979e-05	0.0107635	0.385515	Nyctereutes_procyonoides	86
Kidney	ML	ENSG00000171503	OU	-1.26895	8.02859e-07	0.000527318	1.19323e-05	0.00653094	0.599306	Procavia_capensis	90
Kidney	ML	ENSG00000184363	NULLmodel	-1.3401	7.10487e-07	0.000527318	4.64e-06	0.0040634	0.593317	Arctonyx_collaris	84
Kidney	ML	ENSG00000111786	NULLmodel	1.67658	1.0203e-06	0.000632241	5.7742e-06	0.00446176	0.797653	Cynopterus_sphinx	89
Kidney	ML	ENSG00000169188	NULLmodel	1.39424	1.05887e-06	0.000632241	2.88406e-05	0.0107635	0.650643	Myrmecophaga_tridactyla	87
Kidney	ML	ENSG00000285383	OU	-0.296677	1.15862e-06	0.000661726	3.04545e-05	0.0108122	0.140522	Ornithorhynchus_anatinus	88
Kidney	ML	ENSG00000114251	OU	-1.10139	1.23321e-06	0.000674977	9.94939e-06	0.00604083	0.477858	Ursus_americanus	74
Kidney	ML	ENSG00000070610	OU	1.5164	1.35238e-06	0.000683264	2.22253e-05	0.00961538	0.730689	Myocastor_coypus	91
Kidney	ML	ENSG00000144891	NULLmodel	-1.24684	1.33128e-06	0.000683264	2.28707e-05	0.00961538	0.56684	Vulpes_vulpes	78
Kidney	ML	ENSG00000071242	NULLmodel	1.23335	1.66192e-06	0.000808557	8.52912e-06	0.00589676	0.562977	Trachypithecus_francoisi	78
Kidney	ML	ENSG00000171109	NULLmodel	-1.64086	1.73071e-06	0.000811949	7.5023e-05	0.0149318	0.759274	Myocastor_coypus	84
Kidney	ML	ENSG00000129538	NULLmodel	3.26891	1.9751e-06	0.000894651	4.30501e-05	0.0125668	1.53475	Taphozous_melanopogon	80
Kidney	ML	ENSG00000100170	NULLmodel	-2.02604	2.14423e-06	0.000926939	8.44813e-06	0.00589676	0.961795	Rhinolophus_sinicus	77
Kidney	ML	ENSG00000165113	NULLmodel	-1.2019	2.18751e-06	0.000926939	6.12332e-05	0.014568	0.580295	Ursus_americanus	90
Kidney	ML	ENSG00000066827	OU	1.14434	2.32576e-06	0.000954723	1.01171e-05	0.00604083	0.557643	Papio_anubis	89
Kidney	ML	ENSG00000170382	OU	1.2396	2.44425e-06	0.000972962	9.12322e-05	0.0163316	0.609732	Arctonyx_collaris	87
Kidney	ML	ENSG00000135002	NULLmodel	-2.05188	2.89987e-06	0.00106645	3.406e-05	0.0113776	1.02433	Myocastor_coypus	90
Kidney	ML	ENSG00000141696	NULLmodel	1.41848	2.98397e-06	0.00106645	2.34236e-05	0.00961538	0.691349	Myocastor_coypus	86
Kidney	ML	ENSG00000144566	NULLmodel	-0.954164	3.01787e-06	0.00106645	3.92471e-05	0.0117171	0.431795	Mustela_sibirica	78
Kidney	ML	ENSG00000145708	OU	1.81442	3.08504e-06	0.00106645	1.53258e-05	0.00774309	0.885048	Murina_hilgendorfi	86
Kidney	ML	ENSG00000173369	NULLmodel	2.4058	3.29065e-06	0.00110836	9.90569e-06	0.00604083	1.2081	Myocastor_coypus	90
Kidney	ML	ENSG00000133142	OU	2.98041	3.53878e-06	0.00116213	1.12477e-05	0.00642392	1.17399	Rhinolophus_rex	72
Kidney	ML	ENSG00000136908	OU	1.47506	3.97366e-06	0.00125609	5.22252e-05	0.0142923	0.716281	Mesocricetus_auratus	84
Kidney	ML	ENSG00000163431	OU	1.25408	4.01613e-06	0.00125609	1.36569e-05	0.0071759	0.632964	Myrmecophaga_tridactyla	88
Kidney	ML	ENSG00000277953	NULLmodel	1.37492	4.34673e-06	0.00132788	3.62172e-05	0.0113776	0.70216	Atelerix_albiventris	90
Kidney	ML	ENSG00000164197	OU	1.02816	4.63488e-06	0.00138372	2.47041e-05	0.00983374	0.513064	Atelerix_albiventris	83
Kidney	ML	ENSG00000088451	NULLmodel	-1.18362	4.96256e-06	0.0014282	4.86361e-05	0.0138888	0.596484	Mustela_sibirica	87
Kidney	ML	ENSG00000143420	NULLmodel	1.77625	5.07903e-06	0.0014282	5.91642e-05	0.014568	0.916493	Atelerix_albiventris	90
Kidney	ML	ENSG00000198722	NULLmodel	0.892937	5.11004e-06	0.0014282	1.75338e-05	0.00853051	0.453609	Rhinolophus_thomasi	86
Kidney	ML	ENSG00000114544	OU	1.729	6.2147e-06	0.00169477	2.26079e-05	0.00961538	0.872161	Hipposideros_pomona	82
Kidney	ML	ENSG00000259207	NULLmodel	1.07469	6.32183e-06	0.00169477	3.50781e-05	0.0113776	0.523305	Rhinolophus_stheno	77
Kidney	ML	ENSG00000144645	NULLmodel	1.23047	6.64847e-06	0.00171347	3.91762e-05	0.0117171	0.607448	Mesocricetus_auratus	88
Kidney	ML	ENSG00000162526	NULLmodel	0.809293	6.78291e-06	0.00171347	6.09524e-05	0.014568	0.401905	Graphiurus_kelleni	80
Kidney	ML	ENSG00000282954	NULLmodel	1.55661	6.75408e-06	0.00171347	9.15932e-05	0.0163316	0.751659	Mustela_sibirica	78
Kidney	ML	ENSG00000118777	OU	-2.2873	7.33351e-06	0.00172023	7.07769e-05	0.0147575	1.20843	Rhinolophus_affinis	91
Kidney	ML	ENSG00000143994	OU	-2.26043	7.29169e-06	0.00172023	2.87547e-05	0.0107635	1.09415	Erinaceus_amurensis	78
Kidney	ML	ENSG00000148943	OU	-1.16056	7.21658e-06	0.00172023	0.000237331	0.0239814	0.587639	Taphozous_melanopogon	80
Kidney	ML	ENSG00000105376	NULLmodel	0.588847	7.84987e-06	0.00177786	6.39718e-05	0.014568	0.297095	Rhinolophus_sinicus	85
Kidney	ML	ENSG00000144045	OU	-1.37918	7.72749e-06	0.00177786	3.23284e-05	0.0111754	0.685915	Plecotus_auritus	73
Kidney	ML	ENSG00000136717	OU	1.77803	9.03678e-06	0.00191463	6.13606e-05	0.014568	0.943949	Chlorocebus_sabaeus	90
Kidney	ML	ENSG00000141401	OU	1.9719	8.65121e-06	0.00191463	6.39449e-05	0.014568	0.971434	Hystrix_brachyura	83
Kidney	ML	ENSG00000171992	NULLmodel	1.35887	8.79749e-06	0.00191463	6.04433e-05	0.014568	0.721824	Hipposideros_larvatus	90
Kidney	ML	ENSG00000183778	NULLmodel	-1.16829	8.98369e-06	0.00191463	0.000232431	0.0238532	0.569915	Hipposideros_pomona	79
Kidney	ML	ENSG00000285641	OU	1.58611	9.21926e-06	0.00192229	7.36461e-05	0.0149271	0.825946	Arctonyx_collaris	88
Kidney	ML	ENSG00000141429	OU	-1.31207	1.04823e-05	0.00215149	0.000121239	0.0180977	0.640391	Balaenoptera_acutorostrata	80
Kidney	ML	ENSG00000115526	NULLmodel	1.52606	1.08766e-05	0.00216476	5.55083e-05	0.014568	0.815012	Tupaia_belangeri	90
Kidney	ML	ENSG00000232280	OU	1.41853	1.0752e-05	0.00216476	7.38627e-05	0.0149271	0.75285	Mustela_sibirica	88
Kidney	ML	ENSG00000183579	NULLmodel	0.974165	1.11798e-05	0.00219192	3.63777e-05	0.0113776	0.495149	Myrmecophaga_tridactyla	88
Kidney	ML	ENSG00000116771	NULLmodel	2.8732	1.16506e-05	0.00225063	6.57823e-05	0.014568	1.54087	Hystrix_brachyura	90
Kidney	ML	ENSG00000169718	OU	1.37113	1.21157e-05	0.00230655	9.03217e-05	0.0163316	0.716871	Mustela_sibirica	85
Kidney	ML	ENSG00000119681	OU	1.24512	1.29583e-05	0.00237795	6.87589e-05	0.014568	0.621234	Myocastor_coypus	71
Kidney	ML	ENSG00000122512	NULLmodel	1.19331	1.32256e-05	0.00237795	0.000104304	0.0171584	0.638555	Pan_paniscus	91
Kidney	ML	ENSG00000175899	NULLmodel	2.67252	1.33811e-05	0.00237795	6.09175e-05	0.014568	1.41198	Rhinolophus_sinicus	87
Kidney	ML	ENSG00000180758	NULLmodel	0.69392	1.29066e-05	0.00237795	0.000104328	0.0171584	0.368457	Erinaceus_europaeus	85
Kidney	ML	ENSG00000175745	NULLmodel	1.53678	1.38726e-05	0.00242975	0.000170652	0.0211545	0.764107	Atelerix_albiventris	76
Kidney	ML	ENSG00000067208	NULLmodel	-1.14972	1.52649e-05	0.00249479	8.65517e-05	0.0163316	0.598797	Mustela_sibirica	78
Kidney	ML	ENSG00000100417	OU	1.63634	1.51597e-05	0.00249479	6.86075e-05	0.014568	0.887476	Sus_scrofa	90
Kidney	ML	ENSG00000162631	NULLmodel	0.960346	1.50327e-05	0.00249479	0.000159465	0.0208552	0.505634	Aselliscus_stoliczkanus	82
Kidney	ML	ENSG00000159173	OU	1.64828	1.50324e-05	0.00249479	0.000574821	0.0393273	0.83982	Muntiacus_muntjak	72
Kidney	ML	ENSG00000167767	NULLmodel	-1.21765	1.53835e-05	0.00249479	0.000124902	0.0181493	0.612818	Hystrix_brachyura	77
Kidney	ML	ENSG00000221944	NULLmodel	2.12834	1.51725e-05	0.00249479	9.20019e-05	0.0163316	0.926368	Trachypithecus_francoisi	75
Kidney	ML	ENSG00000137414	NULLmodel	-0.945739	1.57696e-05	0.00252036	8.24389e-05	0.016163	0.470681	Ia_io	69
Kidney	ML	ENSG00000237172	OU	0.883059	1.59249e-05	0.00252036	0.000265771	0.0251163	0.451328	Plecotus_auritus	79
Kidney	ML	ENSG00000070882	NULLmodel	-1.31142	1.62378e-05	0.00253929	0.00012573	0.0181493	0.675698	Neovison_vison	83
Kidney	ML	ENSG00000072657	NULLmodel	0.625209	1.69231e-05	0.00255519	0.000177571	0.0212863	0.325863	Pan_paniscus	82
Kidney	ML	ENSG00000159713	NULLmodel	1.6903	1.66179e-05	0.00255519	0.000394928	0.0310645	0.89209	Vulpes_vulpes	85
Kidney	ML	ENSG00000163527	NULLmodel	-1.11203	1.67853e-05	0.00255519	0.00043331	0.0317987	0.548117	Pan_paniscus	71
Kidney	ML	ENSG00000171045	NULLmodel	1.23903	1.79136e-05	0.00267401	0.000101569	0.0171584	0.518589	Myrmecophaga_tridactyla	72
Kidney	ML	ENSG00000107829	OU	1.62691	1.94604e-05	0.00274873	0.000221149	0.0232022	0.903905	Muntiacus_muntjak	90
Kidney	ML	ENSG00000151151	OU	-1.10483	1.93544e-05	0.00274873	0.000172503	0.0211545	0.593737	Myocastor_coypus	85
Kidney	ML	ENSG00000148926	NULLmodel	1.49405	1.93911e-05	0.00274873	0.000105918	0.0171584	0.817249	Vulpes_vulpes	86
Kidney	ML	ENSG00000157450	NULLmodel	-0.950563	1.9393e-05	0.00274873	0.000240449	0.0241109	0.48849	Ornithorhynchus_anatinus	70
Kidney	ML	ENSG00000158023	NULLmodel	1.00437	1.8832e-05	0.00274873	0.000108416	0.0171584	0.53954	Peromyscus_leucopus	87
Kidney	ML	ENSG00000152795	OU	1.75533	2.00321e-05	0.00276991	0.000145207	0.0198288	0.976381	Nyctereutes_procyonoides	89
Kidney	ML	ENSG00000165695	NULLmodel	1.16529	2.04223e-05	0.00279445	5.06743e-05	0.0141629	0.638292	Mustela_sibirica	88
Kidney	ML	ENSG00000167965	OU	1.22137	2.08779e-05	0.00282734	0.000308474	0.0275054	0.676361	Plecotus_auritus	89
Kidney	ML	ENSG00000183067	NULLmodel	-2.16692	2.12395e-05	0.00284696	0.000184654	0.0217308	1.13471	Aselliscus_stoliczkanus	82
Kidney	ML	ENSG00000089220	OU	1.79954	2.35587e-05	0.00288223	0.000133817	0.0189013	1.0084	Myrmecophaga_tridactyla	90
Kidney	ML	ENSG00000100522	OU	-1.86985	2.23472e-05	0.00288223	0.000205191	0.0220934	0.965801	Atelerix_albiventris	70
Kidney	ML	ENSG00000103249	NULLmodel	1.2581	2.33051e-05	0.00288223	0.000252481	0.0245621	0.697874	Myrmecophaga_tridactyla	89
Kidney	ML	ENSG00000118804	NULLmodel	1.57923	2.28928e-05	0.00288223	0.000113406	0.0176391	0.843327	Chlorocebus_sabaeus	81
Kidney	ML	ENSG00000122786	NULLmodel	1.30921	2.31882e-05	0.00288223	8.7464e-05	0.0163316	0.733386	Myrmecophaga_tridactyla	90
Kidney	ML	ENSG00000130649	OU	-3.65167	2.29596e-05	0.00288223	0.000170831	0.0211545	2.01742	Rhinolophus_sinicus	82
Kidney	ML	ENSG00000141449	NULLmodel	-0.559047	2.35678e-05	0.00288223	0.000161747	0.0208552	0.300757	Felis_catus	84
Kidney	ML	ENSG00000164096	NULLmodel	1.7687	2.22438e-05	0.00288223	0.000117216	0.017904	0.867019	Myotis_chinensis	68
Kidney	ML	ENSG00000173376	NULLmodel	1.80626	2.36968e-05	0.00288223	6.71053e-05	0.014568	1.0005	Aselliscus_stoliczkanus	88
Kidney	ML	ENSG00000178467	OU	1.59482	2.2202e-05	0.00288223	0.000193418	0.0220934	0.860616	Kerivoula_hardwickii	88
Kidney	ML	ENSG00000102316	NULLmodel	1.29044	2.42325e-05	0.00292035	0.000235429	0.0239736	0.701056	Hystrix_brachyura	85
Kidney	ML	ENSG00000019582	NULLmodel	2.23506	2.52017e-05	0.00300382	8.85591e-05	0.0163316	1.24471	Myocastor_coypus	89
Kidney	ML	ENSG00000154328	NULLmodel	1.64497	2.53824e-05	0.00300382	9.84827e-05	0.0171584	0.905598	Callosciurus_erythraeus	87
Kidney	ML	ENSG00000002746	OU	0.819642	2.67479e-05	0.00311321	0.000136514	0.0190771	0.43924	Papio_anubis	79
Kidney	ML	ENSG00000175182	NULLmodel	1.03779	2.67808e-05	0.00311321	0.000108372	0.0171584	0.584551	Rhinolophus_sinicus	89
Kidney	ML	ENSG00000027847	NULLmodel	1.26274	2.76273e-05	0.00315576	0.00017825	0.0212863	0.711412	Murina_leucogaster	90
Kidney	ML	ENSG00000122863	NULLmodel	0.592811	2.76262e-05	0.00315576	0.000337501	0.0282298	0.327407	Vulpes_vulpes	84
Kidney	ML	ENSG00000182118	OU	1.20904	2.80491e-05	0.00317632	0.000105529	0.0171584	0.672922	Rhinolophus_sinicus	79
Kidney	ML	ENSG00000069535	OU	3.12617	2.89155e-05	0.00321893	0.000100977	0.0171584	1.71526	Ursus_americanus	87
Kidney	ML	ENSG00000125651	NULLmodel	1.81162	2.8787e-05	0.00321893	0.00024956	0.0245621	1.01717	Arctonyx_collaris	88
Kidney	ML	ENSG00000132002	NULLmodel	1.54363	3.04978e-05	0.00336655	0.000114138	0.0176391	0.870721	Sciurus_vulgaris	88
Kidney	ML	ENSG00000277263	NULLmodel	2.33753	3.1493e-05	0.00344743	0.000511065	0.0359003	1.30662	Sciurus_vulgaris	88
Kidney	ML	ENSG00000171517	NULLmodel	-1.08301	3.25469e-05	0.00347591	0.000149451	0.0200326	0.567302	Dasypus_novemcinctus	75
Kidney	ML	ENSG00000171885	OU	-1.31796	3.20956e-05	0.00347591	0.000334164	0.0281384	0.733154	Pachyuromys_duprasi	87
Kidney	ML	ENSG00000173786	NULLmodel	1.23866	3.23794e-05	0.00347591	0.000318272	0.0275054	0.68554	Callithrix_jacchus	86
Kidney	ML	ENSG00000102038	NULLmodel	1.47369	3.29591e-05	0.00349154	0.000200504	0.0220934	0.817551	Capra_hircus	85
Kidney	ML	ENSG00000152749	NULLmodel	-1.12995	3.41653e-05	0.00359036	0.000204729	0.0220934	0.63356	Graphiurus_kelleni	88
Kidney	ML	ENSG00000198890	OU	1.17092	3.46913e-05	0.00361671	0.000123494	0.0181493	0.630933	Myrmecophaga_tridactyla	86
Kidney	ML	ENSG00000135924	NULLmodel	1.80855	3.54799e-05	0.00366979	0.000186935	0.0217308	1.03411	Plecotus_auritus	88
Kidney	ML	ENSG00000120686	OU	-1.46501	3.73089e-05	0.00379914	0.000198369	0.0220934	0.81636	Kerivoula_hardwickii	77
Kidney	ML	ENSG00000144791	OU	-0.854936	3.78052e-05	0.00382007	0.000379626	0.0303437	0.483774	Rhinolophus_luctus	85
Kidney	ML	ENSG00000148175	OU	1.87692	3.9112e-05	0.00392194	0.000253712	0.0245621	1.0769	Procavia_capensis	88
Kidney	ML	ENSG00000160345	NULLmodel	1.50522	3.94532e-05	0.00392619	0.000186746	0.0217308	0.817441	Myrmecophaga_tridactyla	85
Kidney	ML	ENSG00000288427	NULLmodel	1.6564	3.99253e-05	0.0039433	0.000341697	0.0282298	0.948398	Muntiacus_muntjak	88
Kidney	ML	ENSG00000106479	NULLmodel	0.844678	4.05621e-05	0.0039763	0.000129215	0.0184496	0.408532	Hipposideros_pomona	75
Kidney	ML	ENSG00000060138	OU	1.32351	4.28351e-05	0.00411163	0.000161939	0.0208552	0.767729	Murina_cyclotis	90
Kidney	ML	ENSG00000120054	OU	-2.3039	4.29588e-05	0.00411163	0.000173925	0.0211545	1.3126	Myotis_brandtii	86
Kidney	ML	ENSG00000126895	NULLmodel	-1.48248	4.3477e-05	0.00411163	0.000155492	0.0206317	0.819825	Rhinolophus_sinicus	84
Kidney	ML	ENSG00000160888	OU	1.78083	4.35077e-05	0.00411163	0.000196044	0.0220934	0.922358	Pteromys_volans	79
Kidney	ML	ENSG00000243719	NULLmodel	1.32605	4.26781e-05	0.00411163	0.000120699	0.0180977	0.753832	Rhinolophus_pearsonii	86
Kidney	ML	ENSG00000010803	NULLmodel	0.922822	4.38417e-05	0.0041136	0.000330507	0.02801	0.536964	Myrmecophaga_tridactyla	90
Kidney	ML	ENSG00000145861	NULLmodel	-0.873763	4.46785e-05	0.00416239	0.000146422	0.0198288	0.502766	Ornithorhynchus_anatinus	87
Kidney	ML	ENSG00000107518	NULLmodel	-1.44605	4.76604e-05	0.00440847	0.000737734	0.0457117	0.762452	Microcebus_murinus	74
Kidney	ML	ENSG00000114200	OU	1.3745	4.86623e-05	0.00440847	0.000254522	0.0245621	0.782437	Aselliscus_stoliczkanus	82
Kidney	ML	ENSG00000144635	NULLmodel	-1.15941	4.8548e-05	0.00440847	0.000166848	0.0211545	0.667089	Mustela_sibirica	90
Kidney	ML	ENSG00000253276	OU	1.29718	4.82568e-05	0.00440847	0.000746003	0.046007	0.627881	Murina_hilgendorfi	70
Kidney	ML	ENSG00000008311	NULLmodel	-1.91551	4.95479e-05	0.0044353	0.000325447	0.0277602	1.12988	Vulpes_vulpes	91
Kidney	ML	ENSG00000135926	NULLmodel	1.17205	4.96338e-05	0.0044353	0.000262803	0.0250158	0.683999	Atelerix_albiventris	88
Kidney	ML	ENSG00000102904	NULLmodel	0.588239	5.11322e-05	0.00453833	0.000229464	0.0237342	0.335032	Hipposideros_pratti	87
Kidney	ML	ENSG00000185420	NULLmodel	0.990986	5.20488e-05	0.00458868	0.000199911	0.0220934	0.555078	Myrmecophaga_tridactyla	87
Kidney	ML	ENSG00000112984	NULLmodel	-0.541896	5.31428e-05	0.00465389	0.000397909	0.0310969	0.305883	Pteromys_volans	80
Kidney	ML	ENSG00000119760	NULLmodel	1.23965	5.40353e-05	0.00470072	0.000199991	0.0220934	0.729407	Myrmecophaga_tridactyla	90
Kidney	ML	ENSG00000115687	NULLmodel	1.02246	5.46373e-05	0.00472181	0.000218211	0.0231163	0.588469	Rhinolophus_thomasi	84
Kidney	ML	ENSG00000130176	NULLmodel	1.16978	5.63493e-05	0.00481296	0.000367938	0.0300164	0.65493	Plecotus_auritus	82
Kidney	ML	ENSG00000153012	OU	0.867595	5.64247e-05	0.00481296	0.000141895	0.0196203	0.50261	Callosciurus_erythraeus	86
Kidney	ML	ENSG00000133606	OU	1.22069	5.80172e-05	0.00485423	0.000316935	0.0275054	0.727019	Ornithorhynchus_anatinus	91
Kidney	ML	ENSG00000135537	OU	-1.10852	5.769e-05	0.00485423	0.000167547	0.0211545	0.615871	Microcebus_murinus	87
Kidney	ML	ENSG00000155085	NULLmodel	0.37601	5.99578e-05	0.00492254	0.00021071	0.0225031	0.209123	Papio_anubis	82
Kidney	MLres	ENSG00000146243	NULLmodel	-1.8205	2.66224e-13	1.74856e-09	2.77911e-12	1.82532e-08	0.514817	Pteromys_volans	87
Kidney	MLres	ENSG00000197444	NULLmodel	5.82148	1.74172e-13	1.74856e-09	9.83888e-13	1.29243e-08	1.51682	Erinaceus_amurensis	83
Kidney	MLres	ENSG00000060138	NULLmodel	2.10789	2.80486e-12	1.22815e-08	2.28263e-11	9.99488e-08	0.637835	Murina_cyclotis	90
Kidney	MLres	ENSG00000107829	NULLmodel	2.32171	2.8088e-10	9.22409e-07	1.8475e-09	6.06721e-06	0.804292	Arctonyx_collaris	90
Kidney	MLres	ENSG00000171612	OU	2.86869	4.405e-09	1.00437e-05	4.01055e-08	7.52609e-05	1.08674	Murina_leucogaster	88
Kidney	MLres	ENSG00000275338	NULLmodel	2.09791	4.58755e-09	1.00437e-05	3.51562e-08	7.52609e-05	0.765096	Myrmecophaga_tridactyla	88
Kidney	MLres	ENSG00000145708	OU	2.19385	6.3211e-09	1.1862e-05	3.82676e-08	7.52609e-05	0.823135	Murina_hilgendorfi	86
Kidney	MLres	ENSG00000006740	OU	1.69291	1.94661e-08	2.84118e-05	6.78267e-08	9.89969e-05	0.669699	Peromyscus_leucopus	86
Kidney	MLres	ENSG00000143845	OU	4.11935	1.86188e-08	2.84118e-05	6.71584e-08	9.89969e-05	1.6247	Petaurus_breviceps	87
Kidney	MLres	ENSG00000178184	OU	1.27627	3.4847e-08	4.57751e-05	1.05307e-07	0.000138331	0.466777	Myotis_brandtii	76
Kidney	MLres	ENSG00000100441	NULLmodel	1.44227	4.24366e-08	4.7941e-05	3.47317e-07	0.00035095	0.592999	Ornithorhynchus_anatinus	89
Kidney	MLres	ENSG00000214376	NULLmodel	-1.85316	4.37951e-08	4.7941e-05	2.77665e-07	0.000303951	0.736166	Procavia_capensis	81
Kidney	MLres	ENSG00000100077	BM	1.72504	5.47971e-08	5.14154e-05	6.85603e-05	0.00712351	1.78959	Rhinolophus_luctus	79
Kidney	MLres	ENSG00000112183	NULLmodel	0.423947	5.41936e-08	5.14154e-05	1.67842e-07	0.000200434	0.163844	Myotis_pilosus	77
Kidney	MLres	ENSG00000146215	BM	2.22445	8.31369e-08	7.28058e-05	0.000193409	0.0117923	1.9264	Myotis_brandtii	74
Kidney	MLres	ENSG00000119760	NULLmodel	1.60029	1.32186e-07	8.53458e-05	6.67838e-07	0.000487374	0.689211	Nyctereutes_procyonoides	90
Kidney	MLres	ENSG00000132199	NULLmodel	-3.98341	1.27109e-07	8.53458e-05	6.22996e-07	0.00048287	1.42139	Eonycteris_spelaea	73
Kidney	MLres	ENSG00000152953	OU	2.72797	1.15889e-07	8.53458e-05	4.92342e-06	0.00138688	1.03773	Plecotus_auritus	79
Kidney	MLres	ENSG00000150672	BM	1.25005	1.34208e-07	8.53458e-05	2.22519e-05	0.00352169	1.23817	Aselliscus_stoliczkanus	73
Kidney	MLres	ENSG00000155959	OU	-1.54035	1.33676e-07	8.53458e-05	6.06537e-07	0.00048287	0.646701	Myrmecophaga_tridactyla	88
Kidney	MLres	ENSG00000206340	NULLmodel	3.19452	1.36439e-07	8.53458e-05	9.01008e-07	0.000622929	1.37687	Rhinolophus_sinicus	89
Kidney	MLres	ENSG00000167965	OU	1.48294	1.57479e-07	9.40293e-05	6.24908e-07	0.00048287	0.638381	Plecotus_auritus	89
Kidney	MLres	ENSG00000145721	BM	1.13351	1.83321e-07	0.0001047	3.21577e-05	0.00446372	1.09553	Canis_lupus	79
Kidney	MLres	ENSG00000182240	NULLmodel	2.52086	1.98451e-07	0.000108619	1.65935e-06	0.000838356	1.09868	Felis_catus	87
Kidney	MLres	ENSG00000162927	NULLmodel	-1.02593	2.07472e-07	0.000109014	5.51109e-07	0.00048287	0.446071	Arctonyx_collaris	88
Kidney	MLres	ENSG00000116514	NULLmodel	2.16044	2.77379e-07	0.000138559	1.09725e-06	0.000686355	0.9559	Nyctereutes_procyonoides	89
Kidney	MLres	ENSG00000158716	OU	2.44795	2.84798e-07	0.000138559	1.80599e-06	0.000847265	1.08343	Rhinolophus_sinicus	88
Kidney	MLres	ENSG00000128274	NULLmodel	2.64645	3.07622e-07	0.000144318	1.00994e-06	0.000663331	1.1512	Heterocephalus_glaber	89
Kidney	MLres	ENSG00000163950	NULLmodel	1.45451	3.39454e-07	0.000153761	2.48572e-06	0.00100631	0.615132	Murina_leucogaster	86
Kidney	MLres	ENSG00000059378	OU	1.55179	4.01562e-07	0.000170412	2.17923e-06	0.000987118	0.692686	Erinaceus_amurensis	91
Kidney	MLres	ENSG00000107819	NULLmodel	2.18555	4.29726e-07	0.000170412	3.52518e-06	0.00114185	0.950693	Rhinolophus_sinicus	85
Kidney	MLres	ENSG00000132702	OU	0.663353	4.41078e-07	0.000170412	2.52803e-06	0.00100631	0.269743	Balaenoptera_acutorostrata	79
Kidney	MLres	ENSG00000165312	OU	2.31964	4.06014e-07	0.000170412	1.4256e-06	0.000780281	0.969031	Murina_cyclotis	77
Kidney	MLres	ENSG00000182853	NULLmodel	1.84942	4.28657e-07	0.000170412	2.32569e-06	0.00100631	0.828711	Sus_scrofa	87
Kidney	MLres	ENSG00000141744	NULLmodel	2.85409	4.6591e-07	0.00017312	2.72566e-06	0.00102114	1.29051	Murina_leucogaster	87
Kidney	MLres	ENSG00000169635	NULLmodel	0.717827	4.87624e-07	0.00017312	1.50672e-06	0.000791691	0.320085	Murina_hilgendorfi	85
Kidney	MLres	ENSG00000176953	NULLmodel	1.30748	4.86023e-07	0.00017312	1.26966e-06	0.000758103	0.594867	Petaurus_breviceps	89
Kidney	MLres	ENSG00000064787	NULLmodel	3.11047	6.17288e-07	0.000185023	1.42292e-06	0.000780281	1.42272	Kerivoula_hardwickii	89
Kidney	MLres	ENSG00000109794	NULLmodel	-2.09928	6.19747e-07	0.000185023	2.50297e-06	0.00100631	0.935158	Myocastor_coypus	87
Kidney	MLres	ENSG00000123575	NULLmodel	1.36962	5.67849e-07	0.000185023	1.75279e-06	0.000847265	0.61164	Plecotus_auritus	87
Kidney	MLres	ENSG00000150594	NULLmodel	2.95616	5.59411e-07	0.000185023	3.19911e-06	0.00110588	1.20037	Bos_taurus	75
Kidney	MLres	ENSG00000163485	OU	2.0089	5.98776e-07	0.000185023	3.7756e-06	0.00118086	0.9032	Erinaceus_amurensis	88
Kidney	MLres	ENSG00000182108	NULLmodel	1.59317	6.05889e-07	0.000185023	5.69583e-06	0.00149641	0.701848	Myrmecophaga_tridactyla	82
Kidney	MLres	ENSG00000176533	NULLmodel	2.15363	5.9588e-07	0.000185023	3.09743e-06	0.00109967	0.917631	Cynopterus_sphinx	78
Kidney	MLres	ENSG00000075426	NULLmodel	1.8704	6.9277e-07	0.000193622	4.58912e-06	0.00133961	0.869226	Murina_cyclotis	90
Kidney	MLres	ENSG00000141562	OU	1.71093	6.90509e-07	0.000193622	6.44856e-06	0.00151962	0.779905	Heterocephalus_glaber	88
Kidney	MLres	ENSG00000185420	NULLmodel	1.18993	6.71697e-07	0.000193622	2.79849e-06	0.00102114	0.528099	Myrmecophaga_tridactyla	87
Kidney	MLres	ENSG00000173559	NULLmodel	-1.67184	8.64609e-07	0.000236615	7.82837e-06	0.0016858	0.713994	Microcebus_murinus	77
Kidney	MLres	ENSG00000164294	OU	-1.79123	9.0932e-07	0.000243772	4.43154e-06	0.00133961	0.762461	Vulpes_vulpes	72
Kidney	MLres	ENSG00000123933	NULLmodel	2.0412	9.55891e-07	0.000251132	2.6933e-06	0.00102114	0.945413	Hystrix_brachyura	87
Kidney	MLres	ENSG00000154678	NULLmodel	1.48171	9.83995e-07	0.000253446	5.29948e-06	0.00142069	0.680654	Erinaceus_europaeus	85
Kidney	MLres	ENSG00000162777	NULLmodel	1.29899	1.06353e-06	0.000268665	6.7205e-06	0.00154878	0.613103	Vulpes_vulpes	90
Kidney	MLres	ENSG00000109680	NULLmodel	-1.27525	1.11822e-06	0.000277149	6.17459e-06	0.00151962	0.601716	Ursus_americanus	88
Kidney	MLres	ENSG00000182118	NULLmodel	1.52615	1.14466e-06	0.00027845	4.96219e-06	0.00138688	0.674179	Bos_mutus	79
Kidney	MLres	ENSG00000144655	NULLmodel	1.47045	1.23809e-06	0.000293665	5.12249e-06	0.00140185	0.689431	Myrmecophaga_tridactyla	89
Kidney	MLres	ENSG00000166503	NULLmodel	1.56382	1.25192e-06	0.000293665	6.47827e-06	0.00151962	0.729639	Bos_mutus	87
Kidney	MLres	ENSG00000103460	NULLmodel	1.05737	1.3645e-06	0.000302241	3.46344e-06	0.00114185	0.503604	Vulpes_vulpes	88
Kidney	MLres	ENSG00000145217	OU	-2.73034	1.35781e-06	0.000302241	6.08721e-05	0.00655423	1.19917	Vulpes_lagopus	79
Kidney	MLres	ENSG00000167680	NULLmodel	1.6614	1.38052e-06	0.000302241	6.18703e-06	0.00151962	0.738475	Rhinolophus_sinicus	81
Kidney	MLres	ENSG00000175602	NULLmodel	-3.31102	1.34114e-06	0.000302241	3.56393e-06	0.00114185	1.31434	Homo_sapiens	78
Kidney	MLres	ENSG00000181035	OU	1.93832	1.54119e-06	0.000331886	4.58229e-06	0.00133961	0.897367	Mus_musculus	87
Kidney	MLres	ENSG00000090971	NULLmodel	-2.00844	1.65108e-06	0.000349816	1.37928e-05	0.00276505	0.888758	Sciurus_vulgaris	79
Kidney	MLres	ENSG00000137393	NULLmodel	1.29151	1.80955e-06	0.000377305	1.50227e-05	0.00285998	0.606864	Miniopterus_fuliginosus	82
Kidney	MLres	ENSG00000143786	NULLmodel	1.24056	1.92393e-06	0.000394886	6.95186e-06	0.00157448	0.536007	Miniopterus_fuliginosus	73
Kidney	MLres	ENSG00000137834	OU	1.56372	1.9629e-06	0.000396687	6.41245e-06	0.00151962	0.744558	Arctonyx_collaris	88
Kidney	MLres	ENSG00000175899	OU	2.95737	2.02059e-06	0.000402159	7.29856e-06	0.0015979	1.38163	Rhinolophus_sinicus	87
Kidney	MLres	ENSG00000134864	OU	-2.71855	2.25484e-06	0.000442083	7.23629e-06	0.0015979	1.27634	Macaca_mulatta	81
Kidney	MLres	ENSG00000253626	NULLmodel	-3.40975	2.38573e-06	0.000460867	6.37794e-06	0.00151962	1.5934	Myocastor_coypus	82
Kidney	MLres	ENSG00000119820	NULLmodel	-1.6469	2.64978e-06	0.000490247	1.43136e-05	0.00276505	0.783319	Mustela_sibirica	86
Kidney	MLres	ENSG00000136546	OU	1.11516	2.61895e-06	0.000490247	1.3968e-05	0.00276505	0.483038	Vulpes_vulpes	69
Kidney	MLres	ENSG00000168280	OU	1.34811	2.58315e-06	0.000490247	2.42895e-05	0.00371007	0.648747	Ursus_americanus	84
Kidney	MLres	ENSG00000081800	NULLmodel	-3.39323	2.96917e-06	0.000536119	8.27303e-06	0.00175282	1.61906	Balaenoptera_acutorostrata	82
Kidney	MLres	ENSG00000174327	OU	-2.29565	2.97935e-06	0.000536119	2.36487e-05	0.00365469	1.13808	Dasypus_novemcinctus	88
Kidney	MLres	ENSG00000165113	NULLmodel	-1.16877	3.08543e-06	0.000547705	1.57286e-05	0.00295158	0.582513	Ursus_americanus	90
Kidney	MLres	ENSG00000113749	NULLmodel	1.34379	3.25502e-06	0.000570105	1.42173e-05	0.00276505	0.647553	Monodelphis_domestica	87
Kidney	MLres	ENSG00000106823	OU	-1.47713	3.40249e-06	0.000588094	1.13548e-05	0.00233058	0.726927	Equus_caballus	87
Kidney	MLres	ENSG00000067840	NULLmodel	0.756002	3.46081e-06	0.000590405	1.0153e-05	0.00211698	0.374322	Rhinolophus_sinicus	86
Kidney	MLres	ENSG00000142197	NULLmodel	1.08203	4.34569e-06	0.00072935	2.10618e-05	0.00350774	0.542325	Rhinolophus_rex	87
Kidney	MLres	ENSG00000156140	OU	0.458559	4.46264e-06	0.00072935	2.21558e-05	0.00352169	0.205265	Hystrix_brachyura	75
Kidney	MLres	ENSG00000182247	OU	0.921226	4.48493e-06	0.00072935	1.65914e-05	0.00302701	0.406025	Mustela_sibirica	77
Kidney	MLres	ENSG00000215218	OU	2.02384	4.49736e-06	0.00072935	2.13626e-05	0.00350774	0.970105	Arctonyx_collaris	80
Kidney	MLres	ENSG00000112249	OU	-0.833398	4.61047e-06	0.000738575	2.03497e-05	0.00347161	0.412719	Ornithorhynchus_anatinus	85
Kidney	MLres	ENSG00000162413	NULLmodel	1.31094	4.7834e-06	0.000757046	1.82936e-05	0.00320406	0.656305	Rhinolophus_sinicus	89
Kidney	MLres	ENSG00000140743	OU	-1.36591	4.94442e-06	0.000764414	8.95373e-05	0.00794704	0.68238	Rhinolophus_pearsonii	87
Kidney	MLres	ENSG00000236342	NULLmodel	0.96792	4.94635e-06	0.000764414	2.64571e-05	0.00390495	0.49074	Rhinolophus_macrotis	89
Kidney	MLres	ENSG00000183801	OU	-1.14289	5.21124e-06	0.000795987	3.06078e-05	0.004398	0.5329	Rattus_norvegicus	79
Kidney	MLres	ENSG00000110047	NULLmodel	-1.47576	5.34105e-06	0.000802304	1.7875e-05	0.00317306	0.697544	Myocastor_coypus	82
Kidney	MLres	ENSG00000148795	NULLmodel	3.43166	5.46392e-06	0.000802304	1.64713e-05	0.00302701	1.65602	Murina_cyclotis	79
Kidney	MLres	ENSG00000185112	OU	1.70185	5.3937e-06	0.000802304	2.12551e-05	0.00350774	0.858803	Rhinolophus_sinicus	86
Kidney	MLres	ENSG00000197183	NULLmodel	0.798689	5.4969e-06	0.000802304	1.95879e-05	0.00338561	0.407411	Rhinolophus_sinicus	88
Kidney	MLres	ENSG00000171522	NULLmodel	1.1126	5.8245e-06	0.000840776	3.57031e-05	0.00473734	0.562774	Arctonyx_collaris	88
Kidney	MLres	ENSG00000119946	OU	1.10703	6.72454e-06	0.000960148	7.94793e-05	0.00756551	0.564886	Eonycteris_spelaea	86
Kidney	MLres	ENSG00000115290	NULLmodel	1.93901	6.87436e-06	0.000970985	3.55497e-05	0.00473734	0.916649	Eonycteris_spelaea	71
Kidney	MLres	ENSG00000091542	OU	1.22389	7.17691e-06	0.000992377	2.81389e-05	0.00410702	0.622471	Plecotus_auritus	89
Kidney	MLres	ENSG00000114812	OU	1.35726	7.10716e-06	0.000992377	8.57624e-05	0.0078121	0.686774	Kerivoula_hardwickii	83
Kidney	MLres	ENSG00000149150	NULLmodel	2.33238	7.5658e-06	0.00103525	2.31268e-05	0.00361659	1.18661	Chlorocebus_sabaeus	87
Kidney	MLres	ENSG00000163947	NULLmodel	1.19871	7.8295e-06	0.00106029	3.22817e-05	0.00446372	0.614508	Rhinolophus_sinicus	89
Kidney	MLres	ENSG00000072958	NULLmodel	-1.85271	8.07925e-06	0.00106272	3.87685e-05	0.0049443	0.940131	Mustela_sibirica	86
Kidney	MLres	ENSG00000099994	NULLmodel	-2.90134	8.09012e-06	0.00106272	2.21932e-05	0.00352169	1.42905	Homo_sapiens	87
Kidney	MLres	ENSG00000171621	OU	1.07396	8.0306e-06	0.00106272	0.00017248	0.0109985	0.550176	Hipposideros_pomona	87
Kidney	MLres	ENSG00000171497	NULLmodel	-1.06757	8.20321e-06	0.00106691	1.75584e-05	0.00315956	0.548189	Taphozous_melanopogon	88
Kidney	MLres	ENSG00000109906	NULLmodel	1.51067	8.57817e-06	0.00110473	3.33098e-05	0.00455789	0.79362	Canis_lupus	91
Kidney	MLres	ENSG00000285098	OU	1.18681	8.91186e-06	0.00113656	2.50856e-05	0.00378764	0.569961	Balaenoptera_acutorostrata	73
Kidney	MLres	ENSG00000184207	NULLmodel	2.06954	9.04893e-06	0.00114295	5.75664e-05	0.00638254	1.03969	Arctonyx_collaris	85
Kidney	MLres	ENSG00000189409	NULLmodel	-1.29816	9.14708e-06	0.00114434	4.51977e-05	0.00549419	0.621113	Myocastor_coypus	83
Kidney	MLres	ENSG00000120907	OU	-1.29786	9.37668e-06	0.00116092	2.63839e-05	0.00390495	0.650535	Homo_sapiens	85
Kidney	MLres	ENSG00000198846	OU	1.01734	9.4563e-06	0.00116092	4.6793e-05	0.00549419	0.531497	Tylonycteris_robustula	88
Kidney	MLres	ENSG00000139318	NULLmodel	1.38629	9.60386e-06	0.00116811	4.68445e-05	0.00549419	0.721251	Mustela_sibirica	88
Kidney	MLres	ENSG00000168575	NULLmodel	1.64658	1.02085e-05	0.00123027	3.11369e-05	0.004398	0.813148	Mesocricetus_auratus	84
Kidney	MLres	ENSG00000253506	OU	-3.42943	1.04088e-05	0.001243	7.09258e-05	0.0072209	1.55894	Papio_anubis	75
Kidney	MLres	ENSG00000159640	NULLmodel	-2.52688	1.05785e-05	0.00125188	4.58199e-05	0.00549419	1.32047	Cynopterus_sphinx	87
Kidney	MLres	ENSG00000213672	NULLmodel	1.40103	1.11285e-05	0.00130522	4.63939e-05	0.00549419	0.731586	Dasypus_novemcinctus	88
Kidney	MLres	ENSG00000115596	NULLmodel	0.891182	1.12887e-05	0.00131228	3.08697e-05	0.004398	0.467717	Rhinolophus_thomasi	85
Kidney	MLres	ENSG00000168765	NULLmodel	3.60164	1.15513e-05	0.00133103	3.61559e-05	0.00474944	1.74992	Felis_catus	73
Kidney	MLres	ENSG00000066136	NULLmodel	1.20471	1.20991e-05	0.00138203	4.91843e-05	0.00571756	0.642814	Arctonyx_collaris	91
Kidney	MLres	ENSG00000140839	NULLmodel	2.97692	1.25183e-05	0.00141029	6.47324e-05	0.00691321	1.58847	Rhinolophus_sinicus	89
Kidney	MLres	ENSG00000185475	NULLmodel	1.44708	1.26686e-05	0.00141029	6.83778e-05	0.00712351	0.730322	Ornithorhynchus_anatinus	86
Kidney	MLres	ENSG00000276495	NULLmodel	0.727528	1.25625e-05	0.00141029	4.00277e-05	0.0050558	0.380002	Pongo_abelii	85
Kidney	MLres	ENSG00000102317	OU	2.21797	1.31795e-05	0.00145484	0.000446296	0.0198059	1.1534	Hipposideros_pratti	84
Kidney	MLres	ENSG00000147614	NULLmodel	1.43732	1.33381e-05	0.0014593	3.78197e-05	0.00487058	0.770895	Vulpes_vulpes	90
Kidney	MLres	ENSG00000173376	OU	1.91649	1.35532e-05	0.0014593	0.000168634	0.0108587	1.02732	Aselliscus_stoliczkanus	88
Kidney	MLres	ENSG00000184374	NULLmodel	0.857654	1.34482e-05	0.0014593	4.2017e-05	0.00525653	0.435784	Rhinolophus_sinicus	82
Kidney	MLres	ENSG00000143612	NULLmodel	1.13762	1.40559e-05	0.00147687	9.64057e-05	0.00830178	0.606553	Atelerix_albiventris	88
Kidney	MLres	ENSG00000159212	NULLmodel	2.83897	1.41661e-05	0.00147687	3.74478e-05	0.00487044	1.29479	Monodelphis_domestica	76
Kidney	MLres	ENSG00000181104	NULLmodel	1.48502	1.40385e-05	0.00147687	5.6758e-05	0.00638254	0.795777	Vulpes_vulpes	88
Kidney	MLres	ENSG00000250305	NULLmodel	0.907517	1.40964e-05	0.00147687	5.07199e-05	0.00584435	0.486689	Murina_hilgendorfi	88
Kidney	MLres	ENSG00000149115	OU	1.65142	1.49131e-05	0.0015425	3.56871e-05	0.00473734	0.882083	Eonycteris_spelaea	89
Kidney	MLres	ENSG00000122986	NULLmodel	-1.52865	1.50679e-05	0.00154634	4.36698e-05	0.00541176	0.801477	Vulpes_vulpes	88
Kidney	MLres	ENSG00000076770	OU	1.49961	1.5871e-05	0.00161614	5.9956e-05	0.00654895	0.716828	Heterocephalus_glaber	72
Kidney	MLres	ENSG00000135502	OU	-1.30795	1.60466e-05	0.00162144	0.000147977	0.0101881	0.652305	Vulpes_vulpes	80
Kidney	MLres	ENSG00000137960	OU	-2.15426	1.64652e-05	0.00163155	0.00015183	0.0102806	1.10249	Papio_anubis	77
Kidney	MLres	ENSG00000164081	NULLmodel	1.73938	1.63552e-05	0.00163155	9.6694e-05	0.00830178	0.911772	Rattus_norvegicus	89
Kidney	MLres	ENSG00000131779	NULLmodel	1.00937	1.69438e-05	0.00165529	0.000102977	0.00850759	0.532049	Taphozous_melanopogon	82
Kidney	MLres	ENSG00000284984	NULLmodel	1.29525	1.70116e-05	0.00165529	7.70217e-05	0.00756518	0.698972	Murina_hilgendorfi	88
Kidney	MLres	ENSG00000096093	NULLmodel	1.52206	1.75812e-05	0.00166305	6.03245e-05	0.00654895	0.815915	Erinaceus_amurensis	89
Kidney	MLres	ENSG00000121900	OU	1.71577	1.75977e-05	0.00166305	0.000113788	0.00894812	0.91002	Arctonyx_collaris	89
Kidney	MLres	ENSG00000153395	NULLmodel	1.61495	1.73253e-05	0.00166305	4.61612e-05	0.00549419	0.870747	Felis_catus	87
Kidney	MLres	ENSG00000258429	OU	-1.49455	1.75432e-05	0.00166305	0.000246767	0.0138527	0.730593	Homo_sapiens	79
Kidney	MLres	ENSG00000027697	NULLmodel	1.59569	1.84229e-05	0.00172859	0.000102715	0.00850759	0.876193	Myrmecophaga_tridactyla	90
Kidney	MLres	ENSG00000157869	NULLmodel	-1.15428	1.91768e-05	0.00178657	9.2901e-05	0.00819025	0.629374	Mustela_sibirica	90
Kidney	MLres	ENSG00000002586	OU	-2.4604	1.9399e-05	0.00179454	0.00016032	0.0107447	1.05814	Vulpes_vulpes	71
Kidney	MLres	ENSG00000181004	NULLmodel	-0.853789	1.95664e-05	0.00179737	7.78245e-05	0.00756518	0.414736	Myocastor_coypus	71
Kidney	MLres	ENSG00000113657	OU	2.20543	2.02554e-05	0.00184774	7.88999e-05	0.00756518	1.17301	Kerivoula_hardwickii	83
Kidney	MLres	ENSG00000204103	NULLmodel	2.23537	2.06648e-05	0.00187209	5.78199e-05	0.00638254	1.19869	Erinaceus_europaeus	84
Kidney	MLres	ENSG00000225526	OU	-1.59082	2.08796e-05	0.00187859	7.14614e-05	0.0072209	0.854397	Pachyuromys_duprasi	83
Kidney	MLres	ENSG00000107742	NULLmodel	2.12883	2.1066e-05	0.00187867	0.000103842	0.00852546	1.14252	Myrmecophaga_tridactyla	89
Kidney	MLres	ENSG00000132517	NULLmodel	-2.11152	2.13095e-05	0.00187867	6.88707e-05	0.00712351	1.14231	Callosciurus_erythraeus	86
Kidney	MLres	ENSG00000176182	NULLmodel	0.991977	2.12247e-05	0.00187867	0.000105555	0.00858035	0.540664	Hystrix_brachyura	84
Kidney	MLres	ENSG00000236967	NULLmodel	1.21723	2.15379e-05	0.00188614	5.71289e-05	0.00638254	0.629693	Plecotus_auritus	83
Kidney	MLres	ENSG00000215114	NULLmodel	-0.917784	2.18774e-05	0.00190318	0.000143494	0.0100799	0.494483	Meriones_unguiculatus	86
Kidney	MLres	ENSG00000159189	OU	1.86388	2.24075e-05	0.00193648	7.70215e-05	0.00756518	1.02394	Atelerix_albiventris	89
Kidney	MLres	ENSG00000072832	OU	0.794549	2.32362e-05	0.00195321	0.000133488	0.00972933	0.416101	Pan_paniscus	77
Kidney	MLres	ENSG00000118402	NULLmodel	1.4855	2.27827e-05	0.00195321	6.57307e-05	0.00696321	0.815014	Ornithorhynchus_anatinus	87
Kidney	MLres	ENSG00000134717	NULLmodel	-1.48205	2.30546e-05	0.00195321	0.000171684	0.0109985	0.752915	Cryptomys_damarensis	81
Kidney	MLres	ENSG00000142733	NULLmodel	1.29713	2.29339e-05	0.00195321	0.000100344	0.00844951	0.689175	Plecotus_auritus	85
Kidney	MLres	ENSG00000152705	NULLmodel	0.655169	2.33446e-05	0.00195321	5.16073e-05	0.0058949	0.33598	Rhinolophus_ferrumequinum	77
Kidney	MLres	ENSG00000077942	NULLmodel	1.43627	2.4273e-05	0.00197645	8.50125e-05	0.0078121	0.802211	Eonycteris_spelaea	91
Kidney	MLres	ENSG00000101811	NULLmodel	-0.925002	2.44505e-05	0.00197645	0.000105817	0.00858035	0.502788	Graphiurus_kelleni	84
Kidney	MLres	ENSG00000137710	NULLmodel	-1.66313	2.44471e-05	0.00197645	8.87147e-05	0.00792759	0.910061	Mustela_sibirica	88
Kidney	MLres	ENSG00000145861	NULLmodel	-0.904867	2.45251e-05	0.00197645	8.09155e-05	0.00764681	0.499348	Ornithorhynchus_anatinus	87
Kidney	MLres	ENSG00000170271	OU	2.42419	2.39983e-05	0.00197645	9.89663e-05	0.00838723	1.32476	Vulpes_vulpes	89
Kidney	MLres	ENSG00000189292	OU	2.29209	2.39942e-05	0.00197645	0.000164061	0.010785	1.19159	Pipistrellus_javanicus	80
Kidney	MLres	ENSG00000073417	NULLmodel	1.71179	2.5036e-05	0.00199317	0.000148912	0.0101881	0.906441	Homo_sapiens	84
Kidney	MLres	ENSG00000173253	NULLmodel	1.15392	2.48959e-05	0.00199317	8.43124e-05	0.0078121	0.64276	Rhinolophus_sinicus	90
Kidney	MLres	ENSG00000104219	OU	2.01527	2.57938e-05	0.00204113	7.79693e-05	0.00756518	1.05808	Heterocephalus_glaber	85
Kidney	MLres	ENSG00000143157	OU	1.12507	2.59608e-05	0.00204204	0.000136319	0.00978516	0.629597	Murina_leucogaster	89
Kidney	MLres	ENSG00000145990	NULLmodel	0.823987	2.63726e-05	0.00204989	7.08638e-05	0.0072209	0.44977	Vulpes_vulpes	84
Kidney	MLres	ENSG00000206527	OU	-1.89424	2.63274e-05	0.00204989	0.000101337	0.00847878	0.977114	Cryptomys_damarensis	72
Kidney	MLres	ENSG00000167065	NULLmodel	1.71261	2.71317e-05	0.00208438	9.38113e-05	0.00821537	0.923527	Rhinolophus_pearsonii	81
Kidney	MLres	ENSG00000197256	OU	1.56683	2.71338e-05	0.00208438	8.51287e-05	0.0078121	0.853991	Rhinolophus_stheno	85
Kidney	MLres	ENSG00000115526	NULLmodel	1.46611	2.83096e-05	0.0021585	0.000133768	0.00972933	0.823643	Tupaia_belangeri	90
Kidney	MLres	ENSG00000255398	NULLmodel	0.821643	2.84273e-05	0.0021585	0.000120548	0.00931483	0.407524	Monodelphis_domestica	70
Kidney	MLres	ENSG00000108932	OU	-1.80935	2.93761e-05	0.00220443	0.000131675	0.0097173	1.00483	Cynopterus_sphinx	86
Kidney	MLres	ENSG00000123454	NULLmodel	1.73444	2.95356e-05	0.00220443	0.000141123	0.010075	0.90061	Murina_cyclotis	74
Kidney	MLres	ENSG00000136819	OU	1.39617	2.93907e-05	0.00220443	7.26536e-05	0.00728532	0.783472	Hystrix_brachyura	89
Kidney	MLres	ENSG00000171867	NULLmodel	2.29983	3.0032e-05	0.00222882	0.000110619	0.00875352	1.26543	Monodelphis_domestica	88
Kidney	MLres	ENSG00000177666	NULLmodel	1.72871	3.04034e-05	0.0022437	9.61052e-05	0.00830178	0.95242	Nyctereutes_procyonoides	87
Kidney	MLres	ENSG00000101460	NULLmodel	-2.00841	3.06883e-05	0.00225208	7.88346e-05	0.00756518	1.05134	Callithrix_jacchus	84
Kidney	MLres	ENSG00000167992	NULLmodel	-1.3055	3.11383e-05	0.0022724	0.000157124	0.0105845	0.702772	Vulpes_lagopus	84
Kidney	MLres	ENSG00000164690	OU	1.17651	3.21382e-05	0.00233242	0.000148571	0.0101881	0.603344	Arctonyx_collaris	74
Kidney	MLres	ENSG00000117472	NULLmodel	1.96249	3.29231e-05	0.00237625	0.000144567	0.0101012	1.11175	Rhinolophus_sinicus	90
Kidney	MLres	ENSG00000149932	OU	1.61701	3.34697e-05	0.0024025	0.000474777	0.0207198	0.8151	Tupaia_belangeri	69
Kidney	MLres	ENSG00000088543	NULLmodel	1.33977	3.38494e-05	0.00241656	0.000125285	0.00956825	0.757469	Erinaceus_europaeus	89
Kidney	MLres	ENSG00000165282	NULLmodel	1.28169	3.40529e-05	0.00241794	0.000142428	0.0100799	0.729835	Myrmecophaga_tridactyla	90
Kidney	MLres	ENSG00000157110	NULLmodel	0.997359	3.45038e-05	0.00243678	0.000129542	0.0097173	0.545637	Microcebus_murinus	87
Kidney	MLres	ENSG00000139624	NULLmodel	-1.16748	3.50682e-05	0.0024634	0.000146121	0.0101558	0.614219	Myrmecophaga_tridactyla	80
Kidney	MLres	ENSG00000107338	NULLmodel	1.78945	3.56408e-05	0.00246835	0.000150944	0.0102736	0.999766	Petaurus_breviceps	87
Kidney	MLres	ENSG00000141424	NULLmodel	1.10309	3.53539e-05	0.00246835	0.000193904	0.0117923	0.618413	Oryctolagus_cuniculus	90
Kidney	MLres	ENSG00000276977	NULLmodel	0.343011	3.57024e-05	0.00246835	0.000107512	0.00866429	0.181901	Bos_taurus	81
Kidney	MLres	ENSG00000149418	NULLmodel	1.09595	3.59561e-05	0.00247288	0.000130397	0.0097173	0.622342	Rhinolophus_sinicus	89
Kidney	MLres	ENSG00000171766	OU	-3.43019	3.62436e-05	0.00247549	0.000131154	0.0097173	1.92547	Erinaceus_amurensis	90
Kidney	MLres	ENSG00000254685	OU	-1.18741	3.6371e-05	0.00247549	8.57072e-05	0.0078121	0.644398	Cynopterus_sphinx	81
Kidney	MLres	ENSG00000047648	OU	0.826132	3.65763e-05	0.00247663	0.000120084	0.00931483	0.45883	Kerivoula_hardwickii	87
Kidney	MLres	ENSG00000137492	OU	-1.45256	3.71974e-05	0.00250577	0.000619605	0.0252301	0.801474	Muntiacus_muntjak	90
Kidney	MLres	ENSG00000121671	NULLmodel	1.53089	3.74215e-05	0.002508	8.68275e-05	0.0078121	0.851697	Kerivoula_hardwickii	86
Kidney	MLres	ENSG00000184271	NULLmodel	0.977701	3.7961e-05	0.00253125	0.000142795	0.0100799	0.542913	Myocastor_coypus	89
Kidney	MLres	ENSG00000129235	NULLmodel	-1.78936	3.84761e-05	0.00254691	8.6264e-05	0.0078121	0.978799	Tylonycteris_robustula	89
Kidney	MLres	ENSG00000162687	NULLmodel	0.846096	3.85837e-05	0.00254691	0.000177189	0.0110836	0.447695	Cryptomys_damarensis	76
Kidney	MLres	ENSG00000168569	NULLmodel	-1.63686	3.93355e-05	0.00258356	0.00031028	0.0158593	0.876978	Rattus_norvegicus	89
Kidney	MLres	ENSG00000106809	NULLmodel	-1.71558	3.99022e-05	0.00260774	0.000165129	0.0107917	0.964687	Erinaceus_amurensis	88
Kidney	MLres	ENSG00000169692	NULLmodel	2.02647	4.03181e-05	0.00261703	0.000175641	0.0110836	1.13963	Petaurus_breviceps	87
Kidney	MLres	ENSG00000182013	OU	1.77265	4.04429e-05	0.00261703	0.000163133	0.010785	0.960417	Heterocephalus_glaber	80
Kidney	MLres	ENSG00000127831	NULLmodel	-1.45173	4.0938e-05	0.00262323	0.00034502	0.0167859	0.790108	Rhinolophus_sinicus	84
Kidney	MLres	ENSG00000285394	NULLmodel	1.1234	4.08335e-05	0.00262323	0.000177012	0.0110836	0.596232	Erinaceus_europaeus	79
Kidney	MLres	ENSG00000121068	NULLmodel	1.10878	4.13184e-05	0.00262844	0.000222223	0.0128265	0.582568	Arctonyx_collaris	85
Kidney	MLres	ENSG00000124762	OU	1.85529	4.14199e-05	0.00262844	9.741e-05	0.00830895	1.06285	Pan_troglodytes	89
Kidney	MLres	ENSG00000129354	NULLmodel	0.863311	4.18197e-05	0.00262844	0.000212201	0.0124999	0.488571	Rhinolophus_sinicus	85
Kidney	MLres	ENSG00000181163	NULLmodel	-1.29336	4.1677e-05	0.00262844	0.000110344	0.00875352	0.730017	Mustela_sibirica	88
Kidney	MLres	ENSG00000122862	OU	1.57434	4.2368e-05	0.00265022	0.000203468	0.0120394	0.851429	Rhinolophus_sinicus	83
Kidney	MLres	ENSG00000119669	NULLmodel	1.37231	4.26094e-05	0.00265268	0.000110169	0.00875352	0.756253	Myrmecophaga_tridactyla	81
Kidney	MLres	ENSG00000170915	NULLmodel	1.30887	4.32754e-05	0.00268144	0.000130486	0.0097173	0.742122	Mustela_putorius	87
Kidney	MLres	ENSG00000110218	NULLmodel	-0.707409	4.40826e-05	0.00269942	0.000218511	0.0127572	0.393908	Hystrix_brachyura	86
Kidney	MLres	ENSG00000157514	NULLmodel	1.64106	4.39941e-05	0.00269942	0.000225823	0.0128974	0.949199	Ursus_americanus	91
Kidney	MLres	ENSG00000152990	NULLmodel	-1.09543	4.4182e-05	0.00269942	0.000134263	0.00972933	0.63326	Hipposideros_pratti	90
Kidney	MLres	ENSG00000163053	NULLmodel	-1.4888	4.53822e-05	0.00275991	0.000404994	0.0185366	0.844556	Eutamias_sibiricus	85
Kidney	MLres	ENSG00000189431	NULLmodel	0.802289	4.57446e-05	0.00276913	0.000122919	0.00944245	0.453864	Rhinolophus_sinicus	83
Kidney	MLres	ENSG00000092445	OU	1.34875	4.76584e-05	0.00285784	0.000196441	0.0118045	0.783973	Tylonycteris_robustula	91
Kidney	MLres	ENSG00000233151	OU	2.90539	4.78628e-05	0.00285784	0.000426342	0.0193118	1.50658	Murina_cyclotis	76
Kidney	MLres	ENSG00000277424	NULLmodel	1.4148	4.78509e-05	0.00285784	0.00019659	0.0118045	0.79786	Rhinolophus_pearsonii	87
Kidney	MLres	ENSG00000115073	NULLmodel	1.26865	4.86644e-05	0.00289256	0.000186417	0.0116056	0.736788	Petaurus_breviceps	90
Kidney	MLres	ENSG00000145439	OU	-1.56513	4.92806e-05	0.00291599	0.000189356	0.0117218	0.892726	Mustela_sibirica	87
Kidney	MLres	ENSG00000197043	NULLmodel	1.5918	5.08159e-05	0.00299335	0.00011444	0.00894812	0.925247	Rhinolophus_pearsonii	91
Kidney	MLres	ENSG00000064115	NULLmodel	1.79004	5.10991e-05	0.0029966	0.000190069	0.0117218	1.04554	Ornithorhynchus_anatinus	90
Kidney	MLres	ENSG00000149798	OU	1.19804	5.16351e-05	0.00300813	0.000237518	0.0134485	0.683977	Pteromys_volans	83
Kidney	MLres	ENSG00000173221	OU	2.03386	5.17537e-05	0.00300813	0.00053232	0.0227771	1.02818	Myotis_muricola	68
Kidney	MLres	ENSG00000109667	NULLmodel	2.31766	5.35111e-05	0.00309657	0.000250111	0.0139807	1.31479	Macaca_fascicularis	83
Kidney	MLres	ENSG00000173801	NULLmodel	1.0927	5.41539e-05	0.0031064	0.000174221	0.0110559	0.634911	Rhinolophus_sinicus	88
Kidney	MLres	ENSG00000203952	NULLmodel	-1.69382	5.4096e-05	0.0031064	0.000128602	0.0097173	0.915008	Arctonyx_collaris	75
Kidney	MLres	ENSG00000174938	NULLmodel	0.849807	5.45722e-05	0.00311161	0.000296084	0.0153668	0.495512	Taphozous_melanopogon	89
Kidney	MLres	ENSG00000179981	NULLmodel	1.40936	5.47184e-05	0.00311161	0.000222628	0.0128265	0.815782	Rhinolophus_sinicus	86
Kidney	MLres	ENSG00000122194	NULLmodel	3.1378	5.68823e-05	0.00322072	0.00026548	0.0143512	1.81101	Meriones_unguiculatus	88
Kidney	MLres	ENSG00000280682	OU	1.03877	5.74617e-05	0.00323956	0.000323563	0.0162848	0.608885	Myrmecophaga_tridactyla	88
Kidney	MLres	ENSG00000197381	NULLmodel	1.05266	5.88763e-05	0.00330513	0.000225665	0.0128974	0.6	Atelerix_albiventris	87
Kidney	MLres	ENSG00000117139	NULLmodel	1.16904	6.02575e-05	0.00336827	0.000255611	0.0142276	0.686738	Myrmecophaga_tridactyla	89
Kidney	MLres	ENSG00000176532	NULLmodel	1.85549	6.06697e-05	0.00337694	0.000263038	0.014278	1.05089	Rhinolophus_sinicus	81
Kidney	MLres	ENSG00000148175	OU	1.84591	6.17999e-05	0.00342533	0.000371067	0.0174083	1.08244	Procavia_capensis	88
Kidney	MLres	ENSG00000139579	OU	-1.55243	6.26561e-05	0.0034444	0.0001348	0.00972933	0.896911	Canis_lupus	88
Kidney	MLres	ENSG00000143387	OU	-1.46247	6.29305e-05	0.0034444	0.000192937	0.0117923	0.859228	Vulpes_vulpes	88
Kidney	MLres	ENSG00000151376	NULLmodel	2.08502	6.27794e-05	0.0034444	0.000215763	0.0126529	1.17348	Arctonyx_collaris	85
Kidney	MLres	ENSG00000282873	NULLmodel	1.39775	6.37044e-05	0.00347228	0.000274943	0.0146815	0.801404	Erinaceus_europaeus	89
Kidney	MLres	ENSG00000076555	NULLmodel	2.12622	6.42014e-05	0.00347599	0.000167089	0.0108587	1.15002	Rhinolophus_sinicus	82
Kidney	MLres	ENSG00000159261	NULLmodel	1.26329	6.43015e-05	0.00347599	0.000164206	0.010785	0.675105	Arctonyx_collaris	79
Kidney	MLres	ENSG00000167323	NULLmodel	1.00482	6.46072e-05	0.0034782	0.000357086	0.017182	0.596146	Myrmecophaga_tridactyla	91
Kidney	MLres	ENSG00000243364	OU	-1.10975	6.55348e-05	0.00351374	0.00020272	0.0120394	0.642256	Cynopterus_sphinx	85
Kidney	MLres	ENSG00000183844	OU	1.75029	6.74946e-05	0.0036041	0.000274641	0.0146815	0.966803	Mustela_sibirica	79
Kidney	MLres	ENSG00000184481	NULLmodel	1.05583	6.79979e-05	0.00361628	0.000341005	0.0166522	0.621959	Atelerix_albiventris	88
Kidney	MLres	ENSG00000166979	NULLmodel	1.24435	6.84595e-05	0.00362615	0.000324911	0.0162902	0.705513	Oryctolagus_cuniculus	89
Kidney	MLres	ENSG00000134198	NULLmodel	1.05656	6.87622e-05	0.00362755	0.000236517	0.0134485	0.62656	Vulpes_vulpes	89
Kidney	MLres	ENSG00000113532	NULLmodel	-0.635953	6.96797e-05	0.00365803	0.000586972	0.0243232	0.368034	Vulpes_vulpes	80
Kidney	MLres	ENSG00000120129	OU	1.30911	6.98968e-05	0.00365803	0.000167826	0.0108587	0.779815	Ornithorhynchus_anatinus	90
Kidney	MLres	ENSG00000205502	NULLmodel	1.92647	7.08106e-05	0.00369115	0.000400237	0.0184474	0.998405	Rhinolophus_sinicus	69
Kidney	MLres	ENSG00000004799	NULLmodel	1.69329	7.14699e-05	0.00369618	0.000297135	0.0153668	1.00971	Macaca_mulatta	91
Kidney	MLres	ENSG00000189042	NULLmodel	-0.823142	7.14522e-05	0.00369618	0.000524078	0.0225714	0.393449	Mustela_sibirica	68
Kidney	MLres	ENSG00000288478	OU	1.2632	7.27141e-05	0.00374577	0.000198451	0.0118493	0.750739	Pteromys_volans	88
Kidney	MLres	ENSG00000108852	NULLmodel	1.27542	7.45414e-05	0.00382491	0.000259455	0.014278	0.739701	Myotis_muricola	82
Kidney	MLres	ENSG00000114638	NULLmodel	1.69174	7.49915e-05	0.0038261	0.000162366	0.010785	0.978479	Aselliscus_stoliczkanus	84
Kidney	MLres	ENSG00000180758	OU	0.641484	7.51472e-05	0.0038261	0.000261602	0.014278	0.3761	Erinaceus_europaeus	85
Kidney	MLres	ENSG00000100422	NULLmodel	1.31022	7.61591e-05	0.00386265	0.000828177	0.0301356	0.775519	Neovison_vison	89
Kidney	MLres	ENSG00000154277	NULLmodel	2.08422	7.67448e-05	0.00387738	0.000288612	0.0151044	1.24981	Hystrix_brachyura	90
Kidney	MLres	ENSG00000055163	NULLmodel	2.00135	7.8344e-05	0.00394302	0.000303119	0.0155538	1.12514	Vulpes_vulpes	85
Kidney	MLres	ENSG00000107789	NULLmodel	-1.4949	7.88589e-05	0.00395378	0.000443764	0.0198059	0.855788	Myocastor_coypus	86
Kidney	MLres	ENSG00000155011	OU	-0.883023	7.92432e-05	0.00395794	0.00113399	0.0361555	0.492879	Bos_taurus	79
Kidney	MLres	ENSG00000172922	NULLmodel	1.61695	8.01833e-05	0.00398973	0.000276972	0.01473	0.949799	Taphozous_melanopogon	88
Kidney	MLres	ENSG00000133606	OU	1.21152	8.1061e-05	0.00401818	0.000367944	0.0173237	0.729652	Ornithorhynchus_anatinus	91
Kidney	MLres	ENSG00000136929	OU	1.11725	8.19383e-05	0.0040464	0.000347326	0.0168357	0.610499	Sus_scrofa	71
Kidney	MLres	ENSG00000100320	NULLmodel	-0.844691	8.34797e-05	0.00410708	0.00033183	0.0164488	0.504901	Pachyuromys_duprasi	88
Kidney	MLres	ENSG00000111077	NULLmodel	1.24492	8.38585e-05	0.00411032	0.000293916	0.015321	0.726968	Myrmecophaga_tridactyla	88
Kidney	MLres	ENSG00000006432	NULLmodel	-0.552084	8.51099e-05	0.00412547	0.000335781	0.0165199	0.321679	Dasypus_novemcinctus	81
Kidney	MLres	ENSG00000140848	NULLmodel	1.6617	8.50422e-05	0.00412547	0.000372956	0.0174347	0.971186	Mesocricetus_auratus	88
Kidney	MLres	ENSG00000155090	OU	0.936194	8.48227e-05	0.00412547	0.000362965	0.0173087	0.56059	Nyctereutes_procyonoides	90
Kidney	MLres	ENSG00000168994	NULLmodel	1.35185	8.63126e-05	0.00416839	0.000314278	0.0160014	0.817415	Chlorocebus_sabaeus	91
Kidney	MLres	ENSG00000167034	OU	0.513031	8.67412e-05	0.00417374	0.000256938	0.0142411	0.286676	Monodelphis_domestica	74
Kidney	MLres	ENSG00000115392	NULLmodel	-0.944407	8.75711e-05	0.0041983	0.000239134	0.0134818	0.547226	Monodelphis_domestica	82
Kidney	MLres	ENSG00000140829	NULLmodel	0.826579	8.81958e-05	0.00421288	0.000350278	0.0169164	0.497964	Petaurus_breviceps	90
Kidney	MLres	ENSG00000064270	NULLmodel	1.94759	8.94949e-05	0.00424666	0.000220234	0.0128009	1.03556	Rhinolophus_stheno	70
Kidney	MLres	ENSG00000103257	NULLmodel	1.85762	8.95497e-05	0.00424666	0.000283354	0.0149483	1.07574	Arctonyx_collaris	83
Kidney	MLres	ENSG00000036530	NULLmodel	1.36805	9.03883e-05	0.00424731	0.000317313	0.0160316	0.805025	Atelerix_albiventris	88
Kidney	MLres	ENSG00000151693	OU	1.10136	8.99294e-05	0.00424731	0.000610868	0.024998	0.661476	Rhinolophus_sinicus	88
Kidney	MLres	ENSG00000184005	OU	-1.31863	9.05334e-05	0.00424731	0.000453981	0.0200791	0.720007	Cynopterus_sphinx	81
Kidney	MLres	ENSG00000136271	OU	1.45017	9.27739e-05	0.00432567	0.000279278	0.0147927	0.853852	Taphozous_melanopogon	89
Kidney	MLres	ENSG00000166595	NULLmodel	1.4943	9.28622e-05	0.00432567	0.000327457	0.0162935	0.899392	Arctonyx_collaris	89
Kidney	MLres	ENSG00000108370	OU	0.855512	9.46125e-05	0.00438912	0.000529491	0.02273	0.487922	Myocastor_coypus	86
Kidney	MLres	ENSG00000213397	OU	1.69376	9.48927e-05	0.00438912	0.000363672	0.0173087	1.02935	Murina_leucogaster	90
Kidney	MLres	ENSG00000105643	OU	2.35723	9.56886e-05	0.00439498	0.000337738	0.0165542	1.33731	Neovison_vison	84
Kidney	MLres	ENSG00000141449	NULLmodel	-0.519806	9.54739e-05	0.00439498	0.000559022	0.0235177	0.305752	Felis_catus	84
Kidney	MLres	ENSG00000152154	NULLmodel	1.3834	0.000100199	0.00457019	0.000399746	0.0184474	0.821492	Oryctolagus_cuniculus	89
Kidney	MLres	ENSG00000101680	NULLmodel	-1.35258	0.000100859	0.0045758	0.000196802	0.0118045	0.73249	Myocastor_coypus	76
Kidney	MLres	ENSG00000130508	OU	-1.26788	0.000102191	0.00461301	0.000262956	0.014278	0.76902	Vulpes_vulpes	88
Kidney	MLres	ENSG00000168118	NULLmodel	1.21698	0.000102947	0.00463118	0.000286062	0.0150308	0.696893	Pteromys_volans	81
Kidney	MLres	ENSG00000132153	OU	1.3541	0.000104939	0.0047018	0.000366337	0.0173237	0.800554	Myrmecophaga_tridactyla	89
Kidney	MLres	ENSG00000135250	NULLmodel	-0.859186	0.000105232	0.0047018	0.000299461	0.0154264	0.514353	Myocastor_coypus	90
Kidney	MLres	ENSG00000167291	OU	1.35508	0.000105688	0.00470618	0.000262122	0.014278	0.802408	Rattus_norvegicus	91
Kidney	MLres	ENSG00000197355	NULLmodel	-1.79532	0.000108575	0.00481839	0.00043231	0.0195149	1.01869	Vulpes_lagopus	83
Kidney	MLres	ENSG00000006453	NULLmodel	0.784131	0.000109786	0.00485572	0.00056411	0.0235588	0.470718	Vulpes_vulpes	90
Kidney	MLres	ENSG00000103034	OU	2.35403	0.000112452	0.00495694	0.000326875	0.0162935	1.40269	Erinaceus_amurensis	86
Liver	FTM	ENSG00000067208	NULLmodel	-1.01975	3.497e-11	4.70417e-07	2.99418e-10	4.02777e-06	0.546755	Bos_mutus	87
Liver	FTM	ENSG00000164929	OU	0.887594	7.75363e-10	5.21509e-06	1.65306e-06	0.00138981	0.532707	Balaenoptera_acutorostrata	92
Liver	FTM	ENSG00000171766	NULLmodel	3.50571	1.81669e-09	8.14603e-06	1.27915e-08	8.60356e-05	2.07044	Cavia_porcellus	96
Liver	FTM	ENSG00000173262	OU	1.02795	2.53915e-09	8.53917e-06	8.57836e-08	0.00028849	0.633803	Myrmecophaga_tridactyla	88
Liver	FTM	ENSG00000073734	NULLmodel	-1.48137	3.91779e-09	1.05404e-05	2.09494e-08	9.39369e-05	0.972372	Tupaia_belangeri	94
Liver	FTM	ENSG00000075884	NULLmodel	0.790642	5.96805e-09	1.33804e-05	2.2167e-07	0.000425986	0.496294	Microcebus_murinus	91
Liver	FTM	ENSG00000164038	NULLmodel	1.39315	8.59377e-09	1.65148e-05	2.85382e-07	0.000479869	0.798319	Acomys_cahirinus	81
Liver	FTM	ENSG00000133874	NULLmodel	0.669802	1.41179e-08	2.11016e-05	1.02333e-06	0.00105891	0.426586	Rhinolophus_sinicus	89
Liver	FTM	ENSG00000164398	BM	0.558116	1.36015e-08	2.11016e-05	0.000254515	0.0205212	0.8463	Rhinolophus_macrotis	89
Liver	FTM	ENSG00000165655	OU	0.90467	2.05275e-08	2.76136e-05	1.11645e-06	0.00107275	0.605262	Pteromys_volans	91
Liver	FTM	ENSG00000102038	NULLmodel	1.77726	2.49037e-08	3.0455e-05	1.26715e-07	0.000317414	1.1223	Capra_hircus	91
Liver	FTM	ENSG00000164879	OU	-4.11783	3.41732e-08	3.83082e-05	1.41576e-07	0.000317414	2.83234	Oryctolagus_cuniculus	92
Liver	FTM	ENSG00000138152	OU	0.347629	5.8272e-08	6.02981e-05	2.71412e-06	0.00165956	0.213638	Pongo_abelii	76
Liver	FTM	ENSG00000010932	NULLmodel	-2.91579	6.39883e-08	6.14836e-05	9.8042e-07	0.00105891	1.88644	Aselliscus_stoliczkanus	87
Liver	FTM	ENSG00000154001	NULLmodel	-0.875678	6.96138e-08	6.24296e-05	6.02761e-07	0.000900927	0.594272	Atelerix_albiventris	78
Liver	FTM	ENSG00000115165	NULLmodel	0.894909	9.44067e-08	7.93724e-05	2.62301e-06	0.00165956	0.637214	Delphinus_delphis	98
Liver	FTM	ENSG00000127528	NULLmodel	1.26245	1.00879e-07	7.9825e-05	2.08656e-06	0.00153927	0.896957	Erinaceus_amurensis	88
Liver	FTM	ENSG00000081041	OU	2.1356	1.64171e-07	0.00012269	9.60729e-07	0.00105891	1.46722	Ornithorhynchus_anatinus	83
Liver	FTM	ENSG00000184113	NULLmodel	1.77201	1.85596e-07	0.000131402	8.39181e-07	0.00105891	1.23269	Rhinolophus_stheno	85
Liver	FTM	ENSG00000158286	NULLmodel	0.658185	2.02479e-07	0.000136188	4.12663e-06	0.00191419	0.454486	Graphiurus_kelleni	89
Liver	FTM	ENSG00000122873	OU	-0.986268	2.71474e-07	0.000172694	1.28971e-06	0.00115661	0.722852	Ursus_americanus	95
Liver	FTM	ENSG00000172296	OU	0.881351	2.82432e-07	0.000172694	4.42118e-06	0.00198246	0.603676	Eonycteris_spelaea	74
Liver	FTM	ENSG00000115468	NULLmodel	1.33006	3.09099e-07	0.000180783	7.49485e-06	0.0028492	0.896771	Callosciurus_erythraeus	79
Liver	FTM	ENSG00000071575	OU	0.969937	3.40541e-07	0.000187513	3.68983e-06	0.00184011	0.732349	Ursus_americanus	94
Liver	FTM	ENSG00000135547	NULLmodel	0.910709	4.11128e-07	0.000187513	5.55528e-06	0.0023353	0.626567	Eonycteris_spelaea	85
Liver	FTM	ENSG00000164096	NULLmodel	1.41396	4.18182e-07	0.000187513	2.63363e-06	0.00165956	0.961707	Trachypithecus_francoisi	75
Liver	FTM	ENSG00000166592	NULLmodel	1.24945	3.88612e-07	0.000187513	1.8161e-05	0.00436253	0.950082	Vulpes_vulpes	93
Liver	FTM	ENSG00000169744	NULLmodel	0.894786	4.13466e-07	0.000187513	3.83014e-06	0.00184011	0.638224	Rhinolophus_stheno	88
Liver	FTM	ENSG00000171223	NULLmodel	2.23544	3.49826e-07	0.000187513	2.17411e-06	0.00153927	1.66287	Murina_cyclotis	91
Liver	FTM	ENSG00000288292	NULLmodel	1.78819	4.11216e-07	0.000187513	9.05893e-06	0.00300051	1.27588	Trachypithecus_francoisi	90
Liver	FTM	ENSG00000151131	NULLmodel	1.15331	4.45896e-07	0.00019349	3.20402e-06	0.00177341	0.922059	Eonycteris_spelaea	97
Liver	FTM	ENSG00000163815	NULLmodel	2.16044	4.96354e-07	0.000208655	3.22091e-06	0.00177341	1.55939	Paguma_larvata	90
Liver	FTM	ENSG00000136732	OU	1.22532	5.79336e-07	0.000224037	3.29582e-06	0.00177341	0.882673	Balaenoptera_acutorostrata	92
Liver	FTM	ENSG00000182362	OU	1.38459	5.8291e-07	0.000224037	6.32279e-06	0.0025774	1.13334	Cynopterus_sphinx	95
Liver	FTM	ENSG00000283649	OU	0.734627	5.68769e-07	0.000224037	5.49983e-05	0.00828333	0.539701	Papio_anubis	87
Liver	FTM	ENSG00000152672	NULLmodel	-2.34701	6.33036e-07	0.000234796	2.05345e-06	0.00153927	1.791	Mustela_sibirica	85
Liver	FTM	ENSG00000172403	NULLmodel	0.387226	6.45812e-07	0.000234796	5.01291e-06	0.00217528	0.29784	Mustela_putorius	95
Liver	FTM	ENSG00000136143	OU	-1.23802	7.45551e-07	0.00026373	3.70937e-06	0.00184011	1.01669	Erinaceus_amurensis	100
Liver	FTM	ENSG00000161835	OU	0.938319	7.64606e-07	0.00026373	1.09633e-05	0.00313783	0.673564	Petaurus_breviceps	87
Liver	FTM	ENSG00000069275	OU	1.16419	8.77182e-07	0.000294996	1.02604e-05	0.00300051	0.921817	Pachyuromys_duprasi	100
Liver	FTM	ENSG00000137801	NULLmodel	1.2051	9.31191e-07	0.000298247	9.47685e-06	0.00300051	0.952251	Cynopterus_sphinx	99
Liver	FTM	ENSG00000273025	OU	0.0935174	9.10597e-07	0.000298247	1.24947e-05	0.00343017	0.0588989	Atelerix_albiventris	70
Liver	FTM	ENSG00000113615	NULLmodel	-1.16487	9.66978e-07	0.000302507	1.3207e-05	0.00348355	0.930076	Murina_leucogaster	88
Liver	FTM	ENSG00000108306	BM	-0.866316	1.01512e-06	0.000307011	8.80665e-05	0.0108995	1.2356	Dasypus_novemcinctus	68
Liver	FTM	ENSG00000162458	NULLmodel	0.848073	1.02702e-06	0.000307011	4.06398e-05	0.00709983	0.629799	Pan_paniscus	92
Liver	FTM	ENSG00000197114	NULLmodel	1.1555	1.08754e-06	0.000318034	1.20628e-05	0.0033806	0.962895	Pachyuromys_duprasi	99
Liver	FTM	ENSG00000079385	OU	-1.53122	1.16935e-06	0.00032432	1.02023e-05	0.00300051	1.11664	Mesocricetus_auratus	75
Liver	FTM	ENSG00000104381	OU	0.166256	1.15974e-06	0.00032432	1.43897e-05	0.0037225	0.125609	Eonycteris_spelaea	86
Liver	FTM	ENSG00000150656	NULLmodel	1.89849	1.18136e-06	0.00032432	1.02357e-05	0.00300051	1.41354	Mesocricetus_auratus	93
Liver	FTM	ENSG00000154380	OU	0.714288	1.21324e-06	0.000326411	8.18177e-06	0.00297463	0.553338	Cavia_porcellus	94
Liver	FTM	ENSG00000020633	OU	0.432538	1.28731e-06	0.000333016	2.48259e-05	0.00521809	0.302822	Cynopterus_sphinx	70
Liver	FTM	ENSG00000241399	NULLmodel	-1.24154	1.28353e-06	0.000333016	5.49667e-05	0.00828333	0.888607	Petaurus_breviceps	89
Liver	FTM	ENSG00000065882	OU	0.92553	1.34713e-06	0.000341334	9.25097e-06	0.00300051	0.779327	Tupaia_belangeri	92
Liver	FTM	ENSG00000138592	OU	-0.726938	1.37021e-06	0.000341334	4.66941e-05	0.00750547	0.602348	Balaenoptera_borealis	100
Liver	FTM	ENSG00000221869	NULLmodel	2.70982	1.40143e-06	0.000342764	7.62497e-06	0.0028492	1.91252	Trachypithecus_francoisi	82
Liver	FTM	ENSG00000120057	NULLmodel	0.920162	1.50517e-06	0.000361563	1.79594e-05	0.00436253	0.698957	Pteromys_volans	87
Liver	FTM	ENSG00000067715	OU	0.348593	1.70482e-06	0.0003954	0.00115101	0.0462069	0.251107	Mus_musculus	85
Liver	FTM	ENSG00000118418	NULLmodel	1.69958	1.69041e-06	0.0003954	8.5259e-06	0.00300051	1.21295	Rhinolophus_affinis	72
Liver	FTM	ENSG00000143537	OU	1.04698	1.78921e-06	0.000401141	8.75437e-06	0.00300051	0.789478	Rhinolophus_thomasi	95
Liver	FTM	ENSG00000197971	NULLmodel	1.19458	1.76367e-06	0.000401141	6.62885e-06	0.00262268	0.98052	Eonycteris_spelaea	96
Liver	FTM	ENSG00000158716	NULLmodel	1.51897	2.08055e-06	0.000458813	1.69792e-05	0.00422971	1.23187	Atelerix_albiventris	96
Liver	FTM	ENSG00000112699	NULLmodel	0.98476	2.2528e-06	0.000488786	9.87236e-06	0.00300051	0.844065	Sus_scrofa	97
Liver	FTM	ENSG00000155085	NULLmodel	0.121769	2.56622e-06	0.000539387	4.70409e-05	0.00750547	0.0872943	Papio_anubis	87
Liver	FTM	ENSG00000145708	NULLmodel	0.810454	2.7861e-06	0.000567858	6.85739e-05	0.00913323	0.645195	Callithrix_jacchus	89
Liver	FTM	ENSG00000172216	OU	1.51407	2.7707e-06	0.000567858	2.18828e-05	0.00474785	1.20836	Myrmecophaga_tridactyla	88
Liver	FTM	ENSG00000168938	NULLmodel	1.37141	2.95184e-06	0.00059266	1.28736e-05	0.0034635	1.13818	Neovison_vison	95
Liver	FTM	ENSG00000175745	NULLmodel	1.1182	3.14193e-06	0.000621547	1.47922e-05	0.00375444	0.821819	Rhinolophus_stheno	79
Liver	FTM	ENSG00000179403	OU	1.07693	3.27636e-06	0.000638748	9.19626e-05	0.0108995	0.826123	Macaca_mulatta	91
Liver	FTM	ENSG00000120913	NULLmodel	1.26402	3.35817e-06	0.000645345	1.89827e-05	0.0043668	1.05324	Muntiacus_muntjak	96
Liver	FTM	ENSG00000167244	NULLmodel	2.04872	3.59638e-06	0.000681388	2.29256e-05	0.00489516	1.77808	Erinaceus_amurensis	95
Liver	FTM	ENSG00000106992	NULLmodel	1.27009	3.70071e-06	0.000684174	5.64323e-05	0.00828333	0.993426	Ursus_americanus	95
Liver	FTM	ENSG00000125354	NULLmodel	0.830626	3.77721e-06	0.000684174	0.000159905	0.0154752	0.65863	Ursus_americanus	90
Liver	FTM	ENSG00000142197	NULLmodel	-0.795804	3.81453e-06	0.000684174	2.03401e-05	0.0044855	0.681255	Murina_cyclotis	97
Liver	FTM	ENSG00000247315	NULLmodel	0.843122	3.77188e-06	0.000684174	0.000104839	0.0118111	0.660295	Meriones_unguiculatus	86
Liver	FTM	ENSG00000109689	OU	-0.678514	4.37297e-06	0.000744623	1.94773e-05	0.0043668	0.552836	Ursus_americanus	96
Liver	FTM	ENSG00000133142	NULLmodel	2.27747	4.23034e-06	0.000744623	1.89581e-05	0.0043668	1.58595	Muntiacus_muntjak	79
Liver	FTM	ENSG00000136279	NULLmodel	1.11472	4.28989e-06	0.000744623	3.06543e-05	0.00606414	0.9543	Tadarida_brasiliensis	100
Liver	FTM	ENSG00000278823	NULLmodel	0.61079	4.34345e-06	0.000744623	7.94542e-05	0.0100832	0.517687	Microcebus_murinus	93
Liver	FTM	ENSG00000006555	NULLmodel	0.71311	4.51791e-06	0.000759686	0.00014821	0.0144473	0.620056	Monodelphis_domestica	93
Liver	FTM	ENSG00000272636	OU	0.452884	4.97049e-06	0.000825469	5.73774e-05	0.00829937	0.383991	Neovison_vison	89
Liver	FTM	ENSG00000196141	NULLmodel	1.42718	5.33053e-06	0.000863931	2.77723e-05	0.0056605	1.1944	Tylonycteris_robustula	98
Liver	FTM	ENSG00000206530	NULLmodel	0.18563	5.3262e-06	0.000863931	5.85039e-05	0.00837228	0.156148	Myocastor_coypus	93
Liver	FTM	ENSG00000105472	NULLmodel	1.28402	5.39636e-06	0.000864189	3.03456e-05	0.00606414	1.07179	Vulpes_vulpes	88
Liver	FTM	ENSG00000106628	OU	1.28425	5.52375e-06	0.000874182	6.56959e-05	0.00906391	1.10679	Paguma_larvata	98
Liver	FTM	ENSG00000116741	NULLmodel	1.20617	5.99735e-06	0.000916776	1.93854e-05	0.0043668	1.07005	Rhinolophus_stheno	100
Liver	FTM	ENSG00000169718	NULLmodel	0.985693	5.97097e-06	0.000916776	4.34948e-05	0.00736823	0.879859	Tadarida_brasiliensis	95
Liver	FTM	ENSG00000237724	NULLmodel	3.14645	5.90856e-06	0.000916776	3.88227e-05	0.00696323	2.68561	Sciurus_vulgaris	87
Liver	FTM	ENSG00000099617	OU	0.84378	6.09404e-06	0.00092109	7.47615e-05	0.00957801	0.6542	Anourosorex_squamipes	81
Liver	FTM	ENSG00000152049	NULLmodel	0.407379	6.16886e-06	0.000922038	0.000106153	0.0118111	0.338936	Balaenoptera_acutorostrata	93
Liver	FTM	ENSG00000198680	NULLmodel	1.25483	6.39888e-06	0.000945909	4.43671e-05	0.00736823	0.980038	Hipposideros_pratti	76
Liver	FTM	ENSG00000182534	NULLmodel	0.897094	6.48908e-06	0.000948816	7.36154e-05	0.00952187	0.719366	Pachyuromys_duprasi	77
Liver	FTM	ENSG00000112293	NULLmodel	-1.25916	6.65296e-06	0.000957516	4.18568e-05	0.00721869	1.13005	Atelerix_albiventris	100
Liver	FTM	ENSG00000212864	NULLmodel	1.01188	6.69094e-06	0.000957516	5.48453e-05	0.00828333	0.832301	Pteromys_volans	88
Liver	FTM	ENSG00000088992	NULLmodel	0.732496	6.78511e-06	0.000960771	6.00465e-05	0.00841401	0.648825	Bos_taurus	97
Liver	FTM	ENSG00000054938	OU	0.255734	7.15201e-06	0.00100218	7.34121e-05	0.00952187	0.200925	Taphozous_melanopogon	74
Liver	FTM	ENSG00000172465	OU	1.13432	7.51928e-06	0.00104278	5.66508e-05	0.00828333	0.94808	Paguma_larvata	86
Liver	FTM	ENSG00000143578	NULLmodel	0.897105	7.77949e-06	0.0010468	3.75959e-05	0.00683433	0.720709	Rhinolophus_sinicus	77
Liver	FTM	ENSG00000163050	NULLmodel	-1.65564	7.78173e-06	0.0010468	2.75747e-05	0.0056605	1.53306	Capra_hircus	100
Liver	FTM	ENSG00000164362	NULLmodel	-0.556462	7.63469e-06	0.0010468	6.81264e-05	0.00913323	0.465198	Neovison_vison	88
Liver	FTM	ENSG00000121957	NULLmodel	-0.692533	8.0224e-06	0.00106849	3.9954e-05	0.00707186	0.60515	Rhinolophus_luctus	93
Liver	FTM	ENSG00000134363	NULLmodel	1.41812	9.08801e-06	0.00119855	3.46322e-05	0.00656159	1.24898	Balaena_mysticetus	98
Liver	FTM	ENSG00000133026	NULLmodel	0.944755	9.29629e-06	0.00121411	4.74253e-05	0.00750547	0.789013	Bos_mutus	85
Liver	FTM	ENSG00000120686	NULLmodel	-1.20859	9.47414e-06	0.00122544	3.61924e-05	0.00676195	1.00919	Heterocephalus_glaber	84
Liver	FTM	ENSG00000141736	OU	1.3645	9.68713e-06	0.00124106	3.33384e-05	0.00640894	1.15671	Trachypithecus_francoisi	93
Liver	FTM	ENSG00000010379	NULLmodel	-2.65384	1.00402e-05	0.00125482	6.67136e-05	0.00906496	1.93174	Balaena_mysticetus	71
Liver	FTM	ENSG00000155906	OU	-1.16949	1.00744e-05	0.00125482	4.38682e-05	0.00736823	1.03955	Eonycteris_spelaea	98
Liver	FTM	ENSG00000231824	NULLmodel	0.595584	1.06117e-05	0.00130961	0.000303698	0.0223072	0.50853	Tadarida_brasiliensis	83
Liver	FTM	ENSG00000042062	OU	0.789845	1.08571e-05	0.00131577	0.000248285	0.0205212	0.690478	Cavia_porcellus	96
Liver	FTM	ENSG00000108848	NULLmodel	0.980332	1.08572e-05	0.00131577	3.74734e-05	0.00683433	0.924736	Paguma_larvata	101
Liver	FTM	ENSG00000161179	NULLmodel	0.988039	1.10893e-05	0.0013319	0.000112619	0.0119287	0.839138	Anourosorex_squamipes	91
Liver	FTM	ENSG00000075426	OU	1.26045	1.17009e-05	0.00137252	3.33501e-05	0.00640894	1.15144	Murina_cyclotis	97
Liver	FTM	ENSG00000136997	OU	1.25703	1.1586e-05	0.00137252	4.6088e-05	0.00750547	1.1578	Murina_cyclotis	98
Liver	FTM	ENSG00000240230	OU	-0.970155	1.17336e-05	0.00137252	0.00010716	0.0118111	0.823615	Procavia_capensis	72
Liver	FTM	ENSG00000176788	NULLmodel	1.28439	1.21633e-05	0.00141052	0.000114112	0.0119925	1.02273	Petaurus_breviceps	80
Liver	FTM	ENSG00000158560	OU	0.622196	1.26178e-05	0.00144113	0.00122855	0.0480116	0.532349	Sus_scrofa	84
Liver	FTM	ENSG00000163794	OU	0.787269	1.26415e-05	0.00144113	9.23691e-05	0.0108995	0.61757	Petaurus_breviceps	75
Liver	FTM	ENSG00000178301	NULLmodel	-1.09576	1.3085e-05	0.00147916	5.59449e-05	0.00828333	1.02245	Rhinolophus_sinicus	93
Liver	FTM	ENSG00000148841	NULLmodel	0.753884	1.32985e-05	0.00149076	7.22105e-05	0.00952187	0.659981	Myotis_brandtii	93
Liver	FTM	ENSG00000129946	OU	0.696223	1.37975e-05	0.00153391	0.000175989	0.0161184	0.582959	Papio_anubis	83
Liver	FTM	ENSG00000102265	OU	1.67574	1.52385e-05	0.00166657	0.000109923	0.0118295	1.52642	Callosciurus_erythraeus	94
Liver	FTM	ENSG00000138166	NULLmodel	0.732815	1.5142e-05	0.00166657	8.93462e-05	0.0108995	0.669799	Murina_cyclotis	96
Liver	FTM	ENSG00000169562	NULLmodel	-0.826209	1.5586e-05	0.00167741	0.000111889	0.0119287	0.743256	Suncus_murinus	95
Liver	FTM	ENSG00000176903	OU	1.11908	1.5587e-05	0.00167741	5.95288e-05	0.00841401	1.02356	Eonycteris_spelaea	90
Liver	FTM	ENSG00000105251	OU	1.02328	1.59111e-05	0.0016987	0.000227728	0.0193886	0.876415	Macaca_mulatta	85
Liver	FTM	ENSG00000101187	NULLmodel	0.959634	1.64294e-05	0.00172662	0.000124057	0.012837	0.825645	Macaca_fascicularis	89
Liver	FTM	ENSG00000165806	NULLmodel	-0.843662	1.63918e-05	0.00172662	0.000178014	0.0161585	0.79812	Kerivoula_hardwickii	99
Liver	FTM	ENSG00000158062	NULLmodel	0.641868	1.74783e-05	0.00182262	0.000254498	0.0205212	0.579634	Petaurus_breviceps	95
Liver	FTM	ENSG00000166532	NULLmodel	0.490194	1.79197e-05	0.00185428	5.43181e-05	0.00828333	0.446535	Paguma_larvata	95
Liver	FTM	ENSG00000181458	OU	0.963728	1.80807e-05	0.00185666	0.000163127	0.015588	0.733317	Pongo_abelii	71
Liver	FTM	ENSG00000186352	NULLmodel	1.06882	1.82382e-05	0.00185863	9.1629e-05	0.0108995	0.8291	Petaurus_breviceps	74
Liver	FTM	ENSG00000159398	OU	0.454728	1.85244e-05	0.00187361	0.000356774	0.0247388	0.339624	Ursus_americanus	68
Liver	FTM	ENSG00000136250	OU	0.771667	1.89662e-05	0.00188988	0.000560606	0.0309069	0.693072	Cynopterus_sphinx	95
Liver	FTM	ENSG00000274336	OU	-1.19681	1.9198e-05	0.00189891	6.6032e-05	0.00906391	1.15936	Myotis_muricola	99
Liver	FTM	ENSG00000131023	NULLmodel	-0.532869	1.95807e-05	0.00192262	9.71214e-05	0.0112627	0.495481	Suncus_murinus	96
Liver	FTM	ENSG00000165115	NULLmodel	0.41872	2.01608e-05	0.00196524	0.000729857	0.0363631	0.388213	Microcebus_murinus	91
Liver	FTM	ENSG00000123358	NULLmodel	1.26378	2.11453e-05	0.00204637	0.00026526	0.0208934	1.18166	Paguma_larvata	96
Liver	FTM	ENSG00000138823	OU	-0.687982	2.15428e-05	0.00205527	9.13087e-05	0.0108995	0.667727	Anourosorex_squamipes	99
Liver	FTM	ENSG00000164742	OU	0.893176	2.14025e-05	0.00205527	0.000203786	0.0175726	0.744469	Rhinolophus_stheno	84
Liver	FTM	ENSG00000135424	OU	0.89477	2.22712e-05	0.00210981	0.000416016	0.0266367	0.797504	Rattus_norvegicus	90
Liver	FTM	ENSG00000110321	NULLmodel	-0.824005	2.28687e-05	0.00212158	0.000245503	0.0205212	0.804029	Ursus_americanus	100
Liver	FTM	ENSG00000135973	OU	0.0705308	2.28152e-05	0.00212158	0.000352956	0.0246008	0.060945	Rhinolophus_luctus	78
Liver	FTM	ENSG00000155066	NULLmodel	0.227985	2.26401e-05	0.00212158	0.000611872	0.0322781	0.202908	Rhinolophus_thomasi	92
Liver	FTM	ENSG00000288191	NULLmodel	0.96217	2.33569e-05	0.00215203	0.000108874	0.0118111	0.859599	Myocastor_coypus	88
Liver	FTM	ENSG00000155008	NULLmodel	-0.668165	2.36631e-05	0.00216541	0.000167627	0.01576	0.607926	Rhinolophus_thomasi	94
Liver	FTM	ENSG00000149269	NULLmodel	0.78127	2.41585e-05	0.00219581	0.000305579	0.0223072	0.718355	Mesocricetus_auratus	96
Liver	FTM	ENSG00000168038	NULLmodel	0.523392	2.45028e-05	0.00221216	8.78657e-05	0.0108995	0.488738	Macaca_fascicularis	96
Liver	FTM	ENSG00000163435	NULLmodel	1.16003	2.52972e-05	0.00226865	0.000100173	0.0114198	1.05809	Plecotus_auritus	97
Liver	FTM	ENSG00000162409	OU	-0.995409	2.5563e-05	0.00227731	9.49791e-05	0.0111101	0.970982	Cynopterus_sphinx	98
Liver	FTM	ENSG00000187189	NULLmodel	0.891008	2.65949e-05	0.00235365	0.000134845	0.0136386	0.773402	Meriones_unguiculatus	85
Liver	FTM	ENSG00000158710	OU	1.2485	2.69991e-05	0.0023738	0.000136612	0.0137142	1.14596	Erinaceus_amurensis	94
Liver	FTM	ENSG00000100060	NULLmodel	0.880187	2.76512e-05	0.00239977	8.98206e-05	0.0108995	0.839971	Cynopterus_sphinx	95
Liver	FTM	ENSG00000186205	OU	-1.82253	2.75086e-05	0.00239977	0.000271908	0.0211428	1.68573	Rhinolophus_ferrumequinum	75
Liver	FTM	ENSG00000034510	OU	2.62743	2.84431e-05	0.00244023	0.000107873	0.0118111	2.29619	Myrmecophaga_tridactyla	69
Liver	FTM	ENSG00000137393	NULLmodel	-0.819973	2.84803e-05	0.00244023	0.000134094	0.0136386	0.756411	Miniopterus_fuliginosus	88
Liver	FTM	ENSG00000166669	NULLmodel	0.617284	2.89236e-05	0.00246254	0.000100061	0.0114198	0.559696	Myrmecophaga_tridactyla	86
Liver	FTM	ENSG00000090104	OU	0.796065	2.94467e-05	0.00249131	0.000340998	0.0238912	0.724761	Paguma_larvata	91
Liver	FTM	ENSG00000112186	OU	0.455162	3.02386e-05	0.00254231	0.000378153	0.0256915	0.408012	Canis_lupus	87
Liver	FTM	ENSG00000148175	OU	1.10131	3.16431e-05	0.00264387	0.000269419	0.0210711	1.08978	Pachyuromys_duprasi	98
Liver	FTM	ENSG00000146729	NULLmodel	1.00294	3.3172e-05	0.0027545	0.000168707	0.01576	0.885494	Ursus_americanus	89
Liver	FTM	ENSG00000115159	NULLmodel	-0.78992	3.3703e-05	0.00278142	0.000187905	0.0164136	0.728129	Cynopterus_sphinx	97
Liver	FTM	ENSG00000144118	OU	0.95835	3.41167e-05	0.0027984	0.000142296	0.0140747	0.890106	Aselliscus_stoliczkanus	95
Liver	FTM	ENSG00000111799	NULLmodel	0.426647	3.51788e-05	0.00282863	0.000459611	0.0279813	0.39801	Equus_caballus	93
Liver	FTM	ENSG00000128594	OU	0.298943	3.50127e-05	0.00282863	0.00012293	0.012819	0.280881	Atelerix_albiventris	91
Liver	FTM	ENSG00000136205	OU	0.90355	3.48629e-05	0.00282863	0.000631704	0.0328096	0.894312	Ursus_americanus	95
Liver	FTM	ENSG00000148926	OU	0.930707	3.53263e-05	0.00282863	0.000453708	0.0279751	0.922301	Delphinus_delphis	96
Liver	FTM	ENSG00000141622	OU	0.147619	3.62742e-05	0.00288734	0.00073759	0.0366128	0.125842	Monodelphis_domestica	85
Liver	FTM	ENSG00000061676	NULLmodel	-0.933028	3.79845e-05	0.00291981	0.000293099	0.0219043	0.875714	Ursus_americanus	91
Liver	FTM	ENSG00000130511	OU	1.20775	3.72678e-05	0.00291981	0.000467544	0.0283306	1.00642	Meriones_unguiculatus	79
Liver	FTM	ENSG00000143384	NULLmodel	1.10425	3.74516e-05	0.00291981	0.000406314	0.0264982	1.09112	Myrmecophaga_tridactyla	94
Liver	FTM	ENSG00000149716	NULLmodel	0.982784	3.73697e-05	0.00291981	0.000249631	0.0205212	0.903124	Atelerix_albiventris	90
Liver	FTM	ENSG00000185009	OU	-0.777022	3.7973e-05	0.00291981	0.000313819	0.022639	0.780043	Ursus_americanus	98
Liver	FTM	ENSG00000277443	OU	1.10132	3.7552e-05	0.00291981	0.000184283	0.0163091	0.925471	Lemur_catta	79
Liver	FTM	ENSG00000011052	OU	-1.32577	3.88457e-05	0.00295921	0.000181381	0.0161585	1.34511	Rhinolophus_pusillus	101
Liver	FTM	ENSG00000129680	OU	0.896086	3.91213e-05	0.00295921	0.000282821	0.0217187	0.805152	Cryptomys_damarensis	88
Liver	FTM	ENSG00000183463	OU	-2.00809	3.91569e-05	0.00295921	0.000286389	0.0217187	1.79085	Myocastor_coypus	88
Liver	FTM	ENSG00000237763	NULLmodel	-1.47958	3.96002e-05	0.00296397	0.000108539	0.0118111	1.47284	Dasypus_novemcinctus	98
Liver	FTM	ENSG00000109107	NULLmodel	1.31606	4.01319e-05	0.00298262	0.000472198	0.028469	1.15642	Paguma_larvata	90
Liver	FTM	ENSG00000099377	NULLmodel	-1.04968	4.25315e-05	0.00312808	0.000250754	0.0205212	1.05326	Atelerix_albiventris	100
Liver	FTM	ENSG00000100814	NULLmodel	0.876216	4.27867e-05	0.00312808	0.000643897	0.0331866	0.769051	Pachyuromys_duprasi	75
Liver	FTM	ENSG00000162373	NULLmodel	0.640352	4.26842e-05	0.00312808	0.000508046	0.0299527	0.608113	Petaurus_breviceps	89
Liver	FTM	ENSG00000121892	NULLmodel	-0.808975	4.45828e-05	0.00322434	0.000423747	0.0266367	0.789743	Murina_leucogaster	88
Liver	FTM	ENSG00000137642	OU	1.32935	4.45746e-05	0.00322434	0.000131176	0.0134701	1.27415	Cavia_porcellus	97
Liver	FTM	ENSG00000188747	NULLmodel	1.47119	4.52125e-05	0.0032524	0.000143488	0.014089	1.25884	Taphozous_melanopogon	82
Liver	FTM	ENSG00000112337	NULLmodel	-1.12301	4.58554e-05	0.00326374	0.000259167	0.0207519	1.03354	Ornithorhynchus_anatinus	85
[truncated: 855 more rows]
