# Supplementary material for: Large‐scale across species transcriptomic analysis identifies genetic selection signatures associated with longevity in mammals
Source: EMBO J. 2023 Jul 10;42(17):e112740. doi: 10.15252/embj.2022112740 (PMC10476176; doi:10.15252/embj.2022112740)
Supplement: Supplementary file 13 — Dataset EV6 [file EMBJ-42-e112740-s015.xlsx]

## Sheet: Sheet 1
Dataset EV6. The significant scoring gene sets post-pruning for the coefficient of each longevity traits.
1 Number of genes in pathway. 2 SUMSTAT score for each pathway.
Tissue	Traits	Direction	Set ID	Set name	Size1	SUMSTAT2	P value
Liver	ML	Up	198853	Cytoplasmic Ribosomal Proteins	30	22.769	2.49999e-06
Liver	ML	Up	106050	Platelet degranulation	63	28.7217	6.24998e-05
Liver	ML	Up	198896	TP53 network	12	10.321	6.99998e-05
Liver	ML	Up	83043	Base excision repair	30	17.1338	7.99998e-05
Liver	ML	Up	980474	Regulation of HSF1-mediated heat shock response	15	11.0566	0.000155
Liver	ML	Up	106405	Complement cascade	24	13.6574	0.000274999
Liver	ML	Up	82949	Glycine, serine and threonine metabolism	28	14.4363	0.000467499
Liver	ML	Up	105951	mRNA Splicing*	73	28.9394	0.000502499
Liver	ML	Up	137922	IL12-mediated signaling events	44	19.2484	0.000697498
Liver	ML	Up	198759	Myometrial Relaxation and Contraction Pathways	99	35.1374	0.000977498
Liver	ML	Down	477137	The citric acid (TCA) cycle and respiratory electron transport	96	39.5868	2.49999e-06
Liver	ML	Down	198837	metapathway biotransformation	94	40.4375	2.49999e-06
Liver	ML	Down	193146	Bile secretion	54	22.3147	2.49999e-06
Liver	ML	Down	366161	Class I MHC mediated antigen processing & presentation	179	46.1577	2.49999e-06
Liver	ML	Down	160976	Metabolism of lipids and lipoproteins	403	100.263	2.49999e-06
Liver	ML	Down	106169	Metabolism of amino acids and derivatives	116	41.6036	2.49999e-06
Liver	ML	Down	83025	Nitrogen metabolism	10	11.0696	2.49999e-06
Liver	ML	Down	105721	Phase II conjugation	14	9.03594	9.99998e-06
Liver	ML	Down	119571	Transport of glucose and other sugars, bile salts and organic acids, metal ions and amine compounds	62	19.5755	1.5e-05
Liver	ML	Down	167325	Protein processing in endoplasmic reticulum	102	26.8266	1.5e-05
Liver	FTM	Up	106050	Platelet degranulation	63	22.5725	4.99999e-06
Liver	FTM	Up	198853	Cytoplasmic Ribosomal Proteins	30	13.0201	1.25e-05
Liver	FTM	Up	106405	Complement cascade	24	10.8125	2e-05
Liver	FTM	Up	469200	Legionellosis	31	11.8716	8.49998e-05
Liver	FTM	Up	198797	Apoptosis	55	17.4793	9.74998e-05
Liver	FTM	Up	82949	Glycine, serine and threonine metabolism	28	11.065	0.0001025
Liver	FTM	Up	198759	Myometrial Relaxation and Contraction Pathways	102	26.3939	0.000239999
Liver	FTM	Up	137922	IL12-mediated signaling events	36	11.5823	0.000537499
Liver	FTM	Up	83043	Base excision repair	30	10.2497	0.000589999
Liver	FTM	Up	198807	Alpha6-Beta4 Integrin Signaling Pathway	36	11.4819	0.000672498
Liver	FTM	Down	862188	Non-alcoholic fatty liver disease (NAFLD)	105	25.6627	2.49999e-06
Liver	FTM	Down	198837	metapathway biotransformation	93	30.7419	2.49999e-06
Liver	FTM	Down	645352	Reversible hydration of carbon dioxide	10	7.85338	2.49999e-06
Liver	FTM	Down	698755	Drug Induction of Bile Acid Pathway	11	7.02559	2.49999e-06
Liver	FTM	Down	814926	Carbon metabolism	83	20.3161	2.49999e-06
Liver	FTM	Down	366161	Class I MHC mediated antigen processing & presentation	177	32.9884	2.49999e-06
Liver	FTM	Down	160976	Metabolism of lipids and lipoproteins	391	71.9812	2.49999e-06
Liver	FTM	Down	106169	Metabolism of amino acids and derivatives	105	27.7277	2.49999e-06
Liver	FTM	Down	119571	Transport of glucose and other sugars, bile salts and organic acids, metal ions and amine compounds	69	17.1416	2.49999e-06
Liver	FTM	Down	131226	Peroxisome	37	10.8003	9.99998e-06
Liver	MLres	Up	198860	Electron Transport Chain	70	36.4792	2.49999e-06
Liver	MLres	Up	105973	GTP hydrolysis and joining of the 60S ribosomal subunit*	41	25.1828	2.49999e-06
Liver	MLres	Up	119571	Transport of glucose and other sugars, bile salts and organic acids, metal ions and amine compounds	77	33.0129	9.99998e-06
Liver	MLres	Up	198896	TP53 network	12	10.8147	3.99999e-05
Liver	MLres	Up	142463	TCA cycle II (eukaryotic)	14	11.09	4.99999e-05
Liver	MLres	Up	198825	Selenium Pathway	55	23.6552	0.0001375
Liver	MLres	Up	645317	Acyl chain remodelling of PE	11	7.64954	0.00103
Liver	MLres	Up	105904	Unfolded Protein Response (UPR)	68	25.1881	0.0010525
Liver	MLres	Up	82960	Phenylalanine metabolism	14	8.2871	0.001815
Liver	MLres	Up	198773	cytochrome P450	35	14.4247	0.00288999
Liver	MLres	Down	771581	Diseases associated with visual transduction*	55	36.5685	2.49999e-06
Liver	MLres	Down	673221	Chemical carcinogenesis	30	23.6012	2.49999e-06
Liver	MLres	Down	868084	Fatty acid metabolism	45	28.6969	2.49999e-06
Liver	MLres	Down	160976	Metabolism of lipids and lipoproteins	397	141.69	2.49999e-06
Liver	MLres	Down	105724	Cytosolic sulfonation of small molecules	10	16.8215	2.49999e-06
Liver	MLres	Down	105698	Biological oxidations	38	26.0741	4.99999e-06
Liver	MLres	Down	530753	Sulfur amino acid metabolism	14	13.8679	4.24999e-05
Liver	MLres	Down	618580	Adenine ribonucleotide biosynthesis, IMP => ADP,ATP	15	13.5854	6.49998e-05
Liver	MLres	Down	173973	Hepatitis C	77	33.7689	0.0001575
Liver	MLres	Down	576262	Extracellular matrix organization	191	67.2966	0.0002
Liver	FTMres	Up	198860	Electron Transport Chain	70	28.631	2.49999e-06
Liver	FTMres	Up	119571	Transport of glucose and other sugars, bile salts and organic acids, metal ions and amine compounds	77	23.7629	2.24999e-05
Liver	FTMres	Up	198825	Selenium Pathway	55	18.2377	2.74999e-05
Liver	FTMres	Up	187107	Regulation of IFNG signaling	13	7.60621	3.24999e-05
Liver	FTMres	Up	105966	Eukaryotic Translation Initiation*	47	16.4144	4.24999e-05
Liver	FTMres	Up	142463	TCA cycle II (eukaryotic)	14	8.0976	4.74999e-05
Liver	FTMres	Up	198783	Alanine and aspartate metabolism	10	6.62363	4.74999e-05
Liver	FTMres	Up	771599	Binding and Uptake of Ligands by Scavenger Receptors	27	10.3322	0.000234999
Liver	FTMres	Up	198884	TNF-alpha/NF-kB Signaling Pathway	141	31.6878	0.0010875
Liver	FTMres	Up	105904	Unfolded Protein Response (UPR)	65	17.1102	0.00123
Liver	FTMres	Down	868084	Fatty acid metabolism	45	24.5876	2.49999e-06
Liver	FTMres	Down	814926	Carbon metabolism	79	33.4967	2.49999e-06
Liver	FTMres	Down	198837	metapathway biotransformation	94	38.765	2.49999e-06
Liver	FTMres	Down	771581	Diseases associated with visual transduction*	55	24.088	2.49999e-06
Liver	FTMres	Down	160976	Metabolism of lipids and lipoproteins	373	105.428	2.49999e-06
Liver	FTMres	Down	105721	Phase II conjugation	23	15.1283	2.49999e-06
Liver	FTMres	Down	530753	Sulfur amino acid metabolism	13	9.45485	3.49999e-05
Liver	FTMres	Down	193146	Bile secretion	42	17.3675	7.49998e-05
Liver	FTMres	Down	173973	Hepatitis C	77	25.6114	0.0001475
Liver	FTMres	Down	198785	Vitamin A and carotenoid metabolism	11	7.71576	0.000185
Kidney	ML	Up	366242	Nonsense Mediated Decay (NMD) independent of the Exon Junction Complex (EJC)	27	19.1079	2.49999e-06
Kidney	ML	Up	198880	Complement and Coagulation Cascades	44	27.388	2.49999e-06
Kidney	ML	Up	187104	Interferon alpha/beta signaling	36	22.5004	2.49999e-06
Kidney	ML	Up	82958	Histidine metabolism	21	14.3703	1.5e-05
Kidney	ML	Up	106261	Muscle contraction	24	15.7616	2.24999e-05
Kidney	ML	Up	83074	Antigen processing and presentation	29	15.5685	0.000195
Kidney	ML	Up	83043	Base excision repair	30	15.0872	0.000479999
Kidney	ML	Up	105951	mRNA Splicing*	71	27.8466	0.000739998
Kidney	ML	Up	83031	Metabolism of xenobiotics by cytochrome P450	23	12.0727	0.000894998
Kidney	ML	Up	545293	retinol biosynthesis	12	7.85382	0.000964998
Kidney	ML	Down	814926	Carbon metabolism	84	26.6551	2.49999e-06
Kidney	ML	Down	673221	Chemical carcinogenesis	27	16.4719	2.49999e-06
Kidney	ML	Down	477137	The citric acid (TCA) cycle and respiratory electron transport	77	29.0137	2.49999e-06
Kidney	ML	Down	160976	Metabolism of lipids and lipoproteins	424	99.7298	2.49999e-06
Kidney	ML	Down	119571	Transport of glucose and other sugars, bile salts and organic acids, metal ions and amine compounds	67	21.4666	2.49999e-06
Kidney	ML	Down	106572	Transmembrane transport of small molecules	284	65.3646	2.49999e-06
Kidney	ML	Down	106169	Metabolism of amino acids and derivatives	134	35.1766	2.49999e-06
Kidney	ML	Down	105698	Biological oxidations	26	12.2943	2.49999e-06
Kidney	ML	Down	198840	Blood Clotting Cascade	19	7.54735	0.000287499
Kidney	ML	Down	83025	Nitrogen metabolism	11	5.90783	0.000294999
Kidney	FTM	Up	198880	Complement and Coagulation Cascades	44	17.8366	2.49999e-06
Kidney	FTM	Up	187104	Interferon alpha/beta signaling	36	14.9059	2.49999e-06
Kidney	FTM	Up	82958	Histidine metabolism	21	9.78915	7.49998e-06
Kidney	FTM	Up	545293	retinol biosynthesis	12	6.46179	2.24999e-05
Kidney	FTM	Up	106261	Muscle contraction	24	9.06263	3.74999e-05
Kidney	FTM	Up	198846	Selenium Metabolism and Selenoproteins	24	8.55773	0.00011
Kidney	FTM	Up	106156	Lipoprotein metabolism	20	6.88491	0.000577499
Kidney	FTM	Up	980472	HSF1-dependent transactivation	10	4.36269	0.0011125
Kidney	FTM	Up	105908	Regulation of Insulin-like Growth Factor (IGF) transport and uptake by Insulin-like Growth Factor Binding Proteins (IGFBPs)	10	4.25505	0.0011425
Kidney	FTM	Up	83031	Metabolism of xenobiotics by cytochrome P450	23	6.99645	0.001475
Kidney	FTM	Down	673221	Chemical carcinogenesis	28	10.977	2.49999e-06
Kidney	FTM	Down	868084	Fatty acid metabolism	45	12.5888	2.49999e-06
Kidney	FTM	Down	814926	Carbon metabolism	76	18.5235	2.49999e-06
Kidney	FTM	Down	477137	The citric acid (TCA) cycle and respiratory electron transport	77	21.7686	2.49999e-06
Kidney	FTM	Down	160976	Metabolism of lipids and lipoproteins	399	74.6179	2.49999e-06
Kidney	FTM	Down	119571	Transport of glucose and other sugars, bile salts and organic acids, metal ions and amine compounds	67	19.5822	2.49999e-06
Kidney	FTM	Down	119558	SLC-mediated transmembrane transport	114	23.1578	2.49999e-06
Kidney	FTM	Down	106572	Transmembrane transport of small molecules	170	32.8618	2.49999e-06
Kidney	FTM	Down	106169	Metabolism of amino acids and derivatives	133	24.6488	2.49999e-06
Kidney	FTM	Down	105698	Biological oxidations	26	9.24101	2.49999e-06
Kidney	MLres	Up	198880	Complement and Coagulation Cascades	44	30.4488	2.49999e-06
Kidney	MLres	Up	920957	Corticotropin-releasing hormone	55	29.7302	2.49999e-06
Kidney	MLres	Up	160976	Metabolism of lipids and lipoproteins	429	137.448	1.25e-05
Kidney	MLres	Up	187104	Interferon alpha/beta signaling	36	21.336	2.24999e-05
Kidney	MLres	Up	82949	Glycine, serine and threonine metabolism	27	16.6329	0.0001125
Kidney	MLres	Up	771599	Binding and Uptake of Ligands by Scavenger Receptors	25	15.608	0.0001175
Kidney	MLres	Up	119548	GPCR downstream signaling	216	70.2073	0.000449999
Kidney	MLres	Up	83073	Complement and coagulation cascades	14	9.93786	0.000454999
Kidney	MLres	Up	106572	Transmembrane transport of small molecules	329	99.3821	0.000484999
Kidney	MLres	Up	198851	Monoamine Transport	17	10.3919	0.000887498
Kidney	MLres	Down	106169	Metabolism of amino acids and derivatives	154	46.56	2.49999e-06
Kidney	MLres	Down	106230	Metabolism of proteins	453	109.638	7.49998e-06
Kidney	MLres	Down	105698	Biological oxidations	68	24.0368	2.74999e-05
Kidney	MLres	Down	82940	Steroid hormone biosynthesis	11	7.0258	0.000357499
Kidney	MLres	Down	645289	Collagen biosynthesis and modifying enzymes	45	15.0912	0.000964998
Kidney	MLres	Down	618580	Adenine ribonucleotide biosynthesis, IMP => ADP,ATP	15	7.4216	0.0011
Kidney	MLres	Down	82957	Arginine and proline metabolism	12	6.32421	0.0014675
Kidney	MLres	Down	771581	Diseases associated with visual transduction*	53	15.8874	0.00237749
Kidney	MLres	Down	167325	Protein processing in endoplasmic reticulum	67	18.6416	0.00265249
Kidney	MLres	Down	83007	Butanoate metabolism	17	7.25964	0.00273749
Kidney	FTMres	Up	198880	Complement and Coagulation Cascades	44	21.3214	2.49999e-06
Kidney	FTMres	Up	187104	Interferon alpha/beta signaling	36	14.1076	2.49999e-05
Kidney	FTMres	Up	920957	Corticotropin-releasing hormone	55	17.1194	3.49999e-05
Kidney	FTMres	Up	82949	Glycine, serine and threonine metabolism	28	11.4552	3.99999e-05
Kidney	FTMres	Up	169353	Validated targets of C-MYC transcriptional repression	44	14.5336	0.000105
Kidney	FTMres	Up	138045	HIF-1-alpha transcription factor network	42	13.2584	0.000222499
Kidney	FTMres	Up	771599	Binding and Uptake of Ligands by Scavenger Receptors	28	10.0939	0.000222499
Kidney	FTMres	Up	82959	Tyrosine metabolism	25	8.70198	0.000564999
Kidney	FTMres	Up	106173	Amino acid synthesis and interconversion (transamination)	11	5.09467	0.000999998
Kidney	FTMres	Up	198832	Adipogenesis	71	17.0036	0.0014525
Kidney	FTMres	Down	530746	SRP-dependent cotranslational protein targeting to membrane	42	16.7153	2.49999e-06
Kidney	FTMres	Down	106230	Metabolism of proteins	412	82.4036	7.49998e-06
Kidney	FTMres	Down	83031	Metabolism of xenobiotics by cytochrome P450	25	11.0083	1.25e-05
Kidney	FTMres	Down	106169	Metabolism of amino acids and derivatives	153	35.8056	3.24999e-05
Kidney	FTMres	Down	119571	Transport of glucose and other sugars, bile salts and organic acids, metal ions and amine compounds	67	17.3573	0.000227499
Kidney	FTMres	Down	82946	Pyrimidine metabolism	85	21.0062	0.000229999
Kidney	FTMres	Down	868084	Fatty acid metabolism	42	11.7459	0.000742498
Kidney	FTMres	Down	645289	Collagen biosynthesis and modifying enzymes	44	11.7114	0.0011675
Kidney	FTMres	Down	187208	Retinoid metabolism and transport	31	9.19439	0.001185
Kidney	FTMres	Down	82973	Glutathione metabolism	11	4.66331	0.001215
Brain	ML	Up	377873	Herpes simplex infection	112	38.6503	2.49999e-06
Brain	ML	Up	980474	Regulation of HSF1-mediated heat shock response	16	10.346	7.49998e-06
Brain	ML	Up	83043	Base excision repair	30	13.7387	2.99999e-05
Brain	ML	Up	366240	Nonsense-Mediated Decay (NMD)*	38	16.2927	3.49999e-05
Brain	ML	Up	198916	Oxidative Stress	17	7.92589	0.000667498
Brain	ML	Up	106050	Platelet degranulation	63	20.2334	0.000874998
Brain	ML	Up	105837	DNA Repair	71	21.6295	0.0017
Brain	ML	Up	921162	FoxO signaling pathway	79	23.335	0.00203999
Brain	ML	Up	106261	Muscle contraction	22	8.04695	0.00636748
Brain	ML	Up	530753	Sulfur amino acid metabolism	22	8.00325	0.00660498
Brain	ML	Down	198860	Electron Transport Chain	69	17.2127	4.99999e-05
Brain	ML	Down	585563	Alcoholism	66	15.5796	0.000294999
Brain	ML	Down	771581	Diseases associated with visual transduction*	51	12.4349	0.000564999
Brain	ML	Down	83056	Ubiquitin mediated proteolysis	99	20.0383	0.000899998
Brain	ML	Down	119558	SLC-mediated transmembrane transport	184	32.7693	0.0011325
Brain	ML	Down	82989	Glycerophospholipid metabolism	68	14.5966	0.001335
Brain	ML	Down	99052	Lysosome	103	20.0557	0.00137
Brain	ML	Down	172847	Protein digestion and absorption	42	10.0716	0.0016025
Brain	ML	Down	714485	2-Oxocarboxylic acid metabolism	15	4.73648	0.00312749
Brain	ML	Down	198813	Diurnally regulated genes with circadian orthologs	27	6.76104	0.00484999
Brain	FTM	Up	198918	Type II interferon signaling (IFNG)	27	8.58587	9.99998e-06
Brain	FTM	Up	144181	Leishmaniasis	42	9.9783	0.000155
Brain	FTM	Up	980474	Regulation of HSF1-mediated heat shock response	14	4.85209	0.0001975
Brain	FTM	Up	106050	Platelet degranulation	60	12.1968	0.000589999
Brain	FTM	Up	138078	p38 signaling mediated by MAPKAP kinases	13	4.14298	0.000902498
Brain	FTM	Up	921162	FoxO signaling pathway	85	14.9738	0.00245499
Brain	FTM	Up	83047	Non-homologous end-joining	12	3.44676	0.00399499
Brain	FTM	Up	366240	Nonsense-Mediated Decay (NMD)*	38	7.68382	0.00457749
Brain	FTM	Up	83043	Base excision repair	28	5.89444	0.00685248
Brain	FTM	Up	941400	Detoxification of Reactive Oxygen Species	22	4.93172	0.00689748
Brain	FTM	Down	198860	Electron Transport Chain	69	13.8726	6.99998e-05
Brain	FTM	Down	366238	Amyloids	13	4.5657	0.000145
Brain	FTM	Down	198858	Nicotine Activity on Dopaminergic Neurons	12	4.11284	0.000249999
Brain	FTM	Down	833814	Scavenging by Class A Receptors	16	4.66566	0.000477499
Brain	FTM	Down	161020	GPCR ligand binding	155	24.3021	0.000484999
Brain	FTM	Down	82989	Glycerophospholipid metabolism	69	12.5531	0.000692498
Brain	FTM	Down	119558	SLC-mediated transmembrane transport	184	26.7725	0.00174
Brain	FTM	Down	366230	Voltage gated Potassium channels	23	5.04484	0.00340749
Brain	FTM	Down	172847	Protein digestion and absorption	38	7.26195	0.00344749
Brain	FTM	Down	106179	Branched-chain amino acid catabolism	16	3.88878	0.00395999
Brain	MLres	Up	106516	Transmission across Chemical Synapses	118	36.555	0.000537499
Brain	MLres	Up	645352	Reversible hydration of carbon dioxide	10	6.91124	0.000647498
Brain	MLres	Up	83032	Drug metabolism - cytochrome P450	22	10.0351	0.0011725
Brain	MLres	Up	771599	Binding and Uptake of Ligands by Scavenger Receptors	30	11.5351	0.00321249
Brain	MLres	Up	198832	Adipogenesis	88	25.6584	0.00593249
Brain	MLres	Up	366240	Nonsense-Mediated Decay (NMD)*	38	13.0404	0.00639998
Brain	MLres	Up	106236	Post-translational modification: synthesis of GPI-anchored proteins	19	7.3117	0.0128512
Brain	MLres	Up	138061	CD40/CD40L signaling	19	7.2885	0.0130179
Brain	MLres	Up	83043	Base excision repair	30	10.2944	0.0131179
Brain	MLres	Up	545278	heparan sulfate biosynthesis	18	7.0023	0.0132394
Brain	MLres	Down	477137	The citric acid (TCA) cycle and respiratory electron transport	95	38.0642	2.49999e-06
Brain	MLres	Down	413482	Fatty acid biosynthesis, elongation, endoplasmic reticulum	10	7.57597	3.99999e-05
Brain	MLres	Down	142435	glutathione-mediated detoxification I	11	6.03247	0.00226999
Brain	MLres	Down	645290	MHC class II antigen presentation	70	21.6059	0.00301249
Brain	MLres	Down	105926	Gap junction trafficking and regulation	10	5.46383	0.00308749
Brain	MLres	Down	198814	Glycolysis and Gluconeogenesis	29	11.0419	0.00318499
Brain	MLres	Down	83068	ECM-receptor interaction	62	18.8851	0.00542749
Brain	MLres	Down	198912	Prostaglandin Synthesis and Regulation	24	9.19011	0.00561749
Brain	MLres	Down	199378	Ribosome biogenesis in eukaryotes	62	18.6947	0.00635748
Brain	MLres	Down	138047	EPHB forward signaling	21	8.22595	0.00636248
Brain	FTMres	Up	161035	Post NMDA receptor activation events	20	6.97949	0.000307499
Brain	FTMres	Up	477138	BMAL1:CLOCK,NPAS2 activates circadian gene expression	32	8.41739	0.001555
Brain	FTMres	Up	645352	Reversible hydration of carbon dioxide	10	3.87009	0.00226999
Brain	FTMres	Up	106249	Metabolism of vitamins and cofactors*	72	14.266	0.00453249
Brain	FTMres	Up	138045	HIF-1-alpha transcription factor network	35	8.1119	0.00504749
Brain	FTMres	Up	198832	Adipogenesis	79	15.2033	0.00521499
Brain	FTMres	Up	198916	Oxidative Stress	22	5.77397	0.00540499
Brain	FTMres	Up	82966	beta-Alanine metabolism	23	5.77357	0.00699748
Brain	FTMres	Up	373900	Synaptic vesicle cycle	42	8.98124	0.00721748
Brain	FTMres	Up	545278	heparan sulfate biosynthesis	18	4.77319	0.00842748
Brain	FTMres	Down	198860	Electron Transport Chain	69	23.2416	2.49999e-06
Brain	FTMres	Down	833814	Scavenging by Class A Receptors	17	7.14865	0.000424999
Brain	FTMres	Down	105727	Glutathione conjugation	17	7.19573	0.000442499
Brain	FTMres	Down	413482	Fatty acid biosynthesis, elongation, endoplasmic reticulum	10	4.88727	0.000817498
Brain	FTMres	Down	199378	Ribosome biogenesis in eukaryotes	62	16.7484	0.0013625
Brain	FTMres	Down	106566	RNA Polymerase III Chain Elongation	14	5.5592	0.00207749
Brain	FTMres	Down	82931	Galactose metabolism	21	7.27593	0.00217499
Brain	FTMres	Down	198803	Translation Factors	34	9.79282	0.00432249
Brain	FTMres	Down	576261	Mitochondrial protein import	35	10.0395	0.00432999
Brain	FTMres	Down	187212	AUF1 (hnRNP D0) destabilizes mRNA	38	10.6363	0.00435749
