# Supplementary material for: Large‐scale across species transcriptomic analysis identifies genetic selection signatures associated with longevity in mammals
Source: EMBO J. 2023 Jul 10;42(17):e112740. doi: 10.15252/embj.2022112740 (PMC10476176; doi:10.15252/embj.2022112740)
Supplement: Supplementary file 14 — Dataset EV7 [file EMBJ-42-e112740-s006.xlsx]

## Sheet: Sheet 1
Dataset EV7. Overlapping gene sets enriched by the coefficient of each longevity traits in each tissue.
1 Number of genes in pathway. 2 SUMSTAT score for each pathway.
Tissue	Traits	Direction	Set ID	Set name	Size1	SUMSTAT2	P value
Liver	ML	Down	714485	2-Oxocarboxylic acid metabolism	15	6.14472	0.00506499
Liver	FTM	Down	714485	2-Oxocarboxylic acid metabolism	15	4.26057	0.00763498
Liver	MLres	Up	714485	2-Oxocarboxylic acid metabolism	15	6.2371	0.0224324
Liver	MLres	Down	714485	2-Oxocarboxylic acid metabolism	15	7.89528	0.0193499
Liver	FTMres	Up	714485	2-Oxocarboxylic acid metabolism	15	5.18963	0.0147911
Liver	FTMres	Down	714485	2-Oxocarboxylic acid metabolism	15	6.29477	0.0146085
Kidney	ML	Down	714485	2-Oxocarboxylic acid metabolism	15	11.0766	2.49999e-06
Kidney	FTM	Down	714485	2-Oxocarboxylic acid metabolism	15	6.15348	4.49999e-05
Kidney	FTMres	Up	714485	2-Oxocarboxylic acid metabolism	15	4.78809	0.0158125
Brain	ML	Down	714485	2-Oxocarboxylic acid metabolism	15	4.73648	0.00428999
Liver	ML	Up	105659	Activation of BAD and translocation to mitochondria	12	6.33668	0.0130256
Liver	FTM	Up	105659	Activation of BAD and translocation to mitochondria	12	4.67127	0.00815748
Kidney	FTM	Up	105659	Activation of BAD and translocation to mitochondria	11	3.60929	0.012695
Brain	ML	Up	105659	Activation of BAD and translocation to mitochondria	11	4.08822	0.0396151
Brain	FTM	Up	105659	Activation of BAD and translocation to mitochondria	11	3.15854	0.00654498
Liver	ML	Up	105658	Activation of BH3-only proteins	17	7.16247	0.0356531
Liver	FTM	Up	105658	Activation of BH3-only proteins	17	5.27692	0.0221477
Kidney	FTM	Up	105658	Activation of BH3-only proteins	16	4.41986	0.0200559
Brain	FTM	Up	105658	Activation of BH3-only proteins	16	3.5519	0.0232817
Liver	MLres	Down	576264	Activation of Matrix Metalloproteinases	17	8.28943	0.0256599
Liver	FTMres	Down	576264	Activation of Matrix Metalloproteinases	17	6.58301	0.0198692
Kidney	ML	Up	576264	Activation of Matrix Metalloproteinases	17	8.62007	0.00685498
Kidney	FTM	Up	576264	Activation of Matrix Metalloproteinases	17	6.01528	0.001325
Kidney	MLres	Up	576264	Activation of Matrix Metalloproteinases	17	12.2382	0.000279999
Kidney	FTMres	Up	576264	Activation of Matrix Metalloproteinases	17	8.36624	8.99998e-05
Brain	MLres	Up	576264	Activation of Matrix Metalloproteinases	17	5.99544	0.0405151
Brain	FTMres	Up	576264	Activation of Matrix Metalloproteinases	17	3.75485	0.0487359
Liver	ML	Up	105970	Activation of the mRNA upon binding of the cap-binding complex and eIFs, and subsequent binding to 43S*	25	13.4978	0.000759998
Liver	FTM	Up	105970	Activation of the mRNA upon binding of the cap-binding complex and eIFs, and subsequent binding to 43S*	25	6.9924	0.0234726
Liver	MLres	Up	105970	Activation of the mRNA upon binding of the cap-binding complex and eIFs, and subsequent binding to 43S*	25	16.315	9.88678e-09
Liver	FTMres	Up	105970	Activation of the mRNA upon binding of the cap-binding complex and eIFs, and subsequent binding to 43S*	25	9.18278	0.0015425
Kidney	ML	Up	105970	Activation of the mRNA upon binding of the cap-binding complex and eIFs, and subsequent binding to 43S*	25	12.9729	0.0011725
Kidney	FTM	Up	105970	Activation of the mRNA upon binding of the cap-binding complex and eIFs, and subsequent binding to 43S*	25	5.53698	0.0490723
Kidney	FTMres	Down	105970	Activation of the mRNA upon binding of the cap-binding complex and eIFs, and subsequent binding to 43S*	25	6.59649	0.0174965
Brain	ML	Up	105970	Activation of the mRNA upon binding of the cap-binding complex and eIFs, and subsequent binding to 43S*	25	9.34416	0.00489749
Brain	FTM	Up	105970	Activation of the mRNA upon binding of the cap-binding complex and eIFs, and subsequent binding to 43S*	25	4.80821	0.0323935
Brain	FTMres	Down	105970	Activation of the mRNA upon binding of the cap-binding complex and eIFs, and subsequent binding to 43S*	25	6.98574	0.0205679
Liver	MLres	Up	645321	Acyl chain remodelling of PC	13	7.76819	0.000200156
Liver	FTMres	Up	645321	Acyl chain remodelling of PC	13	5.14014	0.00780998
Kidney	MLres	Up	645321	Acyl chain remodelling of PC	13	6.42739	0.0244523
Kidney	FTMres	Up	645321	Acyl chain remodelling of PC	13	4.08847	0.0230363
Brain	MLres	Down	645321	Acyl chain remodelling of PC	13	4.99197	0.0311057
Brain	FTMres	Down	645321	Acyl chain remodelling of PC	13	4.21937	0.0228454
Liver	ML	Up	198832	Adipogenesis	89	33.6829	0.000849998
Liver	FTM	Up	198832	Adipogenesis	89	23.822	0.000462499
Kidney	ML	Up	198832	Adipogenesis	89	29.2031	0.0215791
Kidney	FTM	Up	198832	Adipogenesis	89	18.5152	0.00465249
Kidney	MLres	Up	198832	Adipogenesis	89	35.1657	0.000682498
Kidney	FTMres	Up	198832	Adipogenesis	89	23.1362	0.000222499
Brain	FTM	Up	198832	Adipogenesis	89	13.9167	0.0289221
Brain	MLres	Up	198832	Adipogenesis	89	25.6584	0.00936998
Brain	FTMres	Up	198832	Adipogenesis	89	17.2817	0.00357249
Liver	ML	Down	198783	Alanine and aspartate metabolism	10	4.15089	0.013
Liver	MLres	Up	198783	Alanine and aspartate metabolism	10	6.33954	0.000339269
Liver	FTMres	Up	198783	Alanine and aspartate metabolism	10	6.62363	0.00014
Kidney	ML	Up	198783	Alanine and aspartate metabolism	10	5.34406	0.0181356
Kidney	ML	Down	198783	Alanine and aspartate metabolism	10	3.86437	0.01035
Kidney	FTM	Up	198783	Alanine and aspartate metabolism	10	2.78328	0.0446746
Brain	ML	Down	198783	Alanine and aspartate metabolism	10	2.61335	0.0470178
Liver	ML	Down	645343	alpha-linolenic (omega3) and linoleic (omega6) acid metabolism*	12	7.39786	0.000504999
Liver	FTM	Down	645343	alpha-linolenic (omega3) and linoleic (omega6) acid metabolism*	12	4.13949	0.00376999
Liver	MLres	Up	645343	alpha-linolenic (omega3) and linoleic (omega6) acid metabolism*	12	4.97022	0.0375697
Liver	FTMres	Up	645343	alpha-linolenic (omega3) and linoleic (omega6) acid metabolism*	12	4.73919	0.00984748
Kidney	ML	Down	645343	alpha-linolenic (omega3) and linoleic (omega6) acid metabolism*	12	5.25925	0.00238749
Kidney	FTM	Down	645343	alpha-linolenic (omega3) and linoleic (omega6) acid metabolism*	12	4.01148	0.0019975
Kidney	MLres	Down	645343	alpha-linolenic (omega3) and linoleic (omega6) acid metabolism*	12	4.40235	0.0312936
Brain	MLres	Down	645343	alpha-linolenic (omega3) and linoleic (omega6) acid metabolism*	12	5.27886	0.0131333
Liver	ML	Down	83097	Alzheimer's disease	120	40.5208	2.49999e-06
Liver	FTM	Down	83097	Alzheimer's disease	120	28.1277	2.49999e-06
Liver	MLres	Up	83097	Alzheimer's disease	120	42.4503	3.84383e-05
Liver	FTMres	Up	83097	Alzheimer's disease	120	32.9993	2.99999e-05
Kidney	ML	Down	83097	Alzheimer's disease	117	33.9397	2.49999e-06
Kidney	FTM	Down	83097	Alzheimer's disease	117	23.9103	9.99998e-06
Brain	ML	Down	83097	Alzheimer's disease	118	21.708	0.00520749
Brain	FTM	Down	83097	Alzheimer's disease	118	16.4833	0.0324123
Brain	MLres	Down	83097	Alzheimer's disease	118	44.0341	2.49999e-06
Brain	FTMres	Down	83097	Alzheimer's disease	118	31.8007	2.74999e-05
Liver	ML	Down	989139	AMPK signaling pathway	95	20.1631	0.0203279
Liver	FTM	Down	989139	AMPK signaling pathway	95	16.6557	0.00321249
Liver	FTMres	Down	989139	AMPK signaling pathway	95	26.7779	0.00803998
Kidney	ML	Down	989139	AMPK signaling pathway	92	17.829	0.0219129
Kidney	FTM	Down	989139	AMPK signaling pathway	92	15.0162	0.00858248
Brain	FTM	Up	989139	AMPK signaling pathway	93	14.2242	0.038014
Liver	ML	Down	366238	Amyloids	14	7.95108	0.000462499
Liver	FTM	Up	366238	Amyloids	14	4.62989	0.0201919
Liver	FTM	Down	366238	Amyloids	14	5.11218	0.0015725
Liver	MLres	Up	366238	Amyloids	14	6.33228	0.0111147
Liver	MLres	Down	366238	Amyloids	14	11.3426	0.000652498
Liver	FTMres	Down	366238	Amyloids	14	6.85191	0.00509249
Kidney	ML	Down	366238	Amyloids	13	4.345	0.01405
Kidney	FTM	Down	366238	Amyloids	13	3.93516	0.00366749
Brain	ML	Up	366238	Amyloids	13	5.11105	0.0186222
Brain	ML	Down	366238	Amyloids	13	4.61295	0.00225499
Brain	FTM	Down	366238	Amyloids	13	4.5657	0.000135
Brain	MLres	Up	366238	Amyloids	13	5.02898	0.0335398
Brain	FTMres	Down	366238	Amyloids	13	4.02836	0.0317311
Liver	ML	Up	83074	Antigen processing and presentation	30	11.5696	0.0258349
Liver	MLres	Up	83074	Antigen processing and presentation	30	10.0086	0.0456421
Kidney	ML	Up	83074	Antigen processing and presentation	30	17.0178	5.49999e-05
Kidney	FTM	Up	83074	Antigen processing and presentation	30	7.61166	0.00870748
Kidney	FTMres	Down	83074	Antigen processing and presentation	30	7.29858	0.0253549
Brain	ML	Up	83074	Antigen processing and presentation	30	12.8714	0.0001675
Brain	FTM	Up	83074	Antigen processing and presentation	30	7.32321	0.000724998
Brain	MLres	Down	83074	Antigen processing and presentation	30	9.7727	0.0221608
Brain	FTMres	Down	83074	Antigen processing and presentation	30	7.5269	0.0423413
Liver	ML	Down	477122	Antigen processing-Cross presentation	54	11.9005	0.0424663
Liver	FTM	Down	477122	Antigen processing-Cross presentation	54	10.3948	0.00633498
Kidney	MLres	Down	477122	Antigen processing-Cross presentation	53	15.2586	0.00785998
Kidney	FTMres	Down	477122	Antigen processing-Cross presentation	53	14.2283	0.00103
Brain	ML	Up	477122	Antigen processing-Cross presentation	54	14.4792	0.048745
Brain	MLres	Down	477122	Antigen processing-Cross presentation	54	15.0168	0.0373783
Brain	FTMres	Down	477122	Antigen processing-Cross presentation	54	13.5274	0.01175
Liver	ML	Down	105833	APC/C:Cdc20 mediated degradation of Securin	50	12.5466	0.0132289
Liver	FTM	Down	105833	APC/C:Cdc20 mediated degradation of Securin	50	10.5577	0.00254249
Kidney	MLres	Down	105833	APC/C:Cdc20 mediated degradation of Securin	49	13.0927	0.023609
Kidney	FTMres	Down	105833	APC/C:Cdc20 mediated degradation of Securin	49	12.2218	0.00489499
Brain	ML	Down	105833	APC/C:Cdc20 mediated degradation of Securin	49	9.51638	0.0254199
Liver	ML	Down	105835	APC/C:Cdh1 mediated degradation of Cdc20 and other APC/C:Cdh1 targeted proteins in late mitosis/early G1	55	12.782	0.0237999
Liver	FTM	Down	105835	APC/C:Cdh1 mediated degradation of Cdc20 and other APC/C:Cdh1 targeted proteins in late mitosis/early G1	55	10.5577	0.00616748
Kidney	MLres	Down	105835	APC/C:Cdh1 mediated degradation of Cdc20 and other APC/C:Cdh1 targeted proteins in late mitosis/early G1	54	14.4874	0.0176724
Kidney	FTMres	Down	105835	APC/C:Cdh1 mediated degradation of Cdc20 and other APC/C:Cdh1 targeted proteins in late mitosis/early G1	54	13.2446	0.00449749
Brain	ML	Down	105835	APC/C:Cdh1 mediated degradation of Cdc20 and other APC/C:Cdh1 targeted proteins in late mitosis/early G1	54	9.8138	0.044283
Liver	ML	Up	198797	Apoptosis	66	27.1146	0.000574999
Liver	FTM	Up	198797	Apoptosis	66	19.2193	0.000324999
Liver	MLres	Up	198797	Apoptosis	66	20.8838	0.0157487
Liver	FTMres	Up	198797	Apoptosis	66	16.2708	0.00862748
Kidney	ML	Up	198797	Apoptosis	65	22.0028	0.0268788
Kidney	FTM	Up	198797	Apoptosis	65	13.9544	0.00797998
Brain	ML	Up	198797	Apoptosis	63	17.7546	0.0178448
Brain	FTM	Up	198797	Apoptosis	63	9.93102	0.0495814
Liver	ML	Up	198822	Apoptosis Modulation and Signaling	58	22.4017	0.00378749
Liver	FTM	Up	198822	Apoptosis Modulation and Signaling	58	16.415	0.0012625
Liver	MLres	Up	198822	Apoptosis Modulation and Signaling	58	18.1898	0.0249403
Liver	FTMres	Up	198822	Apoptosis Modulation and Signaling	58	13.39	0.0282498
Kidney	ML	Up	198822	Apoptosis Modulation and Signaling	57	21.2174	0.00852748
Kidney	FTM	Up	198822	Apoptosis Modulation and Signaling	57	12.5425	0.00803248
Kidney	MLres	Up	198822	Apoptosis Modulation and Signaling	57	19.0222	0.0467087
Brain	ML	Up	198822	Apoptosis Modulation and Signaling	57	18.0635	0.00296249
Brain	FTM	Up	198822	Apoptosis Modulation and Signaling	57	9.75545	0.0206879
Liver	ML	Up	198877	Apoptosis Modulation by HSP70	17	8.63798	0.00732998
Liver	FTM	Up	198877	Apoptosis Modulation by HSP70	17	5.65641	0.0122225
Kidney	ML	Up	198877	Apoptosis Modulation by HSP70	17	7.7724	0.0185285
Brain	ML	Up	198877	Apoptosis Modulation by HSP70	17	8.39732	0.000532499
Brain	FTM	Up	198877	Apoptosis Modulation by HSP70	17	4.00472	0.0117175
Liver	FTM	Down	187187	Aquaporin-mediated transport	36	6.80265	0.0212916
Liver	FTMres	Down	187187	Aquaporin-mediated transport	36	11.1187	0.0280054
Kidney	ML	Down	187187	Aquaporin-mediated transport	34	8.77087	0.010065
Kidney	FTM	Down	187187	Aquaporin-mediated transport	34	6.99568	0.00756498
Brain	ML	Down	187187	Aquaporin-mediated transport	34	8.07851	0.00617748
Brain	MLres	Up	187187	Aquaporin-mediated transport	34	11.8517	0.0100825
Brain	FTMres	Up	187187	Aquaporin-mediated transport	34	6.92857	0.0282165
Liver	ML	Up	685553	Arachidonic acid metabolism	28	11.671	0.0135
Liver	FTM	Down	685553	Arachidonic acid metabolism	28	5.69093	0.0197615
Liver	MLres	Up	82991	Arachidonic acid metabolism	33	11.4033	0.0258033
Liver	FTMres	Up	82991	Arachidonic acid metabolism	33	9.10644	0.0152117
Liver	FTMres	Down	82991	Arachidonic acid metabolism	33	10.7684	0.0197192
Liver	FTMres	Down	685553	Arachidonic acid metabolism	28	8.89167	0.0350931
Kidney	ML	Down	82991	Arachidonic acid metabolism	33	9.37998	0.00393999
Kidney	FTM	Down	82991	Arachidonic acid metabolism	33	7.32011	0.00321249
Kidney	FTM	Down	685553	Arachidonic acid metabolism	28	6.03392	0.00825998
Kidney	MLres	Down	82991	Arachidonic acid metabolism	33	11.3394	0.00391749
Kidney	FTMres	Down	82991	Arachidonic acid metabolism	33	8.78094	0.00750998
Brain	MLres	Down	82991	Arachidonic acid metabolism	32	10.938	0.0111475
Brain	MLres	Down	685553	Arachidonic acid metabolism	27	8.97368	0.0230181
Brain	FTMres	Down	82991	Arachidonic acid metabolism	32	9.34043	0.00627498
Brain	FTMres	Down	685553	Arachidonic acid metabolism	27	7.0105	0.0362855
Liver	MLres	Down	730306	Assembly of collagen fibrils and other multimeric structures	35	15.8708	0.00916498
Liver	FTMres	Down	730306	Assembly of collagen fibrils and other multimeric structures	35	10.9015	0.0272209
Kidney	MLres	Down	730306	Assembly of collagen fibrils and other multimeric structures	35	11.6282	0.00478499
Kidney	FTMres	Down	730306	Assembly of collagen fibrils and other multimeric structures	35	9.26216	0.00667498
Brain	FTMres	Down	730306	Assembly of collagen fibrils and other multimeric structures	35	9.11562	0.0208624
Liver	ML	Down	187212	AUF1 (hnRNP D0) destabilizes mRNA	38	9.83476	0.0194499
Liver	FTM	Down	187212	AUF1 (hnRNP D0) destabilizes mRNA	38	8.98651	0.0017975
Kidney	ML	Up	187212	AUF1 (hnRNP D0) destabilizes mRNA	38	13.3575	0.045533
Kidney	MLres	Down	187212	AUF1 (hnRNP D0) destabilizes mRNA	38	12.9565	0.00254999
Kidney	FTMres	Down	187212	AUF1 (hnRNP D0) destabilizes mRNA	38	12.5182	0.0001125
Brain	ML	Up	187212	AUF1 (hnRNP D0) destabilizes mRNA	38	12.0756	0.011425
Brain	FTMres	Down	187212	AUF1 (hnRNP D0) destabilizes mRNA	38	10.6363	0.00635748
Liver	ML	Down	105836	Autodegradation of Cdh1 by Cdh1:APC/C	48	11.7466	0.0190147
Liver	FTM	Down	105836	Autodegradation of Cdh1 by Cdh1:APC/C	48	9.8814	0.00412749
Kidney	MLres	Down	105836	Autodegradation of Cdh1 by Cdh1:APC/C	47	12.7893	0.0212749
Kidney	FTMres	Down	105836	Autodegradation of Cdh1 by Cdh1:APC/C	47	11.6727	0.00604748
Brain	ML	Down	105836	Autodegradation of Cdh1 by Cdh1:APC/C	47	9.11396	0.0285998
Liver	ML	Up	83043	Base excision repair	30	17.1338	8.99998e-05
Liver	FTM	Up	83043	Base excision repair	30	10.2497	0.0010875
Kidney	ML	Up	83043	Base excision repair	30	15.0872	0.000702498
Kidney	FTM	Up	83043	Base excision repair	30	6.55079	0.0406997
Brain	ML	Up	83043	Base excision repair	30	13.7387	5.49999e-05
Brain	FTM	Up	83043	Base excision repair	30	6.22043	0.00899748
Brain	MLres	Up	83043	Base excision repair	30	10.2944	0.0166096
Liver	ML	Up	105838	Base Excision Repair*	19	10.2878	0.00256249
Liver	FTM	Up	105838	Base Excision Repair*	19	6.24785	0.010085
Kidney	ML	Up	105838	Base Excision Repair*	19	8.72973	0.0132789
Brain	ML	Up	105838	Base Excision Repair*	19	6.12394	0.0445163
Liver	ML	Down	413381	beta-Oxidation	12	5.47051	0.00449749
Liver	FTM	Down	413381	beta-Oxidation	12	3.34657	0.0140138
Liver	MLres	Down	413381	beta-Oxidation	12	11.6978	0.000237499
Liver	FTMres	Down	413381	beta-Oxidation	12	8.5753	0.000222499
Kidney	FTM	Down	413381	beta-Oxidation	12	3.662	0.00457999
Kidney	FTMres	Down	413381	beta-Oxidation	12	3.4881	0.0366426
Brain	ML	Down	413381	beta-Oxidation	12	3.19396	0.0314811
Brain	FTM	Down	413381	beta-Oxidation	12	2.49829	0.0397151
Brain	MLres	Down	413381	beta-Oxidation	12	4.40179	0.0482541
Brain	FTMres	Down	413381	beta-Oxidation	12	3.90364	0.0264946
Liver	ML	Down	771599	Binding and Uptake of Ligands by Scavenger Receptors	31	8.07991	0.0274999
Liver	FTM	Up	771599	Binding and Uptake of Ligands by Scavenger Receptors	31	8.14812	0.0273051
Liver	FTM	Down	771599	Binding and Uptake of Ligands by Scavenger Receptors	31	5.60314	0.0388766
Liver	MLres	Up	771599	Binding and Uptake of Ligands by Scavenger Receptors	31	15.3345	3.0772e-05
Liver	MLres	Down	771599	Binding and Uptake of Ligands by Scavenger Receptors	31	16.2432	0.00243499
Liver	FTMres	Up	771599	Binding and Uptake of Ligands by Scavenger Receptors	31	12.3986	0.0001125
Liver	FTMres	Down	771599	Binding and Uptake of Ligands by Scavenger Receptors	31	11.6334	0.00511249
Kidney	ML	Up	771599	Binding and Uptake of Ligands by Scavenger Receptors	31	12.5916	0.0141916
Kidney	FTM	Up	771599	Binding and Uptake of Ligands by Scavenger Receptors	31	6.63104	0.0465541
Kidney	MLres	Up	771599	Binding and Uptake of Ligands by Scavenger Receptors	31	19.2936	4.49999e-05
Kidney	FTMres	Up	771599	Binding and Uptake of Ligands by Scavenger Receptors	31	10.5633	0.000537499
Kidney	FTMres	Down	771599	Binding and Uptake of Ligands by Scavenger Receptors	31	7.04002	0.0448663
Brain	FTM	Down	771599	Binding and Uptake of Ligands by Scavenger Receptors	30	5.09391	0.0377283
Brain	MLres	Up	771599	Binding and Uptake of Ligands by Scavenger Receptors	30	11.5351	0.00453499
Brain	FTMres	Up	771599	Binding and Uptake of Ligands by Scavenger Receptors	30	5.87342	0.0487177
Brain	FTMres	Down	771599	Binding and Uptake of Ligands by Scavenger Receptors	30	7.94071	0.0243761
Liver	ML	Down	105698	Biological oxidations	88	44.3827	2.49999e-06
Liver	FTM	Up	105698	Biological oxidations	88	18.6551	0.0470905
Liver	FTM	Down	105698	Biological oxidations	88	31.7755	2.49999e-06
Liver	MLres	Up	105698	Biological oxidations	88	30.7138	0.000541051
Liver	MLres	Down	105698	Biological oxidations	88	62.5694	2.49999e-06
Liver	FTMres	Up	105698	Biological oxidations	88	21.4383	0.00392999
Liver	FTMres	Down	105698	Biological oxidations	88	49.7373	2.49999e-06
Kidney	ML	Down	105698	Biological oxidations	81	34.7899	2.49999e-06
Kidney	FTM	Down	105698	Biological oxidations	81	24.8097	2.49999e-06
Kidney	MLres	Up	105698	Biological oxidations	81	30.7868	0.00261999
Kidney	MLres	Down	105698	Biological oxidations	81	28.563	1.25e-05
Kidney	FTMres	Up	105698	Biological oxidations	81	17.0776	0.0185481
Kidney	FTMres	Down	105698	Biological oxidations	81	23.3393	7.49998e-06
Brain	MLres	Up	105698	Biological oxidations	83	22.07	0.0399612
Liver	ML	Up	790012	Biosynthesis of amino acids	57	21.2905	0.00710498
Liver	ML	Down	790012	Biosynthesis of amino acids	57	16.7969	0.0010075
Liver	FTM	Up	790012	Biosynthesis of amino acids	57	14.0918	0.0134
Liver	FTM	Down	790012	Biosynthesis of amino acids	57	12.4109	0.000884998
Liver	MLres	Up	790012	Biosynthesis of amino acids	57	18.1377	0.021052
Liver	MLres	Down	790012	Biosynthesis of amino acids	57	23.7048	0.00581999
Liver	FTMres	Up	790012	Biosynthesis of amino acids	57	14.2195	0.011315
Liver	FTMres	Down	790012	Biosynthesis of amino acids	57	19.2861	0.00213749
Kidney	ML	Down	790012	Biosynthesis of amino acids	57	18.581	9.99998e-06
Kidney	FTM	Down	790012	Biosynthesis of amino acids	57	11.4806	0.0014425
Kidney	MLres	Up	790012	Biosynthesis of amino acids	57	24.4248	0.0012525
Kidney	MLres	Down	790012	Biosynthesis of amino acids	57	18.4717	0.000857498
Kidney	FTMres	Up	790012	Biosynthesis of amino acids	57	17.1049	0.0001225
Kidney	FTMres	Down	790012	Biosynthesis of amino acids	57	12.429	0.0210041
Brain	ML	Down	790012	Biosynthesis of amino acids	57	10.2939	0.0434246
Liver	MLres	Up	477138	BMAL1:CLOCK,NPAS2 activates circadian gene expression	34	12.1707	0.0153654
Kidney	MLres	Up	477138	BMAL1:CLOCK,NPAS2 activates circadian gene expression	33	14.235	0.00899248
Kidney	FTMres	Up	477138	BMAL1:CLOCK,NPAS2 activates circadian gene expression	33	8.24766	0.0200199
Brain	MLres	Up	477138	BMAL1:CLOCK,NPAS2 activates circadian gene expression	32	10.7019	0.0188999
Brain	FTMres	Up	477138	BMAL1:CLOCK,NPAS2 activates circadian gene expression	32	8.41739	0.0016275
Liver	ML	Down	106179	Branched-chain amino acid catabolism	16	4.70913	0.0377283
Liver	FTM	Down	106179	Branched-chain amino acid catabolism	16	3.53239	0.0320123
Liver	MLres	Down	106179	Branched-chain amino acid catabolism	16	10.7026	0.00251999
Liver	FTMres	Down	106179	Branched-chain amino acid catabolism	16	8.36003	0.00161
Kidney	ML	Down	106179	Branched-chain amino acid catabolism	16	5.66075	0.00530249
Brain	ML	Down	106179	Branched-chain amino acid catabolism	16	4.36204	0.0139277
Brain	FTM	Down	106179	Branched-chain amino acid catabolism	16	3.88878	0.00539749
Liver	ML	Down	814926	Carbon metabolism	86	26.1283	2.99999e-05
Liver	FTM	Down	814926	Carbon metabolism	86	21.7767	4.99999e-06
Liver	MLres	Up	814926	Carbon metabolism	86	24.7746	0.0372
Liver	MLres	Down	814926	Carbon metabolism	86	42.373	2.24999e-05
Liver	FTMres	Up	814926	Carbon metabolism	86	20.278	0.00769998
Liver	FTMres	Down	814926	Carbon metabolism	86	37.5015	2.49999e-06
Kidney	ML	Down	814926	Carbon metabolism	84	26.6551	2.49999e-06
Kidney	FTM	Down	814926	Carbon metabolism	84	19.2663	7.49998e-06
Kidney	MLres	Up	814926	Carbon metabolism	84	32.8729	0.001205
Kidney	MLres	Down	814926	Carbon metabolism	84	21.3069	0.0117875
Kidney	FTMres	Up	814926	Carbon metabolism	84	19.7539	0.00263499
Kidney	FTMres	Down	814926	Carbon metabolism	84	16.9949	0.0243618
Brain	ML	Down	814926	Carbon metabolism	84	15.1347	0.0203999
Brain	FTM	Down	814926	Carbon metabolism	84	12.5991	0.0203999
Brain	MLres	Down	814926	Carbon metabolism	84	24.7632	0.00479499
Brain	FTMres	Down	814926	Carbon metabolism	84	19.0104	0.0192576
Liver	ML	Up	138061	CD40/CD40L signaling	20	8.13507	0.0353931
Liver	FTM	Up	138061	CD40/CD40L signaling	20	6.13303	0.0168699
Kidney	FTM	Up	138061	CD40/CD40L signaling	19	4.4551	0.0492086
Brain	MLres	Up	138061	CD40/CD40L signaling	19	7.2885	0.0171999
Brain	FTMres	Up	138061	CD40/CD40L signaling	19	4.27083	0.0370426
Liver	ML	Down	105788	CDK-mediated phosphorylation and removal of Cdc6	37	9.83476	0.0162064
Liver	FTM	Down	105788	CDK-mediated phosphorylation and removal of Cdc6	37	8.98651	0.00147
Kidney	MLres	Down	105788	CDK-mediated phosphorylation and removal of Cdc6	37	10.2484	0.0295469
Kidney	FTMres	Down	105788	CDK-mediated phosphorylation and removal of Cdc6	37	10.1691	0.00336249
Brain	FTMres	Down	105788	CDK-mediated phosphorylation and removal of Cdc6	37	9.2866	0.0286165
Liver	ML	Down	142255	CDP-diacylglycerol biosynthesis I	15	4.56984	0.0348798
Liver	FTM	Down	142255	CDP-diacylglycerol biosynthesis I	15	4.13395	0.00923498
Kidney	FTM	Down	142255	CDP-diacylglycerol biosynthesis I	15	4.48555	0.00249749
Kidney	FTMres	Down	142255	CDP-diacylglycerol biosynthesis I	15	4.44055	0.0209457
Brain	ML	Down	142255	CDP-diacylglycerol biosynthesis I	15	3.66163	0.0368855
Brain	FTM	Down	142255	CDP-diacylglycerol biosynthesis I	15	3.35428	0.0147088
Liver	ML	Up	980470	Cellular response to heat stress	26	13.8168	0.000767498
Liver	FTM	Up	980470	Cellular response to heat stress	26	8.42841	0.00423999
Kidney	ML	Up	980470	Cellular response to heat stress	26	13.1147	0.001465
Kidney	FTM	Up	980470	Cellular response to heat stress	26	7.03707	0.00650498
Brain	ML	Up	980470	Cellular response to heat stress	26	13.513	1.25e-05
Brain	FTM	Up	980470	Cellular response to heat stress	26	7.14886	0.000214999
Liver	ML	Up	645258	Cellular responses to stress	158	50.6566	0.00486999
Liver	FTM	Up	645258	Cellular responses to stress	158	33.7987	0.0109525
Kidney	ML	Up	645258	Cellular responses to stress	156	50.618	0.00545249
Brain	ML	Up	645258	Cellular responses to stress	156	46.3774	5.24999e-05
Brain	FTM	Up	645258	Cellular responses to stress	156	26.7249	0.000397499
Liver	ML	Up	524496	Ceramide biosynthesis	10	5.94575	0.00847748
Liver	FTM	Up	524496	Ceramide biosynthesis	10	3.31875	0.0367212
Kidney	FTM	Up	524496	Ceramide biosynthesis	10	2.75893	0.0466087
Brain	FTM	Up	524496	Ceramide biosynthesis	10	2.34198	0.0391997
Liver	ML	Up	147809	Chagas disease (American trypanosomiasis)	70	23.8822	0.0166699
Liver	FTM	Up	147809	Chagas disease (American trypanosomiasis)	70	16.9913	0.00987998
Kidney	ML	Up	147809	Chagas disease (American trypanosomiasis)	68	22.5742	0.0322435
Kidney	MLres	Up	147809	Chagas disease (American trypanosomiasis)	68	22.9723	0.0297822
Brain	ML	Up	147809	Chagas disease (American trypanosomiasis)	69	26.6396	4.99999e-06
Brain	FTM	Up	147809	Chagas disease (American trypanosomiasis)	69	14.7854	7.99998e-05
Liver	ML	Down	673221	Chemical carcinogenesis	30	14.8237	1.75e-05
Liver	FTM	Down	673221	Chemical carcinogenesis	30	9.84621	8.24998e-05
Liver	MLres	Down	673221	Chemical carcinogenesis	30	23.6012	4.99999e-06
Liver	FTMres	Down	673221	Chemical carcinogenesis	30	18.4845	2.49999e-06
Kidney	ML	Down	673221	Chemical carcinogenesis	28	16.4719	2.49999e-06
Kidney	FTM	Down	673221	Chemical carcinogenesis	28	10.977	2.49999e-06
Kidney	MLres	Up	673221	Chemical carcinogenesis	28	11.1932	0.0279498
Kidney	MLres	Down	673221	Chemical carcinogenesis	28	11.6577	0.000579999
Kidney	FTMres	Up	673221	Chemical carcinogenesis	28	7.04076	0.0267314
Kidney	FTMres	Down	673221	Chemical carcinogenesis	28	10.0375	0.0001825
Brain	MLres	Up	673221	Chemical carcinogenesis	28	11.3287	0.00301999
Brain	MLres	Down	673221	Chemical carcinogenesis	28	9.06859	0.0274051
Brain	FTMres	Up	673221	Chemical carcinogenesis	28	5.59756	0.0456905
Brain	FTMres	Down	673221	Chemical carcinogenesis	28	7.17247	0.0386535
Liver	ML	Down	106157	Chylomicron-mediated lipid transport	15	7.74739	0.000804998
Liver	FTM	Up	106157	Chylomicron-mediated lipid transport	15	4.44098	0.0390766
Liver	FTM	Down	106157	Chylomicron-mediated lipid transport	15	5.23728	0.00171
Liver	MLres	Down	106157	Chylomicron-mediated lipid transport	15	15.7348	1.25e-05
Liver	FTMres	Down	106157	Chylomicron-mediated lipid transport	15	7.87687	0.00209749
Kidney	ML	Up	106157	Chylomicron-mediated lipid transport	15	7.54158	0.010555
Kidney	ML	Down	106157	Chylomicron-mediated lipid transport	15	4.83777	0.0128641
Kidney	FTM	Up	106157	Chylomicron-mediated lipid transport	15	5.17884	0.00316249
Brain	MLres	Down	106157	Chylomicron-mediated lipid transport	15	5.66225	0.0265578
Brain	FTMres	Down	106157	Chylomicron-mediated lipid transport	15	4.38241	0.0386151
Liver	MLres	Up	187173	Circadian Clock	44	14.6985	0.0200092
Kidney	MLres	Up	187173	Circadian Clock	43	16.1935	0.0213499
Kidney	FTMres	Up	187173	Circadian Clock	43	9.36229	0.0437913
Brain	MLres	Up	187173	Circadian Clock	42	13.4815	0.0152393
Brain	FTMres	Up	187173	Circadian Clock	42	9.9636	0.00227249
Liver	ML	Down	82927	Citrate cycle (TCA cycle)	25	9.55968	0.0015375
Liver	FTM	Down	82927	Citrate cycle (TCA cycle)	25	7.15073	0.0012475
Liver	MLres	Up	82927	Citrate cycle (TCA cycle)	25	15.9517	2.84304e-08
Liver	FTMres	Up	82927	Citrate cycle (TCA cycle)	25	10.7771	0.00014
Kidney	ML	Down	82927	Citrate cycle (TCA cycle)	25	12.4316	2.49999e-06
Kidney	FTM	Down	82927	Citrate cycle (TCA cycle)	25	7.98319	3.99999e-05
Brain	ML	Down	82927	Citrate cycle (TCA cycle)	25	6.18124	0.0101375
Brain	MLres	Down	82927	Citrate cycle (TCA cycle)	25	8.76193	0.0161343
Liver	ML	Down	855811	Citrate cycle (TCA cycle, Krebs cycle)	18	8.07286	0.0013025
Liver	FTM	Down	855811	Citrate cycle (TCA cycle, Krebs cycle)	18	6.1014	0.000967498
Liver	MLres	Up	855811	Citrate cycle (TCA cycle, Krebs cycle)	18	12.4576	1.0511e-07
Liver	FTMres	Up	855811	Citrate cycle (TCA cycle, Krebs cycle)	18	9.09858	0.000125
Kidney	ML	Down	855811	Citrate cycle (TCA cycle, Krebs cycle)	18	10.0888	4.99999e-06
Kidney	FTM	Down	855811	Citrate cycle (TCA cycle, Krebs cycle)	18	6.27053	0.00015
Kidney	MLres	Up	855811	Citrate cycle (TCA cycle, Krebs cycle)	18	7.52819	0.0422663
Brain	ML	Down	855811	Citrate cycle (TCA cycle, Krebs cycle)	18	4.33516	0.0286832
Brain	MLres	Down	855811	Citrate cycle (TCA cycle, Krebs cycle)	18	7.79714	0.00447499
Brain	FTMres	Down	855811	Citrate cycle (TCA cycle, Krebs cycle)	18	5.54975	0.0170966
Liver	ML	Down	413348	Citrate cycle, second carbon oxidation, 2-oxoglutarate => oxaloacetate	11	5.56367	0.00287249
Liver	FTM	Down	413348	Citrate cycle, second carbon oxidation, 2-oxoglutarate => oxaloacetate	11	3.80783	0.00453499
Liver	MLres	Up	413348	Citrate cycle, second carbon oxidation, 2-oxoglutarate => oxaloacetate	11	11.1717	5.42426e-12
Liver	FTMres	Up	413348	Citrate cycle, second carbon oxidation, 2-oxoglutarate => oxaloacetate	11	8.43234	1.5e-05
Kidney	ML	Down	413348	Citrate cycle, second carbon oxidation, 2-oxoglutarate => oxaloacetate	11	5.1291	0.00209499
Kidney	FTM	Down	413348	Citrate cycle, second carbon oxidation, 2-oxoglutarate => oxaloacetate	11	2.94844	0.0154757
Kidney	MLres	Up	413348	Citrate cycle, second carbon oxidation, 2-oxoglutarate => oxaloacetate	11	6.67127	0.00871498
Kidney	FTMres	Up	413348	Citrate cycle, second carbon oxidation, 2-oxoglutarate => oxaloacetate	11	4.12501	0.01066
Brain	MLres	Down	413348	Citrate cycle, second carbon oxidation, 2-oxoglutarate => oxaloacetate	11	6.27783	0.0015725
Brain	FTMres	Down	413348	Citrate cycle, second carbon oxidation, 2-oxoglutarate => oxaloacetate	11	4.59454	0.00408249
Liver	ML	Down	105919	Citric acid cycle (TCA cycle)	15	5.8345	0.00742748
Liver	FTM	Down	105919	Citric acid cycle (TCA cycle)	15	4.38569	0.00616748
Kidney	ML	Down	105919	Citric acid cycle (TCA cycle)	15	8.3456	4.74999e-05
Kidney	FTM	Down	105919	Citric acid cycle (TCA cycle)	15	5.05735	0.000654998
Brain	ML	Down	105919	Citric acid cycle (TCA cycle)	15	3.88169	0.024457
Liver	ML	Up	142203	colanic acid building blocks biosynthesis	10	4.66748	0.043033
Kidney	ML	Up	142203	colanic acid building blocks biosynthesis	10	4.66296	0.0431163
Brain	ML	Down	142203	colanic acid building blocks biosynthesis	10	2.62437	0.0459087
Brain	FTM	Down	142203	colanic acid building blocks biosynthesis	10	2.46457	0.0180535
Brain	FTMres	Down	142203	colanic acid building blocks biosynthesis	10	3.1085	0.047745
Liver	MLres	Down	730309	Collagen degradation	27	12.2718	0.0170166
Liver	FTMres	Down	730309	Collagen degradation	27	8.48115	0.0400843
Kidney	MLres	Down	730309	Collagen degradation	27	8.58581	0.0166999
Brain	ML	Down	730309	Collagen degradation	27	6.43506	0.01191
Brain	FTM	Down	730309	Collagen degradation	27	4.74041	0.0336931
Liver	MLres	Down	645288	Collagen formation	63	22.4642	0.0338198
Kidney	MLres	Down	645288	Collagen formation	63	17.9389	0.00505249
Kidney	FTMres	Down	645288	Collagen formation	63	14.4518	0.00781748
Brain	FTM	Down	645288	Collagen formation	63	10.1735	0.0133763
Brain	FTMres	Down	645288	Collagen formation	63	15.1006	0.0152666
Liver	ML	Up	83073	Complement and coagulation cascades	59	25.1973	0.000424999
Liver	ML	Up	198880	Complement and Coagulation Cascades	44	17.2606	0.00782998
Liver	FTM	Up	83073	Complement and coagulation cascades	59	19.8009	1.75e-05
Liver	FTM	Up	198880	Complement and Coagulation Cascades	44	13.4354	0.001185
Liver	MLres	Down	83073	Complement and coagulation cascades	59	25.7587	0.00244999
Liver	MLres	Down	198880	Complement and Coagulation Cascades	44	20.3686	0.00328999
Liver	FTMres	Down	198880	Complement and Coagulation Cascades	44	12.5508	0.0413381
Kidney	ML	Up	198880	Complement and Coagulation Cascades	44	27.388	2.49999e-06
Kidney	ML	Up	83073	Complement and coagulation cascades	59	34.0553	2.49999e-06
Kidney	FTM	Up	198880	Complement and Coagulation Cascades	44	17.8366	2.49999e-06
Kidney	FTM	Up	83073	Complement and coagulation cascades	59	21.0511	2.49999e-06
Kidney	MLres	Up	198880	Complement and Coagulation Cascades	44	30.4488	2.49999e-06
Kidney	MLres	Up	83073	Complement and coagulation cascades	59	40.7262	2.49999e-06
Kidney	FTMres	Up	198880	Complement and Coagulation Cascades	44	21.3214	2.49999e-06
Kidney	FTMres	Up	83073	Complement and coagulation cascades	59	26.4004	2.49999e-06
Brain	ML	Up	83073	Complement and coagulation cascades	59	16.9911	0.0148264
Brain	ML	Up	198880	Complement and Coagulation Cascades	44	12.9753	0.0214249
Brain	FTM	Up	198880	Complement and Coagulation Cascades	44	8.51906	0.00690498
Brain	FTM	Up	83073	Complement and coagulation cascades	59	10.5126	0.010275
Brain	MLres	Up	198880	Complement and Coagulation Cascades	44	13.8586	0.0170133
Brain	MLres	Up	83073	Complement and coagulation cascades	59	17.1671	0.0234635
Brain	FTMres	Up	198880	Complement and Coagulation Cascades	44	8.667	0.0232863
Liver	ML	Up	106405	Complement cascade	26	14.9034	0.000254999
Liver	FTM	Up	106405	Complement cascade	26	12.2592	1.75e-05
Liver	MLres	Up	106405	Complement cascade	26	9.13821	0.035596
Liver	MLres	Down	106405	Complement cascade	26	13.2107	0.00662498
Liver	FTMres	Up	106405	Complement cascade	26	7.88773	0.011145
Kidney	ML	Up	106405	Complement cascade	26	15.4127	6.99998e-05
Kidney	FTM	Up	106405	Complement cascade	26	7.79456	0.00174
Kidney	MLres	Up	106405	Complement cascade	26	16.883	7.99998e-05
Kidney	FTMres	Up	106405	Complement cascade	26	8.01643	0.00450499
Brain	ML	Up	106405	Complement cascade	26	9.04811	0.0104625
Brain	FTM	Up	106405	Complement cascade	26	4.9475	0.032956
Liver	ML	Up	920957	Corticotropin-releasing hormone	57	20.2226	0.0156687
Liver	FTM	Up	920957	Corticotropin-releasing hormone	57	14.0741	0.0136405
Kidney	MLres	Up	920957	Corticotropin-releasing hormone	55	29.7302	4.99999e-06
Kidney	FTMres	Up	920957	Corticotropin-releasing hormone	55	17.1194	6.99998e-05
Brain	ML	Up	920957	Corticotropin-releasing hormone	56	15.3999	0.033206
Liver	ML	Down	477126	Cross-presentation of soluble exogenous antigens (endosomes)	38	9.83476	0.0194499
Liver	FTM	Down	477126	Cross-presentation of soluble exogenous antigens (endosomes)	38	8.98651	0.0017975
Kidney	MLres	Down	477126	Cross-presentation of soluble exogenous antigens (endosomes)	37	10.2484	0.0295469
Kidney	FTMres	Down	477126	Cross-presentation of soluble exogenous antigens (endosomes)	37	10.1255	0.00357999
Brain	MLres	Down	477126	Cross-presentation of soluble exogenous antigens (endosomes)	38	10.9889	0.045945
Brain	FTMres	Down	477126	Cross-presentation of soluble exogenous antigens (endosomes)	38	9.38404	0.0326498
Liver	FTM	Down	105783	Cyclin A:Cdk2-associated events at S phase entry*	53	9.79811	0.010625
Liver	MLres	Up	105783	Cyclin A:Cdk2-associated events at S phase entry*	53	16.1801	0.0427956
Kidney	FTMres	Down	105783	Cyclin A:Cdk2-associated events at S phase entry*	53	11.5676	0.0240999
Brain	MLres	Down	105783	Cyclin A:Cdk2-associated events at S phase entry*	53	14.4619	0.0478268
Liver	ML	Down	198773	cytochrome P450	35	15.9109	2e-05
Liver	FTM	Down	198773	cytochrome P450	35	12.4948	2.49999e-06
Liver	MLres	Up	198773	cytochrome P450	35	14.4247	0.00130249
Liver	FTMres	Up	198773	cytochrome P450	35	9.02809	0.0251749
Kidney	ML	Down	198773	cytochrome P450	32	10.4262	0.000779998
Kidney	FTM	Down	198773	cytochrome P450	32	6.9603	0.00472999
Kidney	MLres	Up	198773	cytochrome P450	32	17.988	0.000227499
Kidney	FTMres	Up	198773	cytochrome P450	32	10.736	0.000554999
Brain	MLres	Up	198773	cytochrome P450	32	10.2769	0.0279554
Brain	FTMres	Up	198773	cytochrome P450	32	6.6737	0.0257049
Liver	ML	Up	198853	Cytoplasmic Ribosomal Proteins	30	22.769	2.49999e-06
Liver	FTM	Up	198853	Cytoplasmic Ribosomal Proteins	30	13.0201	2.49999e-05
Liver	MLres	Up	198853	Cytoplasmic Ribosomal Proteins	30	18.0514	2.67815e-08
Liver	FTMres	Up	198853	Cytoplasmic Ribosomal Proteins	30	10.1519	0.0019275
Kidney	ML	Up	198853	Cytoplasmic Ribosomal Proteins	30	21.4559	2.49999e-06
Kidney	FTM	Up	198853	Cytoplasmic Ribosomal Proteins	30	8.36281	0.00257249
Kidney	MLres	Down	198853	Cytoplasmic Ribosomal Proteins	30	8.44386	0.0377854
Kidney	FTMres	Down	198853	Cytoplasmic Ribosomal Proteins	30	10.2163	0.000297499
Brain	ML	Up	198853	Cytoplasmic Ribosomal Proteins	30	12.5548	0.000307499
Brain	FTM	Up	198853	Cytoplasmic Ribosomal Proteins	30	5.77546	0.0215624
Brain	MLres	Up	198853	Cytoplasmic Ribosomal Proteins	30	10.2198	0.0180035
Liver	ML	Down	105981	Cytosolic tRNA aminoacylation	22	7.54776	0.00652748
Liver	FTM	Down	105981	Cytosolic tRNA aminoacylation	22	5.84131	0.00418999
Liver	MLres	Up	105981	Cytosolic tRNA aminoacylation	22	10.415	0.000904868
Liver	FTMres	Up	105981	Cytosolic tRNA aminoacylation	22	7.2317	0.00831998
Kidney	MLres	Down	105981	Cytosolic tRNA aminoacylation	22	6.61696	0.038692
Brain	MLres	Down	105981	Cytosolic tRNA aminoacylation	22	8.21389	0.0117975
Brain	FTMres	Down	105981	Cytosolic tRNA aminoacylation	22	6.89167	0.00848998
Liver	ML	Down	980482	degradation of AXIN	41	11.3605	0.00776748
Liver	FTM	Down	980482	degradation of AXIN	41	9.77937	0.001235
Kidney	FTMres	Down	980482	degradation of AXIN	41	10.2346	0.00868748
Brain	MLres	Down	980482	degradation of AXIN	41	11.6207	0.0490268
Liver	ML	Down	941400	Detoxification of Reactive Oxygen Species	25	10.8459	0.000344999
Liver	FTM	Down	941400	Detoxification of Reactive Oxygen Species	25	8.68727	0.00014
Liver	MLres	Up	941400	Detoxification of Reactive Oxygen Species	25	9.84591	0.0104417
Liver	MLres	Down	941400	Detoxification of Reactive Oxygen Species	25	11.4119	0.0196268
Liver	FTMres	Up	941400	Detoxification of Reactive Oxygen Species	25	7.47615	0.014175
Liver	FTMres	Down	941400	Detoxification of Reactive Oxygen Species	25	10.2123	0.00407499
Kidney	ML	Up	941400	Detoxification of Reactive Oxygen Species	25	9.859	0.0315873
Kidney	FTMres	Down	941400	Detoxification of Reactive Oxygen Species	25	6.11433	0.0344798
Brain	ML	Up	941400	Detoxification of Reactive Oxygen Species	25	7.83188	0.0355398
Brain	FTM	Up	941400	Detoxification of Reactive Oxygen Species	25	5.58478	0.00651748
Brain	FTMres	Up	941400	Detoxification of Reactive Oxygen Species	25	5.31388	0.0344664
Liver	ML	Up	530764	Disease	761	204.5	0.0136324
Liver	FTM	Up	530764	Disease	761	137.06	0.0401843
Liver	FTM	Down	530764	Disease	761	93.0457	0.0178241
Liver	MLres	Down	530764	Disease	761	229.444	0.000679998
Liver	FTMres	Down	530764	Disease	761	182.142	0.00011
Kidney	ML	Down	530764	Disease	749	118.981	0.00528249
Kidney	FTM	Down	530764	Disease	749	98.1396	0.0017675
Kidney	FTMres	Down	530764	Disease	749	130.078	0.0013125
Brain	ML	Up	530764	Disease	750	163.656	0.0401612
Brain	FTM	Up	530764	Disease	750	96.2616	0.0474996
Liver	ML	Down	771581	Diseases associated with visual transduction*	55	12.8411	0.0228317
Liver	FTM	Down	771581	Diseases associated with visual transduction*	55	9.16469	0.0282998
Liver	MLres	Down	771581	Diseases associated with visual transduction*	55	36.5685	2.49999e-06
Liver	FTMres	Down	771581	Diseases associated with visual transduction*	55	24.088	1.25e-05
Kidney	ML	Down	771581	Diseases associated with visual transduction*	54	14.511	0.001075
Kidney	FTM	Up	771581	Diseases associated with visual transduction*	54	12.3041	0.00547749
Kidney	FTM	Down	771581	Diseases associated with visual transduction*	54	10.4016	0.00372249
Kidney	MLres	Down	771581	Diseases associated with visual transduction*	54	15.8874	0.00538999
Kidney	FTMres	Down	771581	Diseases associated with visual transduction*	54	12.4404	0.011445
Brain	ML	Down	771581	Diseases associated with visual transduction*	53	12.6892	0.000789998
Brain	FTM	Down	771581	Diseases associated with visual transduction*	53	9.79167	0.00248999
Liver	ML	Down	198813	Diurnally regulated genes with circadian orthologs	29	7.49228	0.0334198
Liver	FTM	Down	198813	Diurnally regulated genes with circadian orthologs	29	6.03617	0.0151117
Liver	MLres	Up	198813	Diurnally regulated genes with circadian orthologs	29	10.479	0.0205979
Kidney	ML	Down	198813	Diurnally regulated genes with circadian orthologs	28	6.39395	0.0436163
Kidney	MLres	Up	198813	Diurnally regulated genes with circadian orthologs	28	11.0802	0.0304939
Kidney	FTMres	Up	198813	Diurnally regulated genes with circadian orthologs	28	7.07444	0.0256549
Brain	ML	Down	198813	Diurnally regulated genes with circadian orthologs	27	6.76104	0.00695248
Brain	MLres	Down	198813	Diurnally regulated genes with circadian orthologs	27	10.1412	0.00577499
Brain	FTMres	Down	198813	Diurnally regulated genes with circadian orthologs	27	7.02678	0.0355798
Liver	ML	Up	105837	DNA Repair	97	33.6727	0.00436249
Liver	FTM	Up	105837	DNA Repair	97	20.2948	0.0478632
Kidney	ML	Up	105837	DNA Repair	97	31.4103	0.0226521
Kidney	FTMres	Down	105837	DNA Repair	97	18.5297	0.042683
Brain	ML	Up	105837	DNA Repair	97	31.0134	0.0001425
Brain	FTM	Up	105837	DNA Repair	97	15.695	0.01269
Liver	ML	Down	83032	Drug metabolism - cytochrome P450	25	15.2654	7.49998e-06
Liver	FTM	Down	83032	Drug metabolism - cytochrome P450	25	10.9023	4.99999e-06
Liver	MLres	Down	83032	Drug metabolism - cytochrome P450	25	24.6677	2.49999e-06
Liver	FTMres	Down	83032	Drug metabolism - cytochrome P450	25	18.608	2.49999e-06
Kidney	ML	Up	83032	Drug metabolism - cytochrome P450	24	14.3308	0.00014
Kidney	ML	Down	83032	Drug metabolism - cytochrome P450	24	15.9041	2.49999e-06
Kidney	FTM	Up	83032	Drug metabolism - cytochrome P450	24	9.16651	5.24999e-05
Kidney	FTM	Down	83032	Drug metabolism - cytochrome P450	24	10.4006	2.49999e-06
Kidney	MLres	Up	83032	Drug metabolism - cytochrome P450	24	10.6824	0.0149823
Kidney	MLres	Down	83032	Drug metabolism - cytochrome P450	24	12.2091	7.24998e-05
Kidney	FTMres	Up	83032	Drug metabolism - cytochrome P450	24	7.44375	0.00543749
Kidney	FTMres	Down	83032	Drug metabolism - cytochrome P450	24	10.2662	2.99999e-05
Brain	MLres	Up	83032	Drug metabolism - cytochrome P450	23	10.8516	0.000972498
Brain	MLres	Down	83032	Drug metabolism - cytochrome P450	23	7.79521	0.0267999
Brain	FTMres	Up	83032	Drug metabolism - cytochrome P450	23	5.31789	0.0198268
Brain	FTMres	Down	83032	Drug metabolism - cytochrome P450	23	6.3908	0.0260049
Liver	ML	Down	198860	Electron Transport Chain	70	27.5075	2.49999e-06
Liver	FTM	Down	198860	Electron Transport Chain	70	19.8226	2.49999e-06
Liver	MLres	Up	198860	Electron Transport Chain	70	36.4792	2.10833e-11
Liver	FTMres	Up	198860	Electron Transport Chain	70	28.631	2.49999e-06
Kidney	ML	Down	198860	Electron Transport Chain	68	22.1244	4.99999e-06
Kidney	FTM	Down	198860	Electron Transport Chain	68	17.2305	4.99999e-06
Brain	ML	Down	198860	Electron Transport Chain	69	17.2127	4.99999e-05
Brain	FTM	Down	198860	Electron Transport Chain	69	13.8726	6.99998e-05
Brain	MLres	Down	198860	Electron Transport Chain	69	31.551	2.49999e-06
Brain	FTMres	Down	198860	Electron Transport Chain	69	23.2416	2.49999e-06
Liver	ML	Up	585562	Epstein-Barr virus infection	144	42.3815	0.0414151
Kidney	ML	Up	585562	Epstein-Barr virus infection	143	43.5856	0.0320998
Brain	ML	Up	585562	Epstein-Barr virus infection	143	43.922	2.24999e-05
Brain	FTM	Up	585562	Epstein-Barr virus infection	143	24.7471	0.000459999
Brain	FTMres	Down	585562	Epstein-Barr virus infection	143	30.5774	0.0150617
Liver	ML	Down	477124	ER-Phagosome pathway	42	11.4366	0.00877498
Liver	FTM	Down	477124	ER-Phagosome pathway	42	9.98043	0.00113
Kidney	MLres	Down	477124	ER-Phagosome pathway	42	12.5086	0.0100425
Kidney	FTMres	Down	477124	ER-Phagosome pathway	42	11.7556	0.001455
Brain	FTMres	Down	477124	ER-Phagosome pathway	42	9.99703	0.0402997
Liver	ML	Up	105976	Eukaryotic Translation Elongation	27	20.8273	2.49999e-06
Liver	FTM	Up	105976	Eukaryotic Translation Elongation	27	11.7575	5.24999e-05
Liver	MLres	Up	105976	Eukaryotic Translation Elongation	27	17.6118	2.76267e-09
Liver	FTMres	Up	105976	Eukaryotic Translation Elongation	27	9.85037	0.001165
Kidney	ML	Up	105976	Eukaryotic Translation Elongation	27	21.3916	2.49999e-06
Kidney	FTM	Up	105976	Eukaryotic Translation Elongation	27	8.0265	0.0015775
Kidney	MLres	Down	105976	Eukaryotic Translation Elongation	27	8.8288	0.012941
Kidney	FTMres	Down	105976	Eukaryotic Translation Elongation	27	11.0612	2.74999e-05
Brain	ML	Up	105976	Eukaryotic Translation Elongation	27	12.422	0.00011
Brain	FTM	Up	105976	Eukaryotic Translation Elongation	27	5.32187	0.0215374
Brain	MLres	Up	105976	Eukaryotic Translation Elongation	27	9.51493	0.0166799
Liver	ML	Up	105966	Eukaryotic Translation Initiation*	47	26.2368	4.99999e-06
Liver	FTM	Up	105966	Eukaryotic Translation Initiation*	47	13.9826	0.00131
Liver	MLres	Up	105966	Eukaryotic Translation Initiation*	47	28.4066	3.46123e-12
Liver	FTMres	Up	105966	Eukaryotic Translation Initiation*	47	16.4144	0.0001175
Kidney	ML	Up	105966	Eukaryotic Translation Initiation*	47	27.3154	4.99999e-06
Kidney	FTM	Up	105966	Eukaryotic Translation Initiation*	47	10.8527	0.00720998
Kidney	FTMres	Down	105966	Eukaryotic Translation Initiation*	47	13.7603	0.000347499
Brain	ML	Up	105966	Eukaryotic Translation Initiation*	47	16.5639	0.000829998
Brain	FTMres	Down	105966	Eukaryotic Translation Initiation*	47	11.0365	0.0387151
Liver	ML	Down	413482	Fatty acid biosynthesis, elongation, endoplasmic reticulum	10	5.00607	0.00395749
Liver	FTM	Down	413482	Fatty acid biosynthesis, elongation, endoplasmic reticulum	10	3.46554	0.00562999
Liver	FTMres	Down	413482	Fatty acid biosynthesis, elongation, endoplasmic reticulum	10	3.94661	0.044733
Kidney	ML	Down	413482	Fatty acid biosynthesis, elongation, endoplasmic reticulum	10	4.68903	0.00277249
Kidney	FTM	Down	413482	Fatty acid biosynthesis, elongation, endoplasmic reticulum	10	3.79779	0.001325
Kidney	FTMres	Down	413482	Fatty acid biosynthesis, elongation, endoplasmic reticulum	10	3.43812	0.0182321
Brain	MLres	Down	413482	Fatty acid biosynthesis, elongation, endoplasmic reticulum	10	7.57597	5.99999e-05
Brain	FTMres	Down	413482	Fatty acid biosynthesis, elongation, endoplasmic reticulum	10	4.88727	0.0011175
Liver	ML	Down	82934	Fatty acid elongation	21	10.4335	0.00018
Liver	FTM	Down	82934	Fatty acid elongation	21	7.10111	0.000459999
Liver	MLres	Down	82934	Fatty acid elongation	21	15.7155	0.0001225
Liver	FTMres	Down	82934	Fatty acid elongation	21	13.0341	2e-05
Kidney	ML	Down	82934	Fatty acid elongation	19	5.9057	0.00932748
Kidney	FTM	Down	82934	Fatty acid elongation	19	5.64381	0.000862498
Brain	MLres	Down	82934	Fatty acid elongation	19	9.48681	0.000554999
Brain	FTMres	Down	82934	Fatty acid elongation	19	6.89897	0.00231749
Liver	ML	Down	868084	Fatty acid metabolism	45	16.4056	0.0001175
Liver	FTM	Down	868084	Fatty acid metabolism	45	11.5138	0.000267499
Liver	MLres	Down	868084	Fatty acid metabolism	45	28.6969	1.25e-05
Liver	FTMres	Down	868084	Fatty acid metabolism	45	24.5876	2.49999e-06
Kidney	ML	Down	868084	Fatty acid metabolism	45	12.6793	0.001195
Kidney	FTM	Down	868084	Fatty acid metabolism	45	12.5888	4.99999e-06
Kidney	MLres	Down	868084	Fatty acid metabolism	45	11.646	0.0386074
Kidney	FTMres	Down	868084	Fatty acid metabolism	45	11.7459	0.00338249
Brain	FTM	Down	868084	Fatty acid metabolism	45	7.12294	0.0373497
Liver	FTM	Down	106115	Fatty Acyl-CoA Biosynthesis	18	4.03317	0.0235499
Liver	FTMres	Down	106115	Fatty Acyl-CoA Biosynthesis	18	7.44674	0.0103675
Kidney	ML	Down	106115	Fatty Acyl-CoA Biosynthesis	18	5.56678	0.0111275
Kidney	FTM	Down	106115	Fatty Acyl-CoA Biosynthesis	18	5.59747	0.000644998
Kidney	FTMres	Down	106115	Fatty Acyl-CoA Biosynthesis	18	4.73207	0.0359569
Brain	MLres	Down	106115	Fatty Acyl-CoA Biosynthesis	18	6.98859	0.0137783
Brain	FTMres	Down	106115	Fatty Acyl-CoA Biosynthesis	18	4.97214	0.043483
Liver	ML	Up	198833	Folate Metabolism	16	7.96657	0.01053
Liver	FTM	Up	198833	Folate Metabolism	16	5.8121	0.00639498
Liver	MLres	Up	198833	Folate Metabolism	16	8.51924	0.000551504
Liver	FTMres	Up	198833	Folate Metabolism	16	6.93087	0.0015875
Kidney	ML	Up	198833	Folate Metabolism	15	8.36624	0.00365249
Kidney	FTM	Up	198833	Folate Metabolism	15	3.80611	0.041683
Brain	ML	Up	198833	Folate Metabolism	15	7.17282	0.0015125
Brain	FTM	Up	198833	Folate Metabolism	15	3.99046	0.00493499
Brain	FTMres	Up	198833	Folate Metabolism	15	3.47777	0.0436413
Liver	ML	Up	105968	Formation of a pool of free 40S subunits	34	22.8567	2.49999e-06
Liver	FTM	Up	105968	Formation of a pool of free 40S subunits	34	12.4337	0.0001925
Liver	MLres	Up	105968	Formation of a pool of free 40S subunits	34	20.6282	2.23655e-09
Liver	FTMres	Up	105968	Formation of a pool of free 40S subunits	34	11.6629	0.000897498
Kidney	ML	Up	105968	Formation of a pool of free 40S subunits	34	22.351	2.49999e-06
Kidney	FTM	Up	105968	Formation of a pool of free 40S subunits	34	8.60762	0.00595499
Kidney	MLres	Down	105968	Formation of a pool of free 40S subunits	34	9.41316	0.0344998
Kidney	FTMres	Down	105968	Formation of a pool of free 40S subunits	34	12.1863	5.24999e-05
Brain	ML	Up	105968	Formation of a pool of free 40S subunits	34	13.4811	0.000419999
Brain	MLres	Up	105968	Formation of a pool of free 40S subunits	34	10.6678	0.0314873
Liver	ML	Down	105922	Formation of ATP by chemiosmotic coupling	13	5.64369	0.00495999
Liver	FTM	Down	105922	Formation of ATP by chemiosmotic coupling	13	3.69897	0.010545
Liver	MLres	Up	105922	Formation of ATP by chemiosmotic coupling	13	6.26831	0.00660449
Liver	FTMres	Up	105922	Formation of ATP by chemiosmotic coupling	13	6.6116	0.000719998
Kidney	ML	Down	105922	Formation of ATP by chemiosmotic coupling	12	4.65563	0.00618748
Kidney	FTM	Down	105922	Formation of ATP by chemiosmotic coupling	12	3.23826	0.0119325
Brain	MLres	Down	105922	Formation of ATP by chemiosmotic coupling	12	5.38032	0.0112025
Brain	FTMres	Down	105922	Formation of ATP by chemiosmotic coupling	12	4.32053	0.0118475
Liver	ML	Up	105969	Formation of the ternary complex, and subsequently, the 43S complex	21	11.5154	0.0015525
Liver	FTM	Up	105969	Formation of the ternary complex, and subsequently, the 43S complex	21	5.99096	0.0282832
Liver	MLres	Up	105969	Formation of the ternary complex, and subsequently, the 43S complex	21	14.2405	2.61836e-08
Liver	FTMres	Up	105969	Formation of the ternary complex, and subsequently, the 43S complex	21	8.03019	0.0019425
Kidney	ML	Up	105969	Formation of the ternary complex, and subsequently, the 43S complex	21	10.4658	0.00406249
Kidney	FTMres	Down	105969	Formation of the ternary complex, and subsequently, the 43S complex	21	6.52247	0.00561749
Brain	ML	Up	105969	Formation of the ternary complex, and subsequently, the 43S complex	21	8.21428	0.00477249
Brain	FTM	Up	105969	Formation of the ternary complex, and subsequently, the 43S complex	21	4.48013	0.0179107
Brain	FTMres	Down	105969	Formation of the ternary complex, and subsequently, the 43S complex	21	5.8917	0.0288443
Liver	FTM	Down	137911	FOXA2 and FOXA3 transcription factor networks	34	7.44671	0.00630998
Liver	MLres	Down	137911	FOXA2 and FOXA3 transcription factor networks	34	17.8866	0.0016275
Liver	FTMres	Down	137911	FOXA2 and FOXA3 transcription factor networks	34	15.0355	0.000297499
Kidney	ML	Down	137911	FOXA2 and FOXA3 transcription factor networks	33	7.47735	0.0354864
Kidney	FTM	Down	137911	FOXA2 and FOXA3 transcription factor networks	33	7.06177	0.00514499
Brain	ML	Down	137911	FOXA2 and FOXA3 transcription factor networks	33	6.95601	0.0251249
Brain	FTM	Down	137911	FOXA2 and FOXA3 transcription factor networks	33	6.52122	0.00544999
Liver	ML	Up	119549	G alpha (s) signalling events	62	21.0454	0.0234999
Liver	FTM	Up	119549	G alpha (s) signalling events	62	13.827	0.043858
Kidney	MLres	Up	119549	G alpha (s) signalling events	60	22.9067	0.00741248
Kidney	FTMres	Up	119549	G alpha (s) signalling events	60	12.8168	0.0300881
Brain	ML	Down	119549	G alpha (s) signalling events	60	12.3462	0.00689998
Brain	FTM	Down	119549	G alpha (s) signalling events	60	10.0088	0.00923498
Brain	MLres	Up	119549	G alpha (s) signalling events	60	19.3782	0.00469999
Brain	FTMres	Up	119549	G alpha (s) signalling events	60	12.3285	0.00547999
Liver	MLres	Up	105937	Gene Expression	624	151.691	0.0244092
Kidney	FTMres	Down	105937	Gene Expression	615	112.391	0.0001475
Brain	ML	Up	105937	Gene Expression	611	134.23	0.0454905
Liver	ML	Down	106204	Gluconeogenesis	24	7.60583	0.0100525
Liver	FTM	Down	106204	Gluconeogenesis	24	5.41195	0.0124575
Liver	MLres	Up	106204	Gluconeogenesis	24	12.0891	0.000137481
Liver	FTMres	Up	106204	Gluconeogenesis	24	8.26151	0.00382999
Kidney	ML	Down	106204	Gluconeogenesis	24	6.37293	0.0186184
Kidney	FTM	Down	106204	Gluconeogenesis	24	5.35148	0.00904998
Brain	MLres	Down	106204	Gluconeogenesis	24	9.57678	0.00418499
Brain	FTMres	Down	106204	Gluconeogenesis	24	6.33362	0.0389535
Liver	ML	Up	142180	gluconeogenesis I	13	5.70108	0.0417747
Kidney	FTM	Down	142180	gluconeogenesis I	13	3.2701	0.0159656
Brain	ML	Down	142180	gluconeogenesis I	13	3.95455	0.00964498
Brain	MLres	Down	142180	gluconeogenesis I	13	6.04112	0.00642748
Liver	ML	Down	105727	Glutathione conjugation	17	9.25995	0.000244999
Liver	FTM	Down	105727	Glutathione conjugation	17	5.92357	0.000984998
Liver	MLres	Down	105727	Glutathione conjugation	17	11.1916	0.00221499
Liver	FTMres	Down	105727	Glutathione conjugation	17	8.07759	0.00349499
Kidney	ML	Up	105727	Glutathione conjugation	17	6.96957	0.0446246
Kidney	ML	Down	105727	Glutathione conjugation	17	9.05287	3.74999e-05
Kidney	FTM	Down	105727	Glutathione conjugation	17	5.04449	0.00156
Kidney	MLres	Down	105727	Glutathione conjugation	17	6.92786	0.00658498
Kidney	FTMres	Down	105727	Glutathione conjugation	17	6.13812	0.00242249
Brain	ML	Down	105727	Glutathione conjugation	17	3.99268	0.0380283
Brain	FTM	Down	105727	Glutathione conjugation	17	3.57981	0.0178642
Brain	MLres	Up	105727	Glutathione conjugation	17	6.95861	0.01278
Brain	MLres	Down	105727	Glutathione conjugation	17	7.33269	0.00567749
Brain	FTMres	Down	105727	Glutathione conjugation	17	7.19573	0.000439999
Liver	ML	Down	82973	Glutathione metabolism	34	12.0934	0.000804998
Liver	FTM	Down	82973	Glutathione metabolism	34	8.84017	0.000949998
Liver	MLres	Down	82973	Glutathione metabolism	34	16.0169	0.00654248
Liver	FTMres	Down	82973	Glutathione metabolism	34	12.4202	0.00523999
Kidney	ML	Up	82973	Glutathione metabolism	34	12.168	0.0454913
Kidney	ML	Down	82973	Glutathione metabolism	34	10.4193	0.0013425
Kidney	FTM	Down	82973	Glutathione metabolism	34	6.69634	0.0124025
Kidney	MLres	Down	82973	Glutathione metabolism	34	11.3006	0.00521499
Kidney	FTMres	Down	82973	Glutathione metabolism	34	9.66012	0.00284999
Brain	ML	Down	82973	Glutathione metabolism	34	6.63462	0.0478814
Brain	FTM	Down	82973	Glutathione metabolism	34	5.69086	0.0342464
Brain	MLres	Up	82973	Glutathione metabolism	34	11.2233	0.0188073
Brain	MLres	Down	82973	Glutathione metabolism	34	11.1999	0.0146057
Brain	FTMres	Down	82973	Glutathione metabolism	34	10.0575	0.00413749
Liver	ML	Down	142435	glutathione-mediated detoxification I	11	5.55762	0.00290249
Liver	FTM	Down	142435	glutathione-mediated detoxification I	11	3.82211	0.00442749
Liver	MLres	Down	142435	glutathione-mediated detoxification I	11	5.76403	0.0347531
Liver	FTMres	Down	142435	glutathione-mediated detoxification I	11	4.6479	0.0258349
Kidney	ML	Up	142435	glutathione-mediated detoxification I	11	5.26648	0.0313311
Kidney	ML	Down	142435	glutathione-mediated detoxification I	11	3.23629	0.0405612
Kidney	FTM	Up	142435	glutathione-mediated detoxification I	11	3.38264	0.0204679
Brain	ML	Down	142435	glutathione-mediated detoxification I	11	2.92102	0.0375354
Brain	FTM	Down	142435	glutathione-mediated detoxification I	11	2.51137	0.0250332
Brain	MLres	Up	142435	glutathione-mediated detoxification I	11	5.3434	0.00951248
Brain	MLres	Down	142435	glutathione-mediated detoxification I	11	6.03247	0.00236499
Brain	FTMres	Down	142435	glutathione-mediated detoxification I	11	5.23728	0.001005
Liver	ML	Down	82986	Glycerolipid metabolism	44	11.3633	0.0137378
Liver	FTM	Down	82986	Glycerolipid metabolism	44	10.4551	0.000919998
Liver	MLres	Down	82986	Glycerolipid metabolism	44	18.0663	0.0148323
Liver	FTMres	Down	82986	Glycerolipid metabolism	44	16.4072	0.0013475
Kidney	ML	Down	82986	Glycerolipid metabolism	44	10.6183	0.00993998
Kidney	FTM	Down	82986	Glycerolipid metabolism	44	8.03451	0.0144657
Kidney	MLres	Up	82986	Glycerolipid metabolism	44	16.6408	0.0192692
Kidney	FTMres	Up	82986	Glycerolipid metabolism	44	10.952	0.010105
Brain	FTM	Down	82986	Glycerolipid metabolism	43	6.95555	0.0319498
Brain	MLres	Up	82986	Glycerolipid metabolism	43	13.2541	0.0233772
Brain	FTMres	Up	82986	Glycerolipid metabolism	43	8.49413	0.0236181
Liver	ML	Down	645313	Glycerophospholipid biosynthesis	66	17.5073	0.00262999
Liver	FTM	Down	645313	Glycerophospholipid biosynthesis	66	15.1055	0.0001725
Liver	MLres	Up	645313	Glycerophospholipid biosynthesis	66	20.4199	0.0224976
Liver	FTMres	Down	645313	Glycerophospholipid biosynthesis	66	18.9977	0.0160249
Kidney	ML	Down	645313	Glycerophospholipid biosynthesis	65	12.8946	0.0345131
Kidney	FTM	Down	645313	Glycerophospholipid biosynthesis	65	12.1054	0.00311749
Kidney	MLres	Up	645313	Glycerophospholipid biosynthesis	65	25.5979	0.00331249
Kidney	FTMres	Up	645313	Glycerophospholipid biosynthesis	65	14.4083	0.0156718
Brain	ML	Down	645313	Glycerophospholipid biosynthesis	64	12.4295	0.0135605
Brain	FTM	Down	645313	Glycerophospholipid biosynthesis	64	11.3209	0.00254249
Brain	MLres	Down	645313	Glycerophospholipid biosynthesis	64	17.1468	0.043283
Brain	FTMres	Down	645313	Glycerophospholipid biosynthesis	64	14.5286	0.0329123
Liver	ML	Down	82989	Glycerophospholipid metabolism	69	16.7776	0.00767998
Liver	FTM	Down	82989	Glycerophospholipid metabolism	69	12.9236	0.00376749
Kidney	FTM	Down	82989	Glycerophospholipid metabolism	69	12.5887	0.00343749
Kidney	MLres	Up	82989	Glycerophospholipid metabolism	69	24.5141	0.0144342
Kidney	FTMres	Down	82989	Glycerophospholipid metabolism	69	14.2688	0.0275683
Brain	ML	Down	82989	Glycerophospholipid metabolism	69	14.5966	0.00254249
Brain	FTM	Down	82989	Glycerophospholipid metabolism	69	12.5531	0.0010075
Liver	ML	Up	413340	Glycolysis (Embden-Meyerhof pathway), glucose => pyruvate	20	9.11049	0.0131842
Liver	FTM	Up	413340	Glycolysis (Embden-Meyerhof pathway), glucose => pyruvate	20	6.27289	0.0137054
Liver	FTM	Down	413340	Glycolysis (Embden-Meyerhof pathway), glucose => pyruvate	20	4.56141	0.0173482
Liver	FTMres	Down	413340	Glycolysis (Embden-Meyerhof pathway), glucose => pyruvate	20	7.7068	0.0142277
Kidney	FTMres	Down	413340	Glycolysis (Embden-Meyerhof pathway), glucose => pyruvate	18	4.92598	0.0265683
Brain	MLres	Down	413340	Glycolysis (Embden-Meyerhof pathway), glucose => pyruvate	18	6.83325	0.0169633
Liver	ML	Up	82926	Glycolysis / Gluconeogenesis	45	17.1293	0.0111725
Liver	ML	Down	82926	Glycolysis / Gluconeogenesis	45	10.24	0.0428163
Liver	FTM	Down	82926	Glycolysis / Gluconeogenesis	45	8.18744	0.0183714
Liver	MLres	Down	82926	Glycolysis / Gluconeogenesis	45	24.0119	0.000279999
Liver	FTMres	Down	82926	Glycolysis / Gluconeogenesis	45	20.382	2.24999e-05
Kidney	ML	Down	82926	Glycolysis / Gluconeogenesis	43	10.5867	0.00859248
Kidney	FTM	Down	82926	Glycolysis / Gluconeogenesis	43	7.07702	0.045033
Kidney	MLres	Down	82926	Glycolysis / Gluconeogenesis	43	10.9563	0.0477177
Kidney	FTMres	Up	82926	Glycolysis / Gluconeogenesis	43	9.60598	0.0345998
Brain	ML	Down	82926	Glycolysis / Gluconeogenesis	43	8.55814	0.0256599
Liver	ML	Down	198814	Glycolysis and Gluconeogenesis	39	10.5125	0.01232
Liver	FTM	Down	198814	Glycolysis and Gluconeogenesis	39	8.94915	0.00234249
Liver	MLres	Down	198814	Glycolysis and Gluconeogenesis	39	17.3822	0.00801998
Liver	FTMres	Down	198814	Glycolysis and Gluconeogenesis	39	15.9273	0.000532499
Kidney	ML	Down	198814	Glycolysis and Gluconeogenesis	37	12.995	0.0001075
Kidney	FTM	Down	198814	Glycolysis and Gluconeogenesis	37	10.3233	3.49999e-05
Kidney	MLres	Down	198814	Glycolysis and Gluconeogenesis	37	10.7335	0.0190703
Kidney	FTMres	Down	198814	Glycolysis and Gluconeogenesis	37	9.85639	0.00512249
Brain	MLres	Down	198814	Glycolysis and Gluconeogenesis	37	11.6185	0.0202919
Brain	FTMres	Up	198814	Glycolysis and Gluconeogenesis	37	8.12455	0.0102375
Liver	MLres	Down	530751	Glycosphingolipid metabolism	30	12.3464	0.0319686
Liver	FTMres	Down	530751	Glycosphingolipid metabolism	30	10.1886	0.0166833
Kidney	ML	Down	530751	Glycosphingolipid metabolism	29	7.79756	0.0107125
Kidney	FTM	Down	530751	Glycosphingolipid metabolism	29	6.57909	0.00405249
Brain	ML	Down	530751	Glycosphingolipid metabolism	29	7.56436	0.00320499
Brain	FTM	Down	530751	Glycosphingolipid metabolism	29	5.5894	0.010965
Liver	ML	Up	105973	GTP hydrolysis and joining of the 60S ribosomal subunit*	41	24.8772	4.99999e-06
Liver	FTM	Up	105973	GTP hydrolysis and joining of the 60S ribosomal subunit*	41	13.4161	0.000467499
Liver	MLres	Up	105973	GTP hydrolysis and joining of the 60S ribosomal subunit*	41	25.1828	2.59026e-11
Liver	FTMres	Up	105973	GTP hydrolysis and joining of the 60S ribosomal subunit*	41	14.5409	0.0001675
Kidney	ML	Up	105973	GTP hydrolysis and joining of the 60S ribosomal subunit*	41	25.0312	4.99999e-06
Kidney	FTM	Up	105973	GTP hydrolysis and joining of the 60S ribosomal subunit*	41	9.59718	0.00932748
Kidney	FTMres	Down	105973	GTP hydrolysis and joining of the 60S ribosomal subunit*	41	12.9236	0.0001725
Brain	ML	Up	105973	GTP hydrolysis and joining of the 60S ribosomal subunit*	41	14.835	0.000939998
Brain	FTMres	Down	105973	GTP hydrolysis and joining of the 60S ribosomal subunit*	41	10.006	0.0319561
Liver	ML	Up	106158	HDL-mediated lipid transport	10	5.42734	0.0165677
Liver	FTM	Up	106158	HDL-mediated lipid transport	10	5.50417	0.000594999
Liver	MLres	Up	106158	HDL-mediated lipid transport	10	4.17307	0.0495093
Liver	MLres	Down	106158	HDL-mediated lipid transport	10	8.28964	0.00245249
Liver	FTMres	Up	106158	HDL-mediated lipid transport	10	3.44728	0.0347264
Liver	FTMres	Down	106158	HDL-mediated lipid transport	10	3.91675	0.0465087
Kidney	ML	Up	106158	HDL-mediated lipid transport	10	8.67344	9.24998e-05
Kidney	FTM	Up	106158	HDL-mediated lipid transport	10	6.14218	1.5e-05
Kidney	MLres	Up	106158	HDL-mediated lipid transport	10	7.01151	0.00383499
Kidney	FTMres	Up	106158	HDL-mediated lipid transport	10	5.69275	0.000452499
Brain	ML	Up	106158	HDL-mediated lipid transport	10	4.12596	0.0230544
Brain	MLres	Down	106158	HDL-mediated lipid transport	10	3.92879	0.0430663
Brain	FTMres	Down	106158	HDL-mediated lipid transport	10	3.44704	0.0252899
Liver	FTM	Up	173973	Hepatitis C	86	19.8119	0.0136919
Liver	MLres	Down	173973	Hepatitis C	86	35.3838	0.001375
Liver	FTMres	Down	173973	Hepatitis C	86	26.4282	0.00212999
Kidney	FTM	Up	173973	Hepatitis C	81	16.3298	0.0116875
Kidney	MLres	Up	173973	Hepatitis C	81	28.7085	0.00964498
Kidney	FTMres	Up	173973	Hepatitis C	81	19.4443	0.00207749
Brain	ML	Up	173973	Hepatitis C	82	22.5325	0.0138405
Brain	FTM	Up	173973	Hepatitis C	82	13.0691	0.0256049
Brain	MLres	Down	173973	Hepatitis C	82	21.1943	0.0451996
Liver	ML	Up	377873	Herpes simplex infection	114	39.2506	0.00280499
Liver	FTM	Up	377873	Herpes simplex infection	114	25.6036	0.00992998
Kidney	ML	Up	377873	Herpes simplex infection	112	42.6181	0.000212499
Kidney	FTM	Up	377873	Herpes simplex infection	112	21.4017	0.012405
Kidney	MLres	Up	377873	Herpes simplex infection	112	38.7793	0.00512999
Kidney	FTMres	Up	377873	Herpes simplex infection	112	21.0764	0.0476632
Brain	ML	Up	377873	Herpes simplex infection	112	38.6503	2.49999e-06
Brain	FTM	Up	377873	Herpes simplex infection	112	22.4967	1.5e-05
Liver	ML	Up	695200	HIF-1 signaling pathway	77	24.5493	0.0366497
Liver	FTM	Up	695200	HIF-1 signaling pathway	77	18.2021	0.0117625
Kidney	MLres	Up	695200	HIF-1 signaling pathway	75	26.2914	0.0140916
Kidney	FTMres	Up	695200	HIF-1 signaling pathway	75	18.0214	0.00288249
Brain	FTM	Up	695200	HIF-1 signaling pathway	75	13.6253	0.00308249
Liver	ML	Up	138045	HIF-1-alpha transcription factor network	53	23.7754	0.000274999
Liver	FTM	Up	138045	HIF-1-alpha transcription factor network	53	17.369	9.74998e-05
Liver	FTMres	Up	138045	HIF-1-alpha transcription factor network	53	12.2251	0.0338931
Kidney	ML	Up	138045	HIF-1-alpha transcription factor network	51	17.2873	0.041933
Kidney	FTM	Up	138045	HIF-1-alpha transcription factor network	51	11.5036	0.00783248
Kidney	MLres	Up	138045	HIF-1-alpha transcription factor network	51	21.9619	0.0019375
Kidney	FTMres	Up	138045	HIF-1-alpha transcription factor network	51	15.6126	0.0001825
Brain	FTM	Up	138045	HIF-1-alpha transcription factor network	51	9.9238	0.00395249
Brain	MLres	Up	138045	HIF-1-alpha transcription factor network	51	14.4352	0.0433163
Brain	FTMres	Up	138045	HIF-1-alpha transcription factor network	51	11.1564	0.00369999
Liver	ML	Down	82958	Histidine metabolism	22	5.96786	0.037764
Liver	MLres	Down	82958	Histidine metabolism	22	12.2607	0.00461249
Liver	FTMres	Down	82958	Histidine metabolism	22	9.33877	0.00445999
Kidney	ML	Up	82958	Histidine metabolism	21	14.3703	1.75e-05
Kidney	FTM	Up	82958	Histidine metabolism	21	9.78915	2.49999e-06
Kidney	FTMres	Up	82958	Histidine metabolism	21	5.73166	0.0245427
Brain	ML	Up	82958	Histidine metabolism	21	7.4468	0.0149382
Brain	FTM	Up	82958	Histidine metabolism	21	4.53769	0.0155939
Brain	MLres	Up	82958	Histidine metabolism	21	7.0644	0.0404689
Brain	FTMres	Up	82958	Histidine metabolism	21	4.75379	0.0289832
Liver	ML	Up	980472	HSF1-dependent transactivation	10	8.38662	0.000337499
Liver	FTM	Up	980472	HSF1-dependent transactivation	10	4.92198	0.00205249
Kidney	ML	Up	980472	HSF1-dependent transactivation	10	8.18971	0.000257499
Kidney	FTM	Up	980472	HSF1-dependent transactivation	10	4.36269	0.0014475
Brain	ML	Up	980472	HSF1-dependent transactivation	10	7.55311	2.74999e-05
Brain	FTM	Up	980472	HSF1-dependent transactivation	10	3.92293	0.000259999
Liver	ML	Down	83100	Huntington's disease	132	34.1052	0.0001025
Liver	FTM	Down	83100	Huntington's disease	132	24.8187	9.99998e-05
Liver	MLres	Up	83100	Huntington's disease	132	43.0423	0.000428662
Liver	FTMres	Up	83100	Huntington's disease	132	34.2327	0.0001025
Kidney	ML	Down	83100	Huntington's disease	130	28.1802	0.000764998
Kidney	FTM	Down	83100	Huntington's disease	130	22.4542	0.000574999
Brain	ML	Down	83100	Huntington's disease	131	21.6586	0.0300763
Brain	FTM	Down	83100	Huntington's disease	131	18.3622	0.0243666
Brain	MLres	Down	83100	Huntington's disease	131	45.7237	4.99999e-06
Brain	FTMres	Down	83100	Huntington's disease	131	36.1024	4.99999e-06
Liver	ML	Up	137932	IL6-mediated signaling events	32	13.6413	0.00692748
Liver	FTM	Up	137932	IL6-mediated signaling events	32	10.7808	0.001015
Liver	MLres	Up	137932	IL6-mediated signaling events	32	10.6224	0.0427126
Liver	FTMres	Up	137932	IL6-mediated signaling events	32	10.2179	0.00316499
Kidney	ML	Up	137932	IL6-mediated signaling events	32	16.8913	0.000165
Kidney	FTM	Up	137932	IL6-mediated signaling events	32	11.0926	2.49999e-05
Kidney	MLres	Up	137932	IL6-mediated signaling events	32	17.924	0.000249999
Kidney	FTMres	Up	137932	IL6-mediated signaling events	32	11.6868	0.0001075
Brain	ML	Up	137932	IL6-mediated signaling events	32	12.3801	0.000932498
Brain	FTM	Up	137932	IL6-mediated signaling events	32	7.50049	0.0010775
Liver	ML	Up	106413	Immunoregulatory interactions between a Lymphoid and a non-Lymphoid cell	31	13.6576	0.00504999
Liver	FTM	Up	106413	Immunoregulatory interactions between a Lymphoid and a non-Lymphoid cell	31	9.30751	0.00598499
Kidney	ML	Up	106413	Immunoregulatory interactions between a Lymphoid and a non-Lymphoid cell	30	15.0399	0.000742498
Kidney	FTM	Up	106413	Immunoregulatory interactions between a Lymphoid and a non-Lymphoid cell	30	7.96057	0.00494249
Brain	ML	Up	106413	Immunoregulatory interactions between a Lymphoid and a non-Lymphoid cell	30	10.5206	0.00593749
Brain	FTM	Up	106413	Immunoregulatory interactions between a Lymphoid and a non-Lymphoid cell	30	6.20885	0.00922248
Liver	MLres	Down	217173	Influenza A	104	34.923	0.0278332
Liver	FTMres	Down	217173	Influenza A	104	27.6541	0.0173206
Kidney	ML	Up	217173	Influenza A	102	35.0658	0.00586749
Kidney	FTM	Up	217173	Influenza A	102	20.3802	0.00663748
Kidney	MLres	Up	217173	Influenza A	102	33.0238	0.0235226
Kidney	FTMres	Up	217173	Influenza A	102	20.7348	0.0187184
Brain	ML	Up	217173	Influenza A	102	32.4051	9.99998e-05
Brain	FTM	Up	217173	Influenza A	102	19.0991	0.000242499
Liver	ML	Up	106067	Influenza Infection	75	35.7622	2.49999e-06
Liver	FTM	Up	106067	Influenza Infection	75	21.1243	0.000379999
Liver	MLres	Up	106067	Influenza Infection	75	26.6555	0.000796368
Liver	FTMres	Up	106067	Influenza Infection	75	16.9297	0.0211707
Kidney	ML	Up	106067	Influenza Infection	75	34.5941	7.49998e-06
Kidney	FTM	Up	106067	Influenza Infection	75	14.0378	0.0428996
Kidney	MLres	Down	106067	Influenza Infection	75	23.6572	0.000299999
Kidney	FTMres	Down	106067	Influenza Infection	75	23.477	2.49999e-06
Brain	ML	Up	106067	Influenza Infection	75	24.3872	0.000394999
Brain	FTMres	Down	106067	Influenza Infection	75	16.7858	0.0294998
Liver	ML	Up	106068	Influenza Life Cycle	71	35.0848	2.49999e-06
Liver	FTM	Up	106068	Influenza Life Cycle	71	20.4249	0.000314999
Liver	MLres	Up	106068	Influenza Life Cycle	71	26.2932	0.000345652
Liver	FTMres	Up	106068	Influenza Life Cycle	71	16.3223	0.0189333
Kidney	ML	Up	106068	Influenza Life Cycle	71	33.7022	7.49998e-06
Kidney	FTM	Up	106068	Influenza Life Cycle	71	13.6565	0.0332435
Kidney	MLres	Down	106068	Influenza Life Cycle	71	22.5427	0.000359999
Kidney	FTMres	Down	106068	Influenza Life Cycle	71	22.7096	2.49999e-06
Brain	ML	Up	106068	Influenza Life Cycle	71	22.5369	0.0010775
Brain	FTMres	Down	106068	Influenza Life Cycle	71	16.6191	0.0166161
Liver	ML	Up	106074	Influenza Viral RNA Transcription and Replication	39	25.3281	2.49999e-06
Liver	FTM	Up	106074	Influenza Viral RNA Transcription and Replication	39	14.0756	8.99998e-05
Liver	MLres	Up	106074	Influenza Viral RNA Transcription and Replication	39	22.8647	1.28243e-09
Liver	FTMres	Up	106074	Influenza Viral RNA Transcription and Replication	39	13.9825	0.0001875
Kidney	ML	Up	106074	Influenza Viral RNA Transcription and Replication	39	26.8256	2.49999e-06
Kidney	FTM	Up	106074	Influenza Viral RNA Transcription and Replication	39	9.9523	0.00326749
Kidney	MLres	Down	106074	Influenza Viral RNA Transcription and Replication	39	11.7654	0.0106025
Kidney	FTMres	Down	106074	Influenza Viral RNA Transcription and Replication	39	13.8198	2.24999e-05
Brain	ML	Up	106074	Influenza Viral RNA Transcription and Replication	39	16.4697	5.24999e-05
Brain	FTM	Up	106074	Influenza Viral RNA Transcription and Replication	39	7.02866	0.0252849
Liver	ML	Up	106406	Initial triggering of complement	11	8.70211	0.000384999
Liver	FTM	Up	106406	Initial triggering of complement	11	6.5492	0.000115
Liver	MLres	Up	106406	Initial triggering of complement	11	6.1648	0.00163165
Liver	MLres	Down	106406	Initial triggering of complement	11	6.20352	0.0227863
Liver	FTMres	Up	106406	Initial triggering of complement	11	4.71782	0.00678498
Kidney	ML	Up	106406	Initial triggering of complement	11	8.77603	0.00019
Kidney	FTM	Up	106406	Initial triggering of complement	11	3.93228	0.00638498
Kidney	MLres	Up	106406	Initial triggering of complement	11	8.9222	0.000724998
Kidney	FTMres	Up	106406	Initial triggering of complement	11	4.4416	0.00638748
Brain	ML	Up	106406	Initial triggering of complement	11	5.95584	0.0013975
Brain	FTM	Up	106406	Initial triggering of complement	11	3.43112	0.00289499
Brain	MLres	Up	106406	Initial triggering of complement	11	4.31611	0.0403766
Liver	ML	Up	106387	Innate Immune System	370	101.876	0.0319623
Liver	FTM	Up	106387	Innate Immune System	370	76.8615	0.000917498
Kidney	ML	Up	106387	Innate Immune System	358	100.457	0.0389612
Brain	ML	Up	106387	Innate Immune System	359	84.6668	0.010725
Brain	FTM	Up	106387	Innate Immune System	359	51.8386	0.00346749
Liver	ML	Up	187104	Interferon alpha/beta signaling	38	15.0731	0.0103975
Liver	FTM	Up	187104	Interferon alpha/beta signaling	38	10.4429	0.00981998
Liver	MLres	Down	187104	Interferon alpha/beta signaling	38	16.8535	0.00927748
Liver	FTMres	Down	187104	Interferon alpha/beta signaling	38	15.0377	0.001075
Kidney	ML	Up	187104	Interferon alpha/beta signaling	36	22.5004	2.49999e-06
Kidney	FTM	Up	187104	Interferon alpha/beta signaling	36	14.9059	2.49999e-06
Kidney	MLres	Up	187104	Interferon alpha/beta signaling	36	21.336	4.24999e-05
Kidney	FTMres	Up	187104	Interferon alpha/beta signaling	36	14.1076	7.49998e-06
Brain	ML	Up	187104	Interferon alpha/beta signaling	35	13.3354	0.000807498
Brain	FTM	Up	187104	Interferon alpha/beta signaling	35	8.98286	0.000115
Liver	MLres	Up	187106	Interferon gamma signaling	41	15.4587	0.00362288
Liver	FTMres	Up	187106	Interferon gamma signaling	41	11.8646	0.00449499
Liver	FTMres	Down	187106	Interferon gamma signaling	41	11.8736	0.040292
Kidney	ML	Up	187106	Interferon gamma signaling	37	17.7194	0.000489999
Kidney	FTM	Up	187106	Interferon gamma signaling	37	9.46331	0.00384499
Kidney	MLres	Up	187106	Interferon gamma signaling	37	15.4676	0.00928498
Kidney	FTMres	Up	187106	Interferon gamma signaling	37	8.69703	0.0282387
Brain	ML	Up	187106	Interferon gamma signaling	37	13.4368	0.0014425
Brain	FTM	Up	187106	Interferon gamma signaling	37	8.09195	0.001805
Liver	MLres	Down	187103	Interferon Signaling	105	36.0432	0.0196845
Liver	FTMres	Down	187103	Interferon Signaling	105	28.1408	0.0147114
Kidney	ML	Up	187103	Interferon Signaling	99	36.4533	0.00117
Kidney	FTM	Up	187103	Interferon Signaling	99	21.8154	0.000804998
Kidney	MLres	Up	187103	Interferon Signaling	99	32.3891	0.0212666
Kidney	FTMres	Up	187103	Interferon Signaling	99	20.2041	0.018674
Brain	ML	Up	187103	Interferon Signaling	99	29.8788	0.000712498
Brain	FTM	Up	187103	Interferon Signaling	99	18.5125	0.000349999
Brain	MLres	Down	187103	Interferon Signaling	99	25.6037	0.0315373
Liver	FTM	Down	187191	Iron uptake and transport	36	6.41748	0.0336198
Kidney	ML	Down	187191	Iron uptake and transport	35	11.0645	0.000767498
Kidney	FTM	Down	187191	Iron uptake and transport	35	9.41634	0.00012
Kidney	MLres	Down	187191	Iron uptake and transport	35	9.48693	0.0390151
Kidney	FTMres	Down	187191	Iron uptake and transport	35	9.01328	0.00943248
Brain	MLres	Up	187191	Iron uptake and transport	35	10.5109	0.044908
Brain	FTMres	Up	187191	Iron uptake and transport	35	6.99448	0.0322685
Liver	ML	Up	83077	Jak-STAT signaling pathway	80	26.5363	0.0185481
Liver	FTM	Up	83077	Jak-STAT signaling pathway	80	17.7501	0.0299881
Liver	MLres	Up	83077	Jak-STAT signaling pathway	80	25.7291	0.00642402
Liver	FTMres	Up	83077	Jak-STAT signaling pathway	80	18.6863	0.0110825
Kidney	MLres	Up	83077	Jak-STAT signaling pathway	78	25.3436	0.0373926
Kidney	FTMres	Up	83077	Jak-STAT signaling pathway	78	16.0942	0.0275472
Brain	FTM	Up	83077	Jak-STAT signaling pathway	76	12.3415	0.0225738
Liver	ML	Up	469200	Legionellosis	32	16.4388	0.000419999
Liver	FTM	Up	469200	Legionellosis	32	12.0709	0.000155
Kidney	ML	Up	469200	Legionellosis	32	13.38	0.00929998
Kidney	FTM	Up	469200	Legionellosis	32	8.06584	0.00757998
Brain	ML	Up	469200	Legionellosis	32	11.6768	0.00250249
Brain	FTM	Up	469200	Legionellosis	32	7.64754	0.000797498
Liver	ML	Up	144181	Leishmaniasis	49	16.3695	0.044808
Liver	FTM	Up	144181	Leishmaniasis	49	12.2932	0.0162935
Kidney	ML	Up	144181	Leishmaniasis	48	17.3886	0.0205559
Kidney	MLres	Up	144181	Leishmaniasis	48	17.9504	0.0180178
Brain	ML	Up	144181	Leishmaniasis	49	20.7986	1.5e-05
Brain	FTM	Up	144181	Leishmaniasis	49	12.425	2.49999e-05
Liver	ML	Down	99052	Lysosome	107	23.482	0.00909248
Liver	FTM	Down	99052	Lysosome	107	18.9012	0.001615
Liver	MLres	Down	99052	Lysosome	107	36.3124	0.0224651
Liver	FTMres	Down	99052	Lysosome	107	30.9465	0.00312749
Kidney	ML	Down	99052	Lysosome	107	20.3239	0.0203959
Kidney	FTM	Down	99052	Lysosome	107	20.3603	0.00012
Kidney	FTMres	Down	99052	Lysosome	107	23.7348	0.00214499
Brain	ML	Down	99052	Lysosome	106	20.2941	0.00324999
Brain	MLres	Down	99052	Lysosome	106	29.213	0.00857748
Liver	ML	Up	83048	MAPK signaling pathway	175	55.1157	0.00556499
Liver	FTM	Up	83048	MAPK signaling pathway	175	39.3133	0.00200749
Kidney	ML	Up	83048	MAPK signaling pathway	171	50.6443	0.0406689
Kidney	FTM	Up	83048	MAPK signaling pathway	171	29.6903	0.0293887
Kidney	MLres	Up	83048	MAPK signaling pathway	171	50.2498	0.0435496
Kidney	FTMres	Up	83048	MAPK signaling pathway	171	30.9536	0.043583
Brain	ML	Up	83048	MAPK signaling pathway	171	41.5178	0.0299998
Brain	FTM	Up	83048	MAPK signaling pathway	171	24.6162	0.0337464
Liver	FTM	Up	198900	Matrix Metalloproteinases	16	4.61131	0.0426163
Liver	MLres	Down	198900	Matrix Metalloproteinases	16	8.68419	0.0135567
Liver	FTMres	Down	198900	Matrix Metalloproteinases	16	5.4961	0.0483632
Kidney	FTM	Up	198900	Matrix Metalloproteinases	16	4.24536	0.0275788
Kidney	FTMres	Up	198900	Matrix Metalloproteinases	16	4.26204	0.0457723
Brain	ML	Down	198900	Matrix Metalloproteinases	16	3.98654	0.0281443
Brain	FTM	Down	198900	Matrix Metalloproteinases	16	3.03696	0.0458814
Liver	ML	Down	106169	Metabolism of amino acids and derivatives	156	53.6185	2.49999e-06
Liver	FTM	Down	106169	Metabolism of amino acids and derivatives	156	40.2441	2.49999e-06
Liver	MLres	Up	106169	Metabolism of amino acids and derivatives	156	47.868	0.0013025
Liver	MLres	Down	106169	Metabolism of amino acids and derivatives	156	61.4839	0.00013
Liver	FTMres	Up	106169	Metabolism of amino acids and derivatives	156	33.9972	0.00462749
Liver	FTMres	Down	106169	Metabolism of amino acids and derivatives	156	48.8123	2.74999e-05
Kidney	ML	Up	106169	Metabolism of amino acids and derivatives	154	51.6844	0.00209999
Kidney	ML	Down	106169	Metabolism of amino acids and derivatives	154	41.2661	2.49999e-06
Kidney	FTM	Up	106169	Metabolism of amino acids and derivatives	154	28.0239	0.0142805
Kidney	FTM	Down	106169	Metabolism of amino acids and derivatives	154	27.6021	5.74999e-05
Kidney	MLres	Up	106169	Metabolism of amino acids and derivatives	154	48.4044	0.0147228
Kidney	MLres	Down	106169	Metabolism of amino acids and derivatives	154	46.56	2.49999e-06
Kidney	FTMres	Up	106169	Metabolism of amino acids and derivatives	154	31.2649	0.00578249
Kidney	FTMres	Down	106169	Metabolism of amino acids and derivatives	154	36.7866	2.24999e-05
Brain	FTM	Down	106169	Metabolism of amino acids and derivatives	154	20.8997	0.0313686
Liver	ML	Down	160976	Metabolism of lipids and lipoproteins	446	124.862	2.49999e-06
Liver	FTM	Down	160976	Metabolism of lipids and lipoproteins	446	91.585	2.49999e-06
Liver	MLres	Down	160976	Metabolism of lipids and lipoproteins	446	176.595	2.49999e-06
Liver	FTMres	Down	160976	Metabolism of lipids and lipoproteins	446	138.533	2.49999e-06
Kidney	ML	Down	160976	Metabolism of lipids and lipoproteins	440	107.735	2.49999e-06
Kidney	FTM	Down	160976	Metabolism of lipids and lipoproteins	440	90.5524	2.49999e-06
Kidney	MLres	Up	160976	Metabolism of lipids and lipoproteins	440	150.623	2.49999e-06
Kidney	FTMres	Up	160976	Metabolism of lipids and lipoproteins	440	84.8006	0.00016
Brain	ML	Down	160976	Metabolism of lipids and lipoproteins	437	63.2515	0.0488177
Brain	MLres	Down	160976	Metabolism of lipids and lipoproteins	437	101.892	0.00870748
Liver	MLres	Up	106263	Metabolism of nucleotides	68	20.2943	0.0356084
Kidney	ML	Down	106263	Metabolism of nucleotides	68	13.6237	0.0277209
Kidney	FTM	Down	106263	Metabolism of nucleotides	68	11.4302	0.0130205
Kidney	MLres	Down	106263	Metabolism of nucleotides	68	17.5342	0.0169033
Kidney	FTMres	Down	106263	Metabolism of nucleotides	68	15.7706	0.00504249
Brain	FTM	Down	106263	Metabolism of nucleotides	68	11.0961	0.00913998
Liver	FTM	Down	106249	Metabolism of vitamins and cofactors*	73	11.9555	0.0187222
Liver	MLres	Down	106249	Metabolism of vitamins and cofactors*	73	27.5178	0.0117425
Liver	FTMres	Down	106249	Metabolism of vitamins and cofactors*	73	22.1138	0.00535499
Kidney	ML	Down	106249	Metabolism of vitamins and cofactors*	73	15.372	0.0128436
Kidney	FTM	Down	106249	Metabolism of vitamins and cofactors*	73	12.8849	0.00497999
Brain	MLres	Up	106249	Metabolism of vitamins and cofactors*	73	20.1701	0.0306704
Brain	FTMres	Up	106249	Metabolism of vitamins and cofactors*	73	14.266	0.00659998
Liver	ML	Down	83031	Metabolism of xenobiotics by cytochrome P450	28	13.0857	5.49999e-05
Liver	FTM	Down	83031	Metabolism of xenobiotics by cytochrome P450	28	9.52209	6.49998e-05
Liver	MLres	Down	83031	Metabolism of xenobiotics by cytochrome P450	28	25.0913	2.49999e-06
Liver	FTMres	Down	83031	Metabolism of xenobiotics by cytochrome P450	28	21.0919	2.49999e-06
Kidney	ML	Up	83031	Metabolism of xenobiotics by cytochrome P450	25	13.2254	0.000854998
Kidney	ML	Down	83031	Metabolism of xenobiotics by cytochrome P450	25	14.517	2.49999e-06
Kidney	FTM	Up	83031	Metabolism of xenobiotics by cytochrome P450	25	7.92754	0.000957498
Kidney	FTM	Down	83031	Metabolism of xenobiotics by cytochrome P450	25	9.93845	2.49999e-06
Kidney	MLres	Up	83031	Metabolism of xenobiotics by cytochrome P450	25	12.4893	0.00403249
Kidney	MLres	Down	83031	Metabolism of xenobiotics by cytochrome P450	25	12.1371	0.00011
Kidney	FTMres	Up	83031	Metabolism of xenobiotics by cytochrome P450	25	7.42717	0.00763498
Kidney	FTMres	Down	83031	Metabolism of xenobiotics by cytochrome P450	25	11.0083	9.99998e-06
Brain	ML	Down	83031	Metabolism of xenobiotics by cytochrome P450	25	5.30362	0.0403305
Brain	MLres	Up	83031	Metabolism of xenobiotics by cytochrome P450	25	10.6793	0.00236499
Brain	MLres	Down	83031	Metabolism of xenobiotics by cytochrome P450	25	9.36846	0.00770498
Brain	FTMres	Down	83031	Metabolism of xenobiotics by cytochrome P450	25	7.38483	0.011445
Liver	ML	Down	198837	metapathway biotransformation	94	40.4375	2.49999e-06
Liver	FTM	Down	198837	metapathway biotransformation	94	31.4031	2.49999e-06
Liver	MLres	Up	198837	metapathway biotransformation	94	31.5715	0.00113623
Liver	MLres	Down	198837	metapathway biotransformation	94	47.1192	4.99999e-06
Liver	FTMres	Up	198837	metapathway biotransformation	94	21.6005	0.00895498
Liver	FTMres	Down	198837	metapathway biotransformation	94	38.765	2.49999e-06
Kidney	ML	Down	198837	metapathway biotransformation	89	31.8232	2.49999e-06
Kidney	FTM	Down	198837	metapathway biotransformation	89	23.7824	2.49999e-06
Kidney	MLres	Up	198837	metapathway biotransformation	89	34.1496	0.001365
Kidney	MLres	Down	198837	metapathway biotransformation	89	26.0353	0.000577499
Kidney	FTMres	Up	198837	metapathway biotransformation	89	19.0827	0.011245
Kidney	FTMres	Down	198837	metapathway biotransformation	89	20.1413	0.00285749
Brain	ML	Down	198837	metapathway biotransformation	89	14.9297	0.0487086
Brain	FTM	Down	198837	metapathway biotransformation	89	14.1025	0.00658998
Brain	MLres	Up	198837	metapathway biotransformation	89	23.4671	0.0396458
Brain	FTMres	Down	198837	metapathway biotransformation	89	20.2907	0.0144457
Liver	MLres	Down	142207	mevalonate pathway I	11	10.6264	0.000374999
Liver	FTMres	Down	142207	mevalonate pathway I	11	7.59071	0.000542499
Kidney	MLres	Up	142207	mevalonate pathway I	11	5.91058	0.0197115
Kidney	FTMres	Up	142207	mevalonate pathway I	11	3.19539	0.0488268
Brain	FTMres	Down	142207	mevalonate pathway I	11	3.84033	0.018711
Liver	ML	Down	106122	Mitochondrial Fatty Acid Beta-Oxidation	15	4.74591	0.0280721
Liver	FTM	Down	106122	Mitochondrial Fatty Acid Beta-Oxidation	15	3.51952	0.0252049
Liver	MLres	Down	106122	Mitochondrial Fatty Acid Beta-Oxidation	15	14.0415	6.74998e-05
Liver	FTMres	Down	106122	Mitochondrial Fatty Acid Beta-Oxidation	15	11.1933	1.75e-05
Kidney	ML	Down	106122	Mitochondrial Fatty Acid Beta-Oxidation	15	4.71599	0.0153121
Kidney	FTM	Down	106122	Mitochondrial Fatty Acid Beta-Oxidation	15	5.06172	0.000647498
Brain	ML	Down	106122	Mitochondrial Fatty Acid Beta-Oxidation	15	3.78805	0.0289832
Brain	FTM	Down	106122	Mitochondrial Fatty Acid Beta-Oxidation	15	3.45067	0.0113325
Brain	FTMres	Down	106122	Mitochondrial Fatty Acid Beta-Oxidation	15	4.25634	0.0477632
Liver	ML	Down	198817	Mitochondrial LC-Fatty Acid Beta-Oxidation	16	4.95165	0.0283998
Liver	FTM	Down	198817	Mitochondrial LC-Fatty Acid Beta-Oxidation	16	4.0573	0.013925
Liver	MLres	Down	198817	Mitochondrial LC-Fatty Acid Beta-Oxidation	16	14.2432	8.49998e-05
Liver	FTMres	Down	198817	Mitochondrial LC-Fatty Acid Beta-Oxidation	16	12.3599	4.99999e-06
Kidney	ML	Down	198817	Mitochondrial LC-Fatty Acid Beta-Oxidation	16	4.74995	0.0198807
Kidney	FTM	Down	198817	Mitochondrial LC-Fatty Acid Beta-Oxidation	16	5.97204	0.0001125
Kidney	FTMres	Down	198817	Mitochondrial LC-Fatty Acid Beta-Oxidation	16	4.46066	0.0285554
Brain	ML	Down	198817	Mitochondrial LC-Fatty Acid Beta-Oxidation	16	3.72296	0.0453163
Brain	FTM	Down	198817	Mitochondrial LC-Fatty Acid Beta-Oxidation	16	3.26029	0.0272999
Liver	ML	Down	576261	Mitochondrial protein import	38	9.85888	0.0190184
Liver	FTM	Down	576261	Mitochondrial protein import	38	8.65843	0.00287249
Liver	FTMres	Down	576261	Mitochondrial protein import	38	14.3893	0.001975
Kidney	ML	Down	576261	Mitochondrial protein import	38	10.1253	0.00503999
Kidney	FTM	Down	576261	Mitochondrial protein import	38	10.7618	1.25e-05
Kidney	FTMres	Down	576261	Mitochondrial protein import	38	9.92008	0.00610498
Brain	ML	Down	576261	Mitochondrial protein import	38	7.47082	0.0375712
Brain	FTM	Down	576261	Mitochondrial protein import	38	7.10296	0.00729248
Brain	MLres	Down	576261	Mitochondrial protein import	38	13.2662	0.00484499
Brain	FTMres	Down	576261	Mitochondrial protein import	38	11.1643	0.00288249
Liver	MLres	Up	105945	mRNA Capping	26	8.95212	0.0435355
Kidney	FTMres	Down	105945	mRNA Capping	26	6.47384	0.0269893
Brain	FTMres	Down	105945	mRNA Capping	26	6.63657	0.045183
Liver	ML	Up	105953	mRNA Splicing - Minor Pathway	27	11.2245	0.0152515
Liver	MLres	Up	105953	mRNA Splicing - Minor Pathway	27	9.72764	0.0252537
Kidney	ML	Up	105953	mRNA Splicing - Minor Pathway	27	12.704	0.00332999
Brain	ML	Up	105953	mRNA Splicing - Minor Pathway	27	10.0046	0.00405249
Liver	ML	Up	105951	mRNA Splicing*	73	28.9394	0.000789998
Liver	FTM	Up	105951	mRNA Splicing*	73	17.5314	0.0104475
Kidney	ML	Up	105951	mRNA Splicing*	73	28.1461	0.001655
Kidney	FTMres	Down	105951	mRNA Splicing*	73	14.8186	0.0317561
Brain	ML	Up	105951	mRNA Splicing*	73	18.9124	0.0471178
Brain	FTMres	Down	105951	mRNA Splicing*	73	16.9993	0.0167666
Liver	ML	Up	106261	Muscle contraction	25	11.6869	0.00516749
Liver	FTM	Up	106261	Muscle contraction	25	8.09416	0.00487499
Kidney	ML	Up	106261	Muscle contraction	24	15.7616	1.75e-05
Kidney	FTM	Up	106261	Muscle contraction	24	9.06263	8.49998e-05
Brain	ML	Up	106261	Muscle contraction	24	8.97583	0.00544499
Brain	FTM	Up	106261	Muscle contraction	24	5.06165	0.0139916
Liver	ML	Down	161070	Na+/Cl- dependent neurotransmitter transporters	13	4.42263	0.0238285
Liver	FTM	Down	161070	Na+/Cl- dependent neurotransmitter transporters	13	2.90732	0.0411766
Liver	FTMres	Up	161070	Na+/Cl- dependent neurotransmitter transporters	13	4.08057	0.0381712
Kidney	ML	Down	161070	Na+/Cl- dependent neurotransmitter transporters	11	4.74575	0.00374999
Kidney	FTM	Down	161070	Na+/Cl- dependent neurotransmitter transporters	11	3.865	0.00184
Brain	ML	Down	161070	Na+/Cl- dependent neurotransmitter transporters	11	2.99948	0.0318623
Brain	FTM	Down	161070	Na+/Cl- dependent neurotransmitter transporters	11	2.64044	0.0175551
Liver	ML	Down	83025	Nitrogen metabolism	14	12.428	4.99999e-06
Liver	FTM	Down	83025	Nitrogen metabolism	14	9.99316	2.49999e-06
Liver	FTMres	Down	83025	Nitrogen metabolism	14	5.72959	0.0199115
Kidney	ML	Down	83025	Nitrogen metabolism	14	6.40924	0.000787498
Kidney	FTM	Down	83025	Nitrogen metabolism	14	4.5508	0.001415
Brain	FTM	Down	83025	Nitrogen metabolism	14	3.07458	0.0198538
Brain	MLres	Up	83025	Nitrogen metabolism	14	7.79509	0.0013875
Brain	FTMres	Up	83025	Nitrogen metabolism	14	4.23689	0.00723248
Liver	ML	Down	862188	Non-alcoholic fatty liver disease (NAFLD)	105	33.0254	7.49998e-06
Liver	FTM	Down	862188	Non-alcoholic fatty liver disease (NAFLD)	105	25.6627	2.49999e-06
Liver	MLres	Up	862188	Non-alcoholic fatty liver disease (NAFLD)	105	42.7308	1.76306e-07
Liver	FTMres	Up	862188	Non-alcoholic fatty liver disease (NAFLD)	105	31.088	4.99999e-06
Kidney	ML	Down	862188	Non-alcoholic fatty liver disease (NAFLD)	103	27.5303	4.99999e-06
Kidney	FTM	Down	862188	Non-alcoholic fatty liver disease (NAFLD)	103	20.2053	7.24998e-05
Brain	MLres	Down	862188	Non-alcoholic fatty liver disease (NAFLD)	104	35.8093	2.24999e-05
Brain	FTMres	Down	862188	Non-alcoholic fatty liver disease (NAFLD)	104	26.5269	0.000524999
Liver	ML	Up	366242	Nonsense Mediated Decay (NMD) independent of the Exon Junction Complex (EJC)	27	20.4882	4.99999e-06
Liver	FTM	Up	366242	Nonsense Mediated Decay (NMD) independent of the Exon Junction Complex (EJC)	27	11.4426	6.99998e-05
Liver	MLres	Up	366242	Nonsense Mediated Decay (NMD) independent of the Exon Junction Complex (EJC)	27	17.952	1.00051e-09
Liver	FTMres	Up	366242	Nonsense Mediated Decay (NMD) independent of the Exon Junction Complex (EJC)	27	10.5464	0.000407499
Kidney	ML	Up	366242	Nonsense Mediated Decay (NMD) independent of the Exon Junction Complex (EJC)	27	19.1079	2.49999e-06
Kidney	FTM	Up	366242	Nonsense Mediated Decay (NMD) independent of the Exon Junction Complex (EJC)	27	7.15029	0.00735498
Kidney	MLres	Down	366242	Nonsense Mediated Decay (NMD) independent of the Exon Junction Complex (EJC)	27	8.75589	0.0140583
Kidney	FTMres	Down	366242	Nonsense Mediated Decay (NMD) independent of the Exon Junction Complex (EJC)	27	10.4628	6.49998e-05
Brain	ML	Up	366242	Nonsense Mediated Decay (NMD) independent of the Exon Junction Complex (EJC)	27	12.1437	0.0001625
Brain	FTM	Up	366242	Nonsense Mediated Decay (NMD) independent of the Exon Junction Complex (EJC)	27	5.163	0.0291721
Brain	MLres	Up	366242	Nonsense Mediated Decay (NMD) independent of the Exon Junction Complex (EJC)	27	8.85107	0.032381
Liver	ML	Up	366240	Nonsense-Mediated Decay (NMD)*	38	22.162	1.5e-05
Liver	FTM	Up	366240	Nonsense-Mediated Decay (NMD)*	38	12.5089	0.000644998
Liver	MLres	Up	366240	Nonsense-Mediated Decay (NMD)*	38	20.1323	3.00829e-07
Liver	FTMres	Up	366240	Nonsense-Mediated Decay (NMD)*	38	12.2501	0.0013325
Kidney	ML	Up	366240	Nonsense-Mediated Decay (NMD)*	38	22.4062	2.49999e-06
Kidney	FTM	Up	366240	Nonsense-Mediated Decay (NMD)*	38	9.41024	0.00556999
Kidney	MLres	Down	366240	Nonsense-Mediated Decay (NMD)*	38	9.86565	0.0497905
Kidney	FTMres	Down	366240	Nonsense-Mediated Decay (NMD)*	38	11.4686	0.000649998
Brain	ML	Up	366240	Nonsense-Mediated Decay (NMD)*	38	16.2927	5.49999e-05
Brain	FTM	Up	366240	Nonsense-Mediated Decay (NMD)*	38	7.68382	0.00586749
Brain	MLres	Up	366240	Nonsense-Mediated Decay (NMD)*	38	13.0404	0.00880998
Brain	FTMres	Up	366240	Nonsense-Mediated Decay (NMD)*	38	7.24035	0.043308
Liver	ML	Up	193147	Osteoclast differentiation	92	30.185	0.0159
Liver	FTM	Up	193147	Osteoclast differentiation	92	22.8253	0.00243499
Kidney	ML	Up	193147	Osteoclast differentiation	90	33.6142	0.00131
Kidney	FTM	Up	193147	Osteoclast differentiation	90	19.2881	0.00238249
Kidney	MLres	Up	193147	Osteoclast differentiation	90	31.9902	0.00650998
Kidney	FTMres	Up	193147	Osteoclast differentiation	90	19.8614	0.00677748
Brain	ML	Up	193147	Osteoclast differentiation	91	27.0835	0.0015875
Brain	FTM	Up	193147	Osteoclast differentiation	91	15.3369	0.00691998
Liver	ML	Down	790011	Ovarian steroidogenesis	33	8.75544	0.0211707
Liver	FTM	Down	790011	Ovarian steroidogenesis	33	6.12851	0.0284498
Liver	MLres	Down	790011	Ovarian steroidogenesis	33	13.9866	0.0206799
Liver	FTMres	Down	790011	Ovarian steroidogenesis	33	9.90863	0.0415228
Kidney	ML	Down	790011	Ovarian steroidogenesis	32	7.23223	0.037964
Kidney	FTM	Down	790011	Ovarian steroidogenesis	32	7.24744	0.00278499
Kidney	MLres	Up	790011	Ovarian steroidogenesis	32	16.4511	0.00106
Kidney	FTMres	Up	790011	Ovarian steroidogenesis	32	9.21081	0.00475749
Brain	MLres	Up	790011	Ovarian steroidogenesis	32	10.0298	0.0350064
Brain	FTMres	Up	790011	Ovarian steroidogenesis	32	6.40591	0.0367569
Liver	ML	Down	82942	Oxidative phosphorylation	90	31.8304	2.49999e-06
Liver	ML	Down	198870	Oxidative phosphorylation	46	21.1244	4.99999e-06
Liver	FTM	Down	82942	Oxidative phosphorylation	90	23.8179	2.49999e-06
Liver	FTM	Down	198870	Oxidative phosphorylation	46	14.8475	4.99999e-06
Liver	MLres	Up	82942	Oxidative phosphorylation	90	38.8993	5.02651e-08
Liver	MLres	Up	198870	Oxidative phosphorylation	46	17.8505	0.00119945
Liver	FTMres	Up	82942	Oxidative phosphorylation	90	30.5351	2.49999e-06
Liver	FTMres	Up	198870	Oxidative phosphorylation	46	15.2168	0.000367499
Kidney	ML	Down	82942	Oxidative phosphorylation	88	25.997	2.49999e-06
Kidney	ML	Down	198870	Oxidative phosphorylation	44	14.87	5.24999e-05
Kidney	FTM	Down	82942	Oxidative phosphorylation	88	20.4935	2.49999e-06
Kidney	FTM	Down	198870	Oxidative phosphorylation	44	10.7966	0.000105
Brain	ML	Down	198870	Oxidative phosphorylation	44	11.4523	0.000457499
Brain	ML	Down	82942	Oxidative phosphorylation	89	18.8155	0.000739998
Brain	FTM	Down	82942	Oxidative phosphorylation	89	14.362	0.00454499
Brain	FTM	Down	198870	Oxidative phosphorylation	44	7.56256	0.0144371
Brain	MLres	Down	198870	Oxidative phosphorylation	44	23.4131	2.49999e-06
Brain	MLres	Down	82942	Oxidative phosphorylation	89	36.6593	2.49999e-06
Brain	FTMres	Up	82942	Oxidative phosphorylation	89	15.1357	0.0333731
Brain	FTMres	Down	82942	Oxidative phosphorylation	89	26.884	2.49999e-06
Brain	FTMres	Down	198870	Oxidative phosphorylation	44	15.9551	1.25e-05
Liver	ML	Up	198916	Oxidative Stress	23	9.48097	0.0238237
Liver	MLres	Up	198916	Oxidative Stress	23	9.73585	0.00499226
Liver	FTMres	Up	198916	Oxidative Stress	23	6.20708	0.0388997
Kidney	ML	Up	198916	Oxidative Stress	23	13.1157	0.000412499
Kidney	FTM	Up	198916	Oxidative Stress	23	6.46569	0.00635498
Kidney	MLres	Up	198916	Oxidative Stress	23	11.1702	0.00742498
Kidney	FTMres	Up	198916	Oxidative Stress	23	6.1061	0.0252949
Brain	ML	Up	198916	Oxidative Stress	23	9.68737	0.0012225
Brain	FTM	Up	198916	Oxidative Stress	23	4.93742	0.0131282
Brain	MLres	Up	198916	Oxidative Stress	23	8.63439	0.0131102
Brain	FTMres	Up	198916	Oxidative Stress	23	5.77397	0.00918998
Liver	ML	Up	137943	p38 MAPK signaling pathway	21	11.4078	0.001715
Liver	FTM	Up	137943	p38 MAPK signaling pathway	21	7.03994	0.00599749
Liver	MLres	Up	137943	p38 MAPK signaling pathway	21	9.11535	0.00483251
Liver	FTMres	Up	137943	p38 MAPK signaling pathway	21	6.61854	0.0139833
Kidney	ML	Up	137943	p38 MAPK signaling pathway	21	9.933	0.00753748
Kidney	MLres	Up	137943	p38 MAPK signaling pathway	21	9.92545	0.0122325
Brain	ML	Up	137943	p38 MAPK signaling pathway	21	7.67753	0.010845
Brain	FTM	Up	137943	p38 MAPK signaling pathway	21	4.52063	0.0163064
Liver	FTM	Up	138078	p38 signaling mediated by MAPKAP kinases	15	4.32232	0.0470541
Kidney	FTM	Up	138078	p38 signaling mediated by MAPKAP kinases	15	4.38837	0.0143885
Brain	ML	Up	138078	p38 signaling mediated by MAPKAP kinases	15	5.3971	0.028611
Brain	FTM	Up	138078	p38 signaling mediated by MAPKAP kinases	15	4.76789	0.000532499
Liver	ML	Down	105741	p53-Dependent G1/S DNA damage checkpoint*	44	10.3765	0.0323873
Liver	FTM	Down	105741	p53-Dependent G1/S DNA damage checkpoint*	44	8.98651	0.00597249
Liver	MLres	Up	105741	p53-Dependent G1/S DNA damage checkpoint*	44	14.3998	0.0262829
Kidney	FTMres	Down	105741	p53-Dependent G1/S DNA damage checkpoint*	44	10.7498	0.00930748
Brain	MLres	Down	105741	p53-Dependent G1/S DNA damage checkpoint*	44	12.5049	0.042733
Liver	ML	Down	105747	p53-Independent G1/S DNA damage checkpoint*	39	9.83476	0.0230363
Liver	FTM	Down	105747	p53-Independent G1/S DNA damage checkpoint*	39	9.0759	0.00200749
Kidney	MLres	Down	105747	p53-Independent G1/S DNA damage checkpoint*	39	10.3738	0.0386843
Kidney	FTMres	Down	105747	p53-Independent G1/S DNA damage checkpoint*	39	10.2048	0.00531499
Brain	FTMres	Down	105747	p53-Independent G1/S DNA damage checkpoint*	39	9.57715	0.0329498
Liver	ML	Down	83098	Parkinson's disease	95	32.4207	2.49999e-06
Liver	FTM	Down	83098	Parkinson's disease	95	22.5744	4.99999e-06
Liver	MLres	Up	83098	Parkinson's disease	95	35.7776	2.20337e-05
Liver	FTMres	Up	83098	Parkinson's disease	95	27.8663	2.99999e-05
Kidney	ML	Down	83098	Parkinson's disease	92	26.4637	2.49999e-06
Kidney	FTM	Down	83098	Parkinson's disease	92	20.2792	4.99999e-06
Brain	ML	Down	83098	Parkinson's disease	93	19.7328	0.000534999
Brain	FTM	Down	83098	Parkinson's disease	93	15.1141	0.00327249
Brain	MLres	Down	83098	Parkinson's disease	93	38.7769	2.49999e-06
Brain	FTMres	Down	83098	Parkinson's disease	93	28.1437	4.99999e-06
Liver	ML	Down	700638	Parkin-Ubiquitin Proteasomal System pathway	38	10.124	0.0145571
Liver	FTM	Down	700638	Parkin-Ubiquitin Proteasomal System pathway	38	7.27307	0.0169533
Kidney	FTMres	Down	700638	Parkin-Ubiquitin Proteasomal System pathway	38	8.78728	0.0255699
Brain	ML	Up	700638	Parkin-Ubiquitin Proteasomal System pathway	38	10.8297	0.0437663
Liver	ML	Down	82929	Pentose and glucuronate interconversions	13	4.74317	0.0157437
Liver	FTM	Down	82929	Pentose and glucuronate interconversions	13	5.40304	0.000744998
Liver	MLres	Down	82929	Pentose and glucuronate interconversions	13	8.00094	0.00926998
Liver	FTMres	Down	82929	Pentose and glucuronate interconversions	13	8.48733	0.000399999
Kidney	ML	Up	82929	Pentose and glucuronate interconversions	13	9.55415	0.000219999
Kidney	FTM	Up	82929	Pentose and glucuronate interconversions	13	5.21743	0.00112
Kidney	MLres	Up	82929	Pentose and glucuronate interconversions	13	7.60789	0.00728248
Brain	MLres	Up	82929	Pentose and glucuronate interconversions	12	4.71469	0.0344731
Liver	ML	Up	82928	Pentose phosphate pathway	20	8.09178	0.0366355
Liver	FTM	Down	82928	Pentose phosphate pathway	20	3.98299	0.0407381
Liver	MLres	Down	82928	Pentose phosphate pathway	20	13.1879	0.001095
Liver	FTMres	Down	82928	Pentose phosphate pathway	20	11.0427	0.000219999
Kidney	MLres	Down	82928	Pentose phosphate pathway	20	6.2132	0.0369712
Kidney	FTMres	Down	82928	Pentose phosphate pathway	20	6.35181	0.00514999
Brain	MLres	Up	82928	Pentose phosphate pathway	20	7.31966	0.0229454
Liver	ML	Up	105977	Peptide chain elongation*	26	20.1488	4.99999e-06
Liver	FTM	Up	105977	Peptide chain elongation*	26	11.4567	4.49999e-05
Liver	MLres	Up	105977	Peptide chain elongation*	26	17.3966	1.42311e-09
Liver	FTMres	Up	105977	Peptide chain elongation*	26	10.1946	0.000489999
Kidney	ML	Up	105977	Peptide chain elongation*	26	19.3278	2.49999e-06
Kidney	FTM	Up	105977	Peptide chain elongation*	26	7.39416	0.00349999
Kidney	MLres	Down	105977	Peptide chain elongation*	26	8.42974	0.0153909
Kidney	FTMres	Down	105977	Peptide chain elongation*	26	10.1818	6.74998e-05
Brain	ML	Up	105977	Peptide chain elongation*	26	12.3218	7.99998e-05
Brain	FTM	Up	105977	Peptide chain elongation*	26	5.34884	0.0147941
Brain	MLres	Up	105977	Peptide chain elongation*	26	9.28176	0.015975
Liver	ML	Down	106136	Peroxisomal lipid metabolism	22	8.12163	0.00351999
Liver	FTM	Down	106136	Peroxisomal lipid metabolism	22	5.01141	0.014125
Kidney	ML	Down	106136	Peroxisomal lipid metabolism	20	6.94978	0.00291249
Brain	MLres	Down	106136	Peroxisomal lipid metabolism	20	6.69991	0.0387766
Liver	FTM	Up	218111	Pertussis	45	10.5504	0.043783
Kidney	ML	Up	218111	Pertussis	45	17.1693	0.0117075
Kidney	FTM	Up	218111	Pertussis	45	9.16123	0.0388612
Kidney	MLres	Up	218111	Pertussis	45	16.1827	0.0318061
Brain	ML	Up	218111	Pertussis	45	15.6304	0.001435
Brain	FTM	Up	218111	Pertussis	45	9.63087	0.0011725
Liver	ML	Down	105721	Phase II conjugation	46	24.6952	2.49999e-06
Liver	FTM	Down	105721	Phase II conjugation	46	15.9271	4.99999e-06
Liver	MLres	Up	105721	Phase II conjugation	46	16.3342	0.0068609
Liver	MLres	Down	105721	Phase II conjugation	46	39.9608	2.49999e-06
Liver	FTMres	Up	105721	Phase II conjugation	46	12.5527	0.00664248
Liver	FTMres	Down	105721	Phase II conjugation	46	30.3983	2.49999e-06
Kidney	ML	Down	105721	Phase II conjugation	41	18.3482	2.49999e-06
Kidney	FTM	Down	105721	Phase II conjugation	41	13.2804	2.49999e-06
Kidney	MLres	Down	105721	Phase II conjugation	41	16.121	0.000135
Kidney	FTMres	Down	105721	Phase II conjugation	41	14.6116	1.25e-05
Brain	FTM	Down	105721	Phase II conjugation	43	6.69158	0.0474814
Brain	MLres	Up	105721	Phase II conjugation	43	13.0521	0.0278054
Liver	MLres	Up	82960	Phenylalanine metabolism	14	8.2871	0.000147304
Liver	MLres	Down	82960	Phenylalanine metabolism	14	7.25177	0.024657
Liver	FTMres	Up	82960	Phenylalanine metabolism	14	5.19859	0.01029
Liver	FTMres	Down	82960	Phenylalanine metabolism	14	6.20069	0.0115825
Kidney	ML	Up	82960	Phenylalanine metabolism	14	9.14744	0.000737498
Kidney	FTM	Up	82960	Phenylalanine metabolism	14	5.40487	0.0012025
Brain	ML	Down	82960	Phenylalanine metabolism	14	3.70807	0.023809
Brain	FTM	Down	82960	Phenylalanine metabolism	14	2.71354	0.0487086
Liver	ML	Down	142264	phosphatidylglycerol biosynthesis II (non-plastidic)	16	4.56984	0.0449246
Liver	FTM	Down	142264	phosphatidylglycerol biosynthesis II (non-plastidic)	16	4.13395	0.0122925
Kidney	FTM	Down	142264	phosphatidylglycerol biosynthesis II (non-plastidic)	16	4.48555	0.00364499
Kidney	FTMres	Down	142264	phosphatidylglycerol biosynthesis II (non-plastidic)	16	4.59169	0.0233044
Brain	FTM	Down	142264	phosphatidylglycerol biosynthesis II (non-plastidic)	16	3.42694	0.0180678
Liver	ML	Up	106050	Platelet degranulation	63	28.7217	6.24998e-05
Liver	FTM	Up	106050	Platelet degranulation	63	22.5725	4.99999e-06
Liver	MLres	Down	106050	Platelet degranulation	63	27.6467	0.0016875
Liver	FTMres	Down	106050	Platelet degranulation	63	18.0052	0.0197038
Kidney	ML	Up	106050	Platelet degranulation	63	31.1262	1.25e-05
Kidney	FTM	Up	106050	Platelet degranulation	63	20.5902	2.49999e-06
Kidney	MLres	Up	106050	Platelet degranulation	63	29.1712	0.00015
Kidney	FTMres	Up	106050	Platelet degranulation	63	21.2957	4.99999e-06
Brain	ML	Up	106050	Platelet degranulation	63	20.2334	0.001455
Brain	FTM	Up	106050	Platelet degranulation	63	12.6394	0.000817498
Liver	ML	Down	83042	PPAR signaling pathway	58	23.4062	4.99999e-06
Liver	FTM	Down	83042	PPAR signaling pathway	58	15.2231	2.74999e-05
Liver	MLres	Down	83042	PPAR signaling pathway	58	45.4494	2.49999e-06
Liver	FTMres	Down	83042	PPAR signaling pathway	58	29.6495	2.49999e-06
Kidney	ML	Down	83042	PPAR signaling pathway	58	24.6272	2.49999e-06
Kidney	FTM	Down	83042	PPAR signaling pathway	58	19.6246	2.49999e-06
Kidney	MLres	Up	83042	PPAR signaling pathway	58	20.4235	0.0246761
Kidney	MLres	Down	83042	PPAR signaling pathway	58	14.645	0.0310292
Kidney	FTMres	Down	83042	PPAR signaling pathway	58	11.9252	0.0416766
Brain	ML	Down	83042	PPAR signaling pathway	58	11.588	0.011945
Liver	MLres	Down	137914	Presenilin action in Notch and Wnt signaling	37	15.8649	0.0144028
Liver	FTMres	Down	137914	Presenilin action in Notch and Wnt signaling	37	11.5178	0.0246285
Kidney	ML	Down	137914	Presenilin action in Notch and Wnt signaling	36	8.68787	0.0168533
Kidney	FTM	Down	137914	Presenilin action in Notch and Wnt signaling	36	6.45048	0.0277051
Brain	FTM	Up	137914	Presenilin action in Notch and Wnt signaling	36	6.27708	0.0424246
Brain	MLres	Down	137914	Presenilin action in Notch and Wnt signaling	36	10.8019	0.0346198
Liver	ML	Down	82938	Primary bile acid biosynthesis	15	7.25717	0.001385
Liver	FTM	Down	82938	Primary bile acid biosynthesis	15	5.06361	0.00218499
Liver	MLres	Up	82938	Primary bile acid biosynthesis	15	5.72854	0.0473869
Kidney	ML	Down	82938	Primary bile acid biosynthesis	15	5.3952	0.00566499
Kidney	FTM	Down	82938	Primary bile acid biosynthesis	15	3.91962	0.00826498
Brain	ML	Up	82938	Primary bile acid biosynthesis	15	5.48524	0.0250849
Brain	FTM	Up	82938	Primary bile acid biosynthesis	15	3.50888	0.0170233
Liver	ML	Up	101144	Prion diseases	24	11.1316	0.00655748
Liver	FTM	Up	101144	Prion diseases	24	7.96726	0.00407249
Liver	MLres	Down	101144	Prion diseases	24	10.5815	0.0281776
Kidney	ML	Up	101144	Prion diseases	24	10.7124	0.00978748
Kidney	FTM	Up	101144	Prion diseases	24	5.87487	0.0234363
Brain	ML	Up	101144	Prion diseases	24	8.34229	0.0131256
Liver	ML	Up	160950	Processing of Capped Intron-Containing Pre-mRNA	100	33.621	0.00781248
Kidney	ML	Up	160950	Processing of Capped Intron-Containing Pre-mRNA	100	31.1999	0.0406612
Kidney	FTMres	Down	160950	Processing of Capped Intron-Containing Pre-mRNA	100	20.1099	0.0179464
Brain	FTMres	Down	160950	Processing of Capped Intron-Containing Pre-mRNA	100	22.6258	0.012025
Liver	ML	Up	106546	Processive synthesis on the C-strand of the telomere	11	5.8167	0.015825
Liver	FTM	Up	106546	Processive synthesis on the C-strand of the telomere	11	4.19741	0.0119725
Kidney	ML	Up	106546	Processive synthesis on the C-strand of the telomere	10	4.69066	0.0416074
Brain	ML	Up	106546	Processive synthesis on the C-strand of the telomere	10	3.8374	0.0375783
Brain	MLres	Up	106546	Processive synthesis on the C-strand of the telomere	10	4.18806	0.0319623
Liver	ML	Up	672462	Prolactin Signaling Pathway	56	19.5499	0.0202999
Liver	FTM	Up	672462	Prolactin Signaling Pathway	56	14.0587	0.011015
Kidney	ML	Up	672462	Prolactin Signaling Pathway	56	18.7935	0.0396997
Kidney	FTM	Up	672462	Prolactin Signaling Pathway	56	11.5906	0.0207279
Brain	FTM	Up	672462	Prolactin Signaling Pathway	56	9.11544	0.041192
Liver	FTM	Up	755440	Prostate Cancer	83	19.4848	0.010665
Kidney	ML	Down	755440	Prostate Cancer	83	15.7837	0.0347664
Brain	FTM	Up	755440	Prostate Cancer	83	12.6693	0.0472268
Liver	ML	Down	83040	Proteasome	33	10.81	0.00267749
Liver	FTM	Down	83040	Proteasome	33	9.49737	0.000274999
Kidney	MLres	Down	83040	Proteasome	33	9.45499	0.0269788
Kidney	FTMres	Down	83040	Proteasome	33	9.59361	0.00232999
Brain	MLres	Down	83040	Proteasome	32	10.1687	0.0250099
Brain	FTMres	Down	83040	Proteasome	32	8.90272	0.0116875
Liver	ML	Down	198786	Proteasome Degradation	41	11.7107	0.00556999
Liver	FTM	Down	198786	Proteasome Degradation	41	9.81086	0.0011975
Kidney	MLres	Down	198786	Proteasome Degradation	40	12.3092	0.00786498
Kidney	FTMres	Down	198786	Proteasome Degradation	40	11.5356	0.0010925
Brain	ML	Down	198786	Proteasome Degradation	40	8.1983	0.0217651
Brain	FTM	Down	198786	Proteasome Degradation	40	6.62663	0.0280832
Brain	MLres	Down	198786	Proteasome Degradation	40	12.9808	0.011235
Brain	FTMres	Down	198786	Proteasome Degradation	40	11.0454	0.00658748
Liver	ML	Down	82998	Pyruvate metabolism	32	8.21647	0.0291054
Liver	FTM	Down	82998	Pyruvate metabolism	32	8.01915	0.0018475
Liver	MLres	Up	82998	Pyruvate metabolism	32	13.2845	0.00173856
Liver	MLres	Down	82998	Pyruvate metabolism	32	15.9266	0.00420249
Liver	FTMres	Up	82998	Pyruvate metabolism	32	8.70877	0.018811
Liver	FTMres	Down	82998	Pyruvate metabolism	32	13.8942	0.000542499
Kidney	ML	Down	82998	Pyruvate metabolism	32	9.65852	0.00211999
Kidney	FTM	Down	82998	Pyruvate metabolism	32	7.51601	0.00172
Brain	FTMres	Up	82998	Pyruvate metabolism	32	6.64626	0.0268735
Liver	ML	Down	106327	Pyruvate metabolism and Citric Acid (TCA) cycle	33	9.63752	0.00884248
Liver	FTM	Down	106327	Pyruvate metabolism and Citric Acid (TCA) cycle	33	7.66627	0.00378499
Kidney	ML	Down	106327	Pyruvate metabolism and Citric Acid (TCA) cycle	33	15.4455	4.99999e-06
Kidney	FTM	Down	106327	Pyruvate metabolism and Citric Acid (TCA) cycle	33	10.8371	2.49999e-06
Brain	ML	Down	106327	Pyruvate metabolism and Citric Acid (TCA) cycle	33	6.45018	0.0491359
Liver	ML	Down	105686	Regulation of activated PAK-2p34 by proteasome mediated degradation*	37	9.83476	0.0162064
Liver	FTM	Down	105686	Regulation of activated PAK-2p34 by proteasome mediated degradation*	37	9.00523	0.001425
Kidney	MLres	Down	105686	Regulation of activated PAK-2p34 by proteasome mediated degradation*	37	10.8814	0.0163645
Kidney	FTMres	Down	105686	Regulation of activated PAK-2p34 by proteasome mediated degradation*	37	10.8335	0.001285
Brain	MLres	Down	105686	Regulation of activated PAK-2p34 by proteasome mediated degradation*	37	11.4727	0.0235453
Brain	FTMres	Down	105686	Regulation of activated PAK-2p34 by proteasome mediated degradation*	37	9.74616	0.0160562
Liver	ML	Down	105685	Regulation of Apoptosis	45	10.0864	0.0487632
Liver	FTM	Down	105685	Regulation of Apoptosis	45	9.44683	0.00403499
Kidney	MLres	Down	105685	Regulation of Apoptosis	45	12.9213	0.0124425
Kidney	FTMres	Down	105685	Regulation of Apoptosis	45	12.1418	0.00196
Brain	MLres	Down	105685	Regulation of Apoptosis	45	13.7286	0.0180142
Brain	FTMres	Down	105685	Regulation of Apoptosis	45	10.5581	0.0422246
Liver	ML	Up	980474	Regulation of HSF1-mediated heat shock response	16	11.3121	0.000207499
Liver	FTM	Up	980474	Regulation of HSF1-mediated heat shock response	16	6.81565	0.00109
Kidney	ML	Up	980474	Regulation of HSF1-mediated heat shock response	16	10.4167	0.000404999
Kidney	FTM	Up	980474	Regulation of HSF1-mediated heat shock response	16	5.0752	0.00570499
Brain	ML	Up	980474	Regulation of HSF1-mediated heat shock response	16	10.346	7.49998e-06
Brain	FTM	Up	980474	Regulation of HSF1-mediated heat shock response	16	5.37772	0.0001375
Liver	FTMres	Up	187105	Regulation of IFNA signaling	12	4.17951	0.0232544
Kidney	ML	Up	187105	Regulation of IFNA signaling	12	6.12228	0.0167096
Kidney	FTM	Up	187105	Regulation of IFNA signaling	12	4.18104	0.00621748
Kidney	MLres	Up	187105	Regulation of IFNA signaling	12	6.88408	0.0103675
Kidney	FTMres	Up	187105	Regulation of IFNA signaling	12	5.35724	0.002
Brain	FTM	Up	187105	Regulation of IFNA signaling	12	2.78959	0.0298351
Liver	MLres	Up	187107	Regulation of IFNG signaling	13	8.53023	2.25817e-05
Liver	FTMres	Up	187107	Regulation of IFNG signaling	13	7.60621	0.0001125
Kidney	ML	Up	187107	Regulation of IFNG signaling	12	5.37859	0.0415381
Kidney	FTM	Up	187107	Regulation of IFNG signaling	12	3.12787	0.0495723
Kidney	MLres	Up	187107	Regulation of IFNG signaling	12	7.13709	0.00800998
Kidney	FTMres	Up	187107	Regulation of IFNG signaling	12	4.70483	0.00610998
Brain	ML	Up	187107	Regulation of IFNG signaling	12	4.44868	0.0344598
Brain	FTM	Up	187107	Regulation of IFNG signaling	12	2.95381	0.0193999
Liver	FTM	Down	187211	Regulation of mRNA stability by proteins that bind AU-rich elements	61	10.3082	0.0199768
Kidney	MLres	Down	187211	Regulation of mRNA stability by proteins that bind AU-rich elements	61	17.8844	0.00355499
Kidney	FTMres	Down	187211	Regulation of mRNA stability by proteins that bind AU-rich elements	61	17.4722	8.99998e-05
Brain	FTMres	Down	187211	Regulation of mRNA stability by proteins that bind AU-rich elements	61	15.1696	0.00923248
Liver	ML	Down	106176	Regulation of ornithine decarboxylase (ODC)	40	11.462	0.00584749
Liver	FTM	Down	106176	Regulation of ornithine decarboxylase (ODC)	40	10.7142	0.000274999
Kidney	MLres	Down	106176	Regulation of ornithine decarboxylase (ODC)	40	11.5274	0.0165032
Kidney	FTMres	Down	106176	Regulation of ornithine decarboxylase (ODC)	40	10.8604	0.00290499
Brain	FTMres	Down	106176	Regulation of ornithine decarboxylase (ODC)	40	10.0476	0.0238726
Liver	ML	Down	160962	Respiratory electron transport	51	24.5234	2.49999e-06
Liver	FTM	Down	160962	Respiratory electron transport	51	17.282	2.49999e-06
Liver	MLres	Up	160962	Respiratory electron transport	51	23.3913	3.63157e-06
Liver	FTMres	Up	160962	Respiratory electron transport	51	17.1713	0.0001275
Kidney	ML	Down	160962	Respiratory electron transport	50	18.7526	2.49999e-06
Kidney	FTM	Down	160962	Respiratory electron transport	50	13.5043	7.49998e-06
Kidney	MLres	Down	160962	Respiratory electron transport	50	12.7192	0.037914
Brain	ML	Down	160962	Respiratory electron transport	51	12.019	0.0013025
Brain	FTM	Down	160962	Respiratory electron transport	51	8.90649	0.00752998
Brain	MLres	Down	160962	Respiratory electron transport	51	26.8421	2.49999e-06
Brain	FTMres	Down	160962	Respiratory electron transport	51	18.4247	4.99999e-06
Liver	ML	Down	105921	Respiratory electron transport, ATP synthesis by chemiosmotic coupling, and heat production by uncoupling proteins.	65	30.3381	2.49999e-06
Liver	FTM	Down	105921	Respiratory electron transport, ATP synthesis by chemiosmotic coupling, and heat production by uncoupling proteins.	65	21.1316	2.49999e-06
Liver	MLres	Up	105921	Respiratory electron transport, ATP synthesis by chemiosmotic coupling, and heat production by uncoupling proteins.	65	30.0739	1.30359e-07
Liver	FTMres	Up	105921	Respiratory electron transport, ATP synthesis by chemiosmotic coupling, and heat production by uncoupling proteins.	65	24.0616	2.49999e-06
Kidney	ML	Down	105921	Respiratory electron transport, ATP synthesis by chemiosmotic coupling, and heat production by uncoupling proteins.	63	24.4012	2.49999e-06
Kidney	FTM	Down	105921	Respiratory electron transport, ATP synthesis by chemiosmotic coupling, and heat production by uncoupling proteins.	63	17.6403	2.49999e-06
Kidney	MLres	Down	105921	Respiratory electron transport, ATP synthesis by chemiosmotic coupling, and heat production by uncoupling proteins.	63	15.1505	0.045133
Brain	ML	Down	105921	Respiratory electron transport, ATP synthesis by chemiosmotic coupling, and heat production by uncoupling proteins.	64	15.3886	0.000267499
Brain	FTM	Down	105921	Respiratory electron transport, ATP synthesis by chemiosmotic coupling, and heat production by uncoupling proteins.	64	11.5344	0.0016825
Brain	MLres	Down	105921	Respiratory electron transport, ATP synthesis by chemiosmotic coupling, and heat production by uncoupling proteins.	64	32.2224	2.49999e-06
Brain	FTMres	Down	105921	Respiratory electron transport, ATP synthesis by chemiosmotic coupling, and heat production by uncoupling proteins.	64	22.7452	2.49999e-06
Liver	ML	Up	106048	Response to elevated platelet cytosolic Ca2+	68	29.024	0.00018
Liver	FTM	Up	106048	Response to elevated platelet cytosolic Ca2+	68	22.7012	9.99998e-06
Liver	MLres	Down	106048	Response to elevated platelet cytosolic Ca2+	68	27.9865	0.00376999
Liver	FTMres	Down	106048	Response to elevated platelet cytosolic Ca2+	68	18.5522	0.0300528
Kidney	ML	Up	106048	Response to elevated platelet cytosolic Ca2+	68	31.8405	2e-05
Kidney	FTM	Up	106048	Response to elevated platelet cytosolic Ca2+	68	20.8183	2.49999e-06
Kidney	MLres	Up	106048	Response to elevated platelet cytosolic Ca2+	68	30.0509	0.000277499
Kidney	FTMres	Up	106048	Response to elevated platelet cytosolic Ca2+	68	21.5884	4.99999e-06
Brain	ML	Up	106048	Response to elevated platelet cytosolic Ca2+	68	21.0596	0.00230499
Brain	FTM	Up	106048	Response to elevated platelet cytosolic Ca2+	68	13.2966	0.0010075
Liver	ML	Down	187208	Retinoid metabolism and transport	31	9.5925	0.00603748
Liver	FTM	Down	187208	Retinoid metabolism and transport	31	5.68176	0.0351998
Liver	MLres	Down	187208	Retinoid metabolism and transport	31	29.6907	2.49999e-06
Liver	FTMres	Down	187208	Retinoid metabolism and transport	31	17.6275	7.49998e-06
Kidney	ML	Down	187208	Retinoid metabolism and transport	31	8.63677	0.00601748
Kidney	FTM	Up	187208	Retinoid metabolism and transport	31	8.07631	0.00552749
Kidney	FTM	Down	187208	Retinoid metabolism and transport	31	6.86885	0.00420749
Kidney	MLres	Down	187208	Retinoid metabolism and transport	31	10.6413	0.00489499
Kidney	FTMres	Down	187208	Retinoid metabolism and transport	31	9.19439	0.00226499
Brain	ML	Down	187208	Retinoid metabolism and transport	31	7.29268	0.00935998
Brain	FTM	Down	187208	Retinoid metabolism and transport	31	6.01962	0.00815498
Brain	FTMres	Up	187208	Retinoid metabolism and transport	31	6.55622	0.0238272
Liver	ML	Down	645352	Reversible hydration of carbon dioxide	10	10.2997	7.49998e-06
Liver	FTM	Down	645352	Reversible hydration of carbon dioxide	10	7.85338	2.49999e-06
Liver	MLres	Down	645352	Reversible hydration of carbon dioxide	10	5.30798	0.0375212
Liver	FTMres	Down	645352	Reversible hydration of carbon dioxide	10	4.59396	0.0187925
Kidney	ML	Down	645352	Reversible hydration of carbon dioxide	10	5.4161	0.000879998
Kidney	FTM	Down	645352	Reversible hydration of carbon dioxide	10	3.49137	0.00281999
Brain	ML	Down	645352	Reversible hydration of carbon dioxide	10	2.65256	0.0432913
Brain	FTM	Down	645352	Reversible hydration of carbon dioxide	10	2.68823	0.00933998
Brain	MLres	Up	645352	Reversible hydration of carbon dioxide	10	6.91124	0.000709998
Brain	FTMres	Up	645352	Reversible hydration of carbon dioxide	10	3.87009	0.00262249
Liver	ML	Up	83036	Ribosome	62	26.0045	0.000474999
Liver	FTM	Up	83036	Ribosome	62	15.4143	0.00980248
Liver	MLres	Up	83036	Ribosome	62	24.9775	6.54589e-05
Liver	FTMres	Up	83036	Ribosome	62	16.6592	0.00284499
Kidney	ML	Up	83036	Ribosome	62	25.6824	0.000717498
Kidney	MLres	Down	83036	Ribosome	62	16.1077	0.0189592
Kidney	FTMres	Down	83036	Ribosome	62	18.2032	3.24999e-05
Brain	ML	Up	83036	Ribosome	62	17.7501	0.0143542
Brain	FTMres	Down	83036	Ribosome	62	13.8071	0.0456632
Liver	FTM	Up	375172	Salmonella infection	54	13.5065	0.0128359
Kidney	FTM	Up	375172	Salmonella infection	54	10.6081	0.0419247
Kidney	MLres	Up	375172	Salmonella infection	54	18.2598	0.0437496
Kidney	FTMres	Up	375172	Salmonella infection	54	12.0088	0.023938
Brain	ML	Up	375172	Salmonella infection	54	16.7197	0.00574499
Brain	FTM	Up	375172	Salmonella infection	54	9.89366	0.00866248
Liver	FTM	Down	833814	Scavenging by Class A Receptors	17	4.07044	0.0176275
Liver	MLres	Down	833814	Scavenging by Class A Receptors	17	11.4238	0.00187
Liver	FTMres	Down	833814	Scavenging by Class A Receptors	17	8.24999	0.00280249
Kidney	ML	Up	833814	Scavenging by Class A Receptors	17	7.83912	0.0169766
Kidney	FTM	Up	833814	Scavenging by Class A Receptors	17	4.24528	0.0374569
Kidney	MLres	Down	833814	Scavenging by Class A Receptors	17	6.79124	0.00774498
Kidney	FTMres	Down	833814	Scavenging by Class A Receptors	17	5.74366	0.00487249
Brain	ML	Down	833814	Scavenging by Class A Receptors	17	4.08765	0.032081
Brain	FTM	Down	833814	Scavenging by Class A Receptors	17	4.66566	0.001035
Brain	MLres	Down	833814	Scavenging by Class A Receptors	17	6.40376	0.0207639
Brain	FTMres	Down	833814	Scavenging by Class A Receptors	17	7.14865	0.000484999
Liver	ML	Down	105771	SCF(Skp2)-mediated degradation of p27/p21	42	9.72445	0.0411535
Liver	FTM	Down	105771	SCF(Skp2)-mediated degradation of p27/p21	42	8.8609	0.00486499
Kidney	FTMres	Down	105771	SCF(Skp2)-mediated degradation of p27/p21	42	10.2494	0.010915
Brain	MLres	Down	105771	SCF(Skp2)-mediated degradation of p27/p21	42	12.0347	0.042733
Brain	FTMres	Down	105771	SCF(Skp2)-mediated degradation of p27/p21	42	9.83128	0.0488905
Liver	ML	Down	198846	Selenium Metabolism and Selenoproteins	24	7.48638	0.011565
Liver	MLres	Up	198846	Selenium Metabolism and Selenoproteins	24	11.2627	0.000670439
Liver	MLres	Down	198846	Selenium Metabolism and Selenoproteins	24	11.6956	0.01245
Liver	FTMres	Up	198846	Selenium Metabolism and Selenoproteins	24	9.62837	0.000584999
Liver	FTMres	Down	198846	Selenium Metabolism and Selenoproteins	24	7.68268	0.042358
Kidney	ML	Up	198846	Selenium Metabolism and Selenoproteins	24	12.2093	0.00179
Kidney	FTM	Up	198846	Selenium Metabolism and Selenoproteins	24	8.55773	0.000204999
Kidney	FTMres	Up	198846	Selenium Metabolism and Selenoproteins	24	5.84618	0.044183
Brain	ML	Up	198846	Selenium Metabolism and Selenoproteins	24	8.05852	0.0193461
Brain	FTM	Up	198846	Selenium Metabolism and Selenoproteins	24	4.73388	0.0280665
Liver	ML	Up	198825	Selenium Pathway	55	20.2785	0.00964498
Liver	ML	Down	198825	Selenium Pathway	55	15.876	0.0016025
Liver	FTM	Up	198825	Selenium Pathway	55	15.0933	0.00279999
Liver	FTM	Down	198825	Selenium Pathway	55	10.6372	0.00558249
Liver	MLres	Up	198825	Selenium Pathway	55	23.6552	1.91358e-05
Liver	FTMres	Up	198825	Selenium Pathway	55	18.2377	0.000115
Kidney	ML	Up	198825	Selenium Pathway	54	20.0876	0.0100775
Kidney	ML	Down	198825	Selenium Pathway	54	11.5834	0.0218521
Kidney	FTM	Up	198825	Selenium Pathway	54	11.9809	0.00839748
Kidney	MLres	Up	198825	Selenium Pathway	54	24.5685	0.000554999
Kidney	FTMres	Up	198825	Selenium Pathway	54	16.1426	0.000212499
Brain	FTMres	Up	198825	Selenium Pathway	54	11.2637	0.00602248
Liver	MLres	Up	137972	Signaling events mediated by HDAC Class III	19	6.94919	0.0444863
Liver	FTMres	Up	137972	Signaling events mediated by HDAC Class III	19	5.74052	0.0245046
Kidney	FTMres	Up	137972	Signaling events mediated by HDAC Class III	19	5.21338	0.0281387
Brain	FTM	Up	137972	Signaling events mediated by HDAC Class III	19	3.74192	0.0436996
Liver	ML	Down	119558	SLC-mediated transmembrane transport	198	42.5173	0.001225
Liver	FTM	Down	119558	SLC-mediated transmembrane transport	198	31.9113	0.000637498
Liver	MLres	Up	119558	SLC-mediated transmembrane transport	198	59.7706	0.000646478
Liver	FTMres	Up	119558	SLC-mediated transmembrane transport	198	44.3136	0.000782498
Kidney	ML	Down	119558	SLC-mediated transmembrane transport	190	51.9093	2.49999e-06
Kidney	FTM	Down	119558	SLC-mediated transmembrane transport	190	45.8195	2.49999e-06
Kidney	MLres	Up	119558	SLC-mediated transmembrane transport	190	60.8133	0.00493999
Kidney	FTMres	Up	119558	SLC-mediated transmembrane transport	190	34.9159	0.0264578
Kidney	FTMres	Down	119558	SLC-mediated transmembrane transport	190	35.9304	0.0113175
Brain	ML	Down	119558	SLC-mediated transmembrane transport	186	32.9533	0.00211249
Brain	FTM	Down	119558	SLC-mediated transmembrane transport	186	27.8115	0.0014425
Liver	MLres	Up	530750	Sphingolipid de novo biosynthesis	27	9.94529	0.0195747
Liver	FTMres	Up	530750	Sphingolipid de novo biosynthesis	27	6.95072	0.0417413
Kidney	ML	Down	530750	Sphingolipid de novo biosynthesis	27	6.91015	0.0192961
Brain	FTM	Up	530750	Sphingolipid de novo biosynthesis	27	4.89342	0.0478177
Liver	FTMres	Down	119543	Sphingolipid metabolism	57	15.3142	0.0493359
Kidney	ML	Down	119543	Sphingolipid metabolism	56	14.7077	0.00128
Kidney	FTM	Down	119543	Sphingolipid metabolism	56	10.708	0.00355999
Brain	ML	Down	119543	Sphingolipid metabolism	56	10.2571	0.038564
Liver	ML	Up	530746	SRP-dependent cotranslational protein targeting to membrane	42	22.1574	5.49999e-05
Liver	FTM	Up	530746	SRP-dependent cotranslational protein targeting to membrane	42	12.9074	0.001235
Liver	MLres	Up	530746	SRP-dependent cotranslational protein targeting to membrane	42	19.656	1.19882e-05
Liver	FTMres	Up	530746	SRP-dependent cotranslational protein targeting to membrane	42	12.8206	0.0019475
Kidney	ML	Up	530746	SRP-dependent cotranslational protein targeting to membrane	42	22.8908	1.25e-05
Kidney	FTM	Up	530746	SRP-dependent cotranslational protein targeting to membrane	42	9.04779	0.0243475
Kidney	MLres	Down	530746	SRP-dependent cotranslational protein targeting to membrane	42	15.7819	0.000304999
Kidney	FTMres	Down	530746	SRP-dependent cotranslational protein targeting to membrane	42	16.7153	2.49999e-06
Brain	ML	Up	530746	SRP-dependent cotranslational protein targeting to membrane	42	13.7435	0.00529249
Brain	MLres	Up	530746	SRP-dependent cotranslational protein targeting to membrane	42	12.4853	0.0360712
Liver	ML	Down	105744	Stabilization of p53*	39	10.1801	0.0168566
Liver	FTM	Down	105744	Stabilization of p53*	39	8.98651	0.00221499
Kidney	MLres	Down	105744	Stabilization of p53*	39	10.4908	0.0348064
Kidney	FTMres	Down	105744	Stabilization of p53*	39	10.5019	0.00356749
Brain	FTMres	Down	105744	Stabilization of p53*	39	9.40708	0.040092
Liver	ML	Up	172846	Staphylococcus aureus infection	30	11.549	0.0263349
Liver	FTM	Up	172846	Staphylococcus aureus infection	30	8.5677	0.0122125
Liver	MLres	Down	172846	Staphylococcus aureus infection	30	13.2752	0.0172965
Kidney	ML	Up	172846	Staphylococcus aureus infection	29	16.4435	7.74998e-05
Kidney	FTM	Up	172846	Staphylococcus aureus infection	29	8.41258	0.0016975
Kidney	MLres	Up	172846	Staphylococcus aureus infection	29	18.2137	8.24998e-05
Kidney	FTMres	Up	172846	Staphylococcus aureus infection	29	9.16476	0.00214249
Brain	ML	Up	172846	Staphylococcus aureus infection	30	10.5215	0.00593749
Brain	FTM	Up	172846	Staphylococcus aureus infection	30	6.0482	0.0128333
Liver	ML	Up	198903	Striated Muscle Contraction	17	7.88334	0.0165967
Liver	FTM	Up	198903	Striated Muscle Contraction	17	5.63879	0.01258
Kidney	ML	Up	198903	Striated Muscle Contraction	16	10.8192	0.000237499
Kidney	FTM	Up	198903	Striated Muscle Contraction	16	6.26574	0.000517499
Brain	ML	Up	198903	Striated Muscle Contraction	16	5.59708	0.0313373
Brain	FTM	Up	198903	Striated Muscle Contraction	16	3.81725	0.012205
Liver	ML	Down	530753	Sulfur amino acid metabolism	23	7.99129	0.00514749
Liver	FTM	Down	530753	Sulfur amino acid metabolism	23	4.52101	0.0357598
Liver	MLres	Down	530753	Sulfur amino acid metabolism	23	15.4223	0.000407499
Liver	FTMres	Down	530753	Sulfur amino acid metabolism	23	10.7679	0.0011125
Kidney	ML	Up	530753	Sulfur amino acid metabolism	23	10.2712	0.010865
Kidney	ML	Down	530753	Sulfur amino acid metabolism	23	6.96869	0.00662248
Kidney	MLres	Down	530753	Sulfur amino acid metabolism	23	8.84248	0.00400999
Kidney	FTMres	Down	530753	Sulfur amino acid metabolism	23	7.42738	0.00246749
Brain	ML	Up	530753	Sulfur amino acid metabolism	23	8.41869	0.00808498
Brain	FTMres	Down	530753	Sulfur amino acid metabolism	23	6.19205	0.0350864
Liver	MLres	Down	142269	superpathway of cholesterol biosynthesis	24	19.3262	1.5e-05
Liver	FTMres	Down	142269	superpathway of cholesterol biosynthesis	24	15.1177	2.49999e-06
Kidney	FTM	Down	142269	superpathway of cholesterol biosynthesis	24	4.48063	0.0406381
Kidney	MLres	Up	142269	superpathway of cholesterol biosynthesis	24	11.3563	0.00827248
Kidney	FTMres	Up	142269	superpathway of cholesterol biosynthesis	24	6.63991	0.0165354
Brain	FTMres	Down	142269	superpathway of cholesterol biosynthesis	24	6.26147	0.0426246
Liver	MLres	Down	545288	superpathway of geranylgeranyldiphosphate biosynthesis I (via mevalonate)	13	11.7939	0.000294999
Liver	FTMres	Down	545288	superpathway of geranylgeranyldiphosphate biosynthesis I (via mevalonate)	13	8.35114	0.000477499
Kidney	MLres	Up	545288	superpathway of geranylgeranyldiphosphate biosynthesis I (via mevalonate)	13	6.29188	0.0284276
Brain	FTMres	Down	545288	superpathway of geranylgeranyldiphosphate biosynthesis I (via mevalonate)	13	3.88675	0.0413381
Liver	ML	Down	106145	Synthesis of bile acids and bile salts	19	9.9155	0.0001875
Liver	FTM	Down	106145	Synthesis of bile acids and bile salts	19	7.30556	0.0001925
Kidney	ML	Down	106145	Synthesis of bile acids and bile salts	18	6.73404	0.00205749
Kidney	FTM	Down	106145	Synthesis of bile acids and bile salts	18	4.96854	0.00274249
Brain	FTM	Up	106145	Synthesis of bile acids and bile salts	18	3.5858	0.0434413
Liver	ML	Up	730333	Synthesis of Prostaglandins (PG) and Thromboxanes (TX)	10	5.10292	0.0251049
Liver	FTM	Up	730333	Synthesis of Prostaglandins (PG) and Thromboxanes (TX)	10	3.37786	0.0334331
Liver	MLres	Down	730333	Synthesis of Prostaglandins (PG) and Thromboxanes (TX)	10	5.93448	0.0204079
Liver	FTMres	Down	730333	Synthesis of Prostaglandins (PG) and Thromboxanes (TX)	10	4.88939	0.0131205
Kidney	ML	Down	730333	Synthesis of Prostaglandins (PG) and Thromboxanes (TX)	10	3.13136	0.0338598
Kidney	FTM	Down	730333	Synthesis of Prostaglandins (PG) and Thromboxanes (TX)	10	3.43558	0.00323499
Kidney	FTMres	Down	730333	Synthesis of Prostaglandins (PG) and Thromboxanes (TX)	10	3.27035	0.0246713
Brain	MLres	Down	730333	Synthesis of Prostaglandins (PG) and Thromboxanes (TX)	10	4.9584	0.00823248
Brain	FTMres	Down	730333	Synthesis of Prostaglandins (PG) and Thromboxanes (TX)	10	3.59216	0.0188629
Liver	ML	Down	160978	Synthesis of very long-chain fatty acyl-CoAs	14	4.82484	0.0191999
Liver	FTM	Down	160978	Synthesis of very long-chain fatty acyl-CoAs	14	3.64732	0.0156875
Liver	FTMres	Down	160978	Synthesis of very long-chain fatty acyl-CoAs	14	5.06554	0.043333
Kidney	ML	Down	160978	Synthesis of very long-chain fatty acyl-CoAs	14	5.56678	0.00308999
Kidney	FTM	Down	160978	Synthesis of very long-chain fatty acyl-CoAs	14	5.30412	0.000222499
Brain	MLres	Down	160978	Synthesis of very long-chain fatty acyl-CoAs	14	6.98859	0.00239249
Brain	FTMres	Down	160978	Synthesis of very long-chain fatty acyl-CoAs	14	4.76942	0.012645
Liver	FTM	Down	198787	TCA Cycle	13	3.03692	0.0326685
Liver	MLres	Up	198787	TCA Cycle	13	5.45788	0.0284315
Liver	FTMres	Up	198787	TCA Cycle	13	4.17165	0.0333464
Kidney	ML	Down	198787	TCA Cycle	13	6.38045	0.000562499
Kidney	FTM	Down	198787	TCA Cycle	13	3.97654	0.00335749
Brain	ML	Down	198787	TCA Cycle	13	3.46777	0.0268367
Brain	FTM	Down	198787	TCA Cycle	13	2.62192	0.042908
Liver	ML	Down	142463	TCA cycle II (eukaryotic)	16	7.52637	0.0013575
Liver	FTM	Down	142463	TCA cycle II (eukaryotic)	16	5.82255	0.000897498
Liver	MLres	Up	142463	TCA cycle II (eukaryotic)	16	12.4501	3.93002e-09
Liver	FTMres	Up	142463	TCA cycle II (eukaryotic)	16	9.08438	5.24999e-05
Kidney	ML	Down	142463	TCA cycle II (eukaryotic)	16	9.0763	2.74999e-05
Kidney	FTM	Down	142463	TCA cycle II (eukaryotic)	16	5.67349	0.000234999
Kidney	MLres	Up	142463	TCA cycle II (eukaryotic)	16	7.33178	0.0278104
Kidney	FTMres	Up	142463	TCA cycle II (eukaryotic)	16	4.31672	0.0423663
Brain	ML	Down	142463	TCA cycle II (eukaryotic)	16	3.80264	0.0391459
Brain	MLres	Down	142463	TCA cycle II (eukaryotic)	16	6.27783	0.0168133
Brain	FTMres	Down	142463	TCA cycle II (eukaryotic)	16	4.68979	0.0335064
Liver	ML	Up	198810	TGF Beta Signaling Pathway	39	13.6571	0.0405766
Liver	FTM	Up	198810	TGF Beta Signaling Pathway	39	11.3757	0.00396249
Kidney	FTMres	Up	198810	TGF Beta Signaling Pathway	38	8.4819	0.043108
Brain	FTM	Up	198810	TGF Beta Signaling Pathway	38	6.87754	0.0255549
Liver	MLres	Down	771585	The canonical retinoid cycle in rods (twilight vision)	13	9.76706	0.002
Liver	FTMres	Down	771585	The canonical retinoid cycle in rods (twilight vision)	13	6.80203	0.00370749
Kidney	ML	Up	771585	The canonical retinoid cycle in rods (twilight vision)	13	7.19865	0.00649498
Kidney	ML	Down	771585	The canonical retinoid cycle in rods (twilight vision)	13	3.57981	0.043658
Kidney	FTM	Up	771585	The canonical retinoid cycle in rods (twilight vision)	13	6.05321	0.0001775
Kidney	FTM	Down	771585	The canonical retinoid cycle in rods (twilight vision)	13	3.22027	0.0180106
Kidney	FTMres	Up	771585	The canonical retinoid cycle in rods (twilight vision)	13	3.62386	0.0479905
Kidney	FTMres	Down	771585	The canonical retinoid cycle in rods (twilight vision)	13	3.57578	0.0451163
Brain	ML	Up	771585	The canonical retinoid cycle in rods (twilight vision)	13	4.56377	0.043808
Brain	ML	Down	771585	The canonical retinoid cycle in rods (twilight vision)	13	4.16161	0.00608248
Brain	FTM	Down	771585	The canonical retinoid cycle in rods (twilight vision)	13	4.05981	0.000769998
Liver	ML	Down	477137	The citric acid (TCA) cycle and respiratory electron transport	96	39.5868	2.49999e-06
Liver	FTM	Down	477137	The citric acid (TCA) cycle and respiratory electron transport	96	28.405	2.49999e-06
Liver	MLres	Up	477137	The citric acid (TCA) cycle and respiratory electron transport	96	38.3443	1.4417e-06
Liver	FTMres	Up	477137	The citric acid (TCA) cycle and respiratory electron transport	96	30.0573	4.99999e-06
Kidney	ML	Down	477137	The citric acid (TCA) cycle and respiratory electron transport	94	38.6057	2.49999e-06
Kidney	FTM	Down	477137	The citric acid (TCA) cycle and respiratory electron transport	94	27.7052	2.49999e-06
Kidney	MLres	Down	477137	The citric acid (TCA) cycle and respiratory electron transport	94	22.4499	0.0221347
Brain	ML	Down	477137	The citric acid (TCA) cycle and respiratory electron transport	95	21.3817	0.0001075
Brain	FTM	Down	477137	The citric acid (TCA) cycle and respiratory electron transport	95	16.3222	0.000784998
Brain	MLres	Down	477137	The citric acid (TCA) cycle and respiratory electron transport	95	38.0642	2.49999e-06
Brain	FTMres	Down	477137	The citric acid (TCA) cycle and respiratory electron transport	95	27.1249	1.5e-05
Liver	ML	Up	812256	TNF signaling pathway	82	25.5984	0.0437746
Liver	FTM	Up	812256	TNF signaling pathway	82	18.9161	0.0151666
Kidney	FTM	Up	812256	TNF signaling pathway	80	15.1624	0.0316998
Brain	ML	Up	812256	TNF signaling pathway	80	22.4473	0.00993748
Brain	FTM	Up	812256	TNF signaling pathway	80	12.6859	0.0295116
Liver	ML	Up	198884	TNF-alpha/NF-kB Signaling Pathway	150	46.051	0.0161645
Liver	FTM	Up	198884	TNF-alpha/NF-kB Signaling Pathway	150	30.8709	0.0282554
Liver	MLres	Up	198884	TNF-alpha/NF-kB Signaling Pathway	150	46.9768	0.00081433
Liver	FTMres	Up	198884	TNF-alpha/NF-kB Signaling Pathway	150	35.5334	0.000699998
Kidney	ML	Up	198884	TNF-alpha/NF-kB Signaling Pathway	148	47.1162	0.01069
Kidney	FTM	Up	198884	TNF-alpha/NF-kB Signaling Pathway	148	26.5043	0.0219956
Brain	ML	Up	198884	TNF-alpha/NF-kB Signaling Pathway	148	42.9953	0.0001975
Brain	FTM	Up	198884	TNF-alpha/NF-kB Signaling Pathway	148	22.1551	0.0201959
Liver	ML	Up	169642	Toxoplasmosis	81	28.2065	0.00770748
Liver	FTM	Up	169642	Toxoplasmosis	81	18.8644	0.0131921
Kidney	ML	Up	169642	Toxoplasmosis	79	26.6374	0.0178642
Kidney	MLres	Up	169642	Toxoplasmosis	79	27.3542	0.01505
Kidney	FTMres	Up	169642	Toxoplasmosis	79	15.814	0.0389535
Brain	ML	Up	169642	Toxoplasmosis	79	28.378	9.99998e-06
Brain	FTM	Up	169642	Toxoplasmosis	79	15.3887	0.000442499
Liver	ML	Up	105965	Translation	69	29.1892	0.000185
Liver	FTM	Up	105965	Translation	69	15.9042	0.0238285
Liver	MLres	Up	105965	Translation	69	33.359	4.50392e-09
Liver	FTMres	Up	105965	Translation	69	20.9985	0.0001475
Kidney	ML	Up	105965	Translation	69	34.4668	4.99999e-06
Kidney	FTM	Up	105965	Translation	69	13.826	0.0199422
Kidney	MLres	Down	105965	Translation	69	18.7231	0.00761748
Kidney	FTMres	Down	105965	Translation	69	21.1731	7.49998e-06
Brain	ML	Up	105965	Translation	69	20.6673	0.00443749
Brain	FTMres	Down	105965	Translation	69	15.0938	0.0486541
Liver	ML	Down	106572	Transmembrane transport of small molecules	381	76.416	0.000284999
Liver	FTM	Down	106572	Transmembrane transport of small molecules	381	61.0226	1.25e-05
Liver	FTMres	Down	106572	Transmembrane transport of small molecules	381	84.5405	0.0425413
Kidney	ML	Down	106572	Transmembrane transport of small molecules	366	91.3947	2.49999e-06
Kidney	FTM	Down	106572	Transmembrane transport of small molecules	366	78.7831	2.49999e-06
Kidney	MLres	Up	106572	Transmembrane transport of small molecules	366	111.109	0.001945
Kidney	FTMres	Up	106572	Transmembrane transport of small molecules	366	64.8957	0.012015
Brain	ML	Down	106572	Transmembrane transport of small molecules	363	60.2215	0.000757498
Brain	FTM	Down	106572	Transmembrane transport of small molecules	363	47.7564	0.00748748
Brain	FTMres	Up	106572	Transmembrane transport of small molecules	363	52.6037	0.0457632
Liver	MLres	Up	161075	Transport of vitamins, nucleosides, and related molecules	25	9.70382	0.0126262
Liver	FTMres	Up	161075	Transport of vitamins, nucleosides, and related molecules	25	7.47093	0.014275
Kidney	ML	Down	161075	Transport of vitamins, nucleosides, and related molecules	24	7.43862	0.00470249
Kidney	FTM	Down	161075	Transport of vitamins, nucleosides, and related molecules	24	6.86588	0.000394999
Kidney	MLres	Up	161075	Transport of vitamins, nucleosides, and related molecules	24	9.5289	0.0388459
Kidney	FTMres	Up	161075	Transport of vitamins, nucleosides, and related molecules	24	5.95186	0.0390151
Brain	ML	Down	161075	Transport of vitamins, nucleosides, and related molecules	24	5.73293	0.01565
Brain	FTM	Down	161075	Transport of vitamins, nucleosides, and related molecules	24	4.20237	0.0427913
Brain	MLres	Up	161075	Transport of vitamins, nucleosides, and related molecules	24	7.67039	0.0483268
Brain	FTMres	Up	161075	Transport of vitamins, nucleosides, and related molecules	24	5.4694	0.0205479
Liver	ML	Down	106114	Triglyceride Biosynthesis	36	9.28985	0.0223043
Liver	FTM	Down	106114	Triglyceride Biosynthesis	36	8.52255	0.00225499
Liver	FTMres	Down	106114	Triglyceride Biosynthesis	36	14.368	0.0011825
Kidney	ML	Down	106114	Triglyceride Biosynthesis	36	9.68949	0.00544749
Kidney	FTM	Down	106114	Triglyceride Biosynthesis	36	9.75501	8.49998e-05
Kidney	FTMres	Down	106114	Triglyceride Biosynthesis	36	9.74337	0.00455749
Brain	FTM	Down	106114	Triglyceride Biosynthesis	36	5.80491	0.0441913
Brain	MLres	Down	106114	Triglyceride Biosynthesis	36	11.7799	0.0135973
Brain	FTMres	Down	106114	Triglyceride Biosynthesis	36	8.72618	0.0440496
Liver	ML	Down	105980	tRNA Aminoacylation	40	11.1334	0.00812998
Liver	FTM	Down	105980	tRNA Aminoacylation	40	8.76949	0.00369249
Kidney	MLres	Down	105980	tRNA Aminoacylation	40	12.0832	0.00974748
Kidney	FTMres	Down	105980	tRNA Aminoacylation	40	9.55976	0.0156
Brain	MLres	Down	105980	tRNA Aminoacylation	40	12.1756	0.0243999
Brain	FTMres	Down	105980	tRNA Aminoacylation	40	10.1736	0.0203399
Liver	FTMres	Down	83094	Type II diabetes mellitus	35	11.2313	0.0205879
Kidney	ML	Down	83094	Type II diabetes mellitus	33	7.26658	0.044408
Kidney	FTM	Down	83094	Type II diabetes mellitus	33	5.68239	0.0456178
Brain	FTMres	Up	83094	Type II diabetes mellitus	33	7.21447	0.0147617
Liver	FTM	Up	198918	Type II interferon signaling (IFNG)	29	7.59363	0.0318811
Kidney	ML	Up	198918	Type II interferon signaling (IFNG)	28	14.349	0.000814998
Kidney	FTM	Up	198918	Type II interferon signaling (IFNG)	28	9.18435	0.000259999
Kidney	MLres	Up	198918	Type II interferon signaling (IFNG)	28	14.0259	0.00269749
Kidney	FTMres	Up	198918	Type II interferon signaling (IFNG)	28	9.15624	0.0015925
Brain	ML	Up	198918	Type II interferon signaling (IFNG)	27	12.6814	7.99998e-05
Brain	FTM	Up	198918	Type II interferon signaling (IFNG)	27	8.58587	9.99998e-06
Liver	ML	Down	83056	Ubiquitin mediated proteolysis	101	23.5802	0.00391249
Liver	FTM	Down	83056	Ubiquitin mediated proteolysis	101	15.3974	0.0219651
Kidney	ML	Down	83056	Ubiquitin mediated proteolysis	99	21.1162	0.00378749
Kidney	FTM	Down	83056	Ubiquitin mediated proteolysis	99	14.9098	0.0254399
Brain	ML	Down	83056	Ubiquitin mediated proteolysis	99	20.0383	0.0012975
Liver	ML	Down	105796	Ubiquitin-dependent degradation of Cyclin D*	37	9.83476	0.0162064
Liver	FTM	Down	105796	Ubiquitin-dependent degradation of Cyclin D*	37	8.98651	0.00147
Kidney	MLres	Down	105796	Ubiquitin-dependent degradation of Cyclin D*	37	12.0175	0.00517499
Kidney	FTMres	Down	105796	Ubiquitin-dependent degradation of Cyclin D*	37	11.4907	0.000459999
Brain	MLres	Down	105796	Ubiquitin-dependent degradation of Cyclin D*	37	11.4879	0.0231772
Brain	FTMres	Down	105796	Ubiquitin-dependent degradation of Cyclin D*	37	9.9609	0.0120075
Liver	ML	Up	169353	Validated targets of C-MYC transcriptional repression	49	22.4654	0.000289999
Liver	FTM	Up	169353	Validated targets of C-MYC transcriptional repression	49	15.7137	0.000269999
Kidney	ML	Up	169353	Validated targets of C-MYC transcriptional repression	48	16.6586	0.0349664
Kidney	FTM	Up	169353	Validated targets of C-MYC transcriptional repression	48	10.6072	0.01269
Kidney	MLres	Up	169353	Validated targets of C-MYC transcriptional repression	48	21.895	0.000974998
Kidney	FTMres	Up	169353	Validated targets of C-MYC transcriptional repression	48	14.9425	0.000207499
Brain	ML	Up	169353	Validated targets of C-MYC transcriptional repression	48	14.9885	0.00738498
Brain	FTM	Up	169353	Validated targets of C-MYC transcriptional repression	48	8.40949	0.0223869
Liver	ML	Down	82952	Valine, leucine and isoleucine degradation	41	11.0867	0.010225
Liver	FTM	Down	82952	Valine, leucine and isoleucine degradation	41	8.21435	0.00900748
Liver	MLres	Down	82952	Valine, leucine and isoleucine degradation	41	27.2275	4.99999e-06
Liver	FTMres	Down	82952	Valine, leucine and isoleucine degradation	41	20.6366	2.49999e-06
Kidney	ML	Down	82952	Valine, leucine and isoleucine degradation	41	11.4355	0.00207999
Kidney	FTM	Down	82952	Valine, leucine and isoleucine degradation	41	8.73957	0.00246999
Kidney	MLres	Up	82952	Valine, leucine and isoleucine degradation	41	14.9512	0.032456
Brain	FTM	Down	82952	Valine, leucine and isoleucine degradation	41	7.23871	0.01231
Brain	FTMres	Down	82952	Valine, leucine and isoleucine degradation	41	9.70148	0.0457269
Liver	ML	Up	106077	Viral mRNA Translation	26	20.0161	4.99999e-06
Liver	FTM	Up	106077	Viral mRNA Translation	26	11.3716	5.49999e-05
Liver	MLres	Up	106077	Viral mRNA Translation	26	17.2429	2.26967e-09
Liver	FTMres	Up	106077	Viral mRNA Translation	26	10.5771	0.000254999
Kidney	ML	Up	106077	Viral mRNA Translation	26	18.6465	2.49999e-06
Kidney	FTM	Up	106077	Viral mRNA Translation	26	7.07357	0.00608248
Kidney	MLres	Down	106077	Viral mRNA Translation	26	8.9114	0.00900498
Kidney	FTMres	Down	106077	Viral mRNA Translation	26	10.3437	4.24999e-05
Brain	ML	Up	106077	Viral mRNA Translation	26	11.5652	0.000247499
Brain	FTM	Up	106077	Viral mRNA Translation	26	4.99463	0.0299292
Brain	MLres	Up	106077	Viral mRNA Translation	26	9.28252	0.0159687
Liver	ML	Up	920974	Vitamin B12 Metabolism	12	6.62285	0.00925998
Liver	FTM	Up	920974	Vitamin B12 Metabolism	12	4.00986	0.0251499
Liver	MLres	Down	920974	Vitamin B12 Metabolism	12	6.61208	0.0225042
Liver	FTMres	Down	920974	Vitamin B12 Metabolism	12	4.40295	0.0497995
Kidney	ML	Up	920974	Vitamin B12 Metabolism	11	6.10005	0.0104825
Kidney	FTM	Up	920974	Vitamin B12 Metabolism	11	3.20697	0.0294881
Kidney	MLres	Up	920974	Vitamin B12 Metabolism	11	5.89918	0.0200079
Kidney	FTMres	Up	920974	Vitamin B12 Metabolism	11	3.4323	0.0326623
Brain	ML	Up	920974	Vitamin B12 Metabolism	11	4.40857	0.0232317
Brain	MLres	Down	920974	Vitamin B12 Metabolism	11	5.03401	0.01199
Brain	FTMres	Down	920974	Vitamin B12 Metabolism	11	4.64144	0.00366249
Liver	ML	Down	106026	Vpu mediated degradation of CD4	37	9.93656	0.0145771
Liver	FTM	Down	106026	Vpu mediated degradation of CD4	37	9.24556	0.0010125
Kidney	MLres	Down	106026	Vpu mediated degradation of CD4	37	10.2484	0.0295469
Kidney	FTMres	Down	106026	Vpu mediated degradation of CD4	37	10.2643	0.00292749
Brain	FTMres	Down	106026	Vpu mediated degradation of CD4	37	9.16777	0.0327435
