# Supplementary material for: Large‐scale across species transcriptomic analysis identifies genetic selection signatures associated with longevity in mammals
Source: EMBO J. 2023 Jul 10;42(17):e112740. doi: 10.15252/embj.2022112740 (PMC10476176; doi:10.15252/embj.2022112740)
Supplement: Supplementary file 16 — Dataset EV9 [file EMBJ-42-e112740-s013.xlsx]

## Sheet: Sheet 1
Dataset EV9. Genes under relax and intensified selection in long-lived animals estimated with RELAX.
1 Relaxation parameters. 2 Three ω parameters and the relative proportion of sites in reference branch. 3 Three ω parameters and the relative proportion of sites in foreground branch.
Gene_ID	Branch	K1	LRT	P	R_omega02	R_omega0_prop2	R_omega12	R_omega1_prop2	R_omega22	R_omega2_prop2	T_omega03	T_omega0_prop3	T_omega13	T_omega1_prop3	T_omega23	T_omega2_prop3
ENSG00000000003	Foreground	0.462754	2.58292	0.108022	0	0.021556	0	0.816122	2.72236	0.162322	0	0.021556	0	0.816122	1.58954	0.162322
ENSG00000000005	Foreground	2.97124e-10	36.8488	1.27652e-09	0	0.00499974	0	0.708202	2.68018	0.286798	0	0.00499974	0	0.708202	1	0.286798
ENSG00000000419	Foreground	1.9425	33.1476	8.54229e-09	0.00019517	0.474101	0.0825576	0.442593	3.09144	0.0833059	6.22497e-08	0.474101	0.0078669	0.442593	8.95644	0.0833059
ENSG00000000457	Foreground	2.1784	41.6143	1.11178e-10	0.00060461	0.33849	0.037809	0.488777	1.55169	0.172732	9.74472e-08	0.33849	0.000796959	0.488777	2.60405	0.172732
ENSG00000000460	Foreground	0.980857	0.152266	0.696379	0.00126529	0.436889	0.210841	0.460583	2.60969	0.102528	0.00143768	0.436889	0.217218	0.460583	2.56221	0.102528
ENSG00000000938	Foreground	2.01648	20.5592	5.78141e-06	0.0181267	0.743827	0.0261025	0.188353	2.40554	0.0678199	0.000307561	0.743827	0.000641605	0.188353	5.87094	0.0678199
ENSG00000000971	Foreground	1.25521	30.4872	3.36075e-08	0	0.141091	0.122887	0.682611	5.66416	0.176298	0	0.141091	0.0719677	0.682611	8.81746	0.176298
ENSG00000001036	Foreground	2.58204	255.126	0	0.00391416	0.775847	0.962628	0.153859	5.79582	0.0702945	6.08273e-07	0.775847	0.906335	0.153859	93.4099	0.0702945
ENSG00000001084	Foreground	1.72417	91.4542	0	0	0.429415	0.0316411	0.509989	4.34372	0.0605962	0	0.429415	0.00259525	0.509989	12.583	0.0605962
ENSG00000001167	Foreground	4.26064	207.475	0	0.000422007	0.450657	0.0252169	0.510415	4.7813	0.0389277	4.18506e-15	0.450657	1.54948e-07	0.510415	785.78	0.0389277
ENSG00000001460	Foreground	2.20319	16.3625	5.23109e-05	0	0.169518	0.0138203	0.597222	2.38525	0.23326	0	0.169518	8.00225e-05	0.597222	6.78856	0.23326
ENSG00000001461	Foreground	2.19206	92.5503	0	1.96465e-05	0.443573	0.0361755	0.467814	2.03254	0.088613	4.81486e-11	0.443573	0.000691757	0.467814	4.73412	0.088613
ENSG00000001497	Foreground	2.13395	210.046	0	0.0070798	0.360141	0.137008	0.513493	4.7236	0.126367	2.58257e-05	0.360141	0.0143834	0.513493	27.4704	0.126367
ENSG00000001561	Foreground	1	-0.000120839	1	0	0.764293	1	0.234418	868.94	0.0012891	0	0.764293	1	0.234418	868.94	0.0012891
ENSG00000001617	Foreground	8.99421	431.622	0	7.11687e-05	0.496789	0.015591	0.459072	1.69824	0.0441391	4.95011e-38	0.496789	5.57609e-17	0.459072	117.129	0.0441391
ENSG00000001629	Foreground	1.72841e-13	293.555	0	0	0.221776	0.0115346	0.558973	1.90317	0.219252	0	0.221776	1	0.558973	1	0.219252
ENSG00000001630	Foreground	2.27438	102.526	0	0	0.443001	0.0286342	0.455489	2.42536	0.101509	0	0.443001	0.000309292	0.455489	7.50113	0.101509
ENSG00000001631	Foreground	4.47273	323.64	0	0.00935463	0.743813	0.996948	0	1.61751	0.256187	8.41282e-10	0.743813	0.986423	0	8.59234	0.256187
ENSG00000002016	Foreground	11.2428	89.1847	0	0.000523169	0.240034	0.0190965	0.535909	1.14744	0.224057	1.28318e-37	0.240034	4.71057e-20	0.535909	4.69381	0.224057
ENSG00000002330	Foreground	1.30029	1.3376	0.247458	0	0.3309	0.0779881	0.518313	1.94829	0.150787	0	0.3309	0.0362503	0.518313	2.38032	0.150787
ENSG00000002549	Foreground	1.53807	40.4522	2.01481e-10	0.00188058	0.800871	0.585605	0.189447	27.2953	0.00968221	6.42201e-05	0.800871	0.439097	0.189447	161.735	0.00968221
ENSG00000002586	Foreground	1.49417	5.4653	0.0193978	0	0.580291	0.160392	0.353291	6.16038	0.0664178	0	0.580291	0.0649241	0.353291	15.129	0.0664178
ENSG00000002587	Foreground	7.92776e-14	75.9865	0	0	0.675241	0.155069	0.311282	2.92674	0.0134772	0	0.675241	1	0.311282	1	0.0134772
ENSG00000002745	Foreground	0.241048	24.8912	6.06586e-07	1.79063e-05	0.697128	1	0.0109165	1.17466	0.291956	0.0717375	0.697128	1	0.0109165	1.03957	0.291956
ENSG00000002746	Foreground	1.1878	6.52051	0.0106637	1.97326e-05	0.356955	0.0304274	0.584004	7.39142	0.0590417	2.57989e-06	0.356955	0.0157912	0.584004	10.7616	0.0590417
ENSG00000002822	Foreground	16.5216	82.6375	0	8.30648e-05	0.4196	0.0398776	0.387871	1.1018	0.192528	3.82194e-68	0.4196	7.61746e-24	0.387871	4.96117	0.192528
ENSG00000002834	Foreground	0.524141	16.5203	4.81329e-05	6.91884e-06	0.411236	0.00551955	0.466424	1	0.12234	0.00197447	0.411236	0.0655299	0.466424	1	0.12234
ENSG00000002919	Foreground	2.18928e-14	22.6985	1.89516e-06	0	0.473876	0.11648	0.488756	2.17445	0.0373676	0	0.473876	1	0.488756	1	0.0373676
ENSG00000002933	Foreground	1.01878e-10	13.0951	0.000296076	0	0.435586	0.497416	0.499069	4.87759	0.0653456	0	0.435586	1	0.499069	1	0.0653456
ENSG00000003056	Foreground	2.0791	41.5519	1.14784e-10	0.000243912	0.515302	0.185882	0.452995	3.7198	0.0317029	3.08095e-08	0.515302	0.0302462	0.452995	15.3521	0.0317029
ENSG00000003096	Foreground	0.876801	6.34164	0.0117936	9.12007e-06	0.580182	0.0979153	0.408169	5.03943	0.0116486	3.80998e-05	0.580182	0.13037	0.408169	4.12904	0.0116486
ENSG00000003137	Foreground	4.23808	132.943	0	6.79985e-05	0.548408	0.0222424	0.426658	2.64022	0.0249338	2.17674e-18	0.548408	9.89079e-08	0.426658	61.2274	0.0249338
ENSG00000003147	Foreground	9.90993	753.184	0	6.42599e-05	0.279426	0.00854526	0.527335	1.46762	0.193239	2.86397e-42	0.279426	3.18815e-21	0.527335	44.7845	0.193239
ENSG00000003249	Foreground	1.11912	0.278632	0.597599	0.0238346	0.628422	0.0279283	0.220275	1.09411	0.151303	0.0152719	0.628422	0.018236	0.220275	1.1059	0.151303
ENSG00000003393	Foreground	2.52319	413.269	0	4.58038e-05	0.274526	0.0123966	0.568496	2.22023	0.156979	1.12622e-11	0.274526	1.5454e-05	0.568496	7.48216	0.156979
ENSG00000003400	Foreground	2.15699	69.4583	1.11022e-16	0.00575526	0.541331	1	0.395487	17.8207	0.0631823	1.47394e-05	0.541331	1	0.395487	499.153	0.0631823
ENSG00000003402	Foreground	2.71754	24.5996	7.05673e-07	0	0.199003	0.00121562	0.410617	1.37556	0.39038	0	0.199003	1.19622e-08	0.410617	2.37863	0.39038
ENSG00000003436	Foreground	1.17839	1.01462	0.313799	0.00159862	0.378462	0.046397	0.403662	2.82178	0.217876	0.000506891	0.378462	0.0268289	0.403662	3.39542	0.217876
ENSG00000003509	Foreground	2.8499	213.978	0	0	0.332953	0.0837732	0.554057	2.51331	0.11299	0	0.332953	0.000853005	0.554057	13.825	0.11299
ENSG00000003756	Foreground	4.88453e-10	30.6513	3.08824e-08	0	0.163041	0	0.754157	1.93762	0.0828021	0	0.163041	0	0.754157	1	0.0828021
ENSG00000003987	Foreground	5.49875e-14	239.289	0	0	0.569394	0.0221092	0.303667	1.06774	0.126939	0	0.569394	1	0.303667	1	0.126939
ENSG00000003989	Foreground	1.93992	64.3302	9.99201e-16	0	0.335083	0.0249178	0.549176	1.80437	0.11574	0	0.335083	0.000775099	0.549176	3.14231	0.11574
ENSG00000004059	Foreground	0.783632	6.94583	0.00840147	3.41643e-05	0.787892	0.0679071	0.209954	252.285	0.00215359	0.000316201	0.787892	0.121521	0.209954	76.2429	0.00215359
ENSG00000004139	Foreground	2.39162	105.097	0	0.000855331	0.501556	0.0399934	0.436259	1.95203	0.0621846	4.60081e-08	0.501556	0.000453407	0.436259	4.95144	0.0621846
ENSG00000004142	Foreground	2.00048	68.9387	1.11022e-16	0	0.10289	0.0113646	0.86657	10.1208	0.0305399	0	0.10289	0.000128876	0.86657	102.544	0.0305399
ENSG00000004399	Foreground	2.02891e-13	211.681	0	0	0.482365	0.0146643	0.427143	1.36826	0.0904922	0	0.482365	1	0.427143	1	0.0904922
ENSG00000004455	Foreground	1.11943e-12	8.92664	0.00281042	0	0.14642	0	0.740629	1.70577	0.112951	0	0.14642	0	0.740629	1	0.112951
ENSG00000004468	Foreground	1.57768	10.8492	0.000988362	0.000913205	0.429442	0.13159	0.375178	3.03254	0.19538	1.6023e-05	0.429442	0.0407771	0.375178	5.75622	0.19538
ENSG00000004478	Foreground	2.97404	72.1846	0	0.0227485	0.870548	0.996622	0.115036	7.18098	0.0144159	1.29869e-05	0.870548	0.989988	0.115036	351.826	0.0144159
ENSG00000004487	Foreground	2.53599	65.8926	4.44089e-16	0	0.253895	0.000920005	0.635245	1.71248	0.11086	0	0.253895	1.99613e-08	0.635245	3.91269	0.11086
ENSG00000004534	Foreground	2.78981	580.318	0	0.000164354	0.255091	0.0700591	0.575748	2.83203	0.169161	2.77168e-11	0.255091	0.000601264	0.575748	18.2503	0.169161
ENSG00000004660	Foreground	2.28699	68.9727	1.11022e-16	0.00893294	0.761022	0.012438	0.144879	2.32172	0.094099	2.06042e-05	0.761022	4.3926e-05	0.144879	6.86436	0.094099
ENSG00000004700	Foreground	2.19783	87.075	0	0.000750969	0.422686	0.0716823	0.447136	2.35848	0.130178	1.35874e-07	0.422686	0.00305061	0.447136	6.5915	0.130178
ENSG00000004766	Foreground	5.8722e-14	40.8897	1.61065e-10	0	0.324343	0.0221846	0.487654	1.44801	0.188003	0	0.324343	1	0.487654	1	0.188003
ENSG00000004776	Foreground	15.7877	7.75247	0.00536391	1.13199e-05	0.542452	0.0287097	0.357716	1.03788	0.0998322	8.15482e-79	0.542452	4.52662e-25	0.357716	1.79844	0.0998322
ENSG00000004777	Foreground	4.18209	475.579	0	0	0.34767	0.0113082	0.534786	3.31798	0.117544	0	0.34767	7.22964e-09	0.534786	150.78	0.117544
ENSG00000004779	Foreground	1.9561	29.4871	5.62914e-08	0	0.428682	0.00208538	0.469037	3.21125	0.102281	0	0.428682	5.70224e-06	0.469037	9.7973	0.102281
ENSG00000004799	Foreground	1.16406	2.50483	0.113498	0.000479865	0.857281	0.784984	0.138596	56.7859	0.00412217	0.000136972	0.857281	0.754417	0.138596	110.163	0.00412217
ENSG00000004838	Foreground	1.17663	2.69259	0.100816	0.000790263	0.392788	0.0343912	0.464244	1.73254	0.142968	0.000223787	0.392788	0.0189646	0.464244	1.90916	0.142968
ENSG00000004848	Foreground	1.39222	13.3468	0.000258857	0	0.331103	0.004651	0.504205	1.44565	0.164692	0	0.331103	0.000565874	0.504205	1.67048	0.164692
ENSG00000004864	Foreground	2.51442	117.388	0	0.0212781	0.074659	0.0242532	0.900966	6.05119	0.0243747	6.24765e-05	0.074659	8.6821e-05	0.900966	92.4437	0.0243747
ENSG00000004866	Foreground	1.83925	78.1658	0	0	0.882041	0.295211	0.0841817	6.35717	0.0337775	0	0.882041	0.106033	0.0841817	30.0195	0.0337775
ENSG00000004897	Foreground	2.08159	303.439	0	0.0002294	0.409334	0.0376573	0.430833	5.44518	0.159833	2.65621e-08	0.409334	0.0010852	0.430833	34.0466	0.159833
ENSG00000004939	Foreground	1.48133	1.49338	0.221692	0.000568459	0.480559	0.0242125	0.393382	2.05472	0.126058	1.5582e-05	0.480559	0.00403852	0.393382	2.90597	0.126058
ENSG00000004948	Foreground	15.4916	76.1043	0	0.000649768	0.716164	0.816749	0.256724	1.17099	0.0271115	4.21133e-50	0.716164	0.0434616	0.256724	11.5344	0.0271115
ENSG00000004961	Foreground	2.12795	11.4879	0.000700519	7.25436e-05	0.203268	0.0196833	0.699794	1.708	0.0969388	1.5544e-09	0.203268	0.000234382	0.699794	3.1241	0.0969388
ENSG00000004975	Foreground	3.43874	62.3205	2.88658e-15	1.5915e-05	0.425902	0.000576745	0.466952	1.35253	0.107146	3.16428e-17	0.425902	7.27578e-12	0.466952	2.82475	0.107146
ENSG00000005007	Foreground	3.06494e-14	1054.14	0	0	0.698121	0.00943204	0.291235	3.36799	0.0106435	0	0.698121	1	0.291235	1	0.0106435
ENSG00000005020	Foreground	12.5094	70.4309	0	0.00221004	0.68423	0.820738	0.162316	1.21452	0.153453	6.02526e-34	0.68423	0.0844789	0.162316	11.3728	0.153453
ENSG00000005022	Foreground	0.761569	0.804108	0.369868	0	0.677737	0.00512733	0.293253	2.30705	0.0290098	0	0.677737	0.018027	0.293253	1.89013	0.0290098
ENSG00000005059	Foreground	2.29253	81.5663	0	0	0.204018	0.0720191	0.626039	2.42506	0.169943	0	0.204018	0.00240253	0.626039	7.62052	0.169943
ENSG00000005073	Foreground	4.80843	29.9604	4.4096e-08	9.40581e-05	0.314209	0.0179691	0.484677	2.04891	0.201115	4.34879e-20	0.314209	4.04596e-09	0.484677	31.4729	0.201115
ENSG00000005100	Foreground	49.0458	195.422	0	0.000157668	0.457142	0.00866948	0.383449	1.03145	0.159409	3.27692e-187	0.457142	7.36721e-102	0.383449	4.56627	0.159409
ENSG00000005108	Foreground	1.62157	164.712	0	0.00106525	0.221728	0.0434346	0.616108	2.56496	0.162164	1.51284e-05	0.221728	0.00618232	0.616108	4.60633	0.162164
ENSG00000005156	Foreground	11.357	1016.36	0	0	0.257994	0.00119375	0.619558	1.30757	0.122448	6.34611e-34	0.619558	0	0.257994	21.0226	0.122448
ENSG00000005175	Foreground	2.19096	91.8356	0	0.000237334	0.421843	0.0886218	0.395589	2.16786	0.182568	1.14431e-08	0.421843	0.00494423	0.395589	5.44794	0.182568
ENSG00000005187	Foreground	3.47064	118.742	0	0	0.198229	0	0.610914	1.6012	0.190857	0	0.198229	0	0.610914	5.12339	0.190857
ENSG00000005189	Foreground	1.84546	128.344	0	0.00156594	0.384759	0.20767	0.514	4.52197	0.101241	6.65361e-06	0.384759	0.0549841	0.514	16.1951	0.101241
ENSG00000005194	Foreground	1.98389	11.0414	0.000890975	0	0.152664	0.0186543	0.612063	1.47252	0.235273	0	0.152664	0.000371031	0.612063	2.15484	0.235273
ENSG00000005206	Foreground	0.501746	2.49719	0.11405	0	0.511167	0.00094807	0.321235	1	0.167598	0	0.511167	0.0304187	0.321235	1	0.167598
ENSG00000005238	Foreground	0.0711305	17.023	3.69305e-05	1.57183e-27	0.504124	0.774339	0.495271	1977.82	0.000605349	0.0124007	0.504124	0.981973	0.495271	1.71577	0.000605349
ENSG00000005243	Foreground	2.16789	18.6956	1.53336e-05	0	0.709729	0.0263174	0.166237	2.27302	0.124033	0	0.709729	0.00037607	0.166237	5.93028	0.124033
ENSG00000005302	Foreground	2.24108	191.816	0	6.72372e-05	0.379645	0.0430213	0.533674	3.86806	0.0866804	4.4602e-10	0.379645	0.000866923	0.533674	20.7308	0.0866804
ENSG00000005339	Foreground	4.93071	436.245	0	0.000178825	0.349505	0.0202194	0.38219	1.31566	0.268305	3.32517e-19	0.349505	4.42835e-09	0.38219	3.8678	0.268305
ENSG00000005379	Foreground	0.905896	1.4274	0.232189	0.00905293	0.602594	0.557377	0.381866	35.9262	0.0155405	0.014095	0.602594	0.588895	0.381866	25.6473	0.0155405
ENSG00000005381	Foreground	1.07101	1.69895	0.192425	0.000723003	0.587626	0.188252	0.393386	27.6554	0.0189876	0.000432628	0.587626	0.167201	0.393386	35.0072	0.0189876
ENSG00000005421	Foreground	0.708394	4.62312	0.0315439	0.0583309	0.834041	1	0.131695	7.36572	0.0342642	0.133589	0.834041	1	0.131695	4.11462	0.0342642
ENSG00000005436	Foreground	1.77191	101.136	0	0.000794204	0.332912	0.16285	0.402198	3.71936	0.26489	3.21337e-06	0.332912	0.0401198	0.402198	10.2522	0.26489
ENSG00000005448	Foreground	25.6726	50.3506	1.28586e-12	0.0010688	0.434906	0.057122	0.371307	1.03881	0.193787	5.29511e-77	0.434906	1.21297e-32	0.371307	2.65812	0.193787
ENSG00000005469	Foreground	1.8277	42.591	6.74698e-11	0	0.296146	0.0241449	0.510663	2.32807	0.19319	0	0.296146	0.00110735	0.510663	4.68555	0.19319
ENSG00000005471	Foreground	1.24073	33.4942	7.14761e-09	0	0.288239	0.0738645	0.66673	7.91679	0.0450305	0	0.288239	0.0394484	0.66673	13.0275	0.0450305
ENSG00000005483	Foreground	7.36925	767.43	0	0.000229344	0.347535	0.0108854	0.449866	2.27664	0.202599	1.51189e-27	0.347535	3.41208e-15	0.449866	429.529	0.202599
ENSG00000005486	Foreground	4.94109e-14	51.3653	7.66831e-13	0	0.429964	0.0372629	0.313901	1	0.256134	0	0.429964	1	0.313901	1	0.256134
ENSG00000005513	Foreground	28.1877	148.225	0	3.76913e-06	0.349255	0.00823874	0.552511	1.0663	0.0982339	1.30763e-153	0.349255	1.78991e-59	0.552511	6.10795	0.0982339
ENSG00000005810	Foreground	2.27826	576.668	0	0.00104608	0.290926	0.03394	0.508777	1.82182	0.200297	1.62106e-07	0.290926	0.000449349	0.508777	3.92192	0.200297
ENSG00000005812	Foreground	2.42772e-14	33.9435	5.67368e-09	0	0.650713	0.0358742	0.325588	3.34649	0.023699	0	0.650713	1	0.325588	1	0.023699
ENSG00000005844	Foreground	2.65304	300.579	0	0.00030094	0.300257	0.0605304	0.482573	1.91864	0.21717	4.5423e-10	0.300257	0.000586856	0.482573	5.63371	0.21717
ENSG00000005882	Foreground	7.66641	234.797	0	0	0.0839121	0	0.87648	1.93819	0.0396079	0	0.0839121	0	0.87648	159.701	0.0396079
ENSG00000005884	Foreground	1.64311	113.582	0	0.00195135	0.349913	0.109644	0.615993	7.00268	0.0340943	3.5296e-05	0.349913	0.02646	0.615993	24.4828	0.0340943
ENSG00000005889	Foreground	3.73645	120.986	0	0	0.403497	0.0103942	0.45006	1.41957	0.146444	0	0.403497	3.88905e-08	0.45006	3.70278	0.146444
ENSG00000005893	Foreground	1.504	39.1518	3.92094e-10	0	0.668575	1	0.305916	29.6553	0.0255093	0	0.668575	1	0.305916	163.695	0.0255093
ENSG00000005961	Foreground	1.53225	35.9691	2.00473e-09	6.41313e-06	0.201759	0.0375634	0.601469	2.26993	0.196772	1.10441e-08	0.201759	0.00654911	0.601469	3.51157	0.196772
ENSG00000005981	Foreground	0.125497	104.076	0	0	0.412954	0.012196	0.511324	1.25973	0.0757224	0	0.412954	0.575209	0.511324	1.0294	0.0757224
ENSG00000006007	Foreground	3.91783	121.12	0	0	0.304107	0.00119096	0.48461	1.5572	0.211283	0	0.304107	3.49832e-12	0.48461	5.66991	0.211283
ENSG00000006015	Foreground	1.63269	4.24876	0.039279	0	0.410051	0.0681644	0.443309	1.94347	0.14664	0	0.410051	0.0124612	0.443309	2.95908	0.14664
ENSG00000006016	Foreground	5.29076	106.499	0	3.59479e-05	0.397929	0.0107464	0.505659	1.52928	0.0964125	3.06286e-24	0.397929	3.83602e-11	0.505659	9.46403	0.0964125
ENSG00000006025	Foreground	1.32966	36.5134	1.51621e-09	0.000434633	0.589939	0.0627635	0.382934	6.10841	0.027127	3.38736e-05	0.589939	0.0251979	0.382934	11.0921	0.027127
ENSG00000006042	Foreground	3.75546e-13	76.5715	0	0	0.432718	0.0261476	0.565862	10.4106	0.00141959	0	0.432718	1	0.565862	1	0.00141959
ENSG00000006062	Foreground	1.4054	12.0646	0.000513893	0	0.263819	0.00690852	0.528516	1.44217	0.207665	0	0.263819	0.000919316	0.528516	1.67295	0.207665
ENSG00000006071	Foreground	8.19342e-11	264.776	0	0	0.655227	0.0327003	0.209465	1.36457	0.135308	0	0.655227	1	0.209465	1	0.135308
ENSG00000006116	Foreground	1.76668	0.862072	0.353159	3.35739e-06	0.58793	0.0212703	0.334814	1.49322	0.0772557	2.13397e-10	0.58793	0.00111099	0.334814	2.03059	0.0772557
ENSG00000006118	Foreground	1.03038	2.12206	0.145191	0.000471248	0.286928	0.0211851	0.524541	1.55829	0.188531	0.000373407	0.286928	0.0188441	0.524541	1.57944	0.188531
ENSG00000006125	Foreground	2.24921	144.647	0	0	0.221261	0.00855314	0.762709	8.69846	0.0160297	0	0.221261	2.23315e-05	0.762709	129.719	0.0160297
ENSG00000006128	Foreground	2.06378	21.7367	3.12752e-06	0.00444306	0.734729	0.129946	0.0991208	4.24069	0.166151	1.39745e-05	0.734729	0.0148253	0.0991208	19.7192	0.166151
ENSG00000006194	Foreground	2.68081	236.724	0	6.06577e-05	0.193507	0.0662622	0.66189	3.39729	0.144602	4.9511e-12	0.193507	0.000691885	0.66189	26.538	0.144602
ENSG00000006210	Foreground	0	1.92441	0.165371	0.00173213	0.210134	0.159492	0.415954	1.2698	0.373912	1	0.373912	1	0.415954	1	0.210134
ENSG00000006282	Foreground	1.01614	0.327556	0.567102	0.000135655	0.230507	0.00803473	0.613506	1.30738	0.155987	0.00011749	0.230507	0.00743277	0.613506	1.31305	0.155987
ENSG00000006283	Foreground	0.751922	12.5829	0.000389296	4.12953e-06	0.164306	0.000575086	0.63158	1.29891	0.204113	8.94488e-05	0.164306	0.00366075	0.63158	1.21731	0.204113
ENSG00000006377	Foreground	3.55044	81.6101	0	0	0.745443	0.0632557	0.205217	5.22844	0.0493405	0	0.745443	5.53828e-05	0.205217	355.253	0.0493405
ENSG00000006432	Foreground	1.23335e-13	798.836	0	0	0.332499	0.0100487	0.501328	1.53009	0.166174	0	0.332499	1	0.501328	1	0.166174
ENSG00000006451	Foreground	0.669954	2.71068	0.0996787	0	0.261507	0.0111531	0.691103	1.73933	0.0473906	0	0.261507	0.0491864	0.691103	1.44892	0.0473906
ENSG00000006453	Foreground	4.47287	357.726	0	0.000362562	0.482807	0.0474688	0.453812	2.95793	0.0633805	4.079e-16	0.482807	1.20155e-06	0.453812	127.84	0.0633805
ENSG00000006459	Foreground	1.86359	216.968	0	0	0.312733	0.0424506	0.520126	4.49267	0.167141	0	0.312733	0.00277296	0.520126	16.4437	0.167141
ENSG00000006468	Foreground	1.71017	4.27937	0.0385776	0	0.200473	0.026054	0.729622	3.73885	0.0699041	0	0.200473	0.00195379	0.729622	9.53847	0.0699041
ENSG00000006530	Foreground	2.91003	142.921	0	0.000439481	0.440885	0.060063	0.434885	2.92777	0.12423	1.70153e-10	0.440885	0.000279064	0.434885	22.7844	0.12423
ENSG00000006534	Foreground	21.8269	62.7584	2.33147e-15	0.00759793	0.627712	0.0139668	0.18189	1.04682	0.190398	5.52251e-47	0.627712	3.25967e-41	0.18189	2.71501	0.190398
ENSG00000006555	Foreground	2.5023	100.051	0	9.0508e-05	0.318491	0.041017	0.457748	1.5785	0.223761	7.62836e-11	0.318491	0.00033824	0.457748	3.13379	0.223761
ENSG00000006576	Foreground	2.35785	158.802	0	0.00543184	0.195984	0.00939602	0.664342	2.98367	0.139674	4.56401e-06	0.195984	1.66153e-05	0.664342	13.1641	0.139674
ENSG00000006607	Foreground	1	1.45519e-11	0.999997	0.000830606	0.479456	0.173484	0.462312	4.80988	0.0582326	0.000830606	0.479456	0.173484	0.462312	4.80988	0.0582326
ENSG00000006611	Foreground	1.00806	0.036814	0.847844	0.000103512	0.282185	0.013484	0.574754	1.9691	0.143061	9.61331e-05	0.282185	0.013024	0.574754	1.97988	0.143061
ENSG00000006625	Foreground	3.35926	13.7261	0.000211491	0	0.284734	0.0442386	0.497884	1.3666	0.217383	0	0.284734	2.8242e-05	0.497884	2.85534	0.217383
ENSG00000006634	Foreground	1.64044	81.6133	0	0	0.364289	0.0961323	0.4468	4.13658	0.188911	0	0.364289	0.0214515	0.4468	10.2698	0.188911
ENSG00000006638	Foreground	1.15144	2.64005	0.1042	0.000100587	0.348618	0.0130059	0.498315	1.10882	0.153068	2.49564e-05	0.348618	0.00673836	0.498315	1.1263	0.153068
ENSG00000006652	Foreground	2.3663	142.692	0	0	0.530923	0.000484592	0.409679	3.04676	0.0593978	0	0.530923	1.43421e-08	0.409679	13.9606	0.0593978
ENSG00000006695	Foreground	2.67879	189.935	0	0	0.322605	0.0792758	0.573304	2.176	0.104091	0	0.322605	0.00112469	0.573304	8.0263	0.104091
ENSG00000006704	Foreground	2.25083	266.617	0	8.38978e-05	0.264846	0.043467	0.672754	3.89091	0.0624003	6.68407e-10	0.264846	0.000860448	0.672754	21.2866	0.0624003
ENSG00000006712	Foreground	2.99189e-14	172.392	0	0	0.673695	0.0277056	0.294212	2.99971	0.0320933	0	0.673695	1	0.294212	1	0.0320933
ENSG00000006715	Foreground	1.50983	35.7928	2.19455e-09	0	0.18758	0.0185757	0.776038	6.36508	0.0363818	0	0.18758	0.00243442	0.776038	16.3535	0.0363818
ENSG00000006740	Foreground	50	361.869	0	0	0.237476	0.022283	0.676958	1.08162	0.0855664	0	0.237476	2.50401e-83	0.676958	50.5608	0.0855664
ENSG00000006744	Foreground	3.66506	412.204	0	8.47701e-05	0.216182	0.00814574	0.628205	2.06567	0.155613	1.1934e-15	0.216182	2.20519e-08	0.628205	14.2795	0.155613
ENSG00000006747	Foreground	1.27844	12.6648	0.000372608	0.00148433	0.704429	0.108234	0.189576	3.37508	0.105996	0.000242084	0.704429	0.0582759	0.189576	4.73566	0.105996
ENSG00000006756	Foreground	1.32814	20.6642	5.47303e-06	0	0.346271	0.083636	0.577097	3.28138	0.0766324	0	0.346271	0.0370499	0.577097	4.84613	0.0766324
ENSG00000006757	Foreground	3.44691	117.256	0	0.0198966	0.716878	0.0199847	0.0890308	1.76401	0.194091	1.36789e-06	0.716878	1.38886e-06	0.0890308	7.07395	0.194091
ENSG00000007047	Foreground	6.14277	684.082	0	0.00625579	0.813818	0.0107899	0.0993322	2.3475	0.0868501	2.90451e-14	0.813818	8.26552e-13	0.0993322	189.037	0.0868501
ENSG00000007062	Foreground	0.763966	12.8793	0.000332235	0.000127021	0.302699	0.13702	0.523276	4.99656	0.174025	0.00105559	0.302699	0.219045	0.523276	3.41791	0.174025
ENSG00000007080	Foreground	8.074	10.3375	0.00130358	9.63394e-06	0.598357	0.0192579	0.314642	1.11821	0.0870004	3.15661e-41	0.598357	1.41233e-14	0.314642	2.46481	0.0870004
ENSG00000007168	Foreground	2.5289	148.081	0	0	0.913263	1	0.0539352	5.00126	0.0328015	0	0.913263	1	0.0539352	58.6008	0.0328015
ENSG00000007171	Foreground	3.55951	111.436	0	0.000215707	0.420307	0.0161487	0.382451	1.36103	0.197242	8.91974e-14	0.420307	4.18648e-07	0.382451	2.99577	0.197242
ENSG00000007202	Foreground	6.56113	690.831	0	0	0.133732	0.000803475	0.670426	1.24796	0.195841	4.93331e-21	0.670426	0	0.133732	4.27737	0.195841
ENSG00000007216	Foreground	2.18633e-11	29.2002	6.52726e-08	0	0.560196	0.0447496	0.317941	2.29124	0.121863	0	0.560196	1	0.317941	1	0.121863
ENSG00000007237	Foreground	6.49215e-14	13.3092	0.000264107	0	0.388934	0.0263186	0.567584	2.71871	0.0434817	0	0.388934	1	0.567584	1	0.0434817
ENSG00000007255	Foreground	0.962158	0.0398628	0.841749	0.00654007	0.276827	0.0204248	0.615808	2.07725	0.107364	0.00791125	0.276827	0.0236649	0.615808	2.02057	0.107364
ENSG00000007264	Foreground	1.36532	15.2285	9.52533e-05	0.000425981	0.694293	0.0319009	0.261823	2.57966	0.0438846	2.5005e-05	0.694293	0.00906165	0.261823	3.64683	0.0438846
ENSG00000007312	Foreground	1.76569	1.46663	0.225879	0.000931494	0.420989	0.0354686	0.418579	2.2781	0.160432	4.45154e-06	0.420989	0.00275089	0.418579	4.27921	0.160432
ENSG00000007341	Foreground	2.61457	321.233	0	0.0137103	0.30547	0.033108	0.635308	10.4437	0.0592215	1.34643e-05	0.30547	0.000134979	0.635308	461.172	0.0592215
ENSG00000007372	Foreground	8.90938	415.36	0	0	0.799181	0.987454	0	1.89626	0.200819	0	0.799181	0.893611	0	299.16	0.200819
ENSG00000007376	Foreground	1.02012	0.345084	0.556909	6.07865e-05	0.393685	0.0173338	0.5253	1.14131	0.0810149	4.99995e-05	0.393685	0.0159755	0.5253	1.14435	0.0810149
ENSG00000007384	Foreground	2.95934	121.964	0	0.000175577	0.70535	0.0151226	0.226802	1.68253	0.0678484	7.69328e-12	0.70535	4.1011e-06	0.226802	4.66336	0.0678484
ENSG00000007392	Foreground	1.48594	21.5749	3.40282e-06	0.0177322	0.0733953	0.0190399	0.871623	5.74764	0.0549817	0.002499	0.0733953	0.00277772	0.871623	13.4448	0.0549817
ENSG00000007402	Foreground	2.2163	257.717	0	0.000286973	0.400407	0.0440028	0.574757	9.18014	0.0248369	1.41094e-08	0.400407	0.000985242	0.574757	136.133	0.0248369
ENSG00000007516	Foreground	2.32871	178.936	0	0	0.228256	0.0428586	0.666978	2.11681	0.104766	0	0.228256	0.000652247	0.666978	5.73351	0.104766
ENSG00000007520	Foreground	1.27109	4.09248	0.0430743	0.00349872	0.58675	0.0430627	0.286376	2.45873	0.126874	0.000755245	0.58675	0.0183578	0.286376	3.13782	0.126874
ENSG00000007541	Foreground	1.29231	6.90218	0.00860905	0.000675056	0.412034	0.0311076	0.44901	1.38679	0.138956	7.98958e-05	0.412034	0.0112802	0.44901	1.52589	0.138956
ENSG00000007545	Foreground	0.990053	0.417527	0.518174	0.000191927	0.33135	0.0250491	0.585478	2.29756	0.0831715	0.000208981	0.33135	0.0259848	0.585478	2.27863	0.0831715
ENSG00000007923	Foreground	4.05273	70.3858	0	1.33047e-05	0.570626	0.0252897	0.353997	1.3968	0.0753775	1.73341e-20	0.570626	3.36943e-07	0.353997	3.87423	0.0753775
ENSG00000007933	Foreground	2.09659	51.4532	7.33191e-13	0	0.353307	0.0984933	0.542958	2.12128	0.103736	0	0.353307	0.00775507	0.542958	4.83884	0.103736
ENSG00000007944	Foreground	3.04713e-14	806.218	0	0	0.533863	0.0294966	0.399027	2.26091	0.06711	0	0.533863	1	0.399027	1	0.06711
ENSG00000008018	Foreground	3.49295e-14	270.396	0	0	0.567726	0.0132668	0.405016	1.98731	0.027258	0	0.567726	1	0.405016	1	0.027258
ENSG00000008056	Foreground	10.7886	1462.42	0	0.00267688	0.75325	0.00288828	0.0922448	1.72866	0.154505	1.76874e-28	0.75325	4.01615e-28	0.0922448	366.915	0.154505
ENSG00000008083	Foreground	2.43994	368.766	0	1.58636e-05	0.311379	0.0379177	0.492421	2.05142	0.1962	1.9466e-12	0.311379	0.00034077	0.492421	5.77287	0.1962
ENSG00000008086	Foreground	2.24858	189.435	0	0.000374103	0.308862	0.0572329	0.60569	3.25165	0.0854482	1.96828e-08	0.308862	0.00160866	0.60569	14.1745	0.0854482
ENSG00000008118	Foreground	1.55847	6.46842	0.0109808	0.00886451	0.882997	1	0.111094	14.0744	0.00590922	0.000633107	0.882997	1	0.111094	61.6309	0.00590922
ENSG00000008130	Foreground	1.07153	0.145747	0.702634	0.00014724	0.477177	0.00832872	0.425149	1.16514	0.0976736	7.83264e-05	0.477177	0.00591328	0.425149	1.17795	0.0976736
ENSG00000008196	Foreground	7.81085e-14	48.3377	3.5878e-12	0	0.423176	6.95971e-13	0.355776	1	0.221048	0	0.423176	1	0.355776	1	0.221048
ENSG00000008197	Foreground	0.616977	3.36595	0.066557	0	0.715977	0.995788	0	2.0783	0.284023	0	0.715977	0.997399	0	1.57043	0.284023
ENSG00000008256	Foreground	7.35937	121.711	0	0.00582048	0.903928	0.014279	0.0785005	2.2484	0.017571	3.56038e-17	0.903928	2.62858e-14	0.0785005	388.665	0.017571
ENSG00000008277	Foreground	0.972978	0.422224	0.51583	3.69468e-05	0.373018	0.0792865	0.571331	24.4354	0.0556512	4.86801e-05	0.373018	0.0849074	0.571331	22.4137	0.0556512
ENSG00000008282	Foreground	2.17997	69.2784	1.11022e-16	0	0.259508	0.0440966	0.551079	4.25782	0.189413	0	0.259508	0.00110879	0.551079	23.5292	0.189413
ENSG00000008283	Foreground	27.0055	115.074	0	0	0.242306	0.017989	0.57473	1.05777	0.182964	0	0.242306	7.50842e-48	0.57473	4.5568	0.182964
ENSG00000008294	Foreground	2.69285	447.079	0	0	0.388525	0.0528576	0.543481	3.76733	0.0679942	0	0.388525	0.000364355	0.543481	35.577	0.0679942
ENSG00000008300	Foreground	0.980139	0.0858406	0.769533	0	0.175905	0.0065909	0.594387	1.22123	0.229708	0	0.175905	0.00728221	0.594387	1.21639	0.229708
ENSG00000008311	Foreground	11.0162	253.482	0	1.28918e-06	0.397431	0.00219505	0.402385	1.12615	0.200184	1.31305e-65	0.397431	5.16321e-30	0.402385	3.70152	0.200184
ENSG00000008323	Foreground	24.7677	328.165	0	0.00046686	0.279361	0.025991	0.370938	1.07042	0.349701	3.18772e-83	0.279361	5.48091e-40	0.370938	5.39534	0.349701
ENSG00000008324	Foreground	3.17783e-13	14.1756	0.00016652	0	0.675316	0.572353	0.324684	1.00117	0	0	0.675316	1	0.324684	1	0
ENSG00000008382	Foreground	12.8904	413.162	0	1.92749e-05	0.408371	0.00688599	0.5079	1.56078	0.0837291	1.66644e-61	0.408371	1.35075e-28	0.5079	310.625	0.0837291
ENSG00000008394	Foreground	3.05456	18.4413	1.75218e-05	0	0.477934	0.10085	0.356939	1.96175	0.165127	0	0.477934	0.00090504	0.356939	7.83249	0.165127
ENSG00000008405	Foreground	1.58149	58.2014	2.36478e-14	0	0.494995	0.0655833	0.482138	28.7141	0.0228673	0	0.494995	0.0134516	0.482138	202.282	0.0228673
ENSG00000008438	Foreground	2.84238	34.477	4.31322e-09	0.00023445	0.518657	0.0106396	0.251661	1.67042	0.229682	4.81173e-11	0.518657	2.46476e-06	0.251661	4.29888	0.229682
ENSG00000008441	Foreground	3.43055	381.158	0	0	0.891941	0.981061	0	4.55152	0.108059	0	0.891941	0.936512	0	181.066	0.108059
ENSG00000008513	Foreground	22.958	29.4063	5.8686e-08	0.00475732	0.629542	0.0127268	0.210427	1.03256	0.160032	4.75191e-54	0.629542	3.07721e-44	0.210427	2.08671	0.160032
ENSG00000008710	Foreground	0.974863	3.47303	0.0623771	0.000644608	0.311009	0.0233516	0.511361	1.38045	0.177629	0.000775357	0.311009	0.0256645	0.511361	1.36931	0.177629
ENSG00000008735	Foreground	1.47103	23.1092	1.53054e-06	0.000715845	0.387596	0.0326081	0.431581	1.11868	0.180823	2.36229e-05	0.387596	0.00650206	0.431581	1.17937	0.180823
ENSG00000008838	Foreground	2.11136	189.243	0	3.72909e-05	0.380857	0.0286296	0.530536	1.86602	0.0886069	4.46766e-10	0.380857	0.000551807	0.530536	3.73252	0.0886069
ENSG00000008853	Foreground	3.56753	156.445	0	0.00197439	0.500323	0.0189049	0.46164	2.76674	0.0380377	2.24586e-10	0.500323	7.10606e-07	0.46164	37.7343	0.0380377
ENSG00000008869	Foreground	1.1214	56.0857	6.93889e-14	0.000350128	0.37989	0.0454113	0.57934	11.2074	0.04077	0.000133262	0.37989	0.0311995	0.57934	15.0284	0.04077
ENSG00000008952	Foreground	0.00956843	107.71	0	0	0.448597	0.0226193	0.423637	2.54015	0.127766	0.000848799	0.448597	0.964395	0.423637	1.00896	0.127766
ENSG00000008988	Foreground	1.93397e-13	100.078	0	0	0.881326	0.000790295	0.113468	5.53569	0.00520592	0	0.881326	1	0.113468	1	0.00520592
ENSG00000009307	Foreground	1.76242	64.4599	9.99201e-16	0	0.254078	0.0178717	0.66457	3.35698	0.0813522	0	0.254078	0.000830959	0.66457	8.45167	0.0813522
ENSG00000009335	Foreground	2.58985	520.003	0	1.92143e-05	0.421323	0.0526513	0.468883	2.30346	0.109795	6.09971e-13	0.421323	0.000488252	0.468883	8.67977	0.109795
ENSG00000009413	Foreground	2.0884	764.053	0	0.000604243	0.217101	0.0513064	0.594006	3.7077	0.188893	1.89616e-07	0.217101	0.00202451	0.594006	15.4354	0.188893
ENSG00000009694	Foreground	0.771933	27.2519	1.786e-07	0	0.0803605	0.00119501	0.80107	3.92753	0.11857	0	0.0803605	0.00554532	0.80107	2.87489	0.11857
ENSG00000009724	Foreground	7.61042	1180.6	0	0	0.728768	0.984458	0	1.61963	0.271232	0	0.728768	0.887624	0	39.2403	0.271232
ENSG00000009765	Foreground	1.26126	3.68284	0.0549752	0.00037585	0.491072	0.0554863	0.390728	3.15532	0.1182	4.78858e-05	0.491072	0.0260671	0.390728	4.26013	0.1182
ENSG00000009780	Foreground	4.40916	170.779	0	0.0215239	0.243425	0.0262302	0.718794	3.72755	0.0377811	4.46261e-08	0.243425	1.0672e-07	0.718794	330.747	0.0377811
ENSG00000009790	Foreground	1.95288	17.6825	2.61016e-05	0.0238538	0.530666	0.208116	0.319516	2.02829	0.149818	0.000678529	0.530666	0.0466373	0.319516	3.97911	0.149818
ENSG00000009830	Foreground	2.30983	117.401	0	0	0.252151	0	0.553789	2.02163	0.19406	0	0.252151	0	0.553789	5.08299	0.19406
ENSG00000009844	Foreground	1.3215	7.05279	0.00791418	0.000458764	0.456876	0.0452689	0.461868	3.59673	0.0812561	3.87529e-05	0.456876	0.0167358	0.461868	5.42787	0.0812561
ENSG00000009950	Foreground	50	732.64	0	0.00109166	0.491834	0.0473904	0.213533	1.12092	0.294633	8.02521e-149	0.491834	6.08835e-67	0.213533	301.142	0.294633
ENSG00000009954	Foreground	2.15775	428.353	0	0.00121826	0.444748	0.0764002	0.511379	9.59352	0.043873	5.14926e-07	0.444748	0.0038904	0.511379	131.482	0.043873
ENSG00000010017	Foreground	1.78018	71.3492	0	0	0.0755231	0	0.83209	5.67562	0.0923873	0	0.0755231	0	0.83209	21.9928	0.0923873
ENSG00000010072	Foreground	1.0842e-19	76.5249	0	0	0.487565	0.0392254	0.405579	2.19294	0.106856	0	0.487565	1	0.106856	1	0.405579
ENSG00000010165	Foreground	2.41738	175.971	0	1.37379e-05	0.291667	0.0431063	0.545776	1.71875	0.162557	1.76401e-12	0.291667	0.000500224	0.545776	3.70337	0.162557
ENSG00000010244	Foreground	3.17053	121.885	0	2.90835e-05	0.524171	0.00984745	0.44707	6.21655	0.0287584	4.14352e-15	0.524171	4.34289e-07	0.44707	328.074	0.0287584
ENSG00000010256	Foreground	2.59171	115.655	0	0.00122792	0.694887	0.173067	0.280576	5.41571	0.0245361	2.85736e-08	0.694887	0.010609	0.280576	79.6935	0.0245361
ENSG00000010270	Foreground	2.57051	53.425	2.68674e-13	0.0088377	0.579934	0.0777944	0.378183	2.73114	0.0418827	5.2607e-06	0.579934	0.00140984	0.378183	13.232	0.0418827
ENSG00000010278	Foreground	1.87889	27.2248	1.81123e-07	0	0.109538	0.0234263	0.759696	2.57331	0.130766	0	0.109538	0.000864664	0.759696	5.9057	0.130766
ENSG00000010282	Foreground	24.8229	118.448	0	0.000554412	0.459506	0.0321221	0.44112	1.08514	0.0993746	1.48712e-81	0.459506	8.5993e-38	0.44112	7.6002	0.0993746
ENSG00000010292	Foreground	1.07816	9.18549	0.00243941	0.00143666	0.205135	0.0360393	0.615342	2.20506	0.179523	0.000861364	0.205135	0.0277959	0.615342	2.34563	0.179523
ENSG00000010295	Foreground	50	245.155	0	0.00155216	0.432266	0.0480175	0.411151	1.06968	0.156583	3.52271e-141	0.432266	1.17479e-66	0.411151	29.0175	0.156583
ENSG00000010319	Foreground	1.54574	9.59107	0.00195526	0	0.43546	0.0467274	0.407328	1.25791	0.157212	0	0.43546	0.00878032	0.407328	1.42571	0.157212
ENSG00000010322	Foreground	0.455113	216.542	0	0.000241157	0.517209	0.598278	0.482791	1.00117	1.32393e-14	0.0225703	0.517209	0.791527	0.482791	1.00053	1.32393e-14
ENSG00000010327	Foreground	3.59343	900.897	0	0.000189198	0.297264	0.052778	0.546309	1.69593	0.156426	4.18167e-14	0.297264	2.56578e-05	0.546309	6.67358	0.156426
ENSG00000010361	Foreground	33.6459	21.8263	2.98483e-06	1.98169e-05	0.342892	0.0160105	0.414736	1.01823	0.242372	5.81215e-159	0.342892	3.8505e-61	0.414736	1.8363	0.242372
ENSG00000010379	Foreground	1.64438	39.4511	3.36385e-10	0.00016171	0.838711	0.468022	0.132416	6.63808	0.0288728	5.83047e-07	0.838711	0.28694	0.132416	22.4778	0.0288728
ENSG00000010404	Foreground	2.74887	321.502	0	0	0.857843	1	0.0560163	6.06289	0.0861404	0	0.857843	1	0.0560163	141.739	0.0861404
ENSG00000010539	Foreground	0.816751	3.07152	0.0796748	0	0.650029	0.334015	0.193526	5.43552	0.156445	0	0.650029	0.408353	0.193526	3.98574	0.156445
ENSG00000010610	Foreground	1.09768	0.575834	0.44795	0.00207426	0.439765	0.313393	0.42666	6.39526	0.133576	0.00113442	0.439765	0.279813	0.42666	7.6661	0.133576
ENSG00000010626	Foreground	2.36134	53.2888	2.87992e-13	0	0.336223	0.0509086	0.44013	2.07628	0.223647	0	0.336223	0.000883666	0.44013	5.61337	0.223647
ENSG00000010671	Foreground	2.23526	124.784	0	0	0.359048	0.010059	0.47871	2.71744	0.162242	0	0.359048	3.42919e-05	0.47871	9.34243	0.162242
ENSG00000010704	Foreground	0.676005	5.1105	0.0237815	0	0.62121	0.768048	0.376237	4056.52	0.00255299	0	0.62121	0.836608	0.376237	274.871	0.00255299
ENSG00000010803	Foreground	4.61746e-14	492.565	0	0	0.364023	0.0160385	0.449023	1.80063	0.186954	0	0.364023	1	0.449023	1	0.186954
ENSG00000010810	Foreground	0.744512	3.97548	0.0461673	0	0.412031	0.00118546	0.560879	3.46727	0.0270901	0	0.412031	0.00662938	0.560879	2.52364	0.0270901
ENSG00000010818	Foreground	1.04866	8.33273	0.00389371	0.000215412	0.2598	0.0254173	0.591248	1.72929	0.148952	0.000142844	0.2598	0.0212583	0.591248	1.77599	0.148952
ENSG00000010932	Foreground	1.50442	17.4104	3.01174e-05	0	0.24799	0.0346373	0.608553	2.80594	0.143457	0	0.24799	0.00635139	0.608553	4.72166	0.143457
ENSG00000011007	Foreground	1	-0.00149603	1	1.57198e-05	0.386964	0.0660671	0.450313	1.867	0.162723	1.57198e-05	0.386964	0.0660671	0.450313	1.867	0.162723
ENSG00000011009	Foreground	2.94854	11.5887	0.000663524	0	0.146608	0	0.735792	1.35539	0.1176	0	0.146608	0	0.735792	2.45128	0.1176
ENSG00000011021	Foreground	2.54532e-14	703.95	0	0	0.579059	0.0130242	0.291699	1.19542	0.129242	0	0.579059	1	0.291699	1	0.129242
ENSG00000011028	Foreground	5.42101e-20	99.8355	0	0	0.371472	0.0312168	0.439581	1	0.188946	0	0.371472	1	0.188946	1	0.439581
ENSG00000011052	Foreground	0.913954	0.506077	0.476842	0.0067471	0.861487	0.191666	0.113618	3.27563	0.0248953	0.0103732	0.861487	0.220942	0.113618	2.95771	0.0248953
ENSG00000011083	Foreground	13.5189	163.279	0	0	0.636105	0.012622	0.227957	1.1124	0.135938	2.13495e-26	0.227957	0	0.636105	4.22059	0.135938
ENSG00000011105	Foreground	2.15634	30.075	4.15647e-08	4.53087e-05	0.635607	0.0302957	0.306573	2.24028	0.0578196	4.29782e-10	0.635607	0.0005313	0.306573	5.69339	0.0578196
ENSG00000011132	Foreground	1.30447	12.9625	0.000317794	0.000824899	0.420876	0.0580593	0.490291	1.68505	0.0888325	9.49591e-05	0.420876	0.0244066	0.490291	1.97519	0.0888325
ENSG00000011143	Foreground	2.33879	174.362	0	0	0.464131	0.0980105	0.359864	2.20793	0.176004	0	0.464131	0.00437319	0.359864	6.37544	0.176004
ENSG00000011198	Foreground	1.23575	4.32838	0.037482	0.000168772	0.602825	0.119872	0.379441	9.22191	0.017734	2.17722e-05	0.602825	0.0726994	0.379441	15.5695	0.017734
ENSG00000011201	Foreground	0.898225	7.27482	0.00699281	0.000414708	0.40058	0.0336071	0.527635	2.61993	0.0717847	0.000916159	0.40058	0.0474682	0.527635	2.3753	0.0717847
ENSG00000011243	Foreground	2.79289	240.412	0	0.000955815	0.610696	0.110475	0.35408	4.82164	0.0352236	3.68561e-09	0.610696	0.00212782	0.35408	80.9263	0.0352236
ENSG00000011258	Foreground	0.968474	0.207062	0.64908	0.00921188	0.738201	0.0144619	0.166009	5.60498	0.0957901	0.0106788	0.738201	0.0165282	0.166009	5.30853	0.0957901
ENSG00000011260	Foreground	2.12656	117.806	0	0.000607755	0.298377	0.0628407	0.55442	3.08197	0.147203	1.44682e-07	0.298377	0.00278222	0.55442	10.9527	0.147203
ENSG00000011275	Foreground	2.53628	126.649	0	0.0113638	0.748065	0.814106	0.164438	2.93989	0.0874968	1.1702e-05	0.748065	0.593556	0.164438	15.4105	0.0874968
ENSG00000011295	Foreground	2.5348	103.694	0	0	0.467908	0.164434	0.472689	6.05761	0.0594036	0	0.467908	0.0102966	0.472689	96.1568	0.0594036
ENSG00000011304	Foreground	5.58132	183.604	0	0.0015634	0.146655	0.0038719	0.830744	2.50671	0.0226003	2.18386e-16	0.146655	3.44702e-14	0.830744	168.858	0.0226003
ENSG00000011332	Foreground	3.26105	109.222	0	0.000284244	0.654358	0.0329791	0.302724	2.8479	0.0429187	2.72475e-12	0.654358	1.472e-05	0.302724	30.3548	0.0429187
ENSG00000011347	Foreground	1.46608	2.67974	0.101632	0	0.306642	0.0120818	0.546961	1	0.146397	0	0.306642	0.00154256	0.546961	1	0.146397
ENSG00000011376	Foreground	2.64868	328.565	0	0.000133968	0.3717	0.0637792	0.517617	2.24506	0.110683	5.51677e-11	0.3717	0.000682311	0.517617	8.51706	0.110683
ENSG00000011405	Foreground	1.77848	184.663	0	5.92271e-05	0.206597	0.0141804	0.558687	2.86107	0.234716	3.03053e-08	0.206597	0.0005162	0.558687	6.48522	0.234716
ENSG00000011422	Foreground	3.93232	18.1805	2.00928e-05	0.0409691	0.768953	0.06988	0.032318	1.92482	0.198729	3.49728e-06	0.768953	2.8551e-05	0.032318	13.1316	0.198729
ENSG00000011426	Foreground	1.26266	85.8023	0	0.00133469	0.432712	0.232835	0.54427	24.7026	0.0230184	0.0002346	0.432712	0.15878	0.54427	57.3538	0.0230184
ENSG00000011451	Foreground	2.11759	378.424	0	0.000624986	0.359869	0.0796998	0.608989	5.73955	0.0311421	1.6405e-07	0.359869	0.00471781	0.608989	40.4567	0.0311421
ENSG00000011454	Foreground	1.0842e-19	421.045	0	0	0.447156	0.036231	0.435086	1.71651	0.117758	0	0.447156	1	0.117758	1	0.435086
ENSG00000011465	Foreground	0.715159	8.71055	0.00316373	0.0338835	0.902181	1	0.090938	36.9073	0.00688077	0.0888604	0.902181	1	0.090938	13.2049	0.00688077
ENSG00000011478	Foreground	5.83382e-14	96.2846	0	0	0.537728	0.0468568	0.385582	2.30433	0.0766898	0	0.537728	1	0.385582	1	0.0766898
ENSG00000011485	Foreground	9.95369	219.44	0	0.000255188	0.632384	0.0349918	0.323289	1.32469	0.0443275	1.71792e-36	0.632384	3.21434e-15	0.323289	16.4237	0.0443275
ENSG00000011523	Foreground	2.58446	63.4271	1.66533e-15	4.62851e-05	0.278726	0.00999923	0.420792	1.79224	0.300482	6.27343e-12	0.278726	6.77631e-06	0.420792	4.51742	0.300482
ENSG00000011566	Foreground	1.97219	122.382	0	0	0.778722	1	0.0961305	3.42277	0.125147	0	0.778722	1	0.0961305	11.3212	0.125147
ENSG00000011600	Foreground	2.20426	15.6504	7.61945e-05	0	0.278195	0.00584492	0.542632	2.05696	0.179174	0	0.278195	1.19507e-05	0.542632	4.90266	0.179174
ENSG00000011677	Foreground	2.92615	95.5957	0	0	0.411718	0.00169171	0.521536	2.33796	0.0667458	0	0.411718	7.75641e-09	0.521536	12.0026	0.0667458
ENSG00000012061	Foreground	1.91036	36.7994	1.30928e-09	0.00163458	0.391815	0.0466725	0.531389	2.70081	0.0767962	4.74899e-06	0.391815	0.00286699	0.531389	6.67281	0.0767962
ENSG00000012124	Foreground	0.747409	1.89939	0.168147	0.00107125	0.206266	0.162335	0.722576	3.5562	0.0711582	0.00602719	0.206266	0.256954	0.722576	2.58114	0.0711582
ENSG00000012171	Foreground	2.99388	166.772	0	0	0.534873	0.104834	0.385986	1.75139	0.0791405	0	0.534873	0.00116813	0.385986	5.35373	0.0791405
ENSG00000012174	Foreground	0.873802	4.7666	0.0290171	0.00727774	0.711752	0.884394	0	1.9892	0.288248	0.0135459	0.711752	0.898212	0	1.82384	0.288248
ENSG00000012211	Foreground	2.37878e-13	45.8071	1.30491e-11	0	0.343077	0.00881686	0.557682	2.45496	0.099241	0	0.343077	1	0.557682	1	0.099241
ENSG00000012223	Foreground	1.55815	64.866	7.77156e-16	0.00935739	0.702694	0.813646	0.256572	10.8361	0.0407341	0.000689866	0.702694	0.725179	0.256572	40.9713	0.0407341
ENSG00000012232	Foreground	0.00968771	703.243	0	0	0.377685	0.0175	0.597378	3.99272	0.0249373	0.000779077	0.377685	0.961566	0.597378	1.0135	0.0249373
ENSG00000012504	Foreground	0.796701	7.25669	0.00706373	0.00107552	0.472775	0.0666118	0.467576	4.11422	0.0596488	0.00431605	0.472775	0.115537	0.467576	3.08605	0.0596488
ENSG00000012660	Foreground	10.7907	19.9913	7.77944e-06	0.000111596	0.358031	0.0201084	0.570517	1.10681	0.0714523	2.24659e-43	0.358031	4.92418e-19	0.570517	2.98934	0.0714523
ENSG00000012822	Foreground	3.06811	268.325	0	0.000507507	0.463311	0.051003	0.428791	2.07129	0.107897	7.7973e-11	0.463311	0.000108334	0.428791	9.33821	0.107897
ENSG00000012983	Foreground	0.723642	28.7784	8.11511e-08	0.00764558	0.783587	1	0.203277	52.1226	0.0131357	0.0293999	0.783587	1	0.203277	17.4789	0.0131357
ENSG00000013016	Foreground	9.51783	9.0136	0.00267978	0	0.138044	0	0.815546	1.06108	0.0464101	0	0.138044	0	0.815546	1.75819	0.0464101
ENSG00000013293	Foreground	2.05286	87.7298	0	0.000121256	0.442532	0.031968	0.473699	1.79521	0.0837687	9.1287e-09	0.442532	0.000851916	0.473699	3.32399	0.0837687
ENSG00000013297	Foreground	0.418655	3.56366	0.0590574	0	0.480919	0.000396303	0.456959	1	0.0621215	0	0.480919	0.0376486	0.456959	1	0.0621215
ENSG00000013306	Foreground	3.77964	29.5265	5.51579e-08	0.00113372	0.71751	0.00113831	0.169704	1.31142	0.112786	7.36343e-12	0.71751	7.47684e-12	0.169704	2.78623	0.112786
ENSG00000013364	Foreground	0.442696	90.3012	0	1.54042e-05	0.434357	0.0182588	0.481957	1.33523	0.0836861	0.00740605	0.434357	0.169965	0.481957	1.13653	0.0836861
ENSG00000013374	Foreground	4.24547	94.619	0	0.00877412	0.760342	0.881177	0.232102	4.35288	0.00755551	1.85322e-09	0.760342	0.584477	0.232102	515.119	0.00755551
ENSG00000013375	Foreground	1.89189	31.7606	1.74391e-08	9.39927e-06	0.365582	0.0428322	0.453538	1.76624	0.18088	3.08794e-10	0.365582	0.00257909	0.453538	2.93353	0.18088
ENSG00000013392	Foreground	0.978756	0.0211434	0.884389	0.00016783	0.401613	0.162116	0.58851	90.7773	0.00987629	0.000201869	0.401613	0.168505	0.58851	82.4863	0.00987629
ENSG00000013441	Foreground	2.08909	51.8309	6.04961e-13	0.00101406	0.277193	0.020067	0.648027	2.32856	0.07478	5.56403e-07	0.277193	0.000284267	0.648027	5.84628	0.07478
ENSG00000013503	Foreground	1.24272e-14	1845.04	0	0	0.491825	0.0127144	0.427039	2.1781	0.0811355	0	0.491825	1	0.427039	1	0.0811355
ENSG00000013523	Foreground	2.02149	253.003	0	0.00412771	0.288866	0.0953887	0.608421	3.08581	0.102713	1.5142e-05	0.288866	0.00865096	0.608421	9.75559	0.102713
ENSG00000013561	Foreground	3.63727	190.246	0	0	0.217696	0	0.593804	1.79139	0.188499	0	0.217696	0	0.593804	8.33524	0.188499
ENSG00000013563	Foreground	22.0545	20.156	7.13753e-06	0.00983293	0.24651	0.0345236	0.596469	1.06911	0.157021	5.36513e-45	0.24651	5.73911e-33	0.596469	4.36607	0.157021
ENSG00000013573	Foreground	1.14337	0.973279	0.323864	0.000656255	0.233771	0.0344044	0.627331	2.90589	0.138898	0.000229475	0.233771	0.021223	0.627331	3.3861	0.138898
ENSG00000013583	Foreground	2.46146	40.3655	2.10632e-10	0.000500635	0.518669	0.0684373	0.37769	2.08954	0.103641	7.51641e-09	0.518669	0.00135869	0.37769	6.13467	0.103641
ENSG00000013588	Foreground	0.392038	0.631129	0.426941	0	0.716408	0.985601	0	1.29854	0.283592	0	0.716408	0.99433	0	1.10785	0.283592
ENSG00000013810	Foreground	1.73648	24.491	7.46584e-07	0.00159515	0.49657	0.112342	0.401681	2.18034	0.101749	1.38907e-05	0.49657	0.0224537	0.401681	3.87117	0.101749
ENSG00000014123	Foreground	50	15.2786	9.27637e-05	0.000192982	0.715771	0.992749	0	1.03399	0.284229	1.88744e-186	0.715771	0.694998	0	5.31975	0.284229
ENSG00000014138	Foreground	1.11769	1.88497	0.16977	0	0.670492	1	0.323614	185.653	0.00589327	0	0.670492	1	0.323614	343.321	0.00589327
ENSG00000014164	Foreground	1.71684	93.7642	0	0.00467143	0.526595	0.272709	0.442181	8.46207	0.0312246	9.97298e-05	0.526595	0.107446	0.442181	39.1135	0.0312246
ENSG00000014216	Foreground	5.48089	254.653	0	0.000387797	0.565267	0.0284873	0.385397	1.57243	0.0493355	2.00683e-19	0.565267	3.38933e-09	0.385397	11.9503	0.0493355
ENSG00000014257	Foreground	1.68032	64.6155	8.88178e-16	0.0445658	0.808199	1	0.130351	6.90395	0.0614506	0.00536895	0.808199	1	0.130351	25.7012	0.0614506
ENSG00000014641	Foreground	50	76.9982	0	6.23922e-05	0.612272	0.0217954	0.315132	1.05424	0.0725958	5.70841e-211	0.612272	8.28315e-84	0.315132	14.0285	0.0725958
ENSG00000014824	Foreground	2.08207	44.4956	2.54926e-11	0.000496512	0.651848	0.0453011	0.120414	1.85596	0.227738	1.3204e-07	0.651848	0.00159195	0.120414	3.62392	0.227738
ENSG00000014914	Foreground	2.05487	47.1946	6.42775e-12	0	0.501567	1	0.481843	11.6281	0.0165896	0	0.501567	1	0.481843	154.698	0.0165896
ENSG00000014919	Foreground	2.43444	137.04	0	9.87455e-05	0.389154	0.0187419	0.505708	3.11803	0.105138	1.77376e-10	0.389154	6.24126e-05	0.505708	15.9338	0.105138
ENSG00000015133	Foreground	1.0234	1.35901	0.243709	0.00149125	0.458837	0.0844187	0.387294	2.09727	0.153869	0.00128057	0.458837	0.0796735	0.387294	2.13394	0.153869
ENSG00000015153	Foreground	2.28159	91.8137	0	0	0.291177	0.0311471	0.578129	6.09662	0.130693	0	0.291177	0.00036525	0.578129	61.8378	0.130693
ENSG00000015171	Foreground	2.11506	90.272	0	0.000328069	0.118877	0.00331103	0.824563	4.12374	0.05656	4.27632e-08	0.118877	5.68306e-06	0.824563	20.0159	0.05656
ENSG00000015285	Foreground	2.5244	72.8603	0	0.00022615	0.230216	0.0242978	0.664668	5.98712	0.105115	6.26663e-10	0.230216	8.40471e-05	0.664668	91.6242	0.105115
ENSG00000015413	Foreground	2.22379	53.8626	2.1505e-13	0	0.201973	0.041494	0.710239	2.43892	0.0877887	0	0.201973	0.000844675	0.710239	7.26185	0.0877887
ENSG00000015475	Foreground	2.74273	50.818	1.01341e-12	0.00963781	0.395773	0.262115	0.438239	2.09732	0.165987	2.95528e-06	0.395773	0.0254146	0.438239	7.62497	0.165987
ENSG00000015520	Foreground	4.01933e-14	8.00982	0.00465244	0	0.426418	0.0207758	0.353856	1	0.219726	0	0.426418	1	0.353856	1	0.219726
ENSG00000015532	Foreground	1.07568	12.0663	0.000513407	0.00112953	0.370273	0.0322051	0.574806	2.62928	0.0549215	0.000675852	0.370273	0.0248314	0.574806	2.82886	0.0549215
ENSG00000015592	Foreground	2.61022	14.4793	0.00014171	0.00127441	0.727064	0.195308	0.252648	11.2356	0.0202876	2.7812e-08	0.727064	0.0140808	0.252648	552.441	0.0202876
ENSG00000015676	Foreground	20.5311	20.0688	7.47073e-06	7.69287e-05	0.46074	0.0148523	0.368978	1.03516	0.170282	3.44193e-85	0.46074	2.91653e-38	0.368978	2.03305	0.170282
ENSG00000016082	Foreground	4.36336e-14	344.516	0	0	0.35537	4.07447e-13	0.396033	1.01212	0.248597	0	0.35537	1	0.396033	1	0.248597
ENSG00000016391	Foreground	0.980928	0.00222979	0.962337	7.55517e-05	0.40574	0.0191025	0.486651	1.68905	0.107609	9.05431e-05	0.40574	0.0206003	0.486651	1.67225	0.107609
ENSG00000016402	Foreground	1.55485	34.2517	4.84255e-09	0.000117083	0.186044	0.0980929	0.611005	2.63222	0.202951	7.71098e-07	0.186044	0.027049	0.611005	4.50336	0.202951
ENSG00000016864	Foreground	0.709845	2.60516	0.106517	0	0.826227	0.772598	0.164837	19.1104	0.00893555	0	0.826227	0.832653	0.164837	8.119	0.00893555
ENSG00000017260	Foreground	1.53424	78.1235	0	0.000280448	0.581325	0.0676087	0.387804	8.43797	0.0308704	3.54931e-06	0.581325	0.0160302	0.387804	26.3678	0.0308704
ENSG00000017427	Foreground	0.930785	0.167589	0.682263	4.46111e-06	0.58307	0.0917274	0.415464	12.7799	0.00146578	1.0466e-05	0.58307	0.108221	0.415464	10.7137	0.00146578
ENSG00000017797	Foreground	1.11886	2.41813	0.119938	0.000122781	0.583078	0.152729	0.411462	327.481	0.00545953	4.21014e-05	0.583078	0.122159	0.411462	651.829	0.00545953
ENSG00000018189	Foreground	2.19493	123.006	0	0.00192548	0.0618085	0.00322239	0.872004	4.73281	0.0661879	1.09586e-06	0.0618085	3.39334e-06	0.872004	30.3276	0.0661879
ENSG00000018236	Foreground	1.68343	96.4933	0	0.000928039	0.374649	0.0322115	0.569061	4.25925	0.0562902	7.85457e-06	0.374649	0.00307856	0.569061	11.4666	0.0562902
ENSG00000018280	Foreground	1.81201	41.3747	1.25675e-10	0	0.224059	0.0366397	0.704494	2.41723	0.0714476	0	0.224059	0.00249958	0.704494	4.94966	0.0714476
ENSG00000018408	Foreground	24.2169	205.524	0	9.26968e-05	0.407133	0.0263815	0.352479	1.06004	0.240389	2.16156e-98	0.407133	5.87137e-39	0.352479	4.10419	0.240389
ENSG00000018510	Foreground	2.11437	177.627	0	0	0.203362	0.00375408	0.547762	3.28746	0.248876	0	0.203362	7.44053e-06	0.547762	12.3833	0.248876
ENSG00000018610	Foreground	0.954044	0.0736618	0.786078	0	0.360824	0.00117499	0.520207	2.31012	0.118969	0	0.360824	0.00160207	0.520207	2.22292	0.118969
ENSG00000018625	Foreground	0.98454	0.0201285	0.887179	0	0.121278	0.011936	0.87609	193.609	0.00263172	0	0.121278	0.0127818	0.87609	178.472	0.00263172
ENSG00000018699	Foreground	1.01933	0.00208795	0.963554	0.000675231	0.435105	0.124283	0.482727	5.11973	0.0821678	0.00058637	0.435105	0.119374	0.482727	5.28391	0.0821678
ENSG00000018869	Foreground	1.41867	25.6763	4.03762e-07	0	0.412705	0.150976	0.487666	6.31311	0.0996282	0	0.412705	0.0684136	0.487666	13.6547	0.0996282
ENSG00000019102	Foreground	3.06768	42.63	6.61378e-11	1.07353e-06	0.333663	0.0116662	0.460506	1.57757	0.205831	4.88052e-19	0.333663	1.17478e-06	0.460506	4.04919	0.205831
ENSG00000019144	Foreground	0.943771	2.94892	0.0859348	0.000598882	0.381953	0.0175133	0.414452	1.22005	0.203594	0.000908971	0.381953	0.0219859	0.414452	1.20648	0.203594
ENSG00000019169	Foreground	1.06661	0.102789	0.748508	0	0.247449	0.0355129	0.532808	4.20921	0.219743	0	0.247449	0.0284337	0.532808	4.63209	0.219743
ENSG00000019186	Foreground	1.23685	19.961	7.90391e-06	0.000321538	0.395151	0.0806078	0.5399	5.47083	0.0649492	4.786e-05	0.395151	0.044397	0.5399	8.18202	0.0649492
ENSG00000019505	Foreground	2.43488	119.606	0	7.8254e-06	0.342265	0.0466729	0.57276	2.57454	0.084975	3.68386e-13	0.342265	0.000574557	0.57276	10.0001	0.084975
ENSG00000019549	Foreground	2.04184	37.1881	1.07269e-09	0.00975261	0.904769	0.0397706	0.0497945	3.89406	0.0454367	7.83627e-05	0.904769	0.00138208	0.0497945	16.0512	0.0454367
ENSG00000019582	Foreground	17.0686	27.961	1.23786e-07	0.00117616	0.368536	0.0474674	0.423534	1.07293	0.20793	9.92946e-51	0.368536	2.55807e-23	0.423534	3.32515	0.20793
ENSG00000019991	Foreground	2.84154	70.876	0	0.00708838	0.773764	0.985734	0	2.07484	0.226236	7.80261e-07	0.773764	0.959992	0	7.95656	0.226236
ENSG00000019995	Foreground	0.986596	0.3115	0.576761	0.00131059	0.539426	0.0390469	0.424125	4.38896	0.0364489	0.00143253	0.539426	0.0407817	0.424125	4.3028	0.0364489
ENSG00000020129	Foreground	0.130285	148.698	0	0	0.400778	0.0104158	0.525599	1.06917	0.0736232	0	0.400778	0.551741	0.525599	1.00875	0.0736232
ENSG00000020181	Foreground	5.64361	827.768	0	0.00222247	0.832549	0.961485	0.103237	2.53093	0.0642141	1.06311e-15	0.832549	0.801187	0.103237	188.782	0.0642141
ENSG00000020256	Foreground	42.8441	15.6433	7.64812e-05	1.21821e-05	0.388807	0.0258907	0.408767	1.01128	0.202426	2.83309e-211	0.388807	1.0294e-68	0.408767	1.61711	0.202426
ENSG00000020426	Foreground	3.24451	167.541	0	0	0.199958	0.0223774	0.666645	2.79489	0.133398	0	0.199958	4.42536e-06	0.666645	28.0695	0.133398
ENSG00000020577	Foreground	4.19148	604.803	0	0.00216356	0.420449	0.0266742	0.49749	3.67628	0.0820618	6.76743e-12	0.420449	2.52928e-07	0.49749	234.367	0.0820618
ENSG00000020633	Foreground	1.20623	0.702227	0.402036	3.63801e-05	0.433953	0.0142784	0.452336	1.43701	0.113711	4.41959e-06	0.433953	0.00594454	0.452336	1.54857	0.113711
ENSG00000020922	Foreground	1.3821	11.4592	0.000711409	0.00181957	0.306168	0.0375506	0.552293	3.20872	0.141539	0.000163311	0.306168	0.0107148	0.552293	5.00954	0.141539
ENSG00000021300	Foreground	11.2597	61.3532	4.77396e-15	1.09324e-05	0.49497	0.000709443	0.389865	1.12678	0.115165	1.37218e-56	0.49497	3.48551e-36	0.389865	3.83442	0.115165
ENSG00000021355	Foreground	2.66666	25.6398	4.11468e-07	0.0178994	0.346684	0.0230691	0.450149	1.58047	0.203167	2.19237e-05	0.346684	4.31283e-05	0.450149	3.38921	0.203167
ENSG00000021488	Foreground	4.90271	129.963	0	4.39156e-05	0.256452	0.00830604	0.609154	1.38261	0.134394	4.33535e-22	0.256452	6.30077e-11	0.609154	4.89564	0.134394
ENSG00000021574	Foreground	3.21893	289.626	0	0	0.0870305	0.0443375	0.826408	3.85255	0.0865615	0	0.0870305	4.40605e-05	0.826408	76.8219	0.0865615
ENSG00000021762	Foreground	1.90844	116.035	0	0.00186755	0.535756	0.118778	0.43079	3.88119	0.0334543	6.19986e-06	0.535756	0.0171471	0.43079	13.3047	0.0334543
ENSG00000021776	Foreground	1.27786e-13	444.158	0	0	0.384176	0.0384016	0.499413	2.2155	0.116411	0	0.384176	1	0.499413	1	0.116411
ENSG00000021826	Foreground	1.95525	165.768	0	1.06005e-05	0.446874	0.00543493	0.453019	2.64386	0.100107	1.87609e-10	0.446874	3.73018e-05	0.453019	6.69244	0.100107
ENSG00000021852	Foreground	1.86988	49.1119	2.41773e-12	0.000580494	0.41504	0.0762927	0.408248	2.28673	0.176712	8.88589e-07	0.41504	0.00813544	0.408248	4.69556	0.176712
ENSG00000022267	Foreground	4.37167	38.2943	6.08389e-10	0.00263978	0.272051	0.00340154	0.616632	1.41535	0.111317	5.34487e-12	0.272051	1.61919e-11	0.616632	4.56586	0.111317
ENSG00000022277	Foreground	1.0716	0.696252	0.404046	0.000541617	0.656129	0.175308	0.319471	10.7681	0.0244008	0.000316095	0.656129	0.154759	0.319471	12.7656	0.0244008
ENSG00000022355	Foreground	2.34563	73.631	0	0	0.0654764	0.0100567	0.908441	4.22841	0.0260828	0	0.0654764	2.06301e-05	0.908441	29.4294	0.0260828
ENSG00000022567	Foreground	0.85842	8.12226	0.0043725	0.000128719	0.432424	0.0236535	0.497916	2.25595	0.0696595	0.000457551	0.432424	0.0401901	0.497916	2.0105	0.0696595
ENSG00000022840	Foreground	1.90832	243.455	0	0	0.0520495	0.0444836	0.87139	4.89197	0.076561	0	0.0520495	0.00263231	0.87139	20.6897	0.076561
ENSG00000022976	Foreground	9.53765	117.757	0	3.1117e-05	0.250194	0.00567335	0.498199	1.19958	0.251607	1.03225e-43	0.250194	3.77486e-22	0.498199	5.67206	0.251607
ENSG00000023041	Foreground	1.66081	88.0803	0	0.00696943	0.528086	0.0950529	0.388138	6.90179	0.0837753	0.0002618	0.528086	0.0200724	0.388138	24.7374	0.0837753
ENSG00000023171	Foreground	2.62681	362.746	0	1.70457e-05	0.593869	0.0546322	0.37268	3.35629	0.0334508	2.98111e-13	0.593869	0.000482529	0.37268	24.0619	0.0334508
ENSG00000023287	Foreground	1.32037	141.745	0	0.000947452	0.294197	0.14544	0.670175	20.2496	0.0356284	0.000101843	0.294197	0.0784207	0.670175	53.0832	0.0356284
ENSG00000023318	Foreground	1.45151	23.7157	1.11665e-06	0	0.0799102	0.0148006	0.849101	7.37592	0.0709886	0	0.0799102	0.00220872	0.849101	18.1821	0.0709886
ENSG00000023330	Foreground	1.83089	67.6573	2.22045e-16	0	0.0929346	0.0274786	0.870336	3.74227	0.0367294	0	0.0929346	0.00138667	0.870336	11.2033	0.0367294
ENSG00000023445	Foreground	1.77489	0.976921	0.32296	0.00304648	0.271845	0.0251538	0.563359	1.81342	0.164796	3.41989e-05	0.271845	0.00144959	0.563359	2.87612	0.164796
ENSG00000023516	Foreground	1.13365	11.6023	0.000658694	0.00318554	0.412128	0.367897	0.561368	16.7037	0.0265035	0.00147736	0.412128	0.321874	0.561368	24.3354	0.0265035
ENSG00000023572	Foreground	0.595254	1.62808	0.201969	0	0.66532	0.297706	0.271545	3.07664	0.0631351	0	0.66532	0.48615	0.271545	1.95222	0.0631351
ENSG00000023608	Foreground	1.18358	5.61254	0.0178324	1.67597e-05	0.283046	0.1211	0.606728	4.84536	0.110226	2.22616e-06	0.283046	0.0821921	0.606728	6.47344	0.110226
ENSG00000023697	Foreground	0.969264	0.648801	0.420542	0.000607333	0.42408	0.0615188	0.492253	2.53685	0.0836676	0.000762593	0.42408	0.0670238	0.492253	2.46529	0.0836676
ENSG00000023734	Foreground	5.42101e-20	42.6326	6.60503e-11	0	0.749185	0.0123135	0.202486	2.46953	0.0483288	0	0.749185	1	0.0483288	1	0.202486
ENSG00000023839	Foreground	1.27363	25.9476	3.50804e-07	0	0.212367	0.0603373	0.658918	3.78691	0.128715	0	0.212367	0.0279846	0.658918	5.45155	0.128715
ENSG00000023892	Foreground	1.41196	16.9453	3.84722e-05	0.00108463	0.458011	0.0499864	0.49019	2.90911	0.0517985	6.51528e-05	0.458011	0.0145489	0.49019	4.5166	0.0517985
ENSG00000023902	Foreground	0.553241	7.7521	0.00536501	0	0.284915	0.00930901	0.537261	1.25518	0.177824	0	0.284915	0.0752166	0.537261	1.13399	0.177824
ENSG00000023909	Foreground	2.38142	110.389	0	2.42158e-05	0.464044	0.0538674	0.488055	5.202	0.0479007	1.01765e-11	0.464044	0.000952253	0.488055	50.7578	0.0479007
ENSG00000024048	Foreground	3.23858	806.723	0	0	0.114542	0.00695667	0.647667	2.11056	0.237791	0	0.114542	1.02908e-07	0.647667	11.2354	0.237791
ENSG00000024422	Foreground	1.04184	1.46208	0.226599	4.47929e-05	0.690915	0.0428637	0.297108	4.93518	0.0119775	2.94619e-05	0.690915	0.0375715	0.297108	5.27607	0.0119775
ENSG00000024862	Foreground	0.827116	2.1134	0.146015	0	0.559682	0.165661	0.435697	151.966	0.00462102	0	0.559682	0.22605	0.435697	63.7616	0.00462102
ENSG00000025039	Foreground	6.03303	388.723	0	0	0.144166	0	0.8095	2.97681	0.0463347	0	0.144166	0	0.8095	721.368	0.0463347
ENSG00000025156	Foreground	5.82035	511.65	0	2.08019e-05	0.384465	0.0133075	0.474164	2.1015	0.141371	5.61982e-28	0.384465	1.20665e-11	0.474164	75.3759	0.141371
ENSG00000025293	Foreground	5.5234	1377.45	0	0	0.0330403	0.00268082	0.736067	2.01949	0.230893	0	0.0330403	6.24144e-15	0.736067	48.5264	0.230893
ENSG00000025708	Foreground	0.928563	0.0454205	0.831233	3.33616e-05	0.24005	0.00794052	0.520686	1.5535	0.239264	6.96711e-05	0.24005	0.011217	0.520686	1.50537	0.239264
ENSG00000025770	Foreground	2.54704	143.87	0	0.00170852	0.33996	0.0571861	0.554865	2.30999	0.105175	8.94099e-08	0.33996	0.000683556	0.554865	8.43588	0.105175
ENSG00000025772	Foreground	2.99824	107.399	0	5.04929e-05	0.343682	0.0430571	0.513467	2.17889	0.142851	1.30993e-13	0.343682	8.02672e-05	0.513467	10.3303	0.142851
ENSG00000025796	Foreground	3.11147	512.11	0	0.0132932	0.0594291	0.0203632	0.88464	7.05699	0.055931	1.45122e-06	0.0594291	5.4705e-06	0.88464	436.972	0.055931
ENSG00000025800	Foreground	4.53861	301.32	0	0.0114851	0.918716	0.0179529	0.0512353	4.17731	0.0300486	1.56926e-09	0.918716	1.19177e-08	0.0512353	657.67	0.0300486
ENSG00000026025	Foreground	48.5582	162.64	0	0.000278223	0.641318	0.0176181	0.26265	1.04329	0.0960314	2.21827e-173	0.641318	6.71181e-86	0.26265	7.83018	0.0960314
ENSG00000026103	Foreground	1.28654	5.92694	0.0149111	0.00325413	0.425078	0.237895	0.332053	3.81528	0.242869	0.00063043	0.425078	0.157649	0.332053	5.59963	0.242869
ENSG00000026297	Foreground	2.14159	15.4317	8.55401e-05	0	0.397832	0.0133165	0.457719	2.07969	0.144449	0	0.397832	9.62091e-05	0.457719	4.79758	0.144449
ENSG00000026508	Foreground	3.06658e-12	7.68162	0.0055786	0	0.531215	0.991612	0	1.24137	0.468785	0	0.531215	1	0	1	0.468785
ENSG00000026559	Foreground	1.09048	0.465031	0.495282	1.84797e-05	0.579071	0.0567013	0.397357	1.18053	0.0235722	6.89303e-06	0.579071	0.0437335	0.397357	1.19839	0.0235722
ENSG00000026652	Foreground	2.80609	80.3388	0	4.17282e-05	0.504585	0.074237	0.437773	2.29201	0.0576417	5.13511e-13	0.504585	0.000677428	0.437773	10.2517	0.0576417
ENSG00000026751	Foreground	1.21644	2.33215	0.126727	0	0.487219	1	0.481132	22.2548	0.0316492	0	0.487219	1	0.481132	43.5575	0.0316492
ENSG00000027001	Foreground	1.66725	112.677	0	0.000970665	0.414038	0.0690004	0.518727	7.23068	0.0672351	9.47759e-06	0.414038	0.0115898	0.518727	27.0685	0.0672351
ENSG00000027075	Foreground	1.20259	2.16919	0.1408	3.24772e-05	0.4429	0.0231475	0.425837	1.81001	0.131263	4.00193e-06	0.4429	0.0107937	0.425837	2.04119	0.131263
ENSG00000027644	Foreground	0.987583	0.0324168	0.857116	0.000215707	0.232657	0.00969877	0.636805	1.9413	0.130538	0.000239545	0.232657	0.0102734	0.636805	1.92537	0.130538
ENSG00000027697	Foreground	0.697363	6.39941	0.0114158	0.000100171	0.542447	1	0.431463	20.3289	0.0260897	0.0016258	0.542447	1	0.431463	8.17013	0.0260897
ENSG00000027847	Foreground	3.90921	104.806	0	0	0.118286	0	0.696766	1.53526	0.184949	0	0.118286	0	0.696766	5.34354	0.184949
ENSG00000028116	Foreground	1.4817	53.4061	2.71227e-13	0.000232026	0.384265	0.193788	0.50809	7.27034	0.107646	4.11938e-06	0.384265	0.0879096	0.50809	18.9044	0.107646
ENSG00000028137	Foreground	1.74983	27.6459	1.4568e-07	0.000379574	0.336781	0.07392	0.479074	2.23295	0.184146	1.03363e-06	0.336781	0.0104841	0.479074	4.07828	0.184146
ENSG00000028203	Foreground	2.23571	222.613	0	0.000566722	0.189187	0.0360352	0.629799	3.46784	0.181014	5.51432e-08	0.189187	0.000593288	0.629799	16.1217	0.181014
ENSG00000028277	Foreground	0.359792	21.296	3.93553e-06	0	0.348146	5.56297e-06	0.521629	4.88816	0.130225	0	0.348146	0.0128648	0.521629	1.7699	0.130225
ENSG00000028310	Foreground	5.28467	436.552	0	4.7444e-05	0.596362	0.0409132	0.34289	2.05382	0.0607477	1.41267e-23	0.596362	4.61479e-08	0.34289	44.8529	0.0607477
ENSG00000028528	Foreground	0.570163	31.1095	2.43877e-08	0.00394249	0.847178	1	0.148648	3962.96	0.00417426	0.0425793	0.847178	1	0.148648	112.579	0.00417426
ENSG00000028839	Foreground	2.65841	51.05	9.00391e-13	0.00311835	0.81278	0.00638229	0.000570524	4.42142	0.186649	2.1768e-07	0.81278	1.46124e-06	0.000570524	52.0201	0.186649
ENSG00000029153	Foreground	1.07173	0.284767	0.593593	0	0.682868	1	0.299105	30.1266	0.0180267	0	0.682868	1	0.299105	38.4617	0.0180267
ENSG00000029363	Foreground	1.38574	69.7933	1.11022e-16	0	0.342796	0.0715552	0.60063	9.31307	0.0565733	0	0.342796	0.0258724	0.60063	22.0245	0.0565733
ENSG00000029364	Foreground	2.37067	102.952	0	0	0.0980905	0	0.743043	2.87642	0.158866	0	0.0980905	0	0.743043	12.2401	0.158866
ENSG00000029534	Foreground	15.403	23.0121	1.60988e-06	0.0042694	0.18233	0.00688378	0.592743	1.08156	0.224927	3.16649e-37	0.18233	4.96681e-34	0.592743	3.34562	0.224927
ENSG00000029559	Foreground	1.3793	4.09342	0.0430505	0.0111911	0.602108	0.699689	0.349069	8.59398	0.0488226	0.00203614	0.602108	0.611051	0.349069	19.4328	0.0488226
ENSG00000029639	Foreground	0.999234	0.000353598	0.984997	4.19388e-05	0.37674	0.0338938	0.449957	1.38597	0.173303	4.2264e-05	0.37674	0.0339818	0.449957	1.38563	0.173303
ENSG00000029725	Foreground	1.02998	0.304278	0.581213	0.00199784	0.283345	0.0859377	0.651483	5.0932	0.0651711	0.00165822	0.283345	0.0798426	0.651483	5.34791	0.0651711
ENSG00000029993	Foreground	3.51615	32.3024	1.3195e-08	0.0129081	0.168356	0.0133704	0.774499	1.67301	0.0571453	2.27776e-07	0.168356	2.57777e-07	0.774499	6.10743	0.0571453
ENSG00000030066	Foreground	1.61424	50.9143	9.64895e-13	0.00579005	0.743928	1	0.00655471	2.38787	0.249517	0.000244581	0.743928	1	0.00655471	4.07569	0.249517
ENSG00000030110	Foreground	13.521	124.13	0	0	0.601758	0.272005	0.152434	1.23013	0.245808	0	0.601758	2.26417e-08	0.152434	16.4527	0.245808
ENSG00000030419	Foreground	1.56376	15.9998	6.33493e-05	0	0.641718	1	0.113007	3.60219	0.245274	0	0.641718	1	0.113007	7.41883	0.245274
ENSG00000030582	Foreground	1.73485	52.4901	4.32432e-13	0.0011495	0.688158	1	0.290975	12.6916	0.0208676	7.95112e-06	0.688158	1	0.290975	82.117	0.0208676
ENSG00000031003	Foreground	4.42161	27.439	1.62131e-07	0.000410016	0.347226	0.0465957	0.395937	1.86319	0.256836	1.05471e-15	0.347226	1.29404e-06	0.395937	15.6666	0.256836
ENSG00000031081	Foreground	2.24623	266.04	0	0.000410494	0.319823	0.037905	0.454504	2.22509	0.225672	2.46998e-08	0.319823	0.000641831	0.454504	6.0287	0.225672
ENSG00000031691	Foreground	1.05035	0.193289	0.660193	0.00054474	0.362636	0.386737	0.517014	5.92594	0.120351	0.000373125	0.362636	0.368673	0.517014	6.48136	0.120351
ENSG00000031698	Foreground	47.1943	278.691	0	0	0.547705	0.0192167	0.361498	1.05822	0.0907969	9.98737e-82	0.361498	0	0.547705	14.4481	0.0907969
ENSG00000031823	Foreground	1.6894	31.8373	1.67638e-08	0.00114041	0.525259	0.0961256	0.427622	2.46877	0.0471193	1.06706e-05	0.525259	0.0191252	0.427622	4.60319	0.0471193
ENSG00000032219	Foreground	2.05016	145.103	0	8.18869e-05	0.352681	0.0147327	0.449276	2.96914	0.198042	4.18259e-09	0.352681	0.000175666	0.449276	9.3104	0.198042
ENSG00000032389	Foreground	1.0956	2.91521	0.0877478	0.000708155	0.461847	0.0259553	0.466075	1.91598	0.072078	0.000354002	0.461847	0.0183075	0.466075	2.03886	0.072078
ENSG00000032444	Foreground	1.19387	33.1068	8.72341e-09	0.00095386	0.44687	0.0420876	0.548321	249.051	0.00480918	0.000247684	0.44687	0.022773	0.548321	725.866	0.00480918
ENSG00000032742	Foreground	2.07058	267.52	0	1.23925e-05	0.499151	0.121085	0.457939	9.7764	0.0429099	6.9182e-11	0.499151	0.0126318	0.457939	112.265	0.0429099
ENSG00000033011	Foreground	2.69741	173.079	0	6.06487e-05	0.288246	0.026547	0.508435	2.17294	0.203318	4.21254e-12	0.288246	5.60951e-05	0.508435	8.11255	0.203318
ENSG00000033030	Foreground	2.59031	321.422	0	0	0.3802	0.0624635	0.511623	5.10597	0.108176	0	0.3802	0.00075909	0.511623	68.2567	0.108176
ENSG00000033100	Foreground	3.18403	133.722	0	4.0679e-05	0.469579	0.0349966	0.493773	2.04726	0.036648	1.04733e-14	0.469579	2.31274e-05	0.493773	9.79004	0.036648
ENSG00000033122	Foreground	1.24098	19.8149	8.53149e-06	0.0277407	0.731616	0.074403	0.11788	5.86373	0.150504	0.0116935	0.731616	0.0397805	0.11788	8.98018	0.150504
ENSG00000033170	Foreground	5.73706e-14	145.602	0	0	0.302461	0.0411199	0.533241	1.82489	0.164298	0	0.302461	1	0.533241	1	0.164298
ENSG00000033178	Foreground	1.44585	46.9684	7.21412e-12	9.88768e-05	0.453288	0.0651106	0.418944	3.37109	0.127768	1.61993e-06	0.453288	0.0192626	0.418944	5.79533	0.127768
ENSG00000033327	Foreground	1.93688e-14	277.323	0	0	0.420452	0.0069606	0.388029	1.07343	0.19152	0	0.420452	1	0.388029	1	0.19152
ENSG00000033627	Foreground	3.41628	439.133	0	0	0.115555	0	0.798502	2.29338	0.0859438	0	0.115555	0	0.798502	17.0407	0.0859438
ENSG00000033800	Foreground	1.51383	5.92446	0.0149321	0	0.179083	0	0.737754	1.94466	0.0831632	0	0.179083	0	0.737754	2.73691	0.0831632
ENSG00000034152	Foreground	9.01987	282.122	0	0	0.217991	0	0.747195	1.89179	0.0348136	0	0.217991	0	0.747195	314.315	0.0348136
ENSG00000034239	Foreground	0.656967	13.6225	0.000223486	6.66333e-05	0.415693	0.114375	0.508055	5.02888	0.0762526	0.00180427	0.415693	0.240632	0.508055	2.88964	0.0762526
ENSG00000034510	Foreground	1.04608	0.0652759	0.798344	0.00125129	0.691267	0.131958	0.293704	2091.73	0.0150292	0.000919594	0.691267	0.1202	0.293704	2975.26	0.0150292
ENSG00000034677	Foreground	0.303097	48.235	3.78086e-12	0.000145986	0.713235	0.990476	0	2.12517	0.286765	0.0687724	0.713235	0.997104	0	1.2567	0.286765
ENSG00000034693	Foreground	1.35446	6.65598	0.00988236	0	0.234736	0.0390879	0.64309	2.54734	0.122174	0	0.234736	0.0123875	0.64309	3.54836	0.122174
ENSG00000034713	Foreground	4.72421	82.0511	0	0	0.0572724	0	0.873245	2.09459	0.069483	0	0.0572724	0	0.873245	32.8805	0.069483
ENSG00000034971	Foreground	1.06941	0.65229	0.419295	1.26746e-05	0.506524	0.165274	0.475994	12.7333	0.0174819	5.79487e-06	0.506524	0.145862	0.475994	15.1926	0.0174819
ENSG00000035115	Foreground	2.66575	111.742	0	3.61476e-05	0.447108	0.0606278	0.473631	3.45419	0.0792611	1.44201e-12	0.447108	0.000568739	0.473631	27.2329	0.0792611
ENSG00000035141	Foreground	15.4767	2.10444	0.146872	4.04882e-05	0.572961	0.00991322	0.268356	1.02156	0.158683	1.0375e-68	0.572961	9.72843e-32	0.268356	1.39111	0.158683
ENSG00000035403	Foreground	1.19194	9.25772	0.00234505	0.00122611	0.117786	0.0252562	0.774391	2.42833	0.107823	0.000338603	0.117786	0.0124656	0.774391	2.87916	0.107823
ENSG00000035681	Foreground	2.50102	596.387	0	0	0.266656	0.0527111	0.640953	3.45556	0.0923903	0	0.266656	0.000635985	0.640953	22.2253	0.0923903
ENSG00000035687	Foreground	5.27966	487.222	0	0.000584778	0.31225	0.00676571	0.616213	2.63763	0.0715365	8.52728e-18	0.31225	3.50582e-12	0.616213	167.444	0.0715365
ENSG00000035720	Foreground	0.787853	2.99546	0.0834984	0	0.32048	0.100329	0.524553	3.51766	0.154967	0	0.32048	0.163407	0.524553	2.69382	0.154967
ENSG00000035862	Foreground	2.27481e-14	42.8647	5.86593e-11	0	0.758752	0.00965049	0.182198	1.37204	0.0590504	0	0.758752	1	0.182198	1	0.0590504
ENSG00000035928	Foreground	3.17082	784.316	0	0	0.136252	0.0422807	0.707821	2.5194	0.155927	0	0.136252	4.40303e-05	0.707821	18.7258	0.155927
ENSG00000036054	Foreground	2.87974	371.683	0	0	0.169343	0.00076191	0.667063	3.27924	0.163594	0	0.169343	1.04878e-09	0.667063	30.5698	0.163594
ENSG00000036257	Foreground	0.901677	4.16316	0.0413122	0	0.0742075	0.0360144	0.864975	8.59872	0.0608171	0	0.0742075	0.0499353	0.864975	6.95917	0.0608171
ENSG00000036448	Foreground	50	636.791	0	0	0.335759	0.000634117	0.513447	1.04107	0.150795	1.28374e-160	0.513447	0	0.335759	7.48025	0.150795
ENSG00000036473	Foreground	1.47212	11.6948	0.00062674	0.00101237	0.226156	0.0263901	0.636996	2.98271	0.136848	3.90405e-05	0.226156	0.00474438	0.636996	4.9967	0.136848
ENSG00000036530	Foreground	2.33751	230.979	0	0.000390306	0.400861	0.0379571	0.564106	3.85577	0.035033	1.07739e-08	0.400861	0.000477619	0.564106	23.4446	0.035033
ENSG00000036549	Foreground	1.74428	102.27	0	0.0033808	0.527378	1	0.354072	5.65114	0.11855	4.89691e-05	0.527378	1	0.354072	20.5085	0.11855
ENSG00000036672	Foreground	1.04463	0.505087	0.477273	0.00148342	0.549224	0.152241	0.447349	121915	0.00342675	0.00110921	0.549224	0.139974	0.447349	205613	0.00342675
ENSG00000036828	Foreground	0.42864	134.289	0	3.82766e-06	0.0855838	0.0100675	0.680517	1	0.233899	0.00476465	0.0855838	0.139307	0.680517	1	0.233899
ENSG00000037042	Foreground	1.05441e-11	251.686	0	0	0.65391	0.0100793	0.300994	1.01377	0.0450967	0	0.65391	1	0.300994	1	0.0450967
ENSG00000037241	Foreground	0.969433	0.143804	0.704529	8.89891e-07	0.729798	0.0019227	0.259824	1.73102	0.0103782	1.36236e-06	0.729798	0.00232775	0.259824	1.70223	0.0103782
ENSG00000037280	Foreground	50	347.438	0	1.30374e-05	0.364496	0.0101371	0.438932	1.01872	0.196572	5.74884e-245	0.364496	1.97553e-100	0.438932	2.5283	0.196572
ENSG00000037474	Foreground	0.956495	1.89452	0.168693	0.000139504	0.505973	0.0442158	0.452408	3.20901	0.041619	0.000205265	0.505973	0.050641	0.452408	3.05029	0.041619
ENSG00000037637	Foreground	1.12445	8.07407	0.00449031	7.14824e-05	0.253666	0.0200255	0.604579	2.4143	0.141755	2.17893e-05	0.253666	0.0123086	0.604579	2.6942	0.141755
ENSG00000037749	Foreground	1.28392	4.40376	0.0358598	0	0.485568	0.158525	0.486723	4.5043	0.0277083	0	0.485568	0.0939696	0.486723	6.9057	0.0277083
ENSG00000037757	Foreground	17.7229	507.032	0	0.000679608	0.503992	0.0478629	0.375555	1.23132	0.120452	7.21922e-57	0.503992	4.03444e-24	0.375555	39.9583	0.120452
ENSG00000037897	Foreground	2.24239	81.8345	0	0	0.314586	0.0433353	0.600034	3.03818	0.0853797	0	0.314586	0.000877534	0.600034	12.0839	0.0853797
ENSG00000037965	Foreground	0.129926	12.987	0.000313668	3.75956e-13	0.655543	0.706067	0.327513	22.7702	0.0169438	0.0243045	0.655543	0.955787	0.327513	1.50092	0.0169438
ENSG00000038002	Foreground	2.1443	68.2818	1.11022e-16	0	0.13367	0.0277058	0.741469	2.36272	0.124861	0	0.13367	0.000457518	0.741469	6.31985	0.124861
ENSG00000038210	Foreground	2.26458	114.515	0	0.000404919	0.558314	0.0815002	0.363377	3.37857	0.0783087	2.07543e-08	0.558314	0.0034216	0.363377	15.7528	0.0783087
ENSG00000038219	Foreground	3.51929	440.429	0	8.42426e-05	0.228408	0.0149021	0.476151	1.57076	0.295441	4.57898e-15	0.228408	3.72505e-07	0.476151	4.8997	0.295441
ENSG00000038274	Foreground	50	235.615	0	3.98094e-05	0.372804	0.0136478	0.52795	1.06392	0.0992461	9.98389e-221	0.372804	5.66382e-94	0.52795	22.1497	0.0992461
ENSG00000038358	Foreground	8.55749e-11	311.212	0	0	0.336112	0.0157589	0.525985	1	0.137904	0	0.336112	1	0.525985	1	0.137904
ENSG00000038382	Foreground	1.28143	98.2783	0	0.00152033	0.293748	0.00733567	0.633237	2.54014	0.0730144	0.000244828	0.293748	0.00183958	0.633237	3.30214	0.0730144
ENSG00000038532	Foreground	5.36992e-14	494.203	0	0	0.434396	0.0103002	0.47243	1.80201	0.0931736	0	0.434396	1	0.47243	1	0.0931736
ENSG00000038945	Foreground	2.72911	222.91	0	0.0488929	0.739134	0.0829418	0.0398195	2.78951	0.221047	0.000264737	0.739134	0.00112	0.0398195	16.4397	0.221047
ENSG00000039068	Foreground	2.21854	309.028	0	0	0.107769	0.0445724	0.791249	3.23721	0.100981	0	0.107769	0.00100671	0.791249	13.5466	0.100981
ENSG00000039123	Foreground	1.92172	177.87	0	8.09367e-06	0.489391	0.0362392	0.462714	3.75568	0.0478946	1.64007e-10	0.489391	0.00170271	0.462714	12.7172	0.0478946
ENSG00000039319	Foreground	1.26006	28.5667	9.05249e-08	0.0112942	0.647322	1	0.307907	11.5857	0.044771	0.00351947	0.647322	1	0.307907	21.9082	0.044771
ENSG00000039523	Foreground	2.33223e-13	199.311	0	0	0.482033	0.476277	0.513887	19.7891	0.00408037	0	0.482033	1	0.513887	1	0.00408037
ENSG00000039537	Foreground	0.916672	3.3939	0.0654381	0.000554143	0.279808	0.0851504	0.591595	4.93242	0.128597	0.00103507	0.279808	0.104552	0.591595	4.31826	0.128597
ENSG00000039560	Foreground	1.58448	47.8456	4.61142e-12	0	0.199097	0.0195908	0.657399	2.40466	0.143503	0	0.199097	0.00196692	0.657399	4.01582	0.143503
ENSG00000039650	Foreground	21.9341	151.285	0	0.000395602	0.336309	0.0420674	0.511342	1.07655	0.152349	2.31088e-75	0.336309	6.56786e-31	0.511342	5.04288	0.152349
ENSG00000040199	Foreground	2.1684e-19	393.488	0	0	0.396762	0.0234798	0.45099	1.89557	0.152248	0	0.396762	1	0.152248	1	0.45099
ENSG00000040275	Foreground	1.55047	24.5555	7.22002e-07	0.00124205	0.229672	0.0419727	0.503338	2.09333	0.26699	3.12283e-05	0.229672	0.00732742	0.503338	3.14377	0.26699
ENSG00000040341	Foreground	2.46772	69.8294	1.11022e-16	0	0.284375	0.0344915	0.640538	2.12103	0.075087	0	0.284375	0.000246313	0.640538	6.39479	0.075087
ENSG00000040487	Foreground	49.0823	95.0688	0	0.00534032	0.718413	0.927672	0.192277	1.03226	0.0893098	2.90865e-112	0.718413	0.0250984	0.192277	4.75034	0.0893098
ENSG00000040531	Foreground	0.393132	13.2023	0.000279608	0	0.299653	0.0304135	0.490891	1.81798	0.209456	0	0.299653	0.253306	0.490891	1.26489	0.209456
ENSG00000040608	Foreground	1.05162	0.597061	0.439702	0.000305571	0.51977	0.0283516	0.41022	1.99402	0.07001	0.000201225	0.51977	0.0235887	0.41022	2.06633	0.07001
ENSG00000040633	Foreground	3.20575	102.061	0	0	0.246404	0.000793427	0.547182	1.7059	0.206413	0	0.246404	1.14972e-10	0.547182	5.541	0.206413
ENSG00000040731	Foreground	0.938602	0.563993	0.452656	0	0.781615	0.0737088	0.199735	9.55629	0.0186504	0	0.781615	0.0865071	0.199735	8.31957	0.0186504
ENSG00000040933	Foreground	1.18599	43.0693	5.28337e-11	0.000789292	0.342006	0.046889	0.651634	96.6559	0.00636026	0.000208999	0.342006	0.0265399	0.651634	226.187	0.00636026
ENSG00000041353	Foreground	3.75911e-14	35.2937	2.83542e-09	0	0.742597	0.0532162	0.209343	1.63044	0.0480601	0	0.742597	1	0.209343	1	0.0480601
ENSG00000041357	Foreground	1.15529	1.74965	0.185921	0	0.0585682	0.0221086	0.932798	12.0273	0.0086337	0	0.0585682	0.0122318	0.932798	17.6972	0.0086337
ENSG00000041802	Foreground	1.65864	67.5057	2.22045e-16	5.07675e-05	0.283723	0.0727097	0.58122	2.80996	0.135057	7.53585e-08	0.283723	0.0129359	0.58122	5.5492	0.135057
ENSG00000041880	Foreground	4.03933	184.381	0	2.69411e-05	0.332514	0.0367175	0.451792	1.58623	0.215695	3.48283e-19	0.332514	1.59605e-06	0.451792	6.44684	0.215695
ENSG00000041982	Foreground	0.999418	0.000930793	0.975661	0.00858742	0.604351	0.94652	0	1.20059	0.395649	0.00861121	0.604351	0.94655	0	1.20046	0.395649
ENSG00000041988	Foreground	2.57029e-14	44.029	3.2355e-11	0	0.706725	0.0273194	0.163075	1	0.1302	0	0.706725	1	0.163075	1	0.1302
ENSG00000042062	Foreground	0.908608	3.53117	0.0602254	0.0037015	0.610714	0.758808	0.382366	383.09	0.00691978	0.00617459	0.610714	0.778192	0.382366	222.437	0.00691978
ENSG00000042088	Foreground	1.34725	26.4184	2.74903e-07	0	0.37706	0.0730887	0.551568	5.49267	0.0713717	0	0.37706	0.0294661	0.551568	9.9237	0.0713717
ENSG00000042286	Foreground	2.18859	4.80692	0.0283457	1.95123e-05	0.42038	0.0114379	0.428366	1.24655	0.151255	4.92528e-11	0.42038	5.63013e-05	0.428366	1.61982	0.151255
ENSG00000042317	Foreground	0.908845	1.24749	0.264032	0.00092271	0.524824	1	0.467934	147.175	0.00724168	0.00174467	0.524824	1	0.467934	93.3738	0.00724168
ENSG00000042445	Foreground	1.95838	19.1737	1.19348e-05	5.96163e-05	0.361378	0.0597339	0.454708	1.552	0.183913	5.32774e-09	0.361378	0.00401209	0.454708	2.36503	0.183913
ENSG00000042493	Foreground	50	121.034	0	0.00842528	0.736478	0.0109312	0.176571	1.03464	0.0869517	1.90198e-104	0.736478	8.5763e-99	0.176571	5.48732	0.0869517
ENSG00000042753	Foreground	1.85909e-14	264.9	0	0	0.707423	0.0011999	0.29188	116.258	0.000697418	0	0.707423	1	0.29188	1	0.000697418
ENSG00000043039	Foreground	0.652344	4.27238	0.0387366	0.000351254	0.399456	0.059684	0.456244	2.73001	0.1443	0.00557901	0.399456	0.159015	0.456244	1.92543	0.1443
ENSG00000043093	Foreground	25.2879	12.7289	0.000360051	0	0.192958	0	0.731677	1.06073	0.0753646	0	0.192958	0	0.731677	4.44158	0.0753646
ENSG00000043143	Foreground	1.76132e-13	21.4841	3.56775e-06	0	0.461911	0.025091	0.372937	1	0.165152	0	0.461911	1	0.372937	1	0.165152
ENSG00000043355	Foreground	1.22596	6.0275	0.0140847	0	0.132535	0.00172173	0.699888	1.64735	0.167577	0	0.132535	0.000408686	0.699888	1.84405	0.167577
ENSG00000043462	Foreground	2.10811	99.6917	0	0.00019092	0.370039	0.0316592	0.439281	2.04506	0.19068	1.44424e-08	0.370039	0.000690072	0.439281	4.51858	0.19068
ENSG00000043514	Foreground	1.84783	39.6238	3.07913e-10	0	0.359125	0.018962	0.460681	3.22775	0.180195	0	0.359125	0.000657378	0.460681	8.71691	0.180195
ENSG00000043591	Foreground	5.42101e-20	208.53	0	0	0.680477	0.0336137	0.1868	1	0.132723	0	0.680477	1	0.132723	1	0.1868
ENSG00000044090	Foreground	50	766.833	0	0	0.174023	0	0.576973	1.02945	0.249004	0	0.174023	0	0.576973	4.26866	0.249004
ENSG00000044115	Foreground	1.40708e-13	752.426	0	0	0.590989	0.0144696	0.319562	1	0.0894487	0	0.590989	1	0.319562	1	0.0894487
ENSG00000044446	Foreground	2.30585	25.7398	3.90679e-07	0	0.693844	0.628781	0.293256	7.01312	0.0128992	0	0.693844	0.34306	0.293256	89.2368	0.0128992
ENSG00000044574	Foreground	4.62975	93.4959	0	0	0.179975	0	0.749878	1.34206	0.0701462	0	0.179975	0	0.749878	3.90442	0.0701462
ENSG00000046604	Foreground	1.17895	7.71972	0.0054621	0.00120426	0.346685	0.0856609	0.484334	2.68641	0.16898	0.00036168	0.346685	0.0551833	0.484334	3.20605	0.16898
ENSG00000046647	Foreground	1.21999	0.595557	0.440278	7.19855e-05	0.562476	0.205809	0.382573	2.30345	0.0549513	8.82816e-06	0.562476	0.145356	0.382573	2.76757	0.0549513
ENSG00000046651	Foreground	1.88302	113.617	0	0.0112114	0.565795	0.899892	0.37985	7.48581	0.0543544	0.000212551	0.565795	0.81986	0.37985	44.2804	0.0543544
ENSG00000046653	Foreground	0.971007	0.198925	0.65559	0	0.581206	0.0386201	0.407078	224.589	0.011716	0	0.581206	0.042441	0.407078	191.962	0.011716
ENSG00000046889	Foreground	1.41407	67.9112	2.22045e-16	0	0.402215	0.0524682	0.531511	7.80687	0.0662745	0	0.402215	0.0154825	0.531511	18.2821	0.0662745
ENSG00000047056	Foreground	2.53398	122.449	0	0	0.264192	0.0133012	0.675561	4.40767	0.0602474	0	0.264192	1.7619e-05	0.675561	42.8955	0.0602474
ENSG00000047188	Foreground	7.51168	600.322	0	0	0.204181	0.0121191	0.503155	1.26846	0.292664	0	0.204181	4.01467e-15	0.503155	5.96737	0.292664
ENSG00000047230	Foreground	3.09122	99.9214	0	1.91438e-05	0.21763	0.0108853	0.679529	1.91639	0.10284	2.60438e-15	0.21763	8.53974e-07	0.679529	7.46826	0.10284
ENSG00000047249	Foreground	1.34666	16.3824	5.1763e-05	0.000176063	0.601911	0.0514406	0.389601	41.4111	0.00848793	8.79383e-06	0.601911	0.0183892	0.389601	150.561	0.00848793
ENSG00000047315	Foreground	0.325909	409.682	0	0.000159203	0.453819	0.0396661	0.511404	6.03768	0.034777	0.0578337	0.453819	0.349311	0.511404	1.79677	0.034777
ENSG00000047346	Foreground	1.52618	151.226	0	0	0.702815	1	0.258004	25.0344	0.039181	0	0.702815	1	0.258004	136.276	0.039181
ENSG00000047365	Foreground	1.81638	299.112	0	0.0366196	0.740638	0.979782	0	2.29163	0.259362	0.00246124	0.740638	0.963579	0	4.50982	0.259362
ENSG00000047410	Foreground	1.19332	70.6267	0	0.000299806	0.619009	0.166939	0.372819	35.0652	0.00817229	6.24828e-05	0.619009	0.118105	0.372819	69.7467	0.00817229
ENSG00000047457	Foreground	3.3865	315.999	0	0	0.0600925	0.0153692	0.722437	1.68852	0.217471	0	0.0600925	7.22911e-07	0.722437	5.89452	0.217471
ENSG00000047578	Foreground	0.99648	0.0219503	0.88222	0.000767353	0.282133	0.061422	0.628987	3.76	0.0888803	0.000786973	0.282133	0.0620282	0.628987	3.74251	0.0888803
ENSG00000047579	Foreground	50	237.356	0	0	0.652243	0.995527	0.0929817	1.0446	0.254775	0	0.652243	0.799198	0.0929817	8.86208	0.254775
ENSG00000047597	Foreground	2.82113	204.94	0	0.000270334	0.443408	0.0599419	0.481661	5.34124	0.0749303	8.58864e-11	0.443408	0.000356301	0.481661	112.921	0.0749303
ENSG00000047621	Foreground	1.41296	93.3343	0	0.00153586	0.429219	0.0416213	0.527862	4.99637	0.0429193	0.000105788	0.429219	0.0111984	0.527862	9.70886	0.0429193
ENSG00000047634	Foreground	1.4409	4.53279	0.0332514	0	0.675118	0.901834	0	3.04606	0.324882	0	0.675118	0.861672	0	4.97756	0.324882
ENSG00000047644	Foreground	0.567741	1.7978	0.179978	0.0018696	0.370232	0.0609086	0.438741	1.41005	0.191027	0.0282527	0.370232	0.20418	0.438741	1.21542	0.191027
ENSG00000047648	Foreground	1.17335	7.19224	0.00732194	8.20266e-05	0.382639	0.0547031	0.582766	11.1754	0.034596	1.60559e-05	0.382639	0.0330555	0.582766	16.9817	0.034596
ENSG00000047662	Foreground	1.13889	1.73333	0.187987	0.000684947	0.296882	0.0860702	0.506824	2.67675	0.196295	0.000248972	0.296882	0.0612225	0.506824	3.06902	0.196295
ENSG00000047932	Foreground	1.16421	1.82019	0.177291	0.00781155	0.163431	0.00926177	0.705225	2.16062	0.131345	0.00352126	0.163431	0.00429338	0.705225	2.452	0.131345
ENSG00000048028	Foreground	1.21845	3.5225	0.0605409	9.23811e-05	0.191844	0.0117532	0.665484	2.24333	0.142672	1.21416e-05	0.191844	0.00445232	0.665484	2.67636	0.142672
ENSG00000048052	Foreground	2.09426	54.7825	1.3467e-13	0	0.16442	0.00103174	0.758613	3.50677	0.076967	0	0.16442	5.56718e-07	0.758613	13.8414	0.076967
ENSG00000048140	Foreground	0.77823	8.91663	0.00282585	3.87335e-07	0.426292	0.0438234	0.566701	86.4537	0.00700696	1.02342e-05	0.426292	0.0876868	0.566701	32.1561	0.00700696
ENSG00000048162	Foreground	1.05926	0.0402548	0.840983	2.32964e-05	0.549153	0.126105	0.429639	10.286	0.0212074	1.23812e-05	0.549153	0.111543	0.429639	11.8095	0.0212074
ENSG00000048342	Foreground	4.18983	261.571	0	0.0101061	0.718821	0.978988	0	1.49718	0.281179	4.3605e-09	0.718821	0.914868	0	5.42457	0.281179
ENSG00000048392	Foreground	1.39732	7.90289	0.00493559	0	0.831149	0.801729	0.128233	5.79286	0.0406185	0	0.831149	0.734338	0.128233	11.6414	0.0406185
ENSG00000048405	Foreground	1.725	33.0119	9.15984e-09	0	0.586054	0.985193	0	3.08712	0.413946	0	0.586054	0.974595	0	6.99007	0.413946
ENSG00000048471	Foreground	2.60748	136.586	0	4.66798e-05	0.129206	0.0556416	0.613575	1.49417	0.257219	5.09749e-12	0.129206	0.000535376	0.613575	2.84933	0.257219
ENSG00000048544	Foreground	1.79492	13.1727	0.000284051	0.000139379	0.458723	0.024236	0.45636	2.88657	0.0849169	1.19986e-07	0.458723	0.0012596	0.45636	6.70425	0.0849169
ENSG00000048649	Foreground	2.20155	303.292	0	0.00941051	0.655391	1	0.294373	7.84862	0.0502362	3.45788e-05	0.655391	1	0.294373	93.3106	0.0502362
ENSG00000048707	Foreground	1.89953	327.88	0	0.000276811	0.316496	0.0237404	0.565015	2.72176	0.118488	1.74505e-07	0.316496	0.000820703	0.565015	6.69901	0.118488
ENSG00000048740	Foreground	4.28291	203.665	0	0	0.11301	0	0.810985	2.39207	0.0760052	0	0.11301	0	0.810985	41.9042	0.0760052
ENSG00000048828	Foreground	2.63871	393.026	0	0	0.0878447	0.031017	0.860899	7.10165	0.0512562	0	0.0878447	0.000104657	0.860899	176.397	0.0512562
ENSG00000048991	Foreground	10.316	684.792	0	0	0.431947	0.978815	0	1.22727	0.568053	0	0.431947	0.801805	0	8.2699	0.568053
ENSG00000049089	Foreground	7.86467	422.696	0	0	0.648684	0.893355	0	1.2334	0.351316	0	0.648684	0.411927	0	5.20608	0.351316
ENSG00000049130	Foreground	2.62281	63.6097	1.55431e-15	0.00460944	0.714988	1	0.202355	3.44395	0.0826575	7.45075e-07	0.714988	1	0.202355	25.6211	0.0826575
ENSG00000049167	Foreground	3.04503	193.513	0	3.67013e-05	0.177703	0.0348132	0.680995	3.10516	0.141302	3.12123e-14	0.177703	3.62718e-05	0.680995	31.5073	0.141302
ENSG00000049239	Foreground	0.63668	24.6002	7.05447e-07	9.55282e-05	0.381285	0.0157865	0.436289	1.02312	0.182427	0.00275822	0.381285	0.0712664	0.436289	1.01466	0.182427
ENSG00000049246	Foreground	1.86296	97.4634	0	0	0.707654	1	0.17383	4.8925	0.118517	0	0.707654	1	0.17383	19.2562	0.118517
ENSG00000049283	Foreground	1.37572	13.7335	0.000210668	2.31614e-05	0.477697	0.0929956	0.424444	2.88792	0.0978591	4.19981e-07	0.477697	0.0380975	0.424444	4.30164	0.0978591
ENSG00000049323	Foreground	1.26883	17.9944	2.21553e-05	0.000215512	0.314768	0.0491901	0.543138	2.87596	0.142094	2.22749e-05	0.314768	0.0218887	0.543138	3.82046	0.142094
ENSG00000049449	Foreground	7.2771	280.228	0	0	0.194554	0.0125416	0.681279	1.7354	0.124167	0	0.194554	1.45048e-14	0.681279	55.2239	0.124167
ENSG00000049541	Foreground	1.08529e-19	71.3827	0	0	0.54956	0.0112507	0.393152	1.9134	0.0572883	0	0.54956	1	0.0572883	1	0.393152
ENSG00000049618	Foreground	7.71643e-14	165.911	0	0	0.469422	0.0146868	0.40858	1.20624	0.121998	0	0.469422	1	0.40858	1	0.121998
ENSG00000049759	Foreground	1.22814	6.92068	0.00852047	0	0.947569	1	0.0418369	49.4588	0.0105941	0	0.947569	1	0.0418369	120.44	0.0105941
ENSG00000049769	Foreground	2.10519	116.942	0	0.0189085	0.63183	1	0.291798	8.11197	0.0763721	0.00023552	0.63183	1	0.291798	82.0139	0.0763721
ENSG00000049860	Foreground	2.07336	113.261	0	0	0.739416	1	0.2356	21.6372	0.0249838	0	0.739416	1	0.2356	586.613	0.0249838
ENSG00000049883	Foreground	1.84852	86.9069	0	0.0312499	0.756925	1	0.129519	5.32622	0.113557	0.00165082	0.756925	1	0.129519	22.019	0.113557
ENSG00000050030	Foreground	1.19514	33.1487	8.53749e-09	0.000339296	0.242429	0.0365742	0.500473	2.75169	0.257098	7.13785e-05	0.242429	0.0191778	0.500473	3.35259	0.257098
ENSG00000050130	Foreground	5.42101e-20	167.788	0	0	0.546183	0.00350874	0.287458	1.31487	0.166359	0	0.546183	1	0.166359	1	0.287458
ENSG00000050165	Foreground	1.71607	3.23125	0.0722455	0.00325571	0.412077	0.0573108	0.425371	1.78058	0.162552	5.38909e-05	0.412077	0.00739676	0.425371	2.69143	0.162552
ENSG00000050344	Foreground	0.601038	25.3387	4.80971e-07	0.00218491	0.444623	0.338641	0.511646	12.9463	0.0437312	0.025171	0.444623	0.521622	0.511646	4.66058	0.0437312
ENSG00000050393	Foreground	2.89583	106.608	0	0.00535431	0.155897	0.00561177	0.741659	4.61252	0.102444	2.64674e-07	0.155897	3.03232e-07	0.741659	83.6861	0.102444
ENSG00000050405	Foreground	3.13368	297.659	0	0.000292165	0.308837	0.065497	0.520031	2.34873	0.171132	8.40266e-12	0.308837	0.000195173	0.520031	14.5234	0.171132
ENSG00000050426	Foreground	1.61334	35.4619	2.60094e-09	0.0221623	0.750919	0.953289	0.117561	7.29838	0.13152	0.00214245	0.750919	0.925725	0.117561	24.699	0.13152
ENSG00000050438	Foreground	1.94435	140.756	0	0	0.326076	0.0292797	0.640556	4.68954	0.0333687	0	0.326076	0.00104345	0.640556	20.1795	0.0333687
ENSG00000050555	Foreground	0.782628	9.90706	0.00164646	1.97709e-06	0.159315	0.0224426	0.599482	1.63065	0.241203	3.43486e-05	0.159315	0.0512274	0.599482	1.46622	0.241203
ENSG00000050628	Foreground	2.95083e-13	119.047	0	0	0.42261	0.0377345	0.498473	1.24843	0.0789175	0	0.42261	1	0.498473	1	0.0789175
ENSG00000050730	Foreground	0.564521	5.405	0.0200792	0.0415837	0.729178	0.898065	0	2.50064	0.270822	0.166093	0.729178	0.941112	0	1.67768	0.270822
ENSG00000050748	Foreground	0.911368	1.2438	0.26474	0	0.476454	0.0324565	0.501939	2229.17	0.021607	0	0.476454	0.0439793	0.501939	1125.62	0.021607
ENSG00000050767	Foreground	1.70001	57.8363	2.85327e-14	0	0.427912	0.0353198	0.474911	6.19085	0.0971772	0	0.427912	0.0034011	0.474911	22.181	0.0971772
ENSG00000050820	Foreground	4.73573	25.7033	3.98139e-07	0	0.493207	0.00077641	0.386922	1.12355	0.119872	0	0.493207	1.87196e-15	0.386922	1.73619	0.119872
ENSG00000051009	Foreground	4.05318	403.686	0	0.00207802	0.174627	0.0251998	0.566054	1.55087	0.25932	1.34264e-11	0.174627	3.31576e-07	0.566054	5.92157	0.25932
ENSG00000051108	Foreground	2.41751	91.1257	0	0.00239014	0.544189	0.122981	0.386294	2.48508	0.0695163	4.59518e-07	0.544189	0.0063048	0.386294	9.03112	0.0695163
ENSG00000051128	Foreground	1.3046e-13	66.0158	4.44089e-16	0	0.630723	0.0583016	0.336071	2.25103	0.0332056	0	0.630723	1	0.336071	1	0.0332056
ENSG00000051180	Foreground	0.372839	24.0455	9.40845e-07	0.000912318	0.203601	0.0199673	0.62553	2.44158	0.170868	0.0735568	0.203601	0.23243	0.62553	1.39489	0.170868
ENSG00000051382	Foreground	2.23903	187.445	0	1.11375e-05	0.350506	0.0116779	0.554934	3.03175	0.0945597	8.12076e-12	0.350506	4.70722e-05	0.554934	11.9819	0.0945597
ENSG00000051523	Foreground	2.46713	41.5939	1.12342e-10	0.000858624	0.521672	0.045598	0.346538	1.96131	0.13179	2.72462e-08	0.521672	0.000491418	0.346538	5.26925	0.13179
ENSG00000051596	Foreground	0.220473	69.9396	1.11022e-16	0	0.32533	0.00482227	0.641543	6.47923	0.0331277	0	0.32533	0.308475	0.641543	1.5098	0.0331277
ENSG00000051620	Foreground	2.51757	15.4958	8.26907e-05	0.0239849	0.563016	0.0259507	0.227339	1.66024	0.209645	8.34416e-05	0.563016	0.000101745	0.227339	3.58338	0.209645
ENSG00000051825	Foreground	1.53139	37.2822	1.02214e-09	0.00471258	0.558098	1	0.427749	34.7523	0.0141532	0.000273433	0.558098	1	0.427749	229.006	0.0141532
ENSG00000052126	Foreground	1.65847	11.6065	0.000657202	8.71566e-05	0.316756	0.0337634	0.519146	3.02063	0.164098	1.84982e-07	0.316756	0.00362642	0.519146	6.25496	0.164098
ENSG00000052344	Foreground	0.576585	0.849273	0.356758	0	0.562594	0.0155009	0.269178	1.61326	0.168228	0	0.562594	0.0904873	0.269178	1.31753	0.168228
ENSG00000052723	Foreground	3.13956	67.6365	2.22045e-16	0	0.214767	0	0.603713	1.91249	0.18152	0	0.214767	0	0.603713	7.65769	0.18152
ENSG00000052749	Foreground	2.18154	246.633	0	8.29432e-05	0.367102	0.0303175	0.537728	2.23167	0.0951698	1.24933e-09	0.367102	0.000487259	0.537728	5.76167	0.0951698
ENSG00000052795	Foreground	2.08696	129.884	0	0.00117515	0.45685	0.0669966	0.492452	2.6237	0.0506985	7.68095e-07	0.45685	0.00354833	0.492452	7.48607	0.0506985
ENSG00000052841	Foreground	4.56507e-14	646.588	0	0	0.466733	0.0191131	0.462871	2.59293	0.0703962	0	0.466733	1	0.462871	1	0.0703962
ENSG00000053108	Foreground	12.8276	155.752	0	3.14871e-05	0.236879	0.00650127	0.491911	1.09434	0.271211	1.78627e-58	0.236879	8.83211e-29	0.491911	3.17873	0.271211
ENSG00000053254	Foreground	5.42101e-20	165.237	0	0	0.366527	0.00957668	0.393314	1	0.240159	0	0.366527	1	0.240159	1	0.393314
ENSG00000053328	Foreground	4.33414	17.3307	3.14071e-05	0	0.659745	0.736685	0.184463	1.49192	0.155791	0	0.659745	0.265939	0.184463	5.66283	0.155791
ENSG00000053371	Foreground	3.68956	38.4351	5.66058e-10	0	0.669354	0.03995	0.176862	1.31856	0.153784	0	0.669354	6.92171e-06	0.176862	2.77403	0.153784
ENSG00000053372	Foreground	0.989197	0.00268927	0.958642	2.05798e-05	0.528173	0.0804999	0.436934	4.3895	0.0348927	2.31242e-05	0.528173	0.0827209	0.436934	4.31992	0.0348927
ENSG00000053438	Foreground	4.20725	43.9004	3.45514e-11	0.0110694	0.574446	0.0365153	0.161301	3.69199	0.264253	5.90413e-09	0.574446	8.95321e-07	0.161301	243.558	0.264253
ENSG00000053501	Foreground	2.16428	7.63461	0.00572587	0.000411482	0.543428	0.0493414	0.418188	3.12828	0.0383839	4.70429e-08	0.543428	0.00148504	0.418188	11.8027	0.0383839
ENSG00000053524	Foreground	1.56193	92.7981	0	0.0591875	0.799906	0.648231	0.0613318	4.48435	0.138762	0.0120868	0.799906	0.508084	0.0613318	10.421	0.138762
ENSG00000053702	Foreground	6.51824	15.7423	7.25816e-05	0	0.688766	0.987095	0	1.58513	0.311234	0	0.688766	0.918818	0	20.1406	0.311234
ENSG00000053770	Foreground	2.84922	195.611	0	1.70254e-05	0.193665	0.0540444	0.678835	2.34239	0.1275	2.58448e-14	0.193665	0.000245095	0.678835	11.3042	0.1275
ENSG00000053900	Foreground	22.6271	775.231	0	1.42157e-05	0.257757	0.00256084	0.59309	1.13353	0.149153	2.09457e-110	0.257757	2.28647e-59	0.59309	17.0472	0.149153
ENSG00000053918	Foreground	9.206e-14	17.9264	2.29618e-05	0	0.455316	0.0285272	0.428727	1	0.115957	0	0.455316	1	0.428727	1	0.115957
ENSG00000054116	Foreground	1.11531e-13	49.5081	1.97553e-12	0	0.64006	0.035957	0.299674	2.87518	0.060266	0	0.64006	1	0.299674	1	0.060266
ENSG00000054118	Foreground	2.71705	250.876	0	3.43578e-05	0.36178	0.00844384	0.503873	2.10355	0.134348	7.43254e-13	0.36178	2.32432e-06	0.503873	7.54189	0.134348
ENSG00000054148	Foreground	23.9714	11.2472	0.000797439	0	0.282641	0.00915384	0.569355	1.03096	0.148004	1.3701e-49	0.569355	0	0.282641	2.07696	0.148004
ENSG00000054179	Foreground	6.41634	218.109	0	0.000491507	0.59358	0.034782	0.246323	1.37516	0.160097	5.91214e-22	0.59358	4.37363e-10	0.246323	7.72169	0.160097
ENSG00000054267	Foreground	2.12401	164.286	0	0.000184543	0.399745	0.0588782	0.466982	3.41065	0.133273	1.17265e-08	0.399745	0.00243993	0.466982	13.5441	0.133273
ENSG00000054356	Foreground	1.68047	102.767	0	0	0.304772	0.061111	0.591084	3.06203	0.104144	0	0.304772	0.00912236	0.591084	6.55732	0.104144
ENSG00000054523	Foreground	1.37819e-14	1498.16	0	0	0.460376	0.0258127	0.471314	2.66814	0.0683104	0	0.460376	1	0.471314	1	0.0683104
ENSG00000054598	Foreground	1.62732e-13	77.8892	0	0	0.755224	3.8989e-14	0.12994	1	0.114836	0	0.755224	1	0.12994	1	0.114836
ENSG00000054611	Foreground	4.71412	194.446	0	4.63304e-05	0.396609	0.0215832	0.491099	1.61264	0.112291	3.70159e-21	0.396609	1.40225e-08	0.491099	9.51392	0.112291
ENSG00000054690	Foreground	3.45006	191.896	0	3.34431e-05	0.329374	0.00218957	0.490322	1.49189	0.180304	3.61906e-16	0.329374	6.66934e-10	0.490322	3.97557	0.180304
ENSG00000054793	Foreground	4.2864	436.19	0	0.000166756	0.614808	0.0129893	0.355699	3.41229	0.029493	6.40221e-17	0.614808	8.20501e-09	0.355699	192.685	0.029493
ENSG00000054803	Foreground	0.633706	3.66839	0.0554536	0	0.902204	0.375602	0.093814	762.639	0.00398182	0	0.902204	0.537653	0.093814	67.0724	0.00398182
ENSG00000054938	Foreground	4.22132	19.355	1.08532e-05	0	0.625185	0.563946	0.0605703	1.24965	0.314245	0	0.625185	0.0891033	0.0605703	2.56199	0.314245
ENSG00000054965	Foreground	0.822685	3.12477	0.0771109	1.9876e-05	0.475127	0.0180791	0.428101	6.30293	0.0967715	0.00013552	0.475127	0.0368302	0.428101	4.54749	0.0967715
ENSG00000054967	Foreground	4.60834e-14	211.107	0	0	0.407644	0.0521053	0.498018	2.3098	0.0943371	0	0.407644	1	0.498018	1	0.0943371
ENSG00000054983	Foreground	1.69374	101.462	0	0	0.309356	0.042939	0.58275	4.18791	0.107894	0	0.309356	0.00483503	0.58275	11.3111	0.107894
ENSG00000055044	Foreground	3.30163	321.643	0	0	0.0940104	0.0278552	0.857271	4.87046	0.0487189	0	0.0940104	7.33937e-06	0.857271	186.251	0.0487189
ENSG00000055070	Foreground	3.81192	47.7445	4.85545e-12	0	0.891019	1	0.0675718	5.39111	0.0414089	0	0.891019	1	0.0675718	615.311	0.0414089
ENSG00000055118	Foreground	1.987	439.146	0	1.20612e-05	0.131344	0.0228571	0.80573	3.01582	0.0629257	1.68549e-10	0.131344	0.000548754	0.80573	8.96557	0.0629257
ENSG00000055130	Foreground	1.00584	0.616951	0.432182	1.49396e-05	0.540177	0.0101644	0.424369	3.24351	0.0354539	1.40004e-05	0.540177	0.00989547	0.424369	3.26589	0.0354539
ENSG00000055147	Foreground	1.82438	90.5251	0	0.0346213	0.807732	0.194971	0.0275867	3.29625	0.164682	0.00216377	0.807732	0.0506567	0.0275867	8.81178	0.164682
ENSG00000055163	Foreground	1.23883e-13	889.849	0	0	0.790023	0.0371133	0.207329	26.3539	0.00264728	0	0.790023	1	0.207329	1	0.00264728
ENSG00000055208	Foreground	3.95589e-13	111.542	0	0	0.498503	0.998473	0	1.87748	0.501497	0	0.498503	1	0	1	0.501497
ENSG00000055211	Foreground	2.52523	69.447	1.11022e-16	0.0147703	0.780157	1	0.0536916	2.46656	0.166152	2.38394e-05	0.780157	1	0.0536916	9.77512	0.166152
ENSG00000055332	Foreground	1.15553	4.12397	0.0422798	0	0.717258	1	0.199466	10.8176	0.0832752	0	0.717258	1	0.199466	15.6663	0.0832752
ENSG00000055483	Foreground	5.78138	215.147	0	0	0.361604	0.0027104	0.532277	1.5188	0.106119	0	0.361604	1.44337e-15	0.532277	11.2029	0.106119
ENSG00000055732	Foreground	0.585863	18.2644	1.92268e-05	0	0.819877	0.609616	0.0639291	4.21314	0.116194	0	0.819877	0.748295	0.0639291	2.32238	0.116194
ENSG00000055813	Foreground	2.06321	55.3523	1.00697e-13	0	0.178248	0.0260321	0.709362	2.43529	0.11239	0	0.178248	0.000538106	0.709362	6.27383	0.11239
ENSG00000055917	Foreground	2.70555	312.555	0	0	0.748455	1	0.170949	3.56096	0.0805963	0	0.748455	1	0.170949	31.0663	0.0805963
ENSG00000055950	Foreground	0.992965	-0.23964	1	0.000184059	0.397754	0.0110651	0.467914	1.10601	0.134332	0.000195538	0.397754	0.0114213	0.467914	1.10522	0.134332
ENSG00000055955	Foreground	1.54149	51.2351	8.19456e-13	0.000899998	0.272517	0.0645789	0.582247	2.55623	0.145236	2.01836e-05	0.272517	0.0146477	0.582247	4.24924	0.145236
ENSG00000055957	Foreground	1.83321	126.244	0	0	0.37634	0.0674391	0.517655	3.37027	0.106006	0	0.37634	0.0071309	0.517655	9.27515	0.106006
ENSG00000056050	Foreground	3.9039	52.2015	5.00933e-13	0	0.215812	0.0178201	0.585385	1.39766	0.198802	0	0.215812	1.48499e-07	0.585385	3.69513	0.198802
ENSG00000056097	Foreground	1.5324	67.9833	1.11022e-16	0	0.867209	0.00294181	0	4.89276	0.132791	0	0.867209	0.0001321	0	11.3939	0.132791
ENSG00000056277	Foreground	2.2704	188.428	0	0	0.578554	1	0.374946	9.83478	0.0464998	0	0.578554	1	0.374946	179.462	0.0464998
ENSG00000056291	Foreground	2.14426	7.8753	0.00501146	0.0034804	0.69182	0.993888	0	1.52618	0.30818	5.35334e-06	0.69182	0.98694	0	2.4757	0.30818
ENSG00000056558	Foreground	2.22663	26.4812	2.66116e-07	3.90987e-05	0.530979	0.0596633	0.397265	2.14924	0.0717558	1.53243e-10	0.530979	0.00187912	0.397265	5.49382	0.0717558
ENSG00000056586	Foreground	2.09275	372.89	0	0	0.612357	1	0.333067	13.5963	0.0545761	0	0.612357	1	0.333067	235.487	0.0545761
ENSG00000056736	Foreground	2.68773	61.6594	4.10783e-15	4.56529e-05	0.376678	0.0509375	0.361265	1.74791	0.262057	2.15693e-12	0.376678	0.000334865	0.361265	4.48566	0.262057
ENSG00000056972	Foreground	1.92934	45.4166	1.59281e-11	0.000146882	0.316162	0.0783739	0.50251	2.10772	0.181328	4.02503e-08	0.316162	0.00735322	0.50251	4.2145	0.181328
ENSG00000056998	Foreground	1.07421	0.913233	0.339258	0.0371546	0.167154	0.0395217	0.739652	2.07917	0.0931941	0.0290999	0.167154	0.031096	0.739652	2.19523	0.0931941
ENSG00000057019	Foreground	1.18344	3.97453	0.0461932	0	0.273405	0.0233758	0.547592	2.50013	0.179003	0	0.273405	0.0117363	0.547592	2.95778	0.179003
ENSG00000057252	Foreground	2.18636	33.5995	6.77087e-09	0.0134848	0.141284	0.015972	0.704906	2.1206	0.15381	8.1504e-05	0.141284	0.000118006	0.704906	5.17316	0.15381
ENSG00000057294	Foreground	3.93622	388.571	0	2.08874e-05	0.322589	0.0676239	0.582749	3.7526	0.094662	3.78474e-19	0.322589	2.48323e-05	0.582749	182.263	0.094662
ENSG00000057593	Foreground	0.697918	13.1142	0.000293059	0.00233596	0.743345	0.726033	0.247628	42.7705	0.00902725	0.0145682	0.743345	0.799758	0.247628	13.7532	0.00902725
ENSG00000057608	Foreground	1.89786e-13	107.13	0	0	0.798092	0.200254	0.198317	506.58	0.0035908	0	0.798092	1	0.198317	1	0.0035908
ENSG00000057663	Foreground	2.37595	9.21502	0.00240037	0	0.732797	0.989684	0.160526	2.33032	0.106676	0	0.732797	0.975663	0.160526	7.46379	0.106676
ENSG00000057704	Foreground	7.72094	124.2	0	0	0.550928	0.014879	0.356342	1.22172	0.0927295	0	0.550928	7.77241e-15	0.356342	4.69355	0.0927295
ENSG00000057757	Foreground	12.7989	394.036	0	0	0.724987	0.978068	0	1.35127	0.275013	0	0.724987	0.752892	0	47.1364	0.275013
ENSG00000057935	Foreground	2.27244	197.447	0	0.00347051	0.761272	0.0126212	0.139691	4.2332	0.0990367	2.57445e-06	0.761272	4.84013e-05	0.139691	26.5502	0.0990367
ENSG00000058056	Foreground	3.42238	294.658	0	0.000290427	0.291622	0.015608	0.62387	2.45103	0.0845086	7.85554e-13	0.291622	6.5607e-07	0.62387	21.5029	0.0845086
ENSG00000058063	Foreground	2.09034	329.718	0	4.17556e-05	0.380354	0.0344282	0.478927	3.97263	0.140718	7.01132e-10	0.380354	0.000874284	0.478927	17.8763	0.140718
ENSG00000058085	Foreground	2.72803	183.653	0	0	0.220679	0.0103154	0.503346	1.6863	0.275975	0	0.220679	3.8083e-06	0.503346	4.15992	0.275975
ENSG00000058091	Foreground	1.97307	7.52464	0.00608607	0	0.389253	0.0252912	0.432032	1.53339	0.178715	0	0.389253	0.000706233	0.432032	2.32437	0.178715
ENSG00000058262	Foreground	0.711263	12.7684	0.000352533	5.08688e-05	0.727764	0.010797	0.270573	305742	0.00166242	0.000883403	0.727764	0.0399173	0.270573	7971.29	0.00166242
ENSG00000058272	Foreground	1.91504	195.762	0	0.0141849	0.723939	1	0.247042	23.5452	0.0290196	0.000288856	0.723939	1	0.247042	423.879	0.0290196
ENSG00000058335	Foreground	2.86862	132.947	0	0.000492249	0.652183	0.0556724	0.310191	3.60188	0.0376251	3.24433e-10	0.652183	0.000252182	0.310191	39.4885	0.0376251
ENSG00000058453	Foreground	1.04537	14.8035	0.000119313	0.00544608	0.442735	0.0950926	0.457494	2.73404	0.0997705	0.00429894	0.442735	0.0854636	0.457494	2.8617	0.0997705
ENSG00000058668	Foreground	3.12359	578.983	0	0	0.34009	0.0723578	0.621341	5.26747	0.0385693	0	0.34009	0.000273843	0.621341	179.468	0.0385693
ENSG00000058673	Foreground	1.27171	23.0518	1.57698e-06	0.00111149	0.411328	0.197081	0.523573	6.12563	0.0650989	0.00017508	0.411328	0.126762	0.523573	10.0238	0.0650989
ENSG00000058729	Foreground	1.89415	121.948	0	0.000610797	0.480134	0.134812	0.428676	4.54196	0.0911904	8.1662e-07	0.480134	0.0224686	0.428676	17.5758	0.0911904
ENSG00000058799	Foreground	3.06107e-13	59.0773	1.52101e-14	0	0.535039	0.0955407	0.411337	3.04785	0.0536238	0	0.535039	1	0.411337	1	0.0536238
ENSG00000058804	Foreground	2.93704e-13	47.175	6.49225e-12	0	0.368283	0.0373329	0.482983	2.01245	0.148734	0	0.368283	1	0.482983	1	0.148734
ENSG00000058866	Foreground	1.79445	76.3987	0	0	0.369046	0.0481925	0.532211	3.36222	0.0987431	0	0.369046	0.00433189	0.532211	8.81055	0.0987431
ENSG00000059122	Foreground	1.06341	4.32306	0.0375993	0.000425914	0.361695	0.0254679	0.520022	1.8571	0.118283	0.000260371	0.361695	0.0201799	0.520022	1.93144	0.118283
ENSG00000059145	Foreground	4.50597e-14	73.6736	0	0	0.439656	0.0301078	0.472012	2.11772	0.0883317	0	0.439656	1	0.472012	1	0.0883317
ENSG00000059377	Foreground	3.31815	155.606	0	0.00124446	0.655933	0.690115	0.206085	1.88526	0.137982	2.29466e-10	0.655933	0.292091	0.206085	8.19827	0.137982
ENSG00000059378	Foreground	2.91992	142.589	0	1.48329e-05	0.348672	0.019933	0.442867	1.812	0.208461	7.94974e-15	0.348672	1.08364e-05	0.442867	5.67288	0.208461
ENSG00000059573	Foreground	1.1979e-13	287.39	0	0	0.520453	0.0112438	0.412144	1.93463	0.0674037	0	0.520453	1	0.412144	1	0.0674037
ENSG00000059588	Foreground	1.12467	4.27991	0.0385653	0.0329239	0.751169	1	0.204261	18.1694	0.0445703	0.0215126	0.751169	1	0.204261	26.0819	0.0445703
ENSG00000059691	Foreground	2.98179	42.9268	5.6827e-11	1.14771e-05	0.294337	0.0226983	0.558097	2.92605	0.147566	1.85967e-15	0.294337	1.25288e-05	0.558097	24.5673	0.147566
ENSG00000059728	Foreground	3.50215	58.3013	2.25375e-14	0.00127311	0.28366	0.0195615	0.634331	1.938	0.0820082	7.25766e-11	0.28366	1.03808e-06	0.634331	10.1475	0.0820082
ENSG00000059758	Foreground	1.33321	9.59096	0.00195537	0.00184789	0.83905	0.00245007	0.0846477	4.09103	0.076302	0.000226939	0.83905	0.000330546	0.0846477	6.54184	0.076302
ENSG00000059769	Foreground	1.69161	36.8544	1.27291e-09	3.71158e-05	0.293382	0.00227368	0.584371	3.49788	0.122247	3.20197e-08	0.293382	3.37765e-05	0.584371	8.31584	0.122247
ENSG00000059915	Foreground	4.63874	501.179	0	0	0.00173936	0	0.804836	1.90769	0.193425	0	0.00173936	0	0.804836	20.0078	0.193425
ENSG00000060069	Foreground	1.23956	19.029	1.2875e-05	0.00020391	0.511998	0.101456	0.467602	10.354	0.0203999	2.66284e-05	0.511998	0.0586444	0.467602	18.1252	0.0203999
ENSG00000060138	Foreground	1.79566	49.4683	2.01605e-12	0.00621962	0.486056	0.0896023	0.415812	3.27696	0.0981324	0.000109234	0.486056	0.0131439	0.415812	8.42578	0.0981324
ENSG00000060140	Foreground	1.70617	7.86242	0.00504727	1.03291e-05	0.309669	0.0418117	0.444866	1.798	0.245465	3.11276e-09	0.309669	0.00444325	0.444866	2.72092	0.245465
ENSG00000060237	Foreground	1.98902	484.161	0	0.000167691	0.308207	0.0379102	0.563065	6.53105	0.128729	3.09364e-08	0.308207	0.00148976	0.563065	41.7848	0.128729
ENSG00000060339	Foreground	1.23633	20.9193	4.79033e-06	0.00119186	0.520004	0.147855	0.416265	10.3801	0.0637315	0.000242799	0.520004	0.0941118	0.416265	18.0451	0.0637315
ENSG00000060491	Foreground	0.328841	10.2647	0.00135603	0	0.542772	0.0714091	0.32656	1.75304	0.130668	0	0.542772	0.419824	0.32656	1.20273	0.130668
ENSG00000060558	Foreground	2.54482	96.4562	0	0	0.531705	0.058887	0.417745	2.66313	0.0505498	0	0.531705	0.000741177	0.417745	12.0933	0.0505498
ENSG00000060566	Foreground	18.7567	179.321	0	0	0.160844	0.0017881	0.670781	1.10873	0.168375	0	0.160844	2.91089e-52	0.670781	6.93033	0.168375
ENSG00000060642	Foreground	0.684932	9.30605	0.00228398	0	0.105162	0.0172896	0.561778	1.7079	0.33306	0	0.105162	0.0620873	0.561778	1.44285	0.33306
ENSG00000060656	Foreground	20.571	500.822	0	0	0.241245	0.00694913	0.647715	1.08033	0.111041	0	0.241245	4.04035e-45	0.647715	4.90086	0.111041
ENSG00000060688	Foreground	10.6114	141.374	0	0	0.325835	0.0152299	0.535799	1.18755	0.138366	0	0.325835	5.19767e-20	0.535799	6.19665	0.138366
ENSG00000060709	Foreground	1.03074	1.42844	0.232019	0.000375502	0.514436	0.0581532	0.374491	1.86325	0.111073	0.000294649	0.514436	0.0532835	0.374491	1.89925	0.111073
ENSG00000060718	Foreground	0.952256	0.766429	0.381324	0	0.127244	0.0133546	0.696994	3.8284	0.175762	0	0.127244	0.0164105	0.696994	3.59072	0.175762
ENSG00000060749	Foreground	2.35803	546.899	0	0	0.357958	0.103345	0.446153	3.94965	0.195889	0	0.357958	0.00473881	0.446153	25.5095	0.195889
ENSG00000060762	Foreground	8.76239	85.3928	0	0	0.503228	0.00147887	0.409389	1.47799	0.0873827	1.59162e-25	0.409389	0	0.503228	30.6704	0.0873827
ENSG00000060971	Foreground	27.9401	135.029	0	0	0.480666	0.0174053	0.327033	1.05121	0.192301	6.9891e-50	0.327033	0	0.480666	4.03675	0.192301
ENSG00000060982	Foreground	2.87309	81.1829	0	0	0.814982	1	0.165472	10.3232	0.0195459	0	0.814982	1	0.165472	818.058	0.0195459
ENSG00000061273	Foreground	2.2745	153.766	0	0.00105525	0.537864	0.182335	0.438053	14.5878	0.0240832	1.69674e-07	0.537864	0.0208376	0.438053	444.116	0.0240832
ENSG00000061337	Foreground	0.624635	7.77841	0.00528742	0.000128027	0.488494	0.0108728	0.33156	1	0.179946	0.0037024	0.488494	0.0593512	0.33156	1	0.179946
ENSG00000061656	Foreground	1.55559	19.4097	1.05468e-05	0.00013732	0.800413	0.660616	0.151741	8.63529	0.0478467	9.81504e-07	0.800413	0.524704	0.151741	28.6064	0.0478467
ENSG00000061676	Foreground	0.774863	20.3839	6.33616e-06	0	0.859571	0.244896	0.0448804	6.58155	0.0955483	0	0.859571	0.336159	0.0448804	4.30618	0.0955483
ENSG00000061794	Foreground	0.616263	33.956	5.63739e-09	0.00144184	0.541812	0.245864	0.42383	23.2672	0.034358	0.0177478	0.541812	0.421219	0.42383	6.95463	0.034358
ENSG00000061918	Foreground	2.1684e-19	110.371	0	0	0.579446	0.0262552	0.404796	9.16934	0.0157584	0	0.579446	1	0.0157584	1	0.404796
ENSG00000061936	Foreground	1.89917e-13	254.699	0	0	0.390802	0.0353766	0.473892	1.57222	0.135306	0	0.390802	1	0.473892	1	0.135306
ENSG00000061938	Foreground	1.00117	0.00736381	0.931615	0.000139282	0.389951	0.0296732	0.58268	3.8037	0.0273683	0.000137849	0.389951	0.0295518	0.58268	3.80962	0.0273683
ENSG00000061987	Foreground	1.06737	3.22928	0.0723325	0.000765373	0.347921	0.032918	0.532564	2.30853	0.119515	0.000471986	0.347921	0.0261546	0.532564	2.44239	0.119515
ENSG00000062038	Foreground	1.27664	8.24815	0.00407936	0.00231542	0.703306	0.257204	0.24392	3.48087	0.0527741	0.000432085	0.703306	0.176659	0.24392	4.91521	0.0527741
ENSG00000062194	Foreground	1.99772	96.0218	0	0.00140489	0.53789	0.082816	0.399269	3.93836	0.0628416	2.00349e-06	0.53789	0.00689753	0.399269	15.4623	0.0628416
ENSG00000062282	Foreground	1.3181	3.46772	0.0625776	4.60129e-05	0.635023	0.0275604	0.315429	2.47894	0.0495474	1.91976e-06	0.635023	0.00879313	0.315429	3.30889	0.0495474
ENSG00000062370	Foreground	1.35734	11.8449	0.0005782	0.00317729	0.326375	0.238496	0.564831	5.12241	0.108794	0.000406845	0.326375	0.142898	0.564831	9.18336	0.108794
ENSG00000062485	Foreground	0.777389	1.94887	0.162709	5.91786e-05	0.483987	0.0136158	0.427677	1.78479	0.0883364	0.000516808	0.483987	0.0354344	0.427677	1.56885	0.0883364
ENSG00000062582	Foreground	18.3781	15.1869	9.73744e-05	0	0.440496	0.0203932	0.33417	1.03545	0.225334	8.54012e-32	0.33417	0	0.440496	1.89695	0.225334
ENSG00000062598	Foreground	4.6812	394.37	0	4.98441e-05	0.206723	0.00226014	0.756476	2.41876	0.0368013	7.23907e-21	0.206723	4.11323e-13	0.756476	62.4702	0.0368013
ENSG00000062650	Foreground	1.84352	77.5409	0	0.0008112	0.433561	0.0521878	0.486379	4.05675	0.0800599	2.00407e-06	0.433561	0.00432325	0.486379	13.2187	0.0800599
ENSG00000062716	Foreground	2.31478	152.467	0	0.000291681	0.174977	0.0535752	0.725096	4.1734	0.0999271	6.56209e-09	0.174977	0.00114243	0.725096	27.3084	0.0999271
ENSG00000062725	Foreground	1.64389	48.9326	2.64921e-12	0	0.200732	0.00453325	0.664409	3.36541	0.134859	0	0.200732	0.000140411	0.664409	7.35175	0.134859
ENSG00000062822	Foreground	0.96607	1.09782	0.294746	0.000725146	0.411841	0.0221077	0.471953	1.59432	0.116206	0.000926725	0.411841	0.0251601	0.471953	1.56928	0.116206
ENSG00000063015	Foreground	1.50418	0.891885	0.344967	0.000464348	0.562838	0.000608152	0.183442	1.18988	0.25372	9.69036e-06	0.562838	1.45406e-05	0.183442	1.29888	0.25372
ENSG00000063046	Foreground	2.01326e-14	315.282	0	0	0.541492	0.0114099	0.364399	2.78566	0.0941097	0	0.541492	1	0.364399	1	0.0941097
ENSG00000063176	Foreground	1.03749	1.98301	0.159074	0.000188578	0.321407	0.0178841	0.551048	1.24734	0.127545	0.000136728	0.321407	0.0153798	0.551048	1.25772	0.127545
ENSG00000063177	Foreground	0.686152	5.69191	0.0170433	2.54927e-05	0.619521	0.0286179	0.374576	7.47631	0.00590301	0.000704857	0.619521	0.0873009	0.374576	3.97633	0.00590301
ENSG00000063180	Foreground	2.55368e-14	147.309	0	0	0.707903	1.55843e-13	0.232275	1.23909	0.0598224	0	0.707903	1	0.232275	1	0.0598224
ENSG00000063241	Foreground	50	84.8045	0	0.00301078	0.581828	0.0114305	0.210118	1.02584	0.208054	8.58985e-127	0.581828	8.00485e-98	0.210118	3.57994	0.208054
ENSG00000063244	Foreground	1.18857e-14	891.249	0	0	0.571707	0.00988314	0.365626	1.01616	0.0626667	0	0.571707	1	0.365626	1	0.0626667
ENSG00000063245	Foreground	2.19257	140.269	0	0	0.530668	0.0351111	0.433274	2.81416	0.0360584	0	0.530668	0.000646829	0.433274	9.66558	0.0360584
ENSG00000063322	Foreground	0.362643	2.77588	0.0956938	0	0.232476	3.91098e-05	0.59703	1	0.170495	0	0.232476	0.02521	0.59703	1	0.170495
ENSG00000063587	Foreground	40.1765	36.4734	1.54762e-09	0.00188215	0.527242	0.0019122	0.244642	1.01888	0.228116	3.20011e-110	0.527242	6.0463e-110	0.244642	2.12033	0.228116
ENSG00000063601	Foreground	2.30424	134.214	0	4.60848e-05	0.411711	0.0502202	0.558676	5.35224	0.029613	1.01809e-10	0.411711	0.0010151	0.558676	47.7225	0.029613
ENSG00000063660	Foreground	1.0616	0.378493	0.538411	4.54508e-05	0.394756	0.0513956	0.540078	1.91257	0.0651658	2.45498e-05	0.394756	0.0428075	0.540078	1.99051	0.0651658
ENSG00000063761	Foreground	9.47027	62.7769	2.33147e-15	1.31688e-05	0.326881	0.00666515	0.455351	1.09247	0.217768	6.03609e-47	0.326881	2.45972e-21	0.455351	2.31064	0.217768
ENSG00000063854	Foreground	1.07381	0.00756631	0.930684	0.000679726	0.632116	0.0506439	0.2227	1	0.145184	0.000396771	0.632116	0.0406362	0.2227	1	0.145184
ENSG00000063978	Foreground	1.0238	0.00680234	0.934268	0	0.367759	0.0118341	0.423236	1.24229	0.209005	0	0.367759	0.0106482	0.423236	1.24872	0.209005
ENSG00000064012	Foreground	1.69415	44.9779	1.99274e-11	0.00435059	0.575474	0.79032	0.33562	4.55269	0.088906	9.98469e-05	0.575474	0.671217	0.33562	13.0379	0.088906
ENSG00000064042	Foreground	1.72828	114.65	0	0.00156833	0.328293	0.0571927	0.599294	4.13966	0.0724134	1.42214e-05	0.328293	0.00711775	0.599294	11.6489	0.0724134
ENSG00000064102	Foreground	2.92927e-14	329.154	0	0	0.371961	0.0255306	0.611675	8.69737	0.0163642	0	0.371961	1	0.611675	1	0.0163642
ENSG00000064115	Foreground	1.61012	21.2549	4.02089e-06	0.000198627	0.123215	0.0249286	0.638189	2.05801	0.238596	1.09498e-06	0.123215	0.00262116	0.638189	3.19658	0.238596
ENSG00000064199	Foreground	1.23028	0.951583	0.329317	0.00103189	0.385461	0.0824905	0.434286	2.40404	0.180254	0.000211797	0.385461	0.0464376	0.434286	2.94217	0.180254
ENSG00000064225	Foreground	1.12529	3.3401	0.0676105	0.000141436	0.236845	0.124151	0.704976	10.1808	0.0581795	4.65884e-05	0.236845	0.0955951	0.704976	13.6157	0.0581795
ENSG00000064270	Foreground	0.883723	6.03722	0.0140073	1.0842e-19	0.299132	0.0449045	0.646148	4.90779	0.0547194	1.73893e-17	0.299132	0.0644164	0.646148	4.07898	0.0547194
ENSG00000064300	Foreground	0.992483	0.0990648	0.752955	0.00039114	0.3907	0.0155247	0.453955	1.38264	0.155346	0.000414905	0.3907	0.0160185	0.453955	1.37928	0.155346
ENSG00000064309	Foreground	1.2121	4.07984	0.0433978	0	0.549419	1	0.434899	16.024	0.0156819	0	0.549419	1	0.434899	28.8607	0.0156819
ENSG00000064313	Foreground	1.93753	365.491	0	0.000168887	0.324076	0.0198478	0.562798	3.25382	0.113126	4.9076e-08	0.324076	0.000503238	0.562798	9.83504	0.113126
ENSG00000064393	Foreground	2.9135	347.273	0	0	0.275402	0.0215679	0.646665	2.01113	0.0779326	0	0.275402	1.39812e-05	0.646665	7.65726	0.0779326
ENSG00000064419	Foreground	1.84863	85.3095	0	0.000134811	0.245624	0.00867867	0.702318	3.88652	0.052058	7.0034e-08	0.245624	0.000154515	0.702318	12.2992	0.052058
ENSG00000064489	Foreground	0.817858	0.477295	0.48965	0	0.424139	0.0015248	0.428842	1.42192	0.147019	0	0.424139	0.004969	0.428842	1.33361	0.147019
ENSG00000064490	Foreground	3.68662	24.4989	7.43538e-07	3.53628e-05	0.415963	0.00840579	0.495497	1.44247	0.0885403	3.88317e-17	0.415963	2.23209e-08	0.495497	3.85982	0.0885403
ENSG00000064545	Foreground	1.30163e-13	4.95351	0.0260377	0	0.4693	0.0397797	0.418617	1.12665	0.112083	0	0.4693	1	0.418617	1	0.112083
ENSG00000064547	Foreground	0.709866	4.51479	0.0336031	0.000133595	0.668337	0.0205832	0.273542	1	0.058121	0.00177758	0.668337	0.0635068	0.273542	1	0.058121
ENSG00000064601	Foreground	1.50133	16.2938	5.42421e-05	0.0031574	0.49191	0.0818909	0.451305	2.84438	0.0567855	0.000176063	0.49191	0.0233565	0.451305	4.8038	0.0567855
ENSG00000064607	Foreground	1.08257	2.43749	0.118465	0.00458118	0.561381	0.366348	0.430626	73.5685	0.00799322	0.00293656	0.561381	0.337196	0.430626	104.913	0.00799322
ENSG00000064651	Foreground	1.96265	220.632	0	0	0.242076	0.0014273	0.656863	4.16508	0.101061	0	0.242076	2.602e-06	0.656863	16.4477	0.101061
ENSG00000064652	Foreground	2.11079	35.1642	3.03046e-09	0	0.46699	0.0344181	0.43797	2.84141	0.09504	0	0.46699	0.000815587	0.43797	9.06386	0.09504
ENSG00000064655	Foreground	6.35473	174.029	0	0	0.442528	0.0020984	0.466301	1.4463	0.0911704	9.57884e-18	0.466301	0	0.442528	10.4328	0.0911704
ENSG00000064666	Foreground	3.07422	42.4616	7.20828e-11	1.11496e-05	0.558333	0.0112217	0.397862	2.00425	0.043805	5.94563e-16	0.558333	1.01265e-06	0.397862	8.47746	0.043805
ENSG00000064692	Foreground	2.06146	27.3227	1.72175e-07	0	0.298701	0.0254642	0.417154	1.25404	0.284144	0	0.298701	0.000517471	0.417154	1.59466	0.284144
ENSG00000064703	Foreground	1.91335	141.559	0	0.00343459	0.656797	0.53262	0.281367	4.26421	0.0618364	1.92872e-05	0.656797	0.299599	0.281367	16.0362	0.0618364
ENSG00000064726	Foreground	1.96564	50.2163	1.37701e-12	0.00324451	0.385675	0.00456174	0.537916	3.52057	0.0764092	1.28179e-05	0.385675	2.50435e-05	0.537916	11.8698	0.0764092
ENSG00000064763	Foreground	1.7876	49.3279	2.1656e-12	0	0.237894	0.06552	0.662637	3.03958	0.0994684	0	0.237894	0.00765865	0.662637	7.29586	0.0994684
ENSG00000064787	Foreground	0.590859	11.034	0.000894538	0	0.342147	0.189309	0.536371	7.77262	0.121482	0	0.342147	0.374033	0.536371	3.35892	0.121482
ENSG00000064933	Foreground	1	0	1	0.0217195	0.734799	0.474632	0.148683	6.85353	0.116519	0.0217195	0.734799	0.474632	0.148683	6.85353	0.116519
ENSG00000064961	Foreground	22.5595	167.147	0	0	0.830953	0.482587	0.114567	1.23042	0.0544801	0	0.830953	7.27137e-08	0.114567	107.537	0.0544801
ENSG00000064989	Foreground	2.50401	54.372	1.65867e-13	0.000412801	0.577682	0.0111635	0.316774	1.86909	0.105544	3.35556e-09	0.577682	1.29319e-05	0.316774	4.78812	0.105544
ENSG00000064995	Foreground	4.23908e-10	2.80519	0.0939598	0	0.781756	0.712384	0.162243	3.37262	0.0560007	0	0.781756	1	0.162243	1	0.0560007
ENSG00000064999	Foreground	2.31182	393.556	0	0.000552531	0.281559	0.038042	0.569945	2.23092	0.148496	2.94376e-08	0.281559	0.000522179	0.569945	6.39196	0.148496
ENSG00000065000	Foreground	2.26832	329.111	0	0.00039144	0.443547	0.0362778	0.512841	2.68837	0.0436117	1.86674e-08	0.443547	0.000540514	0.512841	9.42361	0.0436117
ENSG00000065029	Foreground	0.893746	0.262498	0.608409	0	0.315761	0.0162546	0.501904	1	0.182335	0	0.315761	0.0251807	0.501904	1	0.182335
ENSG00000065054	Foreground	6.62452	148.887	0	0.00804098	0.330228	0.0147242	0.514278	1.31432	0.155494	1.32945e-14	0.330228	7.31274e-13	0.514278	6.11403	0.155494
ENSG00000065057	Foreground	3.11937	70.3639	0	0.0122764	0.596492	0.01458	0.249094	1.88143	0.154414	1.09421e-06	0.596492	1.87098e-06	0.249094	7.18179	0.154414
ENSG00000065060	Foreground	1.26462	39.6954	2.96822e-10	0.00336071	0.33122	0.10491	0.578736	3.88133	0.0900441	0.000744525	0.33122	0.0577706	0.578736	5.55694	0.0900441
ENSG00000065135	Foreground	1.27603	5.92624	0.0149171	6.92047e-06	0.84468	0.144657	0.149636	9.08871	0.00568349	2.60538e-07	0.84468	0.0848342	0.149636	16.7138	0.00568349
ENSG00000065150	Foreground	0.860133	25.3539	4.77193e-07	6.80403e-06	0.364854	0.0397169	0.63044	370.123	0.0047057	3.59329e-05	0.364854	0.0623639	0.63044	161.852	0.0047057
ENSG00000065154	Foreground	2.06684	70.7013	0	1.02368e-05	0.446743	0.033934	0.49406	2.99356	0.0591973	4.86203e-11	0.446743	0.000918464	0.49406	9.64277	0.0591973
ENSG00000065183	Foreground	14.0035	818.628	0	0	0.244852	0.00142519	0.563718	1.16158	0.19143	1.39377e-40	0.563718	0	0.244852	8.14544	0.19143
ENSG00000065243	Foreground	2.05877	188.87	0	0	0.0320152	0	0.869438	3.78239	0.098547	0	0.0320152	0	0.869438	15.4699	0.098547
ENSG00000065268	Foreground	3.48092	121.149	0	0.000711691	0.366391	0.0419996	0.578357	1.75312	0.0552523	1.10427e-11	0.366391	1.61297e-05	0.578357	7.05808	0.0552523
ENSG00000065308	Foreground	1.70536	46.6686	8.40661e-12	0.000248	0.572084	0.102636	0.396751	11.3873	0.0311657	7.0997e-07	0.572084	0.0206021	0.396751	63.3256	0.0311657
ENSG00000065320	Foreground	4.02269e-13	248.056	0	0	0.425937	0.00798779	0.393639	1	0.180424	0	0.425937	1	0.393639	1	0.180424
ENSG00000065328	Foreground	2.00444	87.3367	0	0.000123611	0.346426	0.0546288	0.479827	2.40532	0.173747	1.46813e-08	0.346426	0.00294603	0.479827	5.80816	0.173747
ENSG00000065357	Foreground	1.93282	154.679	0	0	0.323602	0.0765357	0.620846	5.93575	0.0555527	0	0.323602	0.00696161	0.620846	31.26	0.0555527
ENSG00000065361	Foreground	4.99202e-14	265.657	0	0	0.582545	0.0292659	0.27955	1.5381	0.137905	0	0.582545	1	0.27955	1	0.137905
ENSG00000065413	Foreground	0.490382	8.67123	0.00323273	0	0.161119	0	0.781905	4.1937	0.0569764	0	0.161119	0	0.781905	2.01981	0.0569764
ENSG00000065427	Foreground	1.53043	32.8859	9.7728e-09	0	0.0443571	0.0345158	0.923767	5.06665	0.0318764	0	0.0443571	0.00578809	0.923767	11.982	0.0318764
ENSG00000065457	Foreground	2.05611	108.229	0	0	0.162917	0.0265988	0.665845	3.55382	0.171238	0	0.162917	0.000577217	0.665845	13.561	0.171238
ENSG00000065485	Foreground	1.06909	0.532388	0.465605	0	0.242874	0.0192024	0.638565	3.62618	0.118561	0	0.242874	0.0146134	0.638565	3.96371	0.118561
ENSG00000065491	Foreground	5.22593e-14	129.719	0	0	0.534756	0.0654785	0.452603	41.2031	0.012641	0	0.534756	1	0.452603	1	0.012641
ENSG00000065518	Foreground	1.15691	0.638946	0.424093	0	0.604286	1	0.390183	39.0869	0.00553128	0	0.604286	1	0.390183	69.4754	0.00553128
ENSG00000065526	Foreground	45.5613	4821.21	0	6.93522e-05	0.24676	0.00838832	0.450627	1.10839	0.302613	3.2613e-190	0.24676	2.51187e-95	0.450627	108.72	0.302613
ENSG00000065534	Foreground	1.8406	37.0345	1.16058e-09	4.31041e-05	0.373128	0.0119368	0.530204	2.33022	0.0966675	9.22326e-09	0.373128	0.000288613	0.530204	4.74493	0.0966675
ENSG00000065548	Foreground	1.9942	33.3473	7.70833e-09	0	0.565124	0.0607337	0.415547	8.99158	0.0193299	0	0.565124	0.00374903	0.415547	79.8245	0.0193299
ENSG00000065559	Foreground	2.64812	137.114	0	0	0.262449	0	0.618162	3.02816	0.119389	0	0.262449	0	0.618162	18.8027	0.119389
ENSG00000065600	Foreground	14.5986	418.572	0	0	0.572121	0.00855602	0.303938	1.2009	0.123941	0	0.572121	6.51751e-31	0.303938	14.4779	0.123941
ENSG00000065609	Foreground	0.624613	12.7636	0.000353431	0.00995632	0.606974	0.010166	0.233506	2.38141	0.15952	0.0561806	0.606974	0.0569168	0.233506	1.71939	0.15952
ENSG00000065613	Foreground	1.04021	1.10756	0.292613	0.000118543	0.465043	0.216137	0.49137	10.0059	0.0435875	8.24133e-05	0.465043	0.203225	0.49137	10.9769	0.0435875
ENSG00000065615	Foreground	1.85369	88.4404	0	0	0.238467	0.0286798	0.612364	4.22843	0.149169	0	0.238467	0.00138301	0.612364	14.4791	0.149169
ENSG00000065675	Foreground	3.41374e-14	311.856	0	0	0.574177	0.0604551	0.407517	7.53811	0.018306	0	0.574177	1	0.407517	1	0.018306
ENSG00000065717	Foreground	14.9463	853.079	0	0.00695956	0.128058	0.00861103	0.794815	1.70914	0.0771273	5.68257e-33	0.128058	1.36987e-31	0.794815	3014.09	0.0771273
ENSG00000065802	Foreground	0.718817	8.53198	0.0034896	0	0.353043	0.0198864	0.555207	1.58876	0.0917496	0	0.353043	0.0598375	0.555207	1.39484	0.0917496
ENSG00000065809	Foreground	0.902383	0.089314	0.765051	0.000256307	0.531241	0.0475426	0.38719	1.6537	0.0815688	0.000574549	0.531241	0.0640062	0.38719	1.57446	0.0815688
ENSG00000065833	Foreground	2.63822	266.384	0	0	0.100448	0.0582468	0.829687	3.50389	0.069865	0	0.100448	0.000552731	0.829687	27.3303	0.069865
ENSG00000065882	Foreground	2.58038	110.669	0	0.000293982	0.469946	0.0445901	0.35579	1.46353	0.174264	7.70765e-10	0.469946	0.00032698	0.35579	2.67178	0.174264
ENSG00000065883	Foreground	1.68783	104.315	0	0	0.073917	0	0.655624	2.90974	0.270459	0	0.073917	0	0.655624	6.06607	0.270459
ENSG00000065911	Foreground	1.17088	0.319478	0.571922	0.000945428	0.678648	0.271205	0.316203	122.885	0.00514945	0.000287632	0.678648	0.217001	0.316203	279.604	0.00514945
ENSG00000065923	Foreground	1.24521e-13	765.898	0	0	0.498268	0.0234058	0.43191	3.46749	0.0698224	0	0.498268	1	0.43191	1	0.0698224
ENSG00000065970	Foreground	2.1684e-19	71.0689	0	0	0.363565	0.00633938	0.336738	1	0.299697	0	0.363565	1	0.299697	1	0.336738
ENSG00000065978	Foreground	1.72441	83.3976	0	0.0118114	0.868843	0.705575	0.0505374	13.722	0.0806194	0.000474074	0.868843	0.548057	0.0505374	91.4909	0.0806194
ENSG00000065989	Foreground	50	912.665	0	0.00361947	0.373666	0.0041305	0.556057	1.12788	0.0702779	8.55581e-123	0.373666	6.31117e-120	0.556057	410.394	0.0702779
ENSG00000066027	Foreground	1.14175	3.44403	0.0634805	0	0.793603	0.188012	0.165147	12.5274	0.04125	0	0.793603	0.148355	0.165147	17.9259	0.04125
ENSG00000066032	Foreground	4.51996e-12	1212.46	0	0	0.617243	0.0067771	0.376752	19.026	0.00600443	0	0.617243	1	0.376752	1	0.00600443
ENSG00000066044	Foreground	0.628945	5.7465	0.0165216	2.78717e-06	0.379417	0.00111659	0.588397	3.02391	0.0321856	0.000320859	0.379417	0.0139087	0.588397	2.00563	0.0321856
ENSG00000066056	Foreground	10.0028	304.74	0	0	0.229269	0.0193405	0.59082	1.12573	0.179911	0	0.229269	7.24234e-18	0.59082	3.26945	0.179911
ENSG00000066084	Foreground	1.95425	364.932	0	0	0.324859	0.0270178	0.63804	4.94207	0.0371017	0	0.324859	0.00086111	0.63804	22.7023	0.0371017
ENSG00000066117	Foreground	2.52116	72.8691	0	0.00100379	0.961318	0.00212041	0.0291388	14.1723	0.00954354	2.75836e-08	0.961318	1.81744e-07	0.0291388	799.781	0.00954354
ENSG00000066135	Foreground	2.08959	189.964	0	1.83462e-05	0.277989	0.0318663	0.621163	2.62761	0.100848	1.267e-10	0.277989	0.000745733	0.621163	7.52848	0.100848
ENSG00000066136	Foreground	1.34273	11.3816	0.000741734	0.00591318	0.887174	0.0111978	0.0462998	5.2324	0.0665265	0.00101894	0.887174	0.00240161	0.0462998	9.22622	0.0665265
ENSG00000066185	Foreground	0.713626	10.571	0.00114874	0.000268787	0.285689	0.0638765	0.526941	4.02213	0.18737	0.00283096	0.285689	0.14043	0.526941	2.69995	0.18737
ENSG00000066230	Foreground	37.8398	96.9169	0	0	0.684573	0.00574736	0.184803	1.03002	0.130625	1.65449e-85	0.184803	0	0.684573	3.06291	0.130625
ENSG00000066248	Foreground	1.48603	53.6561	2.38809e-13	0.00151998	0.559659	0.0411449	0.410737	2.67032	0.0296033	6.48811e-05	0.559659	0.00872624	0.410737	4.30415	0.0296033
ENSG00000066294	Foreground	2.51375	5.18786	0.0227453	0.00987817	0.529142	1	0.441398	20.7954	0.0294596	9.1018e-06	0.529142	1	0.441398	2056.06	0.0294596
ENSG00000066322	Foreground	2.38129	12.2785	0.000458218	0.000158626	0.526085	0.0225262	0.404764	1.92496	0.0691509	8.95333e-10	0.526085	0.000119473	0.404764	4.75654	0.0691509
ENSG00000066336	Foreground	0.088541	6.35882	0.0116799	0	0.530617	0.034275	0.422648	1.25653	0.0467354	0	0.530617	0.741798	0.422648	1.02042	0.0467354
ENSG00000066382	Foreground	0.520698	1.06845	0.301295	0	0.374299	0.000851011	0.46967	1.56371	0.15603	0	0.374299	0.0252013	0.46967	1.26211	0.15603
ENSG00000066422	Foreground	1.20949	8.2453	0.00408576	0.000383347	0.263648	0.0297936	0.56731	2.36839	0.169042	7.37705e-05	0.263648	0.0142713	0.56731	2.83725	0.169042
ENSG00000066427	Foreground	5.23281	138.161	0	0	0.397803	0.00169352	0.474019	1.76492	0.128178	0	0.397803	3.15342e-15	0.474019	19.5465	0.128178
ENSG00000066455	Foreground	1.86777	115.051	0	2.26771e-05	0.438627	0.166582	0.482727	3.35369	0.0786462	2.11487e-09	0.438627	0.0351705	0.482727	9.58425	0.0786462
ENSG00000066468	Foreground	2.2458e-14	54.5133	1.54432e-13	0	0.66025	0.10503	0.329977	55.5371	0.00977299	0	0.66025	1	0.329977	1	0.00977299
ENSG00000066557	Foreground	2.64636	110.598	0	8.60615e-05	0.188042	0.0312328	0.574435	2.1731	0.237523	1.74597e-11	0.188042	0.0001038	0.574435	7.79896	0.237523
ENSG00000066583	Foreground	6.7078	179.034	0	0	0.129843	0	0.72089	1.83908	0.149267	0	0.129843	0	0.72089	59.551	0.149267
ENSG00000066629	Foreground	5.59261	475.436	0	0	0.237501	0	0.671841	1.67603	0.0906587	0	0.237501	0	0.671841	17.9608	0.0906587
ENSG00000066651	Foreground	1.66238	43.9634	3.34569e-11	0	0.119666	0.0429025	0.794695	4.4356	0.0856397	0	0.119666	0.00532925	0.794695	11.8982	0.0856397
ENSG00000066654	Foreground	6.00659	140.622	0	0.00787138	0.140793	0.0137099	0.647564	1.34075	0.211643	2.30377e-13	0.140793	6.45554e-12	0.647564	5.82011	0.211643
ENSG00000066697	Foreground	5.97516e-14	145.463	0	0	0.647496	0.112253	0.351523	12.6221	0.000981229	0	0.647496	1	0.351523	1	0.000981229
ENSG00000066735	Foreground	1.21008	28.5963	8.9153e-08	0.000155405	0.330716	0.016383	0.540766	1.80407	0.128518	2.46248e-05	0.330716	0.00690677	0.540766	2.04214	0.128518
ENSG00000066739	Foreground	1.49788	219.677	0	0.000122168	0.342199	0.084144	0.554876	5.1136	0.102925	1.37634e-06	0.342199	0.0245364	0.554876	11.5236	0.102925
ENSG00000066777	Foreground	2.69291	543.441	0	0	0.166526	0.00124699	0.80028	7.12748	0.0331943	0	0.166526	1.51159e-08	0.80028	198.097	0.0331943
ENSG00000066813	Foreground	2.91003	167.175	0	0.0710432	0.462519	0.074839	0.432853	2.84899	0.104628	0.000454882	0.462519	0.000529274	0.432853	21.0456	0.104628
ENSG00000066827	Foreground	0.372359	126.348	0	5.68684e-11	0.307228	0.00305336	0.439368	1	0.253404	0.000153157	0.307228	0.115727	0.439368	1	0.253404
ENSG00000066855	Foreground	1.94452	35.9777	1.99587e-09	5.77454e-05	0.314542	0.0675842	0.510748	3.27189	0.174709	5.73039e-09	0.314542	0.00530408	0.510748	10.0239	0.174709
ENSG00000066926	Foreground	2.67263	99.8948	0	6.30777e-06	0.216649	0.0032015	0.692716	2.40796	0.0906355	1.26473e-14	0.216649	2.15148e-07	0.692716	10.4714	0.0906355
ENSG00000066933	Foreground	2.69858	877.852	0	0.000252238	0.291825	0.064209	0.482835	2.54769	0.225341	1.94979e-10	0.291825	0.000605618	0.482835	12.4745	0.225341
ENSG00000067057	Foreground	4.2832	432.917	0	1.20588e-05	0.500811	0.0487608	0.455148	3.05715	0.0440417	8.55574e-22	0.500811	2.40298e-06	0.455148	119.87	0.0440417
ENSG00000067064	Foreground	1.1333	1.54153	0.21439	2.12278e-05	0.464361	0.214971	0.505945	5.55304	0.029694	5.05793e-06	0.464361	0.17514	0.505945	6.97876	0.029694
ENSG00000067082	Foreground	1.45033	9.5867	0.00195992	0	0.441158	0.0734019	0.524202	8.1514	0.0346398	0	0.441158	0.0226414	0.524202	20.9694	0.0346398
ENSG00000067113	Foreground	1.27332	12.0929	0.000506141	2.51762e-05	0.455969	0.149808	0.495409	10.6847	0.0486223	1.39311e-06	0.455969	0.089164	0.495409	20.4147	0.0486223
ENSG00000067141	Foreground	2.10441	550.035	0	2.19491e-05	0.186226	0.0279011	0.643569	2.2599	0.170205	1.5719e-10	0.186226	0.000535732	0.643569	5.56095	0.170205
ENSG00000067167	Foreground	2.71587	165.011	0	0.000220678	0.457822	0.0222027	0.488333	5.35849	0.0538449	1.17523e-10	0.457822	3.22886e-05	0.488333	95.4962	0.0538449
ENSG00000067177	Foreground	1.40451	79.7283	0	0	0.0916406	0.0348122	0.822139	6.46096	0.0862207	0	0.0916406	0.00895039	0.822139	13.7427	0.0862207
ENSG00000067182	Foreground	1.54707	12.4017	0.000428935	0.000712609	0.330971	0.0443478	0.462379	2.05582	0.20665	1.35253e-05	0.330971	0.00806525	0.462379	3.04936	0.20665
ENSG00000067191	Foreground	1.8983e-11	114.44	0	0	0.35645	0.0252618	0.6002	4.48261	0.04335	0	0.35645	1	0.6002	1	0.04335
ENSG00000067208	Foreground	1.27475	10.8305	0.000998431	0.000681661	0.572851	0.154521	0.394391	12.1945	0.0327581	9.19579e-05	0.572851	0.0925043	0.394391	24.243	0.0327581
ENSG00000067221	Foreground	2.5141	121.864	0	2.28101e-05	0.346319	0.0523878	0.4877	1.95152	0.165981	2.13741e-12	0.346319	0.000602589	0.4877	5.37066	0.165981
ENSG00000067225	Foreground	1.88069	41.9745	9.24738e-11	4.10663e-05	0.57217	0.0359075	0.401244	5.0794	0.0265867	5.62761e-09	0.57217	0.00191757	0.401244	21.2527	0.0265867
ENSG00000067248	Foreground	2.19192	304.66	0	2.44083e-05	0.293665	0.0440189	0.610069	2.96589	0.0962659	7.75962e-11	0.293665	0.00106405	0.610069	10.8374	0.0962659
ENSG00000067334	Foreground	0.642761	19.6966	9.07611e-06	1.56801e-05	0.400701	0.169437	0.518434	8.58274	0.0808649	0.000816123	0.400701	0.319474	0.518434	3.98197	0.0808649
ENSG00000067365	Foreground	1.58686	15.6025	7.81521e-05	0.000170503	0.437058	0.0706203	0.467975	2.41825	0.0949666	1.04782e-06	0.437058	0.0149078	0.467975	4.06036	0.0949666
ENSG00000067369	Foreground	1.36528	94.1027	0	0.0241227	0.636944	1	0.351484	25.5428	0.0115714	0.00618818	0.636944	1	0.351484	83.4282	0.0115714
ENSG00000067533	Foreground	0.259753	4.91019	0.0266988	0	0.417571	0.0165082	0.405101	1.36048	0.177328	0	0.417571	0.344383	0.405101	1.08325	0.177328
ENSG00000067560	Foreground	1.07888	3.01181	0.08266	0	0.127468	0.000937756	0.850097	2.22553	0.022435	0	0.127468	0.000541053	0.850097	2.3705	0.022435
ENSG00000067596	Foreground	4.01168	414.286	0	2.80412e-05	0.469862	0.00168194	0.433001	1.62131	0.097137	5.4702e-19	0.469862	7.42735e-12	0.433001	6.94892	0.097137
ENSG00000067606	Foreground	5.43657	384.916	0	0	0.545788	0.0309713	0.404026	3.16393	0.0501866	0	0.545788	6.25181e-09	0.404026	524.226	0.0501866
ENSG00000067704	Foreground	1.42187	86.2734	0	0	0.0619244	0.0512206	0.844546	4.15008	0.0935291	0	0.0619244	0.0146217	0.844546	7.56478	0.0935291
ENSG00000067715	Foreground	1.72985	40.3872	2.08301e-10	0	0.416133	0.0128474	0.508839	2.51659	0.0750279	0	0.416133	0.000535222	0.508839	4.93564	0.0750279
ENSG00000067798	Foreground	1.72018	167.658	0	0	0.337928	0.0147031	0.549756	3.25326	0.112315	0	0.337928	0.000704067	0.549756	7.60814	0.112315
ENSG00000067829	Foreground	4.43995	135.195	0	6.474e-06	0.631695	0.0223054	0.336965	2.07579	0.0313397	9.15989e-24	0.631695	4.6455e-08	0.336965	25.6024	0.0313397
ENSG00000067836	Foreground	6.36017	220.444	0	0.000205641	0.573824	0.0788366	0.397072	3.4772	0.0291037	3.55418e-24	0.573824	9.61606e-08	0.397072	2768.92	0.0291037
ENSG00000067840	Foreground	0.683492	0.513359	0.473689	0.000147794	0.226926	0.00211882	0.62815	1.02294	0.144924	0.00240985	0.226926	0.0148732	0.62815	1.01563	0.144924
ENSG00000067842	Foreground	0.983108	0.00899323	0.924448	0.00917325	0.931128	0.289513	0.0621365	249.887	0.00673578	0.00992982	0.931128	0.295639	0.0621365	227.636	0.00673578
ENSG00000067900	Foreground	1.05899	2.4493	0.117577	4.25487e-06	0.281498	0.0492707	0.690412	14.4275	0.0280897	2.0514e-06	0.281498	0.0412539	0.690412	16.8877	0.0280897
ENSG00000067955	Foreground	1	-2.73983e-05	1	0	0.475363	1	0.517028	20999.5	0.0076087	0	0.475363	1	0.517028	20999.5	0.0076087
ENSG00000067992	Foreground	1.13692	0.29044	0.589939	0	0.422784	0.0418965	0.546328	16.9083	0.0308877	0	0.422784	0.0271347	0.546328	24.9031	0.0308877
ENSG00000068001	Foreground	0.946528	0.0630538	0.801733	0.0011968	0.447309	0.04394	0.464563	1.29856	0.0881276	0.00171501	0.447309	0.0519314	0.464563	1.28055	0.0881276
ENSG00000068024	Foreground	0.0699009	353.198	0	0	0.584795	0.0449205	0.36479	2.45306	0.0504148	0	0.584795	0.805016	0.36479	1.06473	0.0504148
ENSG00000068028	Foreground	6.37244	60.7277	6.55032e-15	0.000585994	0.541821	0.0547095	0.364928	1.27259	0.0932508	2.53266e-21	0.541821	9.08608e-09	0.364928	4.64645	0.0932508
ENSG00000068078	Foreground	0.26992	248.295	0	0	0.814021	0.240189	0.180779	414014	0.00519939	0	0.814021	0.680454	0.180779	32.8205	0.00519939
ENSG00000068079	Foreground	1.37267	8.43117	0.00368842	0.00458609	0.63717	0.619273	0.313461	6.51812	0.0493687	0.000616489	0.63717	0.517991	0.313461	13.1076	0.0493687
ENSG00000068097	Foreground	5.98186	338.126	0	0.00474001	0.628892	0.800442	0.165451	1.42994	0.205658	1.24979e-14	0.628892	0.264079	0.165451	8.49357	0.205658
ENSG00000068120	Foreground	16.0262	110.207	0	0.00207643	0.332935	0.0318647	0.504853	1.07249	0.162212	1.01572e-43	0.332935	1.0321e-24	0.504853	3.06987	0.162212
ENSG00000068137	Foreground	1.59336	184.053	0	0	0.109239	0.0361389	0.812209	3.05963	0.0785517	0	0.109239	0.00503887	0.812209	5.94083	0.0785517
ENSG00000068305	Foreground	4.0666	272.333	0	0.00100692	0.349756	0.0222901	0.51663	1.76036	0.133613	6.49188e-13	0.349756	1.91613e-07	0.51663	9.97153	0.133613
ENSG00000068308	Foreground	1.90152e-14	185.494	0	0	0.570264	1.51878e-14	0.274392	1	0.155344	0	0.570264	1	0.274392	1	0.155344
ENSG00000068323	Foreground	5.42101e-20	59.232	1.39888e-14	0	0.589708	0.464253	0.403684	23.7302	0.00660789	0	0.589708	1	0.00660789	1	0.403684
ENSG00000068354	Foreground	2.12484	240.035	0	7.50054e-05	0.273956	0.0339316	0.68865	6.30259	0.0373949	1.71881e-09	0.273956	0.000754689	0.68865	49.9863	0.0373949
ENSG00000068366	Foreground	2.53669	25.29	4.93264e-07	0	0.262424	0	0.540886	1.35214	0.19669	0	0.262424	0	0.540886	2.14961	0.19669
ENSG00000068383	Foreground	4.41101	141.523	0	1.39316e-05	0.477178	0.0277708	0.46114	1.79325	0.0616815	3.80295e-22	0.477178	1.36347e-07	0.46114	13.1466	0.0616815
ENSG00000068394	Foreground	1.57466	38.0052	7.05558e-10	0.00127245	0.35567	0.101312	0.548929	4.20275	0.0954002	2.75922e-05	0.35567	0.0271801	0.548929	9.59078	0.0954002
ENSG00000068400	Foreground	5.05871	702.994	0	0.0151757	0.87926	1	0.0632611	4.22517	0.057479	6.29444e-10	0.87926	1	0.0632611	1465.42	0.057479
ENSG00000068438	Foreground	0.97895	0.0807284	0.776313	3.06352e-05	0.482709	0.0677746	0.490011	8.22373	0.0272801	3.81272e-05	0.482709	0.0717253	0.490011	7.86696	0.0272801
ENSG00000068615	Foreground	50	132.794	0	0	0.327433	0	0.535267	1.04474	0.137299	0	0.327433	0	0.535267	8.92076	0.137299
ENSG00000068650	Foreground	6.33055	613.353	0	1.89684e-05	0.579987	0.0329328	0.372497	1.61044	0.0475164	1.28037e-30	0.579987	4.12834e-10	0.372497	20.4209	0.0475164
ENSG00000068654	Foreground	1.46878	104.498	0	0.000145569	0.320003	0.021976	0.483441	1.89013	0.196556	2.31412e-06	0.320003	0.00367015	0.483441	2.54745	0.196556
ENSG00000068697	Foreground	2.95839	41.2892	1.31294e-10	0	0.108977	0	0.808649	1.78095	0.0823741	0	0.108977	0	0.808649	5.51474	0.0823741
ENSG00000068724	Foreground	0.191402	158.415	0	0	0.369143	0.0277214	0.537294	1.89141	0.0935633	0	0.369143	0.503445	0.537294	1.12974	0.0935633
ENSG00000068745	Foreground	1.07062	0.0554951	0.813763	2.71406e-05	0.605229	0.0764083	0.367019	1.67568	0.0277516	1.29158e-05	0.605229	0.0637181	0.367019	1.73789	0.0277516
ENSG00000068784	Foreground	2.29942	189.949	0	4.95383e-05	0.202998	0.00979529	0.53771	2.47672	0.259292	1.26143e-10	0.202998	2.40163e-05	0.53771	8.04797	0.259292
ENSG00000068796	Foreground	3.34771	502.109	0	0.00822193	0.340595	0.00959615	0.568141	5.11389	0.091264	1.04695e-07	0.340595	1.75645e-07	0.568141	235.884	0.091264
ENSG00000068831	Foreground	1.54054	59.6161	1.15463e-14	0.000729303	0.479686	0.0361812	0.460983	2.60666	0.0593309	1.46951e-05	0.479686	0.0060156	0.460983	4.37518	0.0593309
ENSG00000068878	Foreground	4.95471	1014.15	0	0	0.176811	0.000700633	0.598584	1.53631	0.224605	0	0.176811	2.34596e-16	0.598584	8.39348	0.224605
ENSG00000068912	Foreground	2.32894	163.879	0	0	0.0720378	0.0155839	0.858138	5.92478	0.0698247	0	0.0720378	6.17797e-05	0.858138	63.0246	0.0698247
ENSG00000068971	Foreground	7.0858	262.792	0	0	0.929265	0.609565	0.0534023	2.1953	0.0173322	0	0.929265	0.0299707	0.0534023	262.882	0.0173322
ENSG00000068976	Foreground	4.01481	37.2293	1.05024e-09	0.00528231	0.9566	1	0.0355908	3.20487	0.0078096	7.20389e-10	0.9566	1	0.0355908	107.333	0.0078096
ENSG00000069020	Foreground	1.12631	15.6969	7.43474e-05	8.17942e-05	0.293692	0.0141561	0.525047	2.16889	0.181261	2.49137e-05	0.293692	0.0082676	0.525047	2.39171	0.181261
ENSG00000069122	Foreground	1.02551	0.771808	0.379658	0.00844766	0.603653	0.821933	0.385306	93.9489	0.0110413	0.00747896	0.603653	0.817831	0.385306	105.494	0.0110413
ENSG00000069188	Foreground	0.97912	1.36173	0.243238	0.000200361	0.294217	0.0127438	0.572804	1.33498	0.132979	0.000239349	0.294217	0.0139593	0.572804	1.32695	0.132979
ENSG00000069248	Foreground	17.3745	571.88	0	0.000189063	0.346417	0.0100472	0.363595	1.08872	0.289989	2.03198e-65	0.346417	1.93432e-35	0.363595	4.37907	0.289989
ENSG00000069275	Foreground	1.64934	23.201	1.45919e-06	0	0.0374814	0.0543363	0.946475	41.3618	0.0160431	0	0.0374814	0.00819857	0.946475	463.784	0.0160431
ENSG00000069329	Foreground	1.90768	65.272	6.66134e-16	0.000406888	0.507639	0.0389421	0.467248	3.39925	0.0251137	3.40389e-07	0.507639	0.00204634	0.467248	10.3206	0.0251137
ENSG00000069345	Foreground	1.30977	2.74282	0.0976923	0	0.959333	0.636613	0.0319205	37.3595	0.00874642	0	0.959333	0.553506	0.0319205	114.679	0.00874642
ENSG00000069399	Foreground	17.8122	456.45	0	7.49164e-05	0.362817	0.0119283	0.506214	1.43056	0.130969	3.2891e-74	0.362817	5.49003e-35	0.506214	588.723	0.130969
ENSG00000069424	Foreground	0.810873	3.95736	0.0466669	1.22851e-05	0.446255	0.0113845	0.539875	4.99228	0.0138697	0.000104258	0.446255	0.0265409	0.539875	3.68326	0.0138697
ENSG00000069431	Foreground	1.32715	32.261	1.34792e-08	0	0.28551	0.0266063	0.662409	10.1372	0.0520805	0	0.28551	0.00812291	0.662409	21.6275	0.0520805
ENSG00000069482	Foreground	2.683	26.5682	2.54397e-07	0.00212986	0.516693	0.13496	0.360424	2.88661	0.122883	6.79135e-08	0.516693	0.00463807	0.360424	17.188	0.122883
ENSG00000069509	Foreground	2.86592	24.7153	6.64542e-07	0	0.152426	0	0.717937	2.17629	0.129637	0	0.152426	0	0.717937	9.28682	0.129637
ENSG00000069535	Foreground	1.65546	66.0421	4.44089e-16	0.00175896	0.308846	0.0512551	0.611586	4.2973	0.0795675	2.75196e-05	0.308846	0.00731184	0.611586	11.1745	0.0795675
ENSG00000069667	Foreground	0.877969	1.04062	0.307677	0	0.107142	0	0.798184	3.20822	0.094674	0	0.107142	0	0.798184	2.78281	0.094674
ENSG00000069702	Foreground	2.31593	127.673	0	0.000922821	0.380212	0.0615887	0.514842	2.8769	0.104946	9.36299e-08	0.380212	0.00157241	0.514842	11.5569	0.104946
ENSG00000069849	Foreground	1.01557	0.00383903	0.950595	0.0179853	0.733345	1	0.224427	14.9656	0.0422277	0.0168943	0.733345	1	0.224427	15.6098	0.0422277
ENSG00000069869	Foreground	1.09925e-10	140.903	0	0	0.69175	0.365464	0.280151	24.4943	0.0280994	0	0.69175	1	0.280151	1	0.0280994
ENSG00000069956	Foreground	1.42981	49.6183	1.86762e-12	0.000380896	0.61399	0.076682	0.343628	7.27303	0.0423818	1.29181e-05	0.61399	0.0254286	0.343628	17.0644	0.0423818
ENSG00000069966	Foreground	1.97138e-14	399.267	0	0	0.639963	0.00240467	0.323885	2.3792	0.0361515	0	0.639963	1	0.323885	1	0.0361515
ENSG00000069974	Foreground	5.44354	16.6144	4.58021e-05	0	0.496657	0.0713185	0.474918	1.51465	0.028425	0	0.496657	5.71951e-07	0.474918	9.58376	0.028425
ENSG00000069998	Foreground	2.71534	97.9308	0	0.000418999	0.522935	0.0153569	0.293733	1.92166	0.183332	6.73236e-10	0.522935	1.18906e-05	0.293733	5.89222	0.183332
ENSG00000070010	Foreground	4.12669	126.55	0	1.0041e-05	0.451744	0.000739009	0.476275	1.75585	0.0719808	2.36536e-21	0.451744	1.19646e-13	0.476275	10.2076	0.0719808
ENSG00000070047	Foreground	4.28631	21.2756	3.97755e-06	0.00095585	0.261213	0.0263099	0.621402	1.77027	0.117385	1.14028e-13	0.261213	1.69099e-07	0.621402	11.5658	0.117385
ENSG00000070061	Foreground	2.76903	292.737	0	3.61006e-05	0.322894	0.0138682	0.485069	1.91521	0.192037	4.99625e-13	0.322894	7.16491e-06	0.485069	6.04594	0.192037
ENSG00000070081	Foreground	2.22004	76.1957	0	0	0.129664	0	0.739406	2.47075	0.13093	0	0.129664	0	0.739406	7.44898	0.13093
ENSG00000070087	Foreground	0.849626	4.78798	0.028659	0	0.404794	0.00456164	0.440858	28.1176	0.154349	0	0.404794	0.0102595	0.440858	17.0251	0.154349
ENSG00000070159	Foreground	2.16058	339.131	0	7.73362e-05	0.384834	0.0775652	0.544348	4.21284	0.0708184	1.30769e-09	0.384834	0.00399054	0.544348	22.3587	0.0708184
ENSG00000070182	Foreground	1.68487	95.5784	0	0	0.231197	0.0380638	0.711269	4.86746	0.0575348	0	0.231197	0.00405836	0.711269	14.3884	0.0575348
ENSG00000070190	Foreground	1.35877	6.42171	0.0112733	1.8685e-05	0.30538	0.0284294	0.578531	2.59792	0.116088	3.75857e-07	0.30538	0.00792534	0.578531	3.65917	0.116088
ENSG00000070193	Foreground	1.14947	0.459297	0.497953	0.0015002	0.80214	0.98372	0	2.95716	0.19786	0.000567629	0.80214	0.98131	0	3.47742	0.19786
ENSG00000070214	Foreground	2.36681	17.0291	3.68117e-05	0.00107816	0.848587	0.00588501	0.0138214	2.7254	0.137591	9.48263e-08	0.848587	5.26528e-06	0.0138214	10.7295	0.137591
ENSG00000070269	Foreground	3.23198	133.174	0	0.000163845	0.445005	0.0632146	0.403372	2.03802	0.151623	5.82274e-13	0.445005	0.000133127	0.403372	9.98515	0.151623
ENSG00000070366	Foreground	0.70674	26.5326	2.59127e-07	0.0166247	0.632016	0.997329	0	1.25196	0.367984	0.0552759	0.632016	0.998112	0	1.17212	0.367984
ENSG00000070367	Foreground	1.20543	11.4116	0.00072986	1.36793e-05	0.255061	0.00208992	0.594579	3.86795	0.15036	1.37044e-06	0.255061	0.000588303	0.594579	5.10702	0.15036
ENSG00000070404	Foreground	1.04416	0.208744	0.647754	0.000606183	0.565995	0.0472086	0.356589	1	0.0774158	0.000437028	0.565995	0.0412534	0.356589	1	0.0774158
ENSG00000070413	Foreground	29.8889	177.559	0	0	0.479373	0.0126935	0.36221	1.0854	0.158416	2.08051e-57	0.36221	0	0.479373	11.582	0.158416
ENSG00000070423	Foreground	2.79635	23.5997	1.18605e-06	0.000116749	0.548688	0.0674198	0.422489	6.61998	0.0288228	1.00619e-11	0.548688	0.000530743	0.422489	197.424	0.0288228
ENSG00000070444	Foreground	1.0956	11.0725	0.00087617	0.000356088	0.336624	0.0412712	0.56927	2.79705	0.0941061	0.000166685	0.336624	0.0304304	0.56927	3.08606	0.0941061
ENSG00000070476	Foreground	1.20429	4.34876	0.0370358	5.56906e-05	0.46095	0.0196962	0.38957	1.61966	0.14948	7.52846e-06	0.46095	0.00882978	0.38957	1.78734	0.14948
ENSG00000070495	Foreground	6.7959	259.965	0	1.93431e-05	0.556577	0.0168697	0.413823	2.2422	0.0296006	9.28345e-33	0.556577	8.94541e-13	0.413823	241.626	0.0296006
ENSG00000070501	Foreground	3.17605	62.8415	2.22045e-15	0.000349227	0.452189	0.00980585	0.378597	1.63941	0.169214	1.04894e-11	0.452189	4.17699e-07	0.378597	4.80682	0.169214
ENSG00000070526	Foreground	3.19602	57.6452	3.14193e-14	0.000678495	0.328498	0.0740929	0.527625	3.35122	0.143876	7.474e-11	0.328498	0.00024422	0.527625	47.7046	0.143876
ENSG00000070540	Foreground	6.90334	626.57	0	0.000968632	0.609777	0.0013677	0.29808	1.93614	0.0921431	1.56471e-21	0.609777	1.69347e-20	0.29808	95.6815	0.0921431
ENSG00000070601	Foreground	0.524371	26.7381	2.32984e-07	9.87665e-06	0.399227	0.00130351	0.355201	1.72088	0.245572	0.00237312	0.399227	0.0307078	0.355201	1.32929	0.245572
ENSG00000070610	Foreground	1.11391	0.683913	0.408243	0.000921599	0.385225	0.0701126	0.542245	2.27168	0.0725292	0.000415691	0.385225	0.0517988	0.542245	2.49424	0.0725292
ENSG00000070614	Foreground	2.33186	34.6993	3.84771e-09	4.43112e-12	0.19512	0.00209057	0.750422	1.55342	0.0544582	3.35173e-27	0.19512	5.63945e-07	0.750422	2.79293	0.0544582
ENSG00000070669	Foreground	22.0992	113.335	0	6.81087e-05	0.425353	0.0107795	0.432248	1.0841	0.142399	8.25939e-93	0.425353	3.32631e-44	0.432248	5.95682	0.142399
ENSG00000070718	Foreground	0.712411	4.34261	0.0371699	2.21152e-06	0.603531	0.0305037	0.394632	55.6796	0.00183681	9.35616e-05	0.603531	0.0832216	0.394632	17.5248	0.00183681
ENSG00000070731	Foreground	4.88953	271.354	0	0	0.170147	0.01907	0.628688	1.86737	0.201164	0	0.170147	3.90594e-09	0.628688	21.1928	0.201164
ENSG00000070756	Foreground	1.13669	3.45271	0.0631482	0.00836366	0.0514001	0.0085398	0.92774	24.8084	0.0208597	0.00434925	0.0514001	0.00445351	0.92774	38.4789	0.0208597
ENSG00000070761	Foreground	1.35517	2.92067	0.0874515	0.0034447	0.0879013	0.00374594	0.8741	3.4065	0.0379983	0.000459641	0.0879013	0.000514943	0.8741	5.26464	0.0379983
ENSG00000070770	Foreground	2.91889	35.3566	2.74543e-09	0	0.0689531	0.00878095	0.89378	2.34497	0.0372665	0	0.0689531	9.94089e-07	0.89378	12.0334	0.0372665
ENSG00000070778	Foreground	2.31193	375.68	0	3.9334e-06	0.373133	0.0351782	0.460532	2.1163	0.166335	3.18792e-13	0.373133	0.000435606	0.460532	5.65862	0.166335
ENSG00000070785	Foreground	4.38672	294.654	0	0.00299434	0.608648	1	0.339841	3.1405	0.0515115	8.49645e-12	0.608648	1	0.339841	151.425	0.0515115
ENSG00000070831	Foreground	1.07675	0.14762	0.70082	0.0134588	0.806551	0.0218496	0.149901	3.21405	0.0435481	0.00966962	0.806551	0.0162929	0.149901	3.51534	0.0435481
ENSG00000070882	Foreground	1.13859	2.51551	0.112731	6.52924e-05	0.254499	0.0234396	0.65037	2.29028	0.0951305	1.71729e-05	0.254499	0.0139329	0.65037	2.56901	0.0951305
ENSG00000070886	Foreground	0.937435	0.406535	0.523734	0	0.321896	0.00653409	0.541213	1.55961	0.136891	0	0.321896	0.00895113	0.541213	1.51684	0.136891
ENSG00000070915	Foreground	1.70052	48.9133	2.6753e-12	0.000335085	0.578833	0.0558424	0.334508	2.06536	0.086659	1.23299e-06	0.578833	0.00739926	0.334508	3.43286	0.086659
ENSG00000070950	Foreground	2.46679	178.485	0	4.10554e-05	0.289085	0.024775	0.544481	4.51423	0.166434	1.51038e-11	0.289085	0.000109235	0.544481	41.1836	0.166434
ENSG00000070961	Foreground	2.22963	219.509	0	8.91398e-06	0.192098	0.0152656	0.778976	14.1751	0.0289259	5.50238e-12	0.192098	8.91991e-05	0.778976	369.382	0.0289259
ENSG00000071051	Foreground	0.61318	30.6395	3.10701e-08	0	0.222308	0.00413664	0.697023	1	0.0806698	0	0.222308	0.0345602	0.697023	1	0.0806698
ENSG00000071073	Foreground	1.61449	31.854	1.66203e-08	0.0188796	0.792142	0.0360107	0.111362	3.46762	0.0964963	0.00164666	0.792142	0.00467058	0.111362	7.4452	0.0964963
ENSG00000071082	Foreground	3.54437e-14	100.343	0	0	0.734984	0.0511512	0.262609	2991.84	0.00240696	0	0.734984	1	0.262609	1	0.00240696
ENSG00000071127	Foreground	0.987237	0.0157205	0.900222	0	0.550032	0.0490246	0.434791	4.1359	0.0151768	0	0.550032	0.050948	0.434791	4.06163	0.0151768
ENSG00000071189	Foreground	2.112	352.616	0	0	0.278165	0.0283937	0.628321	3.59147	0.0935135	0	0.278165	0.000541	0.628321	14.8846	0.0935135
ENSG00000071205	Foreground	2.02812	97.6295	0	8.04031e-05	0.456207	0.06608	0.435489	3.321	0.108305	4.95886e-09	0.456207	0.00404534	0.435489	11.4077	0.108305
ENSG00000071242	Foreground	4.79272	111.543	0	3.74223e-05	0.724584	0.0609505	0.258429	3.33819	0.0169868	6.07074e-22	0.724584	1.50222e-06	0.258429	322.88	0.0169868
ENSG00000071243	Foreground	2.06386	157.734	0	5.87296e-07	0.2119	0.027184	0.692399	2.82038	0.0957007	1.37967e-13	0.2119	0.000586997	0.692399	8.49911	0.0957007
ENSG00000071246	Foreground	1.77701	15.5683	7.95797e-05	4.45191e-05	0.366388	0.0431302	0.498877	1.43077	0.134735	1.85106e-08	0.366388	0.00374966	0.498877	1.88995	0.134735
ENSG00000071282	Foreground	6.34981e-14	102.358	0	0	0.584305	0.0915103	0.376906	2.06397	0.0387897	0	0.584305	1	0.376906	1	0.0387897
ENSG00000071462	Foreground	2.08249	7.59816	0.00584279	1.55138e-05	0.423797	0.0213451	0.454439	1.72354	0.121764	9.65408e-11	0.423797	0.000331723	0.454439	3.10705	0.121764
ENSG00000071537	Foreground	2.49421	202.228	0	1.74002e-05	0.427616	0.0187149	0.462779	2.49972	0.109604	1.34576e-12	0.427616	4.90319e-05	0.462779	9.82706	0.109604
ENSG00000071539	Foreground	1.06759	3.79643	0.0513621	3.81682e-05	0.308063	0.00463116	0.478141	1.367	0.213796	1.919e-05	0.308063	0.00322045	0.478141	1.39619	0.213796
ENSG00000071553	Foreground	1.25262	3.22486	0.0725281	0.0199583	0.818277	0.0252087	0.115221	2.38689	0.0665015	0.00742499	0.818277	0.00994824	0.115221	2.9736	0.0665015
ENSG00000071564	Foreground	1.54495	54.6319	1.45328e-13	0.000222099	0.433806	0.0711937	0.470015	3.05675	0.0961791	2.26766e-06	0.433806	0.0168684	0.470015	5.6196	0.0961791
ENSG00000071575	Foreground	5.01502e-14	164.42	0	0	0.654175	0.0141206	0.212868	1	0.132957	0	0.654175	1	0.212868	1	0.132957
ENSG00000071626	Foreground	1.96513e-14	391.426	0	0	0.501375	0.00416036	0.364454	1.13619	0.134171	0	0.501375	1	0.364454	1	0.134171
ENSG00000071655	Foreground	0.698984	3.34306	0.0674888	1.97205e-05	0.556996	0.00846177	0.415104	2.49161	0.0279002	0.00051431	0.556996	0.0355901	0.415104	1.89292	0.0279002
ENSG00000071794	Foreground	1.70127	0.746971	0.387437	7.18526e-05	0.259658	0.0250823	0.59383	2.79741	0.146512	8.92649e-08	0.259658	0.00189186	0.59383	5.75511	0.146512
ENSG00000071859	Foreground	7.01341e-14	128.585	0	0	0.739515	0.0270435	0.217534	1.30079	0.0429508	0	0.739515	1	0.217534	1	0.0429508
ENSG00000071889	Foreground	50	4.30723	0.0379508	0	0.188123	0	0.703748	1.0473	0.108129	0	0.188123	0	0.703748	10.0842	0.108129
ENSG00000071967	Foreground	0.471593	11.9126	0.000557542	0	0.299196	0.0239549	0.521072	3.32047	0.179732	0	0.299196	0.172081	0.521072	1.76114	0.179732
ENSG00000071994	Foreground	1.47424	20.9917	4.61286e-06	0.000617338	0.413015	0.11208	0.492974	4.96601	0.0940114	1.85554e-05	0.413015	0.0396988	0.492974	10.6189	0.0940114
ENSG00000072041	Foreground	2.17724	126.158	0	0.000421834	0.491678	0.0589834	0.412712	2.91699	0.0956102	4.48884e-08	0.491678	0.00210663	0.412712	10.2866	0.0956102
ENSG00000072042	Foreground	1.06811	0.0760781	0.782684	0	0.352959	0.164577	0.599642	3.42445	0.0473988	0	0.352959	0.145543	0.599642	3.72395	0.0473988
ENSG00000072080	Foreground	0.922822	0.0203072	0.886682	0.00140311	0.147832	0.0807224	0.677861	1.56345	0.174307	0.00232955	0.147832	0.098028	0.677861	1.51044	0.174307
ENSG00000072110	Foreground	0.890977	8.00183	0.004673	0.001184	0.287495	0.0158921	0.704795	150.57	0.00770927	0.00246844	0.287495	0.0249629	0.704795	87.1594	0.00770927
ENSG00000072121	Foreground	2.31963	513.295	0	0.00129552	0.289498	0.0472194	0.498264	2.10068	0.212238	2.00415e-07	0.289498	0.00084032	0.498264	5.59447	0.212238
ENSG00000072134	Foreground	1.18235	8.5807	0.00339744	2.44369e-06	0.354616	0.0762318	0.61117	6.35106	0.0342136	2.31595e-07	0.354616	0.0476758	0.61117	8.89697	0.0342136
ENSG00000072163	Foreground	12.7735	27.7152	1.40553e-07	0.00466344	0.831115	0.0534832	0.129584	1.09063	0.0393006	1.66384e-30	0.831115	5.6862e-17	0.129584	3.02888	0.0393006
ENSG00000072182	Foreground	0.950996	0.602898	0.437474	0	0.0688456	0.00502249	0.743846	1.4756	0.187309	0	0.0688456	0.00651003	0.743846	1.44774	0.187309
ENSG00000072195	Foreground	1.11242	23.3634	1.34109e-06	0.000634858	0.183199	0.0186092	0.687125	2.13563	0.129676	0.000277488	0.183199	0.011891	0.687125	2.32579	0.129676
ENSG00000072201	Foreground	2.71849	325.164	0	0.029803	0.0882392	0.0302071	0.783216	3.56249	0.128544	7.11682e-05	0.0882392	7.38224e-05	0.783216	31.6183	0.128544
ENSG00000072210	Foreground	2.54288	107.49	0	0	0.0714733	0.0431301	0.822625	2.1971	0.105901	0	0.0714733	0.00033761	0.822625	7.40086	0.105901
ENSG00000072274	Foreground	1.65427	59.6528	1.13243e-14	0	0.134174	0.047927	0.690804	2.49579	0.175023	0	0.134174	0.00656635	0.690804	4.54034	0.175023
ENSG00000072310	Foreground	2.79121	154.735	0	0	0.273674	0.0389982	0.624399	1.71097	0.101927	0	0.273674	0.000116766	0.624399	4.47741	0.101927
ENSG00000072315	Foreground	1.2743	7.31474	0.00683914	0	0.312363	0.00915102	0.477692	2.25099	0.209945	0	0.312363	0.00252525	0.477692	2.81208	0.209945
ENSG00000072364	Foreground	0.878139	4.29908	0.0381331	7.18397e-06	0.402643	0.0178399	0.487796	3.80712	0.109561	3.04208e-05	0.402643	0.0291392	0.487796	3.23478	0.109561
ENSG00000072401	Foreground	1.03461	0.0248098	0.874842	0.00807173	0.815641	0.0404727	0.180809	4.81496e+09	0.00355057	0.00683164	0.815641	0.0362205	0.180809	1.04164e+10	0.00355057
ENSG00000072415	Foreground	1.78263e-14	339.02	0	0	0.372584	0.00126084	0.562776	2.31091	0.0646406	0	0.372584	1	0.562776	1	0.0646406
ENSG00000072422	Foreground	2.4551	106.267	0	2.76307e-06	0.446324	0.00105148	0.45712	1.95538	0.0965565	2.25463e-14	0.446324	4.87783e-08	0.45712	5.18804	0.0965565
ENSG00000072501	Foreground	2.42924	24.7203	6.62828e-07	0.00133945	0.491554	0.0430722	0.490426	7.24995	0.0180199	1.0486e-07	0.491554	0.000480991	0.490426	123.016	0.0180199
ENSG00000072506	Foreground	3.53327	14.4372	0.000144912	0	0.198881	0	0.60923	1.27416	0.19189	0	0.198881	0	0.60923	2.35389	0.19189
ENSG00000072518	Foreground	6.44407	949.66	0	7.8018e-05	0.461292	0.0146451	0.467934	2.62755	0.0707746	3.38061e-27	0.461292	1.5121e-12	0.467934	505.38	0.0707746
ENSG00000072609	Foreground	4.90153	368.076	0	0.00695538	0.816828	0.939753	0.162674	3.91403	0.0204978	2.65501e-11	0.816828	0.737439	0.162674	803.097	0.0204978
ENSG00000072657	Foreground	0.926396	1.25302	0.262976	8.54139e-05	0.306182	0.0321467	0.529579	2.02571	0.16424	0.000170209	0.306182	0.0414016	0.529579	1.92314	0.16424
ENSG00000072682	Foreground	3.31495	192.881	0	0.000547671	0.256919	0.00366416	0.672969	2.35195	0.0701118	1.54301e-11	0.256919	8.40822e-09	0.672969	17.0319	0.0701118
ENSG00000072736	Foreground	3.62581	78.4792	0	0.00698521	0.691449	1	0.0831169	2.15887	0.225434	1.5255e-08	0.691449	1	0.0831169	16.287	0.225434
ENSG00000072756	Foreground	1.78957	9.20361	0.00241538	0.000365723	0.336164	0.0452913	0.590425	2.1497	0.0734109	7.07181e-07	0.336164	0.00393413	0.590425	3.9338	0.0734109
ENSG00000072778	Foreground	1.35399	14.6773	0.000127576	0.0078663	0.134444	0.0205755	0.77652	2.60406	0.089036	0.00141542	0.134444	0.00520341	0.77652	3.65416	0.089036
ENSG00000072786	Foreground	0.697901	42.3359	7.68675e-11	0.00959963	0.23406	0.012014	0.556998	1.47166	0.208941	0.0390674	0.23406	0.0456891	0.556998	1.30952	0.208941
ENSG00000072803	Foreground	34.8689	42.9456	5.62839e-11	5.11685e-05	0.346276	0.00808364	0.647077	5.92258	0.00664627	2.38516e-150	0.346276	1.09772e-73	0.647077	8.64232e+26	0.00664627
ENSG00000072832	Foreground	6.74158	284.947	0	0	0.231797	0.0307504	0.733916	1.86021	0.0342866	0	0.231797	6.39338e-11	0.733916	65.6557	0.0342866
ENSG00000072840	Foreground	1.55543	67.8745	2.22045e-16	0.00955467	0.37022	0.150363	0.501791	2.30419	0.127989	0.000721733	0.37022	0.0524931	0.501791	3.66329	0.127989
ENSG00000072849	Foreground	0.817793	3.10549	0.0780285	0.000232263	0.583377	0.0638477	0.377212	7.13073	0.039411	0.0010669	0.583377	0.105404	0.377212	4.98525	0.039411
ENSG00000072858	Foreground	1.51361	52.8401	3.61822e-13	0.000924197	0.480697	0.0703295	0.405119	3.43253	0.114184	2.55475e-05	0.480697	0.0179893	0.405119	6.46713	0.114184
ENSG00000072952	Foreground	1.12482	14.8007	0.000119494	0.00188137	0.437015	0.0895053	0.445574	4.69283	0.117411	0.000859531	0.437015	0.0662238	0.445574	5.69176	0.117411
ENSG00000072954	Foreground	1.24161	5.09811	0.0239519	0	0.454246	0.0180578	0.449275	1.94481	0.0964795	0	0.454246	0.00684631	0.449275	2.28388	0.0964795
ENSG00000072958	Foreground	0.727083	18.732	1.50438e-05	5.98749e-05	0.710579	0.00827135	0.284621	906.337	0.00480063	0.000850567	0.710579	0.030613	0.284621	141.317	0.00480063
ENSG00000073050	Foreground	2.49614	239.714	0	0	0.362053	0.0561584	0.524435	2.9141	0.113512	0	0.362053	0.000755734	0.524435	14.4366	0.113512
ENSG00000073060	Foreground	23.2548	42.4993	7.0706e-11	0.000296435	0.547415	0.0892862	0.342734	1.07627	0.109851	9.02105e-83	0.547415	3.98707e-25	0.342734	5.52432	0.109851
ENSG00000073111	Foreground	0.647874	28.2495	1.06642e-07	0.000107788	0.408435	0.0112759	0.447481	1	0.144084	0.00268908	0.408435	0.0547063	0.447481	1	0.144084
ENSG00000073150	Foreground	2.05006	97.7286	0	0.000188662	0.527553	0.0226622	0.397627	1.70539	0.0748205	2.31695e-08	0.527553	0.000424879	0.397627	2.98711	0.0748205
ENSG00000073169	Foreground	0.776055	11.1417	0.000844089	0.00228003	0.46538	0.0576843	0.458545	1.87356	0.0760747	0.00890465	0.46538	0.109273	0.458545	1.62782	0.0760747
ENSG00000073350	Foreground	0.655869	23.9723	9.77299e-07	0.000502277	0.495929	0.0213931	0.363762	1	0.140309	0.00685883	0.495929	0.0803299	0.363762	1	0.140309
ENSG00000073417	Foreground	5.10168	552.475	0	0.0595224	0.710165	0.0772161	0.216498	1.96418	0.073337	5.60805e-07	0.710165	2.11565e-06	0.216498	31.3127	0.073337
ENSG00000073464	Foreground	1.18005	0.941749	0.331828	7.54822e-06	0.151268	0.00825607	0.842559	2.76001	0.0061723	9.02809e-07	0.151268	0.00348086	0.842559	3.31357	0.0061723
ENSG00000073536	Foreground	4.59651	164.765	0	2.64591e-05	0.410055	0.00571141	0.504001	1.50103	0.0859438	9.11633e-22	0.410055	4.88481e-11	0.504001	6.46801	0.0859438
ENSG00000073578	Foreground	2.80489e-11	130.01	0	0	0.466306	0.00858003	0.483338	2.51273	0.0503553	0	0.466306	1	0.483338	1	0.0503553
ENSG00000073584	Foreground	2.74689	69.9702	1.11022e-16	0	0.553005	0.00887991	0.389039	2.13136	0.0579568	0	0.553005	2.3148e-06	0.389039	7.99436	0.0579568
ENSG00000073614	Foreground	2.62389	917.758	0	0.00761429	0.81606	0.0893803	0.0971865	4.40534	0.0867536	2.76451e-06	0.81606	0.0017708	0.0971865	48.9478	0.0867536
ENSG00000073670	Foreground	2.71051e-20	89.3882	0	0	0.447819	0.0237088	0.501132	4.6073	0.0510489	0	0.447819	1	0.0510489	1	0.501132
ENSG00000073711	Foreground	1.40797	95.1469	0	0.0136111	0.609324	1	0.348703	15.5296	0.0419721	0.00235821	0.609324	1	0.348703	47.5463	0.0419721
ENSG00000073712	Foreground	2.89256	245.059	0	0	0.128893	0	0.818146	2.67687	0.0529611	0	0.128893	0	0.818146	17.2559	0.0529611
ENSG00000073734	Foreground	1.46358	64.4505	9.99201e-16	0	0.765896	1	0.200158	8.11432	0.0339464	0	0.765896	1	0.200158	21.4171	0.0339464
ENSG00000073754	Foreground	1.66113	6.95529	0.00835719	0	0.363167	0	0.35021	1.77757	0.286623	0	0.363167	0	0.35021	2.60012	0.286623
ENSG00000073756	Foreground	1.34502	11.4203	0.000726479	0.00745836	0.660858	0.055198	0.237982	2.7304	0.10116	0.00137613	0.660858	0.020317	0.237982	3.8613	0.10116
ENSG00000073803	Foreground	2.50392	237.79	0	0.00108618	0.387114	0.0553902	0.52835	2.32652	0.0845358	3.78572e-08	0.387114	0.000713938	0.52835	8.28328	0.0845358
ENSG00000073849	Foreground	1	-0.000543517	1	0	0.0694948	0.094021	0.895194	4.64348	0.0353111	0	0.0694948	0.094021	0.895194	4.64348	0.0353111
ENSG00000073861	Foreground	1.43187	10.3655	0.00128393	0.000241512	0.370284	0.0340769	0.495656	2.41617	0.13406	6.61984e-06	0.370284	0.00791911	0.495656	3.53662	0.13406
ENSG00000073910	Foreground	1.05851	12.5714	0.000391685	0.000146733	0.273509	0.0225143	0.62655	2.43543	0.099941	8.75448e-05	0.273509	0.0180327	0.62655	2.56563	0.099941
ENSG00000073921	Foreground	1.53974	88.4519	0	0.0114345	0.912049	0.740067	0.03412	12.2649	0.0538306	0.00102369	0.912049	0.629089	0.03412	47.4523	0.0538306
ENSG00000074054	Foreground	5.42101e-20	303.983	0	0	0.350006	0.00629393	0.576847	3.40901	0.0731464	0	0.350006	1	0.0731464	1	0.576847
ENSG00000074071	Foreground	1.28503	3.71254	0.0540052	0.00137357	0.540247	0.0336589	0.317623	1.28064	0.14213	0.000209923	0.540247	0.0128021	0.317623	1.37419	0.14213
ENSG00000074181	Foreground	5.28993	1542.17	0	3.69857e-05	0.398083	0.0407351	0.485361	2.08979	0.116555	3.59077e-24	0.398083	4.43431e-08	0.485361	49.3535	0.116555
ENSG00000074201	Foreground	1	4.72937e-11	0.999995	0.000152674	0.492919	0.0395852	0.435418	2.56477	0.0716632	0.000152674	0.492919	0.0395852	0.435418	2.56477	0.0716632
ENSG00000074211	Foreground	7.50886e-14	44.02	3.25041e-11	0	0.938552	0.119206	0.0603845	619.403	0.00106329	0	0.938552	1	0.0603845	1	0.00106329
ENSG00000074219	Foreground	1.00367	-0.00456587	1	0.00139459	0.678555	0.0509756	0.266471	3.75631	0.0549734	0.00136138	0.678555	0.0504225	0.266471	3.77458	0.0549734
ENSG00000074266	Foreground	2.03161e-13	152.231	0	0	0.378929	0.00945899	0.560896	2.52139	0.0601746	0	0.378929	1	0.560896	1	0.0601746
ENSG00000074276	Foreground	2.38193	79.4622	0	0.000240657	0.291484	0.0331997	0.422129	1.65589	0.286387	2.40303e-09	0.291484	0.000300227	0.422129	3.32443	0.286387
ENSG00000074317	Foreground	5.42101e-20	68.3829	1.11022e-16	0	0.599549	0.0214641	0.300797	1.08446	0.0996545	0	0.599549	1	0.0996545	1	0.300797
ENSG00000074319	Foreground	2.30477	185.013	0	0	0.461144	0.0476825	0.481596	5.22819	0.0572607	0	0.461144	0.000899349	0.481596	45.2513	0.0572607
ENSG00000074356	Foreground	1.14275	8.92516	0.00281269	0.0170382	0.778597	0.989029	0	2.38775	0.221403	0.00952692	0.778597	0.987473	0	2.70364	0.221403
ENSG00000074370	Foreground	10.7746	1002.52	0	0.00272034	0.84442	0.00511673	0.111832	1.89034	0.0437475	2.28669e-28	0.84442	2.0673e-25	0.111832	954.13	0.0437475
ENSG00000074410	Foreground	2.09841	92.8441	0	0	0.565621	0.178205	0.352155	3.367	0.082224	0	0.565621	0.0267995	0.352155	12.7752	0.082224
ENSG00000074416	Foreground	9.4484	88.7554	0	4.83151e-05	0.265259	0.00948102	0.559403	1.17316	0.175338	1.66523e-41	0.265259	7.66498e-20	0.559403	4.52193	0.175338
ENSG00000074527	Foreground	1.06589	0.732142	0.39219	0	0.435051	0.0722575	0.501538	5.15438	0.0634102	0	0.435051	0.0607712	0.501538	5.74248	0.0634102
ENSG00000074582	Foreground	34.3287	111.962	0	0	0.182346	0	0.689827	1.04105	0.127827	0	0.182346	0	0.689827	3.9793	0.127827
ENSG00000074590	Foreground	4.03396	49.9399	1.58529e-12	0	0.697207	0.0209566	0.175558	1.2895	0.127234	0	0.697207	1.69153e-07	0.175558	2.78892	0.127234
ENSG00000074603	Foreground	3.34077	349.323	0	0.000169686	0.525715	0.00846504	0.330077	2.11179	0.144208	2.53581e-13	0.525715	1.19312e-07	0.330077	12.1501	0.144208
ENSG00000074657	Foreground	2.18273e-12	1670.88	0	0	0.37941	0.00418072	0.52405	2.12546	0.0965399	0	0.37941	1	0.52405	1	0.0965399
ENSG00000074695	Foreground	2.67953	97.0885	0	0.00470013	0.099089	0.0148974	0.783846	1.95436	0.117065	5.78571e-07	0.099089	1.27292e-05	0.783846	6.0222	0.117065
ENSG00000074696	Foreground	1.7345	48.3509	3.56382e-12	0.00136275	0.196739	0.0425209	0.699595	4.96138	0.103666	1.07066e-05	0.196739	0.00418131	0.699595	16.0887	0.103666
ENSG00000074755	Foreground	1.37616	124.702	0	0.000122919	0.21011	0.0306774	0.611615	2.41302	0.178275	4.15626e-06	0.21011	0.00827228	0.611615	3.36097	0.178275
ENSG00000074800	Foreground	2.52901	24.6224	6.97377e-07	0.00973936	0.958222	1	0.0382516	17.2264	0.00352683	8.18412e-06	0.958222	1	0.0382516	1337.67	0.00352683
ENSG00000074803	Foreground	0.699273	16.6877	4.40657e-05	0.00809535	0.835643	1	0.152969	173.066	0.0113884	0.0344576	0.835643	1	0.152969	36.7386	0.0113884
ENSG00000074842	Foreground	19.4903	300.45	0	0	0.508317	0.00306447	0.329265	1.31268	0.162418	0	0.508317	1.01963e-49	0.329265	200.897	0.162418
ENSG00000074935	Foreground	0.442118	39.0212	4.19222e-10	0	0.384566	0.0567348	0.520547	6.74547	0.0948875	0	0.384566	0.281225	0.520547	2.32553	0.0948875
ENSG00000074964	Foreground	47.3154	110.692	0	0.000114873	0.278167	0.00953543	0.58836	1.02304	0.133473	3.86813e-187	0.278167	2.4638e-96	0.58836	2.93747	0.133473
ENSG00000075035	Foreground	1.50835	2.59077	0.107488	4.28461e-05	0.636496	0.0569295	0.328883	1.77552	0.0346214	2.57859e-07	0.636496	0.013262	0.328883	2.37722	0.0346214
ENSG00000075043	Foreground	5.94635	236.752	0	4.0829e-06	0.354118	0.00100011	0.510814	1.35875	0.135068	9.01386e-33	0.354118	1.44954e-18	0.510814	6.18993	0.135068
ENSG00000075089	Foreground	1.47428	15.3992	8.70243e-05	4.26534e-05	0.265486	0.0356296	0.62864	4.17246	0.105874	3.60837e-07	0.265486	0.00732753	0.62864	8.2155	0.105874
ENSG00000075131	Foreground	2.03118	31.9767	1.56031e-08	0.00338482	0.428555	0.223658	0.441987	2.80432	0.129458	9.59518e-06	0.428555	0.0477412	0.441987	8.12116	0.129458
ENSG00000075142	Foreground	2.37745	24.5672	7.17635e-07	0.00761851	0.440137	0.0477189	0.531662	5.23219	0.0282015	9.20967e-06	0.440137	0.000722183	0.531662	51.1255	0.0282015
ENSG00000075151	Foreground	8.5913	161.442	0	0	0.701059	0.978068	0	1.31498	0.298941	0	0.701059	0.826525	0	10.5119	0.298941
ENSG00000075188	Foreground	4.07925	109.798	0	0.0016566	0.162315	0.00573252	0.666645	1.72957	0.17104	4.53412e-12	0.162315	7.17352e-10	0.666645	9.34569	0.17104
ENSG00000075213	Foreground	1.77947	64.2891	1.11022e-15	0	0.335127	0.0152528	0.541703	2.27513	0.123171	0	0.335127	0.000585227	0.541703	4.31798	0.123171
ENSG00000075223	Foreground	2.37205	161.069	0	0	0.435417	0.0509229	0.506456	5.52974	0.0581269	0	0.435417	0.00085651	0.506456	57.7743	0.0581269
ENSG00000075234	Foreground	1.49541	15.1029	0.000101809	0	0.37666	0.0451103	0.488372	1.85485	0.134968	0	0.37666	0.00971823	0.488372	2.51902	0.134968
ENSG00000075239	Foreground	2.01722	89.4646	0	0	0.0789428	0.0245562	0.859104	3.55049	0.0619534	0	0.0789428	0.000565714	0.859104	12.8841	0.0619534
ENSG00000075240	Foreground	2.79239	148.175	0	0.0019219	0.451601	0.0609989	0.451607	2.10178	0.096792	2.60089e-08	0.451601	0.000405646	0.451607	7.95772	0.096792
ENSG00000075275	Foreground	3.22336	518.301	0	0.000387258	0.489582	0.0977372	0.452851	3.30003	0.0575667	1.00439e-11	0.489582	0.000555393	0.452851	46.9211	0.0575667
ENSG00000075290	Foreground	0.762953	3.26879	0.0706098	0	0.3459	0.00209311	0.511141	1.20938	0.142959	0	0.3459	0.00903422	0.511141	1.15609	0.142959
ENSG00000075292	Foreground	1.9402	331.172	0	0.00254126	0.252271	0.0684349	0.470406	3.41971	0.277323	9.23184e-06	0.252271	0.00549806	0.470406	10.8654	0.277323
ENSG00000075303	Foreground	0.728077	9.08831	0.00257248	0	0.088912	0.104319	0.860752	8.55197	0.0503364	0	0.088912	0.192882	0.860752	4.77107	0.0503364
ENSG00000075336	Foreground	8.0439	263.141	0	0	0.21191	0	0.634044	1.8379	0.154046	0	0.21191	0	0.634044	133.715	0.154046
ENSG00000075340	Foreground	3.42819	5.73943	0.0165882	0.0026894	0.680517	0.017406	0.18814	1.35661	0.131343	1.54306e-09	0.680517	9.30664e-07	0.18814	2.84501	0.131343
ENSG00000075391	Foreground	1.71977	77.8392	0	0	0.714201	0.783833	0.275353	25.7602	0.0104457	0	0.714201	0.657793	0.275353	266.995	0.0104457
ENSG00000075399	Foreground	2.35248	138.8	0	4.75047e-05	0.401041	0.0513971	0.522818	2.30754	0.0761407	6.75473e-11	0.401041	0.000927918	0.522818	7.14995	0.0761407
ENSG00000075413	Foreground	5.21029	627.74	0	0.00869083	0.859486	0.00884926	0.0939097	3.46889	0.0466042	1.82773e-11	0.859486	2.00813e-11	0.0939097	652.45	0.0466042
ENSG00000075415	Foreground	2.94055	119.279	0	0	0.108471	0.0168514	0.810593	2.44451	0.0809365	0	0.108471	6.09993e-06	0.810593	13.8516	0.0809365
ENSG00000075420	Foreground	4.95532	606.4	0	0	0.20819	0	0.570626	1.51255	0.221184	0	0.20819	0	0.570626	7.77182	0.221184
ENSG00000075426	Foreground	3.83435	77.2686	0	1.11952e-05	0.573008	0.00257427	0.382368	1.9594	0.0446241	1.03811e-19	0.573008	1.17905e-10	0.382368	13.1856	0.0446241
ENSG00000075429	Foreground	3.82648	8.51602	0.00352034	2.18682e-05	0.516677	0.010284	0.429281	1.27389	0.0540421	1.472e-18	0.516677	2.47505e-08	0.429281	2.52514	0.0540421
ENSG00000075539	Foreground	2.06772	284.968	0	0.000319098	0.282396	0.0380804	0.607854	1.84419	0.10975	5.90335e-08	0.282396	0.00116222	0.607854	3.54495	0.10975
ENSG00000075568	Foreground	4.48519	1937.91	0	0	0.14564	0.00174444	0.579227	2.42574	0.275133	0	0.14564	4.24924e-13	0.579227	53.2224	0.275133
ENSG00000075618	Foreground	0.528897	13.6335	0.000222188	1.77384e-07	0.412677	0.000560046	0.501097	1	0.0862263	0.000268764	0.412677	0.019061	0.501097	1	0.0862263
ENSG00000075643	Foreground	1.49993	50.5222	1.17828e-12	0	0.371844	0.059725	0.472194	3.06753	0.155962	0	0.371844	0.0145991	0.472194	5.37214	0.155962
ENSG00000075651	Foreground	1.89765	45.486	1.53731e-11	1.55273e-05	0.25224	0.0255855	0.508826	1.7882	0.238934	7.48853e-10	0.25224	0.000952648	0.508826	3.01298	0.238934
ENSG00000075711	Foreground	1.04002	2.108	0.146531	6.53565e-05	0.36051	0.101178	0.607165	165.297	0.0323259	4.44452e-05	0.36051	0.0923151	0.607165	202.784	0.0323259
ENSG00000075785	Foreground	6.0218	84.4692	0	0	0.240566	0	0.700892	1.64211	0.0585415	0	0.240566	0	0.700892	19.8206	0.0585415
ENSG00000075826	Foreground	2.83425	548.637	0	0	0.671735	1	0.229838	6.88533	0.0984268	0	0.671735	1	0.229838	237.077	0.0984268
ENSG00000075856	Foreground	2.92871	46.6811	8.35332e-12	3.55046e-05	0.309076	0.0109422	0.575841	1.40414	0.115083	9.29166e-14	0.309076	1.80765e-06	0.575841	2.70222	0.115083
ENSG00000075884	Foreground	2.089	101.123	0	2.34551e-05	0.400318	0.00651198	0.405075	3.47911	0.194607	2.13017e-10	0.400318	2.7092e-05	0.405075	13.5247	0.194607
ENSG00000075891	Foreground	5.21176	285.539	0	0	0.242975	0	0.682766	2.71888	0.0742588	0	0.242975	0	0.682766	183.627	0.0742588
ENSG00000075914	Foreground	2.10797	54.5635	1.50546e-13	2.31454e-05	0.501679	0.0524011	0.455667	3.50998	0.0426547	1.69219e-10	0.501679	0.00199717	0.455667	14.1086	0.0426547
ENSG00000075945	Foreground	1.25049	27.6079	1.48567e-07	0.000543964	0.562763	0.0646051	0.417494	29.5009	0.0197431	8.277e-05	0.562763	0.0325278	0.417494	68.8667	0.0197431
ENSG00000075975	Foreground	1.67948	35.3867	2.7032e-09	0.0002466	0.533424	0.0641566	0.417296	3.38529	0.0492799	8.7182e-07	0.533424	0.00992628	0.417296	7.75258	0.0492799
ENSG00000076003	Foreground	2.90223e-14	438.734	0	0	0.516355	0.0117117	0.343248	1.91982	0.140397	0	0.516355	1	0.343248	1	0.140397
ENSG00000076043	Foreground	2.67431	55.9912	7.28306e-14	0	0.581248	0.0404783	0.402062	6.48493	0.0166902	0	0.581248	0.000188488	0.402062	148.349	0.0166902
ENSG00000076053	Foreground	3.4881	96.9507	0	0	0.166671	0	0.622184	1.65794	0.211145	0	0.166671	0	0.622184	5.83279	0.211145
ENSG00000076067	Foreground	3.75171	101.804	0	0	0.147895	0	0.731517	1.69188	0.120589	0	0.147895	0	0.731517	7.19076	0.120589
ENSG00000076108	Foreground	3.67547	588.053	0	0.000172612	0.309061	0.0124187	0.42198	1.64615	0.26896	1.47727e-14	0.309061	9.88181e-08	0.42198	6.24639	0.26896
ENSG00000076201	Foreground	22.1403	474.39	0	0.000148999	0.383498	0.0149958	0.391062	1.04916	0.225439	1.87513e-85	0.383498	4.1247e-41	0.391062	2.89368	0.225439
ENSG00000076242	Foreground	1.10322	4.1854	0.0407736	0.00228367	0.450181	0.105373	0.498086	7.539	0.0517328	0.00121895	0.450181	0.0835324	0.498086	9.28691	0.0517328
ENSG00000076248	Foreground	3.44172	72.504	0	0.00460516	0.244016	0.0106221	0.673822	1.80702	0.0821618	9.06852e-09	0.244016	1.60975e-07	0.673822	7.66296	0.0821618
ENSG00000076258	Foreground	1.65212	46.7481	8.07232e-12	0.00171605	0.785285	1	0.139711	7.51459	0.0750045	2.6985e-05	0.785285	1	0.139711	27.996	0.0750045
ENSG00000076321	Foreground	1.88668e-14	1074.27	0	0	0.48902	0.00649801	0.494866	8.43005	0.0161148	0	0.48902	1	0.494866	1	0.0161148
ENSG00000076344	Foreground	1.11334	2.02915	0.154307	0.00249393	0.21968	0.0617016	0.699891	4.69673	0.0804286	0.00126426	0.21968	0.0449969	0.699891	5.59681	0.0804286
ENSG00000076351	Foreground	3.24326	113.617	0	0.000401442	0.730156	0.772008	0.208579	2.1118	0.0612659	9.65285e-12	0.730156	0.432043	0.208579	11.2963	0.0612659
ENSG00000076356	Foreground	3.76411	118.29	0	1.07459e-05	0.53135	0.00785006	0.392389	1.33351	0.0762608	1.98171e-19	0.53135	1.19142e-08	0.392389	2.95462	0.0762608
ENSG00000076382	Foreground	1.37822	35.197	2.97983e-09	0.00693566	0.469066	0.319571	0.432561	6.81708	0.0983738	0.00105813	0.469066	0.207579	0.432561	14.0891	0.0983738
ENSG00000076513	Foreground	2.1684e-19	53.4459	2.65787e-13	0	0.609591	0.105705	0.365859	9.11814	0.0245503	0	0.609591	1	0.0245503	1	0.365859
ENSG00000076554	Foreground	26.1663	79.0175	0	0.00139161	0.631862	0.0653004	0.255768	1.12175	0.11237	1.80442e-75	0.631862	9.78841e-32	0.255768	20.2092	0.11237
ENSG00000076555	Foreground	1.8535	367.237	0	4.95422e-05	0.492351	0.0562287	0.45855	2.74516	0.0490989	1.0487e-08	0.492351	0.00482004	0.45855	6.49954	0.0490989
ENSG00000076604	Foreground	49.0169	309.51	0	1.57134e-05	0.513932	0.0128794	0.424751	1.08471	0.0613172	3.43492e-236	0.513932	2.25343e-93	0.424751	53.8154	0.0613172
ENSG00000076641	Foreground	8.1414	111.435	0	2.53481e-05	0.371911	0.0198409	0.45951	1.20732	0.168579	3.81648e-38	0.371911	1.37965e-14	0.45951	4.63612	0.168579
ENSG00000076650	Foreground	2.13937	127.284	0	5.17204e-05	0.133278	0.0384946	0.718314	2.28671	0.148408	6.75985e-10	0.133278	0.000941125	0.718314	5.86791	0.148408
ENSG00000076662	Foreground	1.43663	23.2017	1.45866e-06	0	0.521846	0.578685	0.431508	7.89223	0.0466456	0	0.521846	0.455741	0.431508	19.451	0.0466456
ENSG00000076685	Foreground	1.84415	115.921	0	0	0.0789893	0.011766	0.89292	27.9301	0.0280907	0	0.0789893	0.000276665	0.89292	464.271	0.0280907
ENSG00000076706	Foreground	1.3078	26.8722	2.17365e-07	0.0020299	0.299109	0.0805552	0.564589	2.52205	0.136302	0.000301101	0.299109	0.0371013	0.564589	3.35285	0.136302
ENSG00000076716	Foreground	1.82573	40.5563	1.91034e-10	8.08496e-05	0.513282	0.071066	0.453504	5.74812	0.033214	3.37701e-08	0.513282	0.00800657	0.453504	24.3606	0.033214
ENSG00000076770	Foreground	1.72227	2.70272	0.100177	0.0462339	0.0888571	0.0683798	0.825268	2.77293	0.0858748	0.00502	0.0888571	0.00984994	0.825268	5.79241	0.0858748
ENSG00000076826	Foreground	2.52644	443.708	0	0.00236531	0.386429	0.0416925	0.485068	1.79768	0.128503	2.31898e-07	0.386429	0.000326335	0.485068	4.40061	0.128503
ENSG00000076864	Foreground	2.49961	262.102	0	4.81718e-05	0.57299	0.0514473	0.399812	6.25665	0.0271987	1.61682e-11	0.57299	0.000601048	0.399812	97.8464	0.0271987
ENSG00000076924	Foreground	15.4345	429.738	0	8.36086e-05	0.506042	0.00875659	0.467733	1.34382	0.0262249	1.15373e-63	0.506042	1.74191e-32	0.467733	95.695	0.0262249
ENSG00000076928	Foreground	7.04881	17.2618	3.25677e-05	0.00929425	0.701304	1	0.29678	6426.43	0.00191606	4.76785e-15	0.701304	1	0.29678	6.94495e+26	0.00191606
ENSG00000076944	Foreground	2.15928	165.512	0	0	0.489747	0.0342594	0.484668	4.91778	0.0255856	0	0.489747	0.000685772	0.484668	31.169	0.0255856
ENSG00000076984	Foreground	6.44835	297.733	0	4.1838e-05	0.593795	0.0180008	0.355982	2.37348	0.050223	5.83906e-29	0.593795	5.61704e-12	0.355982	263.405	0.050223
ENSG00000077080	Foreground	4.33681e-19	125.86	0	0	0.866576	0.0159368	0.129751	297.998	0.00367375	0	0.866576	1	0.00367375	1	0.129751
ENSG00000077092	Foreground	3.20836	112.208	0	0.00453367	0.270835	0.00953219	0.631698	1.9742	0.0974664	3.02723e-08	0.270835	3.28489e-07	0.631698	8.86592	0.0974664
ENSG00000077097	Foreground	1.63788	239.435	0	0.000228132	0.510993	0.0762794	0.465423	22.4882	0.0235843	1.08429e-06	0.510993	0.0147747	0.465423	163.809	0.0235843
ENSG00000077147	Foreground	2.24551	170.56	0	2.80813e-06	0.336286	0.0361242	0.542002	3.91641	0.121712	3.41886e-13	0.336286	0.000577466	0.542002	21.4454	0.121712
ENSG00000077150	Foreground	2.14092	140.718	0	0.00030294	0.374001	0.0296718	0.552504	2.30571	0.0734948	2.92992e-08	0.374001	0.000536297	0.552504	5.9805	0.0734948
ENSG00000077152	Foreground	0.948018	0.153556	0.69516	0	0.119638	0.0547785	0.840382	8.71541	0.0399802	0	0.119638	0.063706	0.840382	7.7877	0.0399802
ENSG00000077157	Foreground	2.70387	268.746	0	0.000718872	0.238384	0.0580142	0.643304	3.40587	0.118313	3.16817e-09	0.238384	0.000453694	0.643304	27.4836	0.118313
ENSG00000077232	Foreground	1.56574	11.1804	0.000826676	0	0.319612	0.0017775	0.477102	1.72664	0.203286	0	0.319612	4.94203e-05	0.477102	2.35177	0.203286
ENSG00000077235	Foreground	8.3184	1740.82	0	4.2152e-05	0.284825	0.0124527	0.546403	1.42481	0.168772	4.03156e-37	0.284825	1.431e-16	0.546403	19.0117	0.168772
ENSG00000077254	Foreground	1.39291	63.9257	1.33227e-15	0.000908703	0.629492	0.135762	0.329792	10.0533	0.0407162	5.79903e-05	0.629492	0.0619494	0.329792	24.8956	0.0407162
ENSG00000077264	Foreground	1.11807	1.11005	0.292072	0	0.0462121	0.0147156	0.929355	17.6968	0.0244329	0	0.0462121	0.00894214	0.929355	24.8449	0.0244329
ENSG00000077274	Foreground	33.777	63.1381	1.88738e-15	0.00526145	0.672187	0.0316962	0.207477	1.06704	0.120336	1.06118e-77	0.672187	2.33615e-51	0.207477	8.95026	0.120336
ENSG00000077279	Foreground	1.55638	19.4769	1.01826e-05	0.000400665	0.147722	0.000488763	0.76997	4.29148	0.0823074	5.16002e-06	0.147722	7.0306e-06	0.76997	9.65104	0.0823074
ENSG00000077312	Foreground	0.327755	47.3756	5.86076e-12	2.89347e-09	0.457428	0.00501089	0.472707	1	0.0698644	0.00159015	0.457428	0.176253	0.472707	1	0.0698644
ENSG00000077327	Foreground	2.56391	152.694	0	0	0.320341	0.0517906	0.543512	2.73169	0.136147	0	0.320341	0.000505197	0.543512	13.1513	0.136147
ENSG00000077348	Foreground	15.2736	61.8021	3.77476e-15	0.000191577	0.423614	0.0164144	0.4838	1.09264	0.0925856	1.65266e-57	0.423614	5.49734e-28	0.4838	3.86999	0.0925856
ENSG00000077380	Foreground	2.59172	175.359	0	0	0.0456298	0.0308204	0.927162	5.74099	0.0272078	0	0.0456298	0.000121195	0.927162	92.7009	0.0272078
ENSG00000077420	Foreground	1.80969	16.2176	5.64662e-05	2.29872e-07	0.342365	0.00120017	0.491197	1.71337	0.166438	9.68998e-13	0.342365	5.17992e-06	0.491197	2.64971	0.166438
ENSG00000077454	Foreground	5.00725	274.81	0	0	0.254972	0	0.587571	2.30128	0.157456	0	0.254972	0	0.587571	64.934	0.157456
ENSG00000077458	Foreground	4.86868e-14	30.8144	2.83924e-08	0	0.601128	0.0309568	0.288966	2.76132	0.109906	0	0.601128	1	0.288966	1	0.109906
ENSG00000077463	Foreground	1.04644	0.477815	0.489414	5.41648e-05	0.376778	0.0233504	0.556753	2.44556	0.0664693	3.43219e-05	0.376778	0.0196115	0.556753	2.54927	0.0664693
ENSG00000077514	Foreground	1.23491	18.8145	1.44066e-05	0	0.242112	0.118552	0.655614	10.2936	0.102274	0	0.242112	0.0718387	0.655614	17.8005	0.102274
ENSG00000077549	Foreground	1	-3.01848e-05	1	1.22741e-05	0.574944	0.0333223	0.414917	426.565	0.0101397	1.22741e-05	0.574944	0.0333223	0.414917	426.565	0.0101397
ENSG00000077585	Foreground	50	8.75763	0.0030831	0	0.376752	0.00102759	0.438709	1.02751	0.184539	3.89996e-150	0.438709	0	0.376752	3.8833	0.184539
ENSG00000077684	Foreground	3.4028	151.305	0	0	0.195714	0.00055634	0.638161	1.60318	0.166125	0	0.195714	8.41458e-12	0.638161	4.98329	0.166125
ENSG00000077713	Foreground	2.87768	38.7725	4.76191e-10	0	0.637827	1	0.0801174	2.08625	0.282055	0	0.637827	1	0.0801174	8.29914	0.282055
ENSG00000077721	Foreground	2.81411	23.2828	1.39847e-06	0	0.155624	0.000662589	0.799474	3.51871	0.0449021	0	0.155624	1.13408e-09	0.799474	34.481	0.0449021
ENSG00000077782	Foreground	2.08987	88.7992	0	0.000144708	0.679366	0.0381577	0.303902	15.2994	0.0167319	9.46079e-09	0.679366	0.00108565	0.303902	299.101	0.0167319
ENSG00000077942	Foreground	1.71364	38.4884	5.50805e-10	0.000198103	0.51577	0.0800931	0.416406	2.26064	0.0678239	4.51038e-07	0.51577	0.0132178	0.416406	4.04598	0.0678239
ENSG00000077943	Foreground	1.14635	12.9821	0.000314483	0	0.5042	0.202443	0.447815	22.0425	0.0479849	0	0.5042	0.160244	0.447815	34.6612	0.0479849
ENSG00000077984	Foreground	2.3054	14.6088	0.000132297	0	0.508745	0.102392	0.33275	2.00839	0.158505	0	0.508745	0.00522717	0.33275	4.99095	0.158505
ENSG00000078018	Foreground	1.23388	66.0947	4.44089e-16	0.00110549	0.28147	0.175748	0.703596	26.7902	0.0149341	0.000224965	0.28147	0.117027	0.703596	57.8023	0.0149341
ENSG00000078043	Foreground	1.08417	2.09262	0.148012	4.16026e-06	0.400198	0.0745207	0.556442	26.1642	0.0433596	1.46631e-06	0.400198	0.0598907	0.556442	34.4376	0.0433596
ENSG00000078053	Foreground	1.59085	46.888	7.51632e-12	0	0.0726567	0.043602	0.843985	4.76576	0.0833583	0	0.0726567	0.00684947	0.843985	11.9897	0.0833583
ENSG00000078061	Foreground	1.09765e-13	398.655	0	0	0.613682	0.0749948	0.360409	4.76726	0.025909	0	0.613682	1	0.360409	1	0.025909
ENSG00000078070	Foreground	8.47976	793.693	0	1.0077e-05	0.419246	0.000894847	0.403481	1.35115	0.177273	4.26043e-43	0.419246	1.41762e-26	0.403481	12.8336	0.177273
ENSG00000078081	Foreground	1.82415	14.7735	0.000121225	0.0056435	0.58952	0.884721	0.31292	6.32302	0.0975595	7.91564e-05	0.58952	0.799773	0.31292	28.9072	0.0975595
ENSG00000078114	Foreground	1.14605	1.55083	0.213013	0	0.216838	0.0289084	0.569707	2.77882	0.213454	0	0.216838	0.0172288	0.569707	3.22617	0.213454
ENSG00000078124	Foreground	1.38369	1.8316	0.175939	0.00148053	0.499116	0.95059	0	2.51668	0.500884	0.000121546	0.499116	0.932287	0	3.58609	0.500884
ENSG00000078140	Foreground	1.79821	7.43067	0.00641214	0	0.0143503	0	0.759782	2.09937	0.225868	0	0.0143503	0	0.759782	3.79476	0.225868
ENSG00000078142	Foreground	1.02554e-14	1073.5	0	0	0.465586	0.000986728	0.447581	2.18298	0.0868335	0	0.465586	1	0.447581	1	0.0868335
ENSG00000078177	Foreground	0.860002	9.33615	0.00224677	1.06699e-05	0.278948	0.103372	0.564864	4.81276	0.156188	5.29917e-05	0.278948	0.142032	0.564864	3.86243	0.156188
ENSG00000078237	Foreground	1.86496	17.65	2.65517e-05	0.00296106	0.622068	1	0.365518	28.2155	0.0124134	1.92466e-05	0.622068	1	0.365518	507.107	0.0124134
ENSG00000078246	Foreground	2.79346	119.042	0	0	0.299708	0.079174	0.641268	3.36812	0.0590244	0	0.299708	0.000837974	0.641268	29.733	0.0590244
ENSG00000078269	Foreground	1.62576	105.721	0	0	0.12365	0.0419296	0.77643	2.86225	0.0999206	0	0.12365	0.00576167	0.77643	5.52709	0.0999206
ENSG00000078295	Foreground	1.78492	64.3806	9.99201e-16	0.00214941	0.29801	0.0114856	0.621808	2.99111	0.0801823	1.73146e-05	0.29801	0.000344774	0.621808	7.06841	0.0801823
ENSG00000078304	Foreground	1.18416	8.54446	0.00346576	0	0.923895	0.612617	0.0560966	82.7893	0.0200086	0	0.923895	0.559756	0.0560966	186.716	0.0200086
ENSG00000078328	Foreground	2.80642	126.393	0	0	0.0854474	0.0258943	0.833806	5.56374	0.0807468	0	0.0854474	3.522e-05	0.833806	123.541	0.0807468
ENSG00000078369	Foreground	1.00606	0.00173056	0.966818	2.59558e-05	0.8578	0.0053009	0.140332	3.35644	0.00186716	2.43459e-05	0.8578	0.00513511	0.140332	3.38118	0.00186716
ENSG00000078401	Foreground	1.61238	17.2305	3.31076e-05	0.0372085	0.748214	0.318736	0.128586	3.91472	0.1232	0.00495823	0.748214	0.158249	0.128586	9.02945	0.1232
ENSG00000078403	Foreground	1.83736	267.93	0	0.045527	0.694144	0.960672	0	2.58692	0.305856	0.00342572	0.694144	0.928932	0	5.73366	0.305856
ENSG00000078487	Foreground	1.69887	2.47439	0.115714	0.00049268	0.494292	0.993906	0	1.572	0.505708	2.40487e-06	0.494292	0.989669	0	2.1565	0.505708
ENSG00000078549	Foreground	2.31784	54.0195	1.98508e-13	0.00032665	0.580864	0.0264417	0.335482	2.28182	0.0836532	8.32116e-09	0.580864	0.000220348	0.335482	6.76772	0.0836532
ENSG00000078596	Foreground	1.50778e-13	66.2887	4.44089e-16	0	0.562695	0.127036	0.364242	2.80963	0.073063	0	0.562695	1	0.364242	1	0.073063
ENSG00000078618	Foreground	2.20512	295.423	0	0.000265825	0.476709	0.0308174	0.40912	3.91268	0.114171	1.30562e-08	0.476709	0.000465179	0.40912	20.2524	0.114171
ENSG00000078668	Foreground	4.06612	97.3832	0	0	0.902046	0.908585	0.0884982	4.42586	0.00945526	0	0.902046	0.677189	0.0884982	423.35	0.00945526
ENSG00000078674	Foreground	2.10391	167.429	0	4.30887e-05	0.351409	0.0522199	0.513505	2.96864	0.135086	6.53254e-10	0.351409	0.0020065	0.513505	9.86776	0.135086
ENSG00000078687	Foreground	1.2287	38.0659	6.83945e-10	0	0.207723	0.0208532	0.498761	1.70628	0.293516	0	0.207723	0.00860551	0.498761	1.92805	0.293516
ENSG00000078699	Foreground	1.93897	72.0561	0	0.00113527	0.390041	0.0288274	0.500891	2.54227	0.109068	1.94949e-06	0.390041	0.00103183	0.500891	6.10538	0.109068
ENSG00000078725	Foreground	1.35723	38.2377	6.26292e-10	0.00370238	0.433332	0.0326384	0.465234	1.45664	0.101433	0.000501047	0.433332	0.00961155	0.465234	1.66612	0.101433
ENSG00000078747	Foreground	3.8282	457.511	0	0.00456807	0.813317	0.00563164	0.00857862	1.88744	0.178105	1.099e-09	0.813317	2.44901e-09	0.00857862	11.3789	0.178105
ENSG00000078804	Foreground	8.01383e-14	52.2499	4.8872e-13	0	0.351461	0.0229532	0.458931	1.16668	0.189608	0	0.351461	1	0.458931	1	0.189608
ENSG00000078808	Foreground	10.7399	211.866	0	0.000637763	0.749344	0.047832	0.19063	1.62688	0.0600258	4.81159e-35	0.749344	6.61112e-15	0.19063	186.189	0.0600258
ENSG00000078902	Foreground	0.593796	19.5124	9.99467e-06	2.29402e-05	0.576563	0.0173046	0.36478	1	0.0586573	0.00175849	0.576563	0.0899139	0.36478	1	0.0586573
ENSG00000079102	Foreground	1.06259	1.70866	0.191159	0	0.412718	0.0104288	0.548012	3.58613	0.0392707	0	0.412718	0.00783796	0.548012	3.88453	0.0392707
ENSG00000079112	Foreground	1.10167	2.55946	0.109636	0.000209897	0.310113	0.0320699	0.414731	2.96986	0.275156	8.87259e-05	0.310113	0.0226051	0.414731	3.31742	0.275156
ENSG00000079134	Foreground	3.4507	363.151	0	0.00129573	0.418773	0.0531564	0.404704	2.22756	0.176524	1.08684e-10	0.418773	4.00199e-05	0.404704	15.8582	0.176524
ENSG00000079150	Foreground	0.590943	1.38676	0.238953	0	0.189135	0	0.69756	1.93642	0.113305	0	0.189135	0	0.69756	1.47775	0.113305
ENSG00000079156	Foreground	1.53888	523.218	0	0.00325408	0.532222	0.0635642	0.429777	5.6472	0.0380012	0.000148564	0.532222	0.0143973	0.429777	14.3544	0.0380012
ENSG00000079215	Foreground	2.25138	67.8662	2.22045e-16	5.04703e-05	0.525252	0.0302832	0.412764	1.97559	0.0619837	2.11796e-10	0.525252	0.000380727	0.412764	4.63155	0.0619837
ENSG00000079246	Foreground	1.43462	64.6608	8.88178e-16	0.00127286	0.312966	0.0928256	0.57107	5.55068	0.115964	7.02205e-05	0.312966	0.0330367	0.57107	11.691	0.115964
ENSG00000079257	Foreground	1.20531	0.994995	0.318525	0	0.685435	0.413554	0.220276	2.87847	0.0942894	0	0.685435	0.344986	0.220276	3.57631	0.0942894
ENSG00000079277	Foreground	1.65696	21.8219	2.9917e-06	0	0.860796	0.262647	0.0958256	4.0945	0.0433784	0	0.860796	0.109125	0.0958256	10.337	0.0433784
ENSG00000079308	Foreground	9.17394	809.645	0	0	0.701933	0.94709	0	1.16626	0.298067	0	0.701933	0.607319	0	4.09994	0.298067
ENSG00000079313	Foreground	1.23513	9.70132	0.00184136	0.000739277	0.375661	0.0376025	0.549442	2.25966	0.0748971	0.000135699	0.375661	0.0173864	0.549442	2.73709	0.0748971
ENSG00000079332	Foreground	1.26664	1.35949	0.243627	0.0142791	0.02133	0.0148791	0.97575	6.89883	0.00292013	0.00459914	0.02133	0.00484527	0.97575	11.5458	0.00292013
ENSG00000079335	Foreground	3.11128e-14	276.966	0	0	0.449512	0.0549582	0.423158	2.5129	0.12733	0	0.449512	1	0.423158	1	0.12733
ENSG00000079337	Foreground	8.91497	139.616	0	0	0.241279	0	0.601839	1.12506	0.156882	0	0.241279	0	0.601839	2.85899	0.156882
ENSG00000079385	Foreground	1.08308	0.862901	0.352928	0.0296059	0.425439	0.539242	0.474692	6.98196	0.0998699	0.0220998	0.425439	0.512273	0.474692	8.20524	0.0998699
ENSG00000079387	Foreground	3.37049	252.11	0	0	0.166387	0.00564799	0.605403	2.45108	0.228209	0	0.166387	2.64717e-08	0.605403	20.5269	0.228209
ENSG00000079393	Foreground	4.52023	0.0331185	0.855595	1.74633e-05	0.217247	0.000810874	0.529286	1	0.253467	3.11397e-22	0.217247	1.066e-14	0.529286	1	0.253467
ENSG00000079432	Foreground	5.10817e-14	37.1842	1.0748e-09	0	0.25868	0.0112674	0.483222	1	0.258098	0	0.25868	1	0.483222	1	0.258098
ENSG00000079435	Foreground	0.608554	18.982	1.31957e-05	0.000316016	0.251693	0.0104952	0.575821	1.23835	0.172487	0.00741112	0.251693	0.0624692	0.575821	1.13894	0.172487
ENSG00000079459	Foreground	2.23303	27.2912	1.75006e-07	6.39489e-05	0.380657	0.0392951	0.528293	1.75057	0.0910496	4.3084e-10	0.380657	0.000726308	0.528293	3.49162	0.0910496
ENSG00000079462	Foreground	1.93538	6.26023	0.0123478	1.98476e-05	0.557255	0.0330451	0.421986	2.36405	0.0207583	7.92971e-10	0.557255	0.00136114	0.421986	5.28651	0.0207583
ENSG00000079482	Foreground	2.80464	186.59	0	0.00114198	0.391238	0.0756219	0.429008	2.42823	0.179754	5.5948e-09	0.391238	0.000716152	0.429008	12.0393	0.179754
ENSG00000079557	Foreground	2.10563	75.0566	0	0.0427104	0.65476	0.657089	0.11465	2.78077	0.23059	0.0013074	0.65476	0.413033	0.11465	8.61488	0.23059
ENSG00000079616	Foreground	1.15439	0.435669	0.50922	0.000216564	0.168155	0.0104825	0.597677	1.87624	0.234168	5.8862e-05	0.168155	0.0051861	0.597677	2.06767	0.234168
ENSG00000079691	Foreground	2.35851	483.339	0	3.2419e-05	0.353724	0.0533019	0.585224	3.62144	0.0610528	2.5834e-11	0.353724	0.000993149	0.585224	20.803	0.0610528
ENSG00000079739	Foreground	2.12039	50.9279	9.58233e-13	0	0.243072	0.0103887	0.715338	3.43658	0.0415899	0	0.243072	6.22796e-05	0.715338	13.7024	0.0415899
ENSG00000079785	Foreground	13.4601	589.953	0	0	0.164065	0	0.718063	1.17071	0.117872	0	0.164065	0	0.718063	8.34288	0.117872
ENSG00000079805	Foreground	1.1368	9.5242	0.0020278	0.00160398	0.95785	0.698233	0.0252629	265.185	0.0168869	0.000665093	0.95785	0.664753	0.0252629	568.96	0.0168869
ENSG00000079819	Foreground	1.67635	92.1044	0	0.00939652	0.778541	1	0.169045	8.35329	0.0524148	0.000399938	0.778541	1	0.169045	35.1036	0.0524148
ENSG00000079931	Foreground	2.09586	182.44	0	0	0.408124	0.0616439	0.527583	4.95612	0.0642932	0	0.408124	0.00290926	0.527583	28.6364	0.0642932
ENSG00000079950	Foreground	1.71778	38.3293	5.97576e-10	0	0.069933	0.0571697	0.883571	6.99993	0.0464963	0	0.069933	0.00732968	0.883571	28.2934	0.0464963
ENSG00000079974	Foreground	6.67054	124.867	0	4.66556e-05	0.527126	0.00539511	0.353858	1.33716	0.119017	1.28607e-29	0.527126	7.4341e-16	0.353858	6.94566	0.119017
ENSG00000079999	Foreground	0.475269	77.4335	0	4.73532e-05	0.670124	0.0335387	0.287539	1	0.0423369	0.00880294	0.670124	0.199176	0.287539	1	0.0423369
ENSG00000080166	Foreground	2.44624	58.4826	2.05391e-14	0.000194118	0.421377	0.0197514	0.368848	1.86296	0.209776	8.31257e-10	0.421377	6.77066e-05	0.368848	4.58121	0.209776
ENSG00000080189	Foreground	13.4577	329.678	0	0	0.475032	0.00280198	0.428777	1.23058	0.0961909	4.45385e-35	0.428777	0	0.475032	16.3188	0.0961909
ENSG00000080200	Foreground	0.926213	0.89189	0.344966	0.00061458	0.338753	0.0484717	0.454537	2.56129	0.206711	0.00106057	0.338753	0.0606014	0.454537	2.38957	0.206711
ENSG00000080293	Foreground	1.16394	5.36156	0.0205854	0	0.491359	0.151068	0.420111	5.95641	0.0885298	0	0.491359	0.110817	0.420111	7.98058	0.0885298
ENSG00000080298	Foreground	1.24834	31.0762	2.48092e-08	0.000943069	0.250432	0.0339999	0.637663	3.41303	0.111905	0.000167183	0.250432	0.0146818	0.637663	4.62959	0.111905
ENSG00000080345	Foreground	2.37834	114.501	0	0.000483844	0.349994	0.0754755	0.465595	3.18076	0.184411	1.30351e-08	0.349994	0.00214312	0.465595	15.6743	0.184411
ENSG00000080371	Foreground	1.50149	5.58446	0.0181206	0	0.463633	0.0322671	0.493845	4.51098	0.0425225	0	0.463633	0.00576664	0.493845	9.6024	0.0425225
ENSG00000080493	Foreground	2.8197e-14	559.747	0	0	0.587235	0.0185018	0.349483	3.9238	0.0632813	0	0.587235	1	0.349483	1	0.0632813
ENSG00000080503	Foreground	7.23821	1856.46	0	9.4053e-05	0.588856	0.0412666	0.365638	2.4327	0.045506	7.15228e-30	0.588856	9.53722e-11	0.365638	623.147	0.045506
ENSG00000080546	Foreground	2.44497	168.226	0	0.00743217	0.718093	0.0074533	0.218484	4.93441	0.0634225	6.23644e-06	0.718093	6.27989e-06	0.218484	49.5383	0.0634225
ENSG00000080561	Foreground	9.35917e-14	144.919	0	0	0.451635	0.00481061	0.376498	1.28964	0.171868	0	0.451635	1	0.376498	1	0.171868
ENSG00000080572	Foreground	0.418105	9.89369	0.00165846	0	0.390315	0.250909	0.477205	6.86052	0.132479	0	0.390315	0.560964	0.477205	2.2371	0.132479
ENSG00000080573	Foreground	2.02018	223.447	0	0.000283655	0.638984	1	0.342735	27.2298	0.0182804	6.8235e-08	0.638984	1	0.342735	792.586	0.0182804
ENSG00000080603	Foreground	0.445838	357.547	0	0.000499552	0.336545	0.577589	0.66069	2.28362e+06	0.00276487	0.0337365	0.336545	0.782926	0.66069	683.784	0.00276487
ENSG00000080608	Foreground	2.07339	51.8171	6.09179e-13	0	0.266674	0.0137567	0.567274	1.98825	0.166052	0	0.266674	0.000138169	0.567274	4.15762	0.166052
ENSG00000080618	Foreground	2.91016e-11	43.8085	3.62134e-11	0	0.500261	0.220863	0.40318	5.55613	0.0965594	0	0.500261	1	0.40318	1	0.0965594
ENSG00000080644	Foreground	6.34793	225.956	0	3.33316e-05	0.573272	0.0361241	0.358461	2.06098	0.068267	3.79681e-29	0.573272	6.99839e-10	0.358461	98.5636	0.068267
ENSG00000080709	Foreground	2.48323	317.24	0	0	0.322881	0.0474591	0.567955	4.23485	0.109163	0	0.322881	0.000516412	0.567955	36.0232	0.109163
ENSG00000080802	Foreground	4.12453	799.464	0	0	0.12755	0.0106905	0.708647	3.09352	0.163803	0	0.12755	7.42235e-09	0.708647	105.412	0.163803
ENSG00000080815	Foreground	2.48274	127.723	0	0.000165918	0.559654	0.0427697	0.383669	6.39594	0.0566773	4.12096e-10	0.559654	0.000399459	0.383669	100.195	0.0566773
ENSG00000080819	Foreground	1.7169	86.4985	0	0.00440516	0.453009	0.0720699	0.496019	4.37894	0.0509714	9.01386e-05	0.453009	0.0109364	0.496019	12.6232	0.0509714
ENSG00000080822	Foreground	1.09733	0.238069	0.625604	5.94027e-05	0.365613	0.0273866	0.474553	1.35283	0.159834	2.30401e-05	0.365613	0.0192961	0.474553	1.39321	0.159834
ENSG00000080823	Foreground	0.716178	2.38404	0.12258	3.98472e-06	0.519533	0.0667917	0.43307	3.9332	0.047397	0.000135807	0.519533	0.143976	0.43307	2.66652	0.047397
ENSG00000080824	Foreground	0.734744	6.07352	0.0137223	2.40942e-05	0.801201	0.033132	0.196147	3634.7	0.00265175	0.000404469	0.801201	0.0818013	0.196147	413.081	0.00265175
ENSG00000080839	Foreground	1.47072	164.352	0	0.0238467	0.789354	1	0.113001	7.40931	0.0976452	0.00410823	0.789354	1	0.113001	19.0195	0.0976452
ENSG00000080845	Foreground	2.14411e-13	1028.68	0	0	0.335117	0.00901003	0.450729	1.60686	0.214153	0	0.335117	1	0.450729	1	0.214153
ENSG00000080854	Foreground	50	264.092	0	0.00669602	0.624805	0.938222	0.227098	1.02772	0.148097	1.95363e-109	0.624805	0.0412365	0.227098	3.9236	0.148097
ENSG00000081014	Foreground	1.22047	8.83326	0.0029579	0	0.255209	0.066356	0.542096	4.78989	0.202695	0	0.255209	0.0364867	0.542096	6.76581	0.202695
ENSG00000081019	Foreground	0.891756	4.00902	0.0452576	1.68459e-05	0.232084	0.0502127	0.688041	9.60972	0.0798744	5.53604e-05	0.232084	0.0694133	0.688041	7.52208	0.0798744
ENSG00000081026	Foreground	1.776	171.067	0	0	0.405879	0.0876985	0.556471	7.77706	0.0376501	0	0.405879	0.0132664	0.556471	38.2022	0.0376501
ENSG00000081041	Foreground	0.692336	1.02764	0.310714	0.00018777	0.597279	0.808544	0.395887	1861.87	0.00683412	0.00263086	0.597279	0.863177	0.395887	183.613	0.00683412
ENSG00000081051	Foreground	0.995719	0.00675736	0.934485	0	0.139105	0.121473	0.7191	4.75806	0.141795	0	0.139105	0.122575	0.7191	4.7264	0.141795
ENSG00000081059	Foreground	1.35525e-20	117.827	0	0	0.431866	1.90696e-14	0.322468	1.69733	0.245666	0	0.431866	1	0.245666	1	0.322468
ENSG00000081087	Foreground	5.92216	167.696	0	9.87105e-05	0.34089	0.00385674	0.381974	1.38675	0.277135	1.89658e-24	0.34089	5.07233e-15	0.381974	6.9333	0.277135
ENSG00000081138	Foreground	1.98954	77.9995	0	0	0.103011	0.0183475	0.873706	4.78572	0.0232831	0	0.103011	0.000351016	0.873706	22.531	0.0232831
ENSG00000081154	Foreground	0.372342	15.8124	6.99444e-05	0.00017867	0.367326	0.0351896	0.580099	3.45006	0.0525754	0.0402236	0.367326	0.287587	0.580099	1.58583	0.0525754
ENSG00000081177	Foreground	1.32038	38.9202	4.41494e-10	0.000503201	0.316385	0.0627131	0.574301	3.15062	0.109314	4.41615e-05	0.316385	0.0258259	0.574301	4.55064	0.109314
ENSG00000081181	Foreground	0.977794	0.0640551	0.800198	0.029996	0.184775	0.0400679	0.760429	5.67202	0.0547964	0.0324251	0.184775	0.0430351	0.760429	5.45758	0.0547964
ENSG00000081189	Foreground	2.27825	88.474	0	0	0.641404	0.0496843	0.300421	6.39546	0.0581747	0	0.641404	0.00107067	0.300421	68.5457	0.0581747
ENSG00000081237	Foreground	1.56947	65.7787	5.55112e-16	0.00033268	0.335597	0.0864673	0.564368	2.86407	0.100035	3.47889e-06	0.335597	0.0214499	0.564368	5.21458	0.100035
ENSG00000081277	Foreground	1.0101	0.00561286	0.940279	7.41224e-06	0.433556	0.00795137	0.37451	1	0.191934	6.5787e-06	0.433556	0.00757248	0.37451	1	0.191934
ENSG00000081307	Foreground	1.8516	63.6385	1.44329e-15	0.000920879	0.384177	0.0633191	0.562731	5.35468	0.0530919	2.39281e-06	0.384177	0.00603835	0.562731	22.3525	0.0530919
ENSG00000081320	Foreground	3.47653	55.198	1.09024e-13	0.00856521	0.258648	0.0106485	0.589294	1.81407	0.152058	6.50268e-08	0.258648	1.38612e-07	0.589294	7.92897	0.152058
ENSG00000081479	Foreground	1.6869	846.255	0	0.000133619	0.375023	0.106252	0.526657	4.95137	0.0983205	2.91566e-07	0.375023	0.0227787	0.526657	14.857	0.0983205
ENSG00000081692	Foreground	2.42446	116.939	0	0.000487852	0.436018	0.0530671	0.43774	2.04907	0.126242	9.3516e-09	0.436018	0.000809822	0.43774	5.69319	0.126242
ENSG00000081721	Foreground	1.7504	36.4079	1.60055e-09	3.57974e-05	0.298552	0.0188047	0.525355	3.48194	0.176093	1.64999e-08	0.298552	0.000953415	0.525355	8.87979	0.176093
ENSG00000081760	Foreground	2.74236	149.155	0	0.000156538	0.498343	0.0649488	0.398115	1.83104	0.103541	3.66673e-11	0.498343	0.00055417	0.398115	5.25305	0.103541
ENSG00000081791	Foreground	2.77687	14.6125	0.000132039	0.0368963	0.669582	0.0429971	0.0829408	2.08596	0.247477	0.00010488	0.669582	0.000160411	0.0829408	7.70321	0.247477
ENSG00000081800	Foreground	1.54639	25.6294	4.1369e-07	0	0.441074	0.101329	0.477305	3.97026	0.0816213	0	0.441074	0.0290052	0.477305	8.43352	0.0816213
ENSG00000081803	Foreground	3.44856e-13	107.054	0	0	0.397396	0.0420605	0.561522	4.70458	0.0410819	0	0.397396	1	0.561522	1	0.0410819
ENSG00000081913	Foreground	2.17724	447.987	0	0.00014064	0.379296	0.0378833	0.573297	5.31793	0.0474072	4.1068e-09	0.379296	0.000803408	0.573297	38.0292	0.0474072
ENSG00000081923	Foreground	3.02975	533.93	0	3.15914e-05	0.143011	0.00124589	0.746699	2.15889	0.11029	2.31642e-14	0.143011	1.58501e-09	0.746699	10.2952	0.11029
ENSG00000082014	Foreground	3.35757	149.309	0	0	0.742796	0.00633647	0.225117	5.94353	0.0320865	0	0.742796	4.16442e-08	0.225117	397.106	0.0320865
ENSG00000082068	Foreground	8.92058	763.645	0	0.000164753	0.336204	0.030932	0.504924	1.64237	0.158872	1.78638e-34	0.336204	3.41636e-14	0.504924	83.5844	0.158872
ENSG00000082074	Foreground	1.97347	111.741	0	5.64921e-05	0.237537	0.0252052	0.591433	3.82476	0.17103	4.137e-09	0.237537	0.000700474	0.591433	14.1173	0.17103
ENSG00000082146	Foreground	0.973844	0.119686	0.729375	0	0.324575	0.0931362	0.608013	8.56405	0.0674123	0	0.324575	0.0991019	0.608013	8.09626	0.0674123
ENSG00000082153	Foreground	1.13285	0.169939	0.680166	8.66782e-06	0.604055	0.0356392	0.386517	13.543	0.00942831	1.84249e-06	0.604055	0.022885	0.386517	19.1454	0.00942831
ENSG00000082196	Foreground	0.925055	3.63798e-12	0.999998	0	0.236959	0	0.479882	1	0.28316	0	0.236959	0	0.479882	1	0.28316
ENSG00000082212	Foreground	1.85943	163.171	0	0	0.336099	0.071811	0.618003	7.63749	0.0458976	0	0.336099	0.00746746	0.618003	43.831	0.0458976
ENSG00000082213	Foreground	2.5584	124.023	0	0	0.676712	1	0.156124	3.01164	0.167164	0	0.676712	1	0.156124	16.7869	0.167164
ENSG00000082258	Foreground	1.45499	31.1194	2.42637e-08	0.0430831	0.854201	0.376037	0.0445037	10.6102	0.101295	0.0103022	0.854201	0.240971	0.0445037	31.0752	0.101295
ENSG00000082269	Foreground	1.27542	56.5194	5.56222e-14	6.95243e-05	0.355853	0.207424	0.535491	7.40308	0.108657	4.97693e-06	0.355853	0.134495	0.535491	12.849	0.108657
ENSG00000082397	Foreground	1.20489	9.66365	0.00187949	0.0171951	0.306482	0.0230705	0.613676	5.35408	0.079842	0.00747919	0.306482	0.0106577	0.613676	7.55067	0.079842
ENSG00000082438	Foreground	2.15824	129.598	0	0.00437713	0.701716	1	0.0902275	2.60708	0.208057	8.11203e-06	0.701716	1	0.0902275	7.90972	0.208057
ENSG00000082458	Foreground	2.86283	846.528	0	0	0.584732	0.0659893	0.386001	6.42683	0.029267	0	0.584732	0.000417214	0.386001	205.662	0.029267
ENSG00000082482	Foreground	4.77764e-14	118.438	0	0	0.596017	0.0291179	0.346564	2.10026	0.0574198	0	0.596017	1	0.346564	1	0.0574198
ENSG00000082512	Foreground	2.45513	33.8765	5.87243e-09	3.75181e-05	0.317389	0.0524725	0.551609	2.31956	0.131001	1.36201e-11	0.317389	0.000719889	0.551609	7.89073	0.131001
ENSG00000082515	Foreground	7.12925	63.0416	1.9984e-15	0	0.691017	0.878546	0.198598	1.38547	0.110385	0	0.691017	0.397268	0.198598	10.2207	0.110385
ENSG00000082516	Foreground	2.40741	30.0331	4.24726e-08	0.00329089	0.643374	0.712324	0.317656	6.58306	0.0389699	1.05476e-06	0.643374	0.441911	0.317656	93.3883	0.0389699
ENSG00000082556	Foreground	2.22378	35.6028	2.41943e-09	0	0.62089	0.0278445	0.299978	2.16814	0.079132	0	0.62089	0.000347892	0.299978	5.58964	0.079132
ENSG00000082641	Foreground	0.708496	16.7353	4.29749e-05	0	0.328763	0.0216341	0.5607	2.40249	0.110537	0	0.328763	0.066138	0.5607	1.86079	0.110537
ENSG00000082684	Foreground	1.93806	313.617	0	0	0.429096	0.0489567	0.492807	3.69884	0.0780961	0	0.429096	0.00288917	0.492807	12.6168	0.0780961
ENSG00000082701	Foreground	1.94046	44.2979	2.82021e-11	0	0.594739	0.00202867	0.378628	21.1497	0.0266333	0	0.594739	5.95315e-06	0.378628	372.996	0.0266333
ENSG00000082781	Foreground	3.58015	168.574	0	0.00301358	0.125652	0.00857774	0.780793	1.6495	0.0935551	9.43518e-10	0.125652	3.99185e-08	0.780793	6.00005	0.0935551
ENSG00000082805	Foreground	1	0	1	5.05905e-05	0.326324	0.0122527	0.431955	1.55179	0.241722	5.05905e-05	0.326324	0.0122527	0.431955	1.55179	0.241722
ENSG00000082898	Foreground	1.96675	38.7346	4.85532e-10	0	0.173954	0.0236684	0.700443	1.69656	0.125603	0	0.173954	0.000634461	0.700443	2.82817	0.125603
ENSG00000082996	Foreground	3.69311	131.109	0	0	0.472795	0.0104223	0.404455	1.96428	0.122751	0	0.472795	4.78774e-08	0.404455	12.1014	0.122751
ENSG00000083067	Foreground	1.80244	330.674	0	0.000137491	0.301581	0.0122648	0.55203	2.49387	0.146389	1.09509e-07	0.301581	0.000358852	0.55203	5.19209	0.146389
ENSG00000083097	Foreground	1.16425	23.9842	9.71273e-07	0.000171498	0.323705	0.0471925	0.528234	2.60884	0.148062	4.12792e-05	0.323705	0.0285795	0.528234	3.05386	0.148062
ENSG00000083123	Foreground	50	189.636	0	0	0.177525	0.0173223	0.656231	1.03669	0.166244	0	0.177525	8.51639e-89	0.656231	6.06002	0.166244
ENSG00000083223	Foreground	4.3204	48.0718	4.10894e-12	0.0100761	0.723959	0.989531	0	1.7853	0.276041	2.36281e-09	0.723959	0.955549	0	12.2319	0.276041
ENSG00000083290	Foreground	1.24623	49.415	2.07157e-12	0.00123265	0.435774	0.119076	0.52707	9.6783	0.0371563	0.000236877	0.435774	0.0705122	0.52707	16.9251	0.0371563
ENSG00000083307	Foreground	1.97164	99.8696	0	5.98216e-05	0.355622	0.0244225	0.532278	2.02214	0.1121	4.71521e-09	0.355622	0.000662689	0.532278	4.0082	0.1121
ENSG00000083312	Foreground	2.32652	160.253	0	0.000950262	0.255831	0.0150959	0.7126	11.4204	0.0315693	9.30867e-08	0.255831	5.79531e-05	0.7126	288.883	0.0315693
ENSG00000083444	Foreground	2.81187	159.114	0	4.97214e-06	0.558522	0.0412551	0.387012	2.00466	0.0544659	1.22278e-15	0.558522	0.000127907	0.387012	7.06804	0.0544659
ENSG00000083520	Foreground	2.37201	213.798	0	0	0.194616	0.024078	0.654444	2.23292	0.15094	0	0.194616	0.000144938	0.654444	6.72255	0.15094
ENSG00000083535	Foreground	3.59554	183.644	0	0.0077595	0.577251	1	0.367422	2.76402	0.0553267	2.58707e-08	0.577251	1	0.367422	38.6885	0.0553267
ENSG00000083544	Foreground	1.01221	0.0638858	0.800456	5.81235e-05	0.455849	0.215656	0.510974	16.0006	0.0331775	5.15981e-05	0.455849	0.211654	0.510974	16.5516	0.0331775
ENSG00000083635	Foreground	5.03751	210.051	0	0	0.771159	0.989342	0	1.54709	0.228841	0	0.771159	0.947453	0	9.0092	0.228841
ENSG00000083642	Foreground	1.85137	170.15	0	0	0.534295	0.0365879	0.412326	4.34984	0.0533784	0	0.534295	0.0021888	0.412326	15.2072	0.0533784
ENSG00000083720	Foreground	4.11408e-14	482.704	0	0	0.406129	0.00794389	0.474113	2.84556	0.119758	0	0.406129	1	0.474113	1	0.119758
ENSG00000083750	Foreground	1.05345	0.398164	0.528039	7.7831e-06	0.610426	0.0271323	0.38067	11.8378	0.00890407	4.15018e-06	0.610426	0.0223744	0.38067	13.5096	0.00890407
ENSG00000083799	Foreground	15.3054	614.515	0	3.17315e-05	0.356856	0.00705295	0.508042	1.14665	0.135102	1.40715e-69	0.356856	1.17049e-33	0.508042	8.12119	0.135102
ENSG00000083807	Foreground	1.46458e-13	133.736	0	0	0.568165	0.0963132	0.288948	2.03914	0.142887	0	0.568165	1	0.288948	1	0.142887
ENSG00000083812	Foreground	1.54967	4.13787	0.0419339	0	0.383711	0.00669245	0.486954	1.55383	0.129335	0	0.383711	0.000426944	0.486954	1.97976	0.129335
ENSG00000083838	Foreground	1.0842e-19	47.2524	6.24101e-12	0	0.468802	0.0221363	0.380398	1.8935	0.150801	0	0.468802	1	0.150801	1	0.380398
ENSG00000083845	Foreground	0.49178	39.3262	3.58593e-10	5.8663e-05	0.728129	0.00712325	0.2679	47416.6	0.00397136	0.00829784	0.728129	0.0879001	0.2679	199.31	0.00397136
ENSG00000083857	Foreground	1.04151	13.4495	0.000245067	0.000589431	0.351016	0.0725667	0.59546	9.65886	0.053524	0.000432881	0.351016	0.0650795	0.59546	10.6124	0.053524
ENSG00000083937	Foreground	2.16578	36.7697	1.32938e-09	0	0.562792	0.0313347	0.413403	9.908	0.023805	0	0.562792	0.000552992	0.413403	143.578	0.023805
ENSG00000084070	Foreground	2.01411	81.0007	0	0	0.335192	0.0597629	0.600046	3.713	0.0647616	0	0.335192	0.00343246	0.600046	14.0439	0.0647616
ENSG00000084072	Foreground	1.32877	11.7112	0.00062125	0	0.0600629	0.0367581	0.920904	65.4904	0.019033	0	0.0600629	0.0124074	0.920904	258.991	0.019033
ENSG00000084073	Foreground	1.94287	142.742	0	0	0.123493	0.0265392	0.792154	4.40408	0.0843527	0	0.123493	0.000866605	0.792154	17.8207	0.0843527
ENSG00000084090	Foreground	1.42425	24.2355	8.52472e-07	0.0189467	0.0843267	0.0243516	0.862104	6.84202	0.0535697	0.00352196	0.0843267	0.00503522	0.862104	15.4707	0.0535697
ENSG00000084092	Foreground	1.88499	79.6888	0	0	0.26551	0.0257493	0.531845	2.35014	0.202645	0	0.26551	0.00100998	0.531845	5.0062	0.202645
ENSG00000084110	Foreground	1.69098	53.5996	2.45803e-13	0.000237427	0.335273	0.02188	0.562696	2.25896	0.102031	7.43184e-07	0.335273	0.00155974	0.562696	3.96691	0.102031
ENSG00000084112	Foreground	1.35744e-11	568.299	0	0	0.407465	0.00932785	0.463296	1.78503	0.129239	0	0.407465	1	0.463296	1	0.129239
ENSG00000084207	Foreground	1.28763	2.9653	0.0850687	0	0.119272	0.0359858	0.805882	2.12778	0.0748458	0	0.119272	0.0138302	0.805882	2.64393	0.0748458
ENSG00000084234	Foreground	4.15276	391.867	0	0.000400794	0.38115	0.0146643	0.517849	1.82635	0.101001	7.81149e-15	0.38115	2.42611e-08	0.517849	12.1983	0.101001
ENSG00000084444	Foreground	6.55974e-14	27.4297	1.62909e-07	0	0.501006	0.101496	0.407925	2.39927	0.0910693	0	0.501006	1	0.407925	1	0.0910693
ENSG00000084453	Foreground	1.35115	27.8368	1.31993e-07	0.000634899	0.434578	0.122455	0.452274	4.44237	0.113148	4.78586e-05	0.434578	0.0585756	0.452274	7.49942	0.113148
ENSG00000084463	Foreground	1.16205	1.52837	0.216357	0.00028042	0.359411	0.0520597	0.588939	3.2367	0.0516505	7.45063e-05	0.359411	0.032249	0.588939	3.91527	0.0516505
ENSG00000084623	Foreground	1.49483	5.81897	0.0158542	2.98984e-06	0.537189	0.0223243	0.441928	4.00346	0.0208835	5.52136e-09	0.537189	0.00340178	0.441928	7.95311	0.0208835
ENSG00000084636	Foreground	3.13722	539.013	0	0	0.552783	0.991612	0	1.86864	0.447217	0	0.552783	0.973921	0	7.10942	0.447217
ENSG00000084652	Foreground	35.672	111.819	0	0	0.217022	0.00902865	0.626005	1.03429	0.156973	0	0.217022	1.18305e-73	0.626005	3.3292	0.156973
ENSG00000084674	Foreground	1.13698	31.3129	2.19611e-08	0.000998422	0.207721	0.085537	0.620409	4.41326	0.17187	0.000387503	0.207721	0.0610771	0.620409	5.40854	0.17187
ENSG00000084676	Foreground	2.41156	348.463	0	0.00243031	0.240519	0.0535318	0.662773	2.86173	0.0967076	4.95859e-07	0.240519	0.000858952	0.662773	12.6237	0.0967076
ENSG00000084693	Foreground	7.13978e-14	56.1333	6.77236e-14	0	0.382582	0.0802289	0.560639	3.74482	0.0567795	0	0.382582	1	0.560639	1	0.0567795
ENSG00000084710	Foreground	2.1583	168.456	0	0	0.499936	0.0304131	0.472633	3.65658	0.0274312	0	0.499936	0.000532092	0.472633	16.4167	0.0274312
ENSG00000084731	Foreground	8.70386	4.16875	0.0411761	0	0.639575	0.0195834	0.211821	1	0.148604	0	0.639575	1.35776e-15	0.211821	1	0.148604
ENSG00000084733	Foreground	3.41241	116.357	0	0	0.300822	0	0.638023	4.40116	0.0611548	0	0.300822	0	0.638023	157.078	0.0611548
ENSG00000084754	Foreground	1.46662	19.5505	9.79746e-06	0.00527392	0.123092	0.0188971	0.736362	2.15077	0.140546	0.000456278	0.123092	0.00296566	0.736362	3.07462	0.140546
ENSG00000084764	Foreground	3.06797e-14	70.1007	1.11022e-16	0	0.765759	0.0580392	0.229339	13.1669	0.00490177	0	0.765759	1	0.229339	1	0.00490177
ENSG00000084774	Foreground	6.94355e-11	50.7231	1.06359e-12	0	0.411736	0.012636	0.489408	1.33253	0.0988566	0	0.411736	1	0.489408	1	0.0988566
ENSG00000085117	Foreground	1.92022	13.7065	0.000213711	0	0.397639	0.0346776	0.439623	1.79134	0.162738	0	0.397639	0.00157242	0.439623	3.06309	0.162738
ENSG00000085185	Foreground	1.07671	4.14341	0.0417968	0.00039599	0.302745	0.0558745	0.585019	3.51276	0.112237	0.000217109	0.302745	0.0447824	0.585019	3.86819	0.112237
ENSG00000085224	Foreground	1.83974	288.177	0	6.60737e-05	0.231635	0.0162829	0.502875	2.53545	0.26549	2.04138e-08	0.231635	0.000512913	0.502875	5.53805	0.26549
ENSG00000085274	Foreground	2.11507	103.534	0	0	0.518605	0.0599938	0.393451	3.94569	0.0879437	0	0.518605	0.00260379	0.393451	18.2324	0.0879437
ENSG00000085276	Foreground	1.37555	27.2407	1.79635e-07	0	0.277481	0.0179167	0.580685	3.7106	0.141834	0	0.277481	0.00395606	0.580685	6.07157	0.141834
ENSG00000085365	Foreground	1.65157	34.1536	5.09285e-09	4.01655e-05	0.480215	0.0313247	0.451953	4.27728	0.067832	5.48853e-08	0.480215	0.00327983	0.451953	11.026	0.067832
ENSG00000085377	Foreground	2.30179	487.043	0	0	0.434435	0.0374235	0.501684	3.08312	0.063881	0	0.434435	0.000519611	0.501684	13.3522	0.063881
ENSG00000085382	Foreground	3.67456	589.05	0	0	0.164175	0.000582982	0.58581	2.06326	0.250015	0	0.164175	1.30379e-12	0.58581	14.3168	0.250015
ENSG00000085415	Foreground	1.24845	3.64408	0.056269	0	0.277702	0.0120438	0.661013	8.3117	0.0612853	0	0.277702	0.00401718	0.661013	14.0666	0.0612853
ENSG00000085433	Foreground	9.3678	270.268	0	0	0.082673	0	0.625012	1.29576	0.292315	0	0.082673	0	0.625012	11.3265	0.292315
ENSG00000085449	Foreground	3.5665	202.214	0	2.78153e-05	0.390292	0.00354711	0.544624	2.91369	0.0650837	5.65008e-17	0.390292	1.82658e-09	0.544624	45.3353	0.0650837
ENSG00000085511	Foreground	0.894721	8.887	0.00287208	3.63466e-05	0.357632	0.00946245	0.422182	1.12946	0.220186	0.000106624	0.357632	0.0154557	0.422182	1.11507	0.220186
ENSG00000085514	Foreground	1.05434	0.255054	0.613538	0.00510449	0.460947	0.269314	0.376782	7.21014	0.162271	0.0038317	0.460947	0.250782	0.376782	8.02728	0.162271
ENSG00000085552	Foreground	0.36751	23.7653	1.08829e-06	8.38782e-05	0.559454	0.746872	0	1.06135	0.440546	0.0317614	0.559454	0.89829	0	1.02212	0.440546
ENSG00000085563	Foreground	2.08187	355.814	0	0.0365901	0.0700449	0.0414782	0.8576	4.19118	0.0723549	0.0010212	0.0700449	0.00132581	0.8576	19.7525	0.0723549
ENSG00000085644	Foreground	6.9188	1.34446	0.24625	0.00627952	0.706689	0.994268	0	1.17851	0.293311	5.81161e-16	0.706689	0.961006	0	3.11555	0.293311
ENSG00000085662	Foreground	5.05007	158.89	0	0.000855418	0.847687	1	0.115306	3.55152	0.0370069	3.21573e-16	0.847687	1	0.115306	602.05	0.0370069
ENSG00000085719	Foreground	2.22499	75.8668	0	0	0.272713	0.0474874	0.691232	3.63567	0.0360555	0	0.272713	0.00113605	0.691232	17.6724	0.0360555
ENSG00000085741	Foreground	2.02892e-10	10.418	0.00124794	0	0.656214	0.062889	0.0954943	1	0.248292	0	0.656214	1	0.0954943	1	0.248292
ENSG00000085760	Foreground	1.95512	137.71	0	0.0148925	0.850216	0.0183718	0.013699	3.38395	0.136085	0.00026788	0.850216	0.000403844	0.013699	10.8414	0.136085
ENSG00000085788	Foreground	4.42485	737.319	0	0.00814325	0.223645	0.00888738	0.67007	2.84753	0.106285	5.69636e-10	0.223645	8.38757e-10	0.67007	102.554	0.106285
ENSG00000085831	Foreground	0.896513	2.14142	0.143369	0.000167192	0.450141	0.0491442	0.445325	2.64942	0.104534	0.000411212	0.450141	0.0671257	0.445325	2.3953	0.104534
ENSG00000085832	Foreground	1.65737	161.491	0	3.63638e-05	0.289254	0.055927	0.586199	5.03872	0.124547	4.38908e-08	0.289254	0.0084012	0.586199	14.5883	0.124547
ENSG00000085872	Foreground	3.53687e-14	54.1213	1.88516e-13	0	0.387495	0.0222817	0.60319	6.61843	0.00931448	0	0.387495	1	0.60319	1	0.00931448
ENSG00000085982	Foreground	1.90014	136.15	0	0.00729718	0.600704	1	0.3407	7.93233	0.0585965	8.70348e-05	0.600704	1	0.3407	51.1669	0.0585965
ENSG00000085998	Foreground	0.905576	1.2558	0.262448	3.06434e-05	0.370046	0.0185594	0.584208	3.54039	0.0457459	8.17591e-05	0.370046	0.0270429	0.584208	3.14201	0.0457459
ENSG00000085999	Foreground	2.01056	60.1608	8.77076e-15	0	0.0945891	0.0209213	0.588581	1.66698	0.31683	0	0.0945891	0.000420182	0.588581	2.79386	0.31683
ENSG00000086015	Foreground	2.18888	189.021	0	0.000145081	0.410027	0.0265036	0.441151	2.40478	0.148823	3.96485e-09	0.410027	0.00035384	0.441151	6.82538	0.148823
ENSG00000086061	Foreground	6.78662	141.88	0	0	0.10661	0	0.817196	1.35614	0.0761941	0	0.10661	0	0.817196	7.90502	0.0761941
ENSG00000086062	Foreground	1.19142	5.1848	0.0227853	0.0181058	0.246874	0.0188823	0.646298	4.13176	0.106828	0.0084011	0.246874	0.00883213	0.646298	5.42093	0.106828
ENSG00000086065	Foreground	17.5369	53.2323	2.96319e-13	0	0.189872	0	0.691126	1.09178	0.119002	0	0.189872	0	0.691126	4.66422	0.119002
ENSG00000086102	Foreground	1.94171	154.645	0	0.0161251	0.762221	0.0161784	0.0657812	3.58797	0.171998	0.000330745	0.762221	0.00033287	0.0657812	11.9496	0.171998
ENSG00000086159	Foreground	3.03791	28.009	1.20756e-07	0.0192559	0.72465	0.0201958	0.168444	1.61253	0.106907	6.1468e-06	0.72465	7.10437e-06	0.168444	4.2696	0.106907
ENSG00000086189	Foreground	2.51082	143.149	0	6.43449e-05	0.417303	0.0207188	0.517324	4.49953	0.0653735	2.99174e-11	0.417303	5.92504e-05	0.517324	43.6503	0.0653735
ENSG00000086200	Foreground	6.04739	872.215	0	0.000290028	0.237798	0.0117222	0.539704	1.6653	0.222498	4.04579e-22	0.237798	2.10155e-12	0.539704	21.8503	0.222498
ENSG00000086205	Foreground	3.80359	459.238	0	0	0.314354	0.00120567	0.549308	2.16424	0.136338	0	0.314354	7.9103e-12	0.549308	18.8522	0.136338
ENSG00000086232	Foreground	3.66083e-14	248.582	0	0	0.517793	0.0688615	0.405772	3.37924	0.0764349	0	0.517793	1	0.405772	1	0.0764349
ENSG00000086289	Foreground	11.5462	67.0482	2.22045e-16	3.93715e-05	0.378295	0.00111997	0.408398	1.13831	0.213306	1.38315e-51	0.378295	8.49944e-35	0.408398	4.46277	0.213306
ENSG00000086300	Foreground	2.85923	53.9977	2.00728e-13	0	0.530533	0.0810292	0.447118	4.72224	0.0223488	0	0.530533	0.000757795	0.447118	84.6345	0.0223488
ENSG00000086475	Foreground	12.0172	332.773	0	0.000434371	0.471969	0.00885518	0.483094	1.27763	0.0449372	3.95045e-41	0.471969	2.14362e-25	0.483094	18.9979	0.0449372
ENSG00000086504	Foreground	0.963058	0.0121799	0.912122	9.44791e-06	0.480358	0.00201078	0.402943	1.59901	0.116699	1.44863e-05	0.480358	0.0025292	0.402943	1.57152	0.116699
ENSG00000086506	Foreground	7.31356	12.958	0.000318558	0	0.225116	0	0.549928	1.14528	0.224956	0	0.225116	0	0.549928	2.69687	0.224956
ENSG00000086544	Foreground	4.40397	116.757	0	0.00069284	0.324989	0.0205588	0.556844	1.52347	0.118167	1.21966e-14	0.324989	3.71958e-08	0.556844	6.38547	0.118167
ENSG00000086589	Foreground	2.11472	122.394	0	0	0.483558	0.0270706	0.451902	2.87819	0.0645393	0	0.483558	0.000484362	0.451902	9.35214	0.0645393
ENSG00000086598	Foreground	0.0365495	71.5193	0	0	0.606541	0.0231223	0.382064	4.71924	0.0113946	0	0.606541	0.871377	0.382064	1.05835	0.0113946
ENSG00000086619	Foreground	2.69775	138.88	0	0	0.0583115	0.0271982	0.890097	7.31174	0.0515914	0	0.0583115	5.98114e-05	0.890097	214.245	0.0515914
ENSG00000086666	Foreground	0.815802	4.40467	0.0358407	0	0.316586	0.0678972	0.621107	5.75171	0.062307	0	0.316586	0.111435	0.621107	4.16719	0.062307
ENSG00000086696	Foreground	1.37103	9.87966	0.00167116	0	0.124057	0.0779738	0.744542	3.03136	0.131401	0	0.124057	0.0302573	0.744542	4.57445	0.131401
ENSG00000086712	Foreground	1.93489	49.9495	1.57752e-12	0	0.0623739	0	0.783579	2.30725	0.154047	0	0.0623739	0	0.783579	5.04136	0.154047
ENSG00000086717	Foreground	1.20634	2.15152	0.142429	0	0.316326	0.0973331	0.474871	4.06672	0.208803	0	0.316326	0.0601871	0.474871	5.43191	0.208803
ENSG00000086730	Foreground	1.45156	1.69869	0.192459	0	0.32198	0.0256667	0.407428	1.80654	0.270592	0	0.32198	0.00491026	0.407428	2.35956	0.270592
ENSG00000086758	Foreground	1.53438	425.187	0	0.00194847	0.402415	0.049141	0.518271	4.01745	0.0793141	6.94002e-05	0.402415	0.00982149	0.518271	8.44676	0.0793141
ENSG00000086827	Foreground	1.5393	81.3582	0	0	0.685665	1	0.283169	22.6038	0.0311653	0	0.685665	1	0.283169	121.476	0.0311653
ENSG00000086967	Foreground	1.02851	0.103981	0.747103	6.10212e-06	0.230791	0.00823056	0.617789	2.31621	0.15142	4.33311e-06	0.230791	0.00717781	0.617789	2.37235	0.15142
ENSG00000086991	Foreground	5.77247	182.994	0	0	0.681251	0.980687	0	1.33297	0.318749	0	0.681251	0.89353	0	5.25446	0.318749
ENSG00000087008	Foreground	3.31044	428.921	0	0.00110844	0.596946	0.148422	0.303673	2.31021	0.0993801	1.647e-10	0.596946	0.00180841	0.303673	15.99	0.0993801
ENSG00000087053	Foreground	2.49879	227.872	0	2.26619e-05	0.473735	0.012776	0.486166	6.62522	0.0400991	2.47673e-12	0.473735	1.85474e-05	0.486166	112.721	0.0400991
ENSG00000087074	Foreground	1.29349	4.77751	0.0288337	0.00429734	0.313648	0.0929919	0.539942	3.25724	0.14641	0.000868074	0.313648	0.0463116	0.539942	4.60647	0.14641
ENSG00000087076	Foreground	4.62274	46.6186	8.62366e-12	1.58225e-05	0.430111	0.0144579	0.36597	1.38452	0.203919	6.41967e-23	0.430111	3.12354e-09	0.36597	4.49978	0.203919
ENSG00000087077	Foreground	50	44.027	3.23881e-11	0	0.215663	0.00323927	0.6109	1.01543	0.173437	0	0.215663	3.32931e-125	0.6109	2.15017	0.173437
ENSG00000087085	Foreground	1.60886	64.2429	1.11022e-15	0.00400981	0.319966	0.0457858	0.635721	2.90892	0.0443136	0.000139238	0.319966	0.00700327	0.635721	5.5729	0.0443136
ENSG00000087086	Foreground	1.45048	9.35818	0.00221993	0.0283694	0.799961	0.450064	0.191961	9.64153	0.00807759	0.00570011	0.799961	0.314109	0.191961	26.7601	0.00807759
ENSG00000087087	Foreground	2.21671	69.1054	1.11022e-16	0.000181034	0.490355	0.0162263	0.44716	1.8666	0.0624846	5.06441e-09	0.490355	0.000107788	0.44716	3.98881	0.0624846
ENSG00000087088	Foreground	50	207.259	0	0	0.401819	0.00909209	0.476893	1.10074	0.121288	0	0.401819	8.57414e-103	0.476893	121.397	0.121288
ENSG00000087095	Foreground	1.69097	26.8061	2.24926e-07	0	0.654316	1	0.32673	15.0629	0.0189538	0	0.654316	1	0.32673	98.1323	0.0189538
ENSG00000087111	Foreground	1.28785	29.9454	4.44377e-08	0.00131245	0.335406	0.0562269	0.589328	2.90424	0.0752667	0.000194324	0.335406	0.0245537	0.589328	3.94743	0.0752667
ENSG00000087152	Foreground	50	208.435	0	1.36127e-05	0.277761	0.000907194	0.568566	1.04268	0.153673	4.97993e-244	0.277761	7.67365e-153	0.568566	8.08133	0.153673
ENSG00000087157	Foreground	22.4806	818.553	0	7.25181e-05	0.251404	0.00264935	0.595964	1.22591	0.152632	8.71321e-94	0.251404	1.17625e-58	0.595964	97.4185	0.152632
ENSG00000087191	Foreground	34.0219	1.78954	0.180982	0	0.918466	0.0680322	0.077797	4435.21	0.0037368	1.93513e-40	0.077797	0	0.918466	1.18852e+124	0.0037368
ENSG00000087206	Foreground	1.10902	10.9314	0.000945462	0.000226369	0.487998	1	0.443753	19.2893	0.0682492	9.06627e-05	0.487998	1	0.443753	26.6342	0.0682492
ENSG00000087245	Foreground	3.8595e-12	211.804	0	0	0.736263	0.0396258	0.153855	1	0.109882	0	0.736263	1	0.153855	1	0.109882
ENSG00000087253	Foreground	4.65278	98.2046	0	0.0066086	0.694771	0.990873	0	1.29893	0.305229	7.20182e-11	0.694771	0.958236	0	3.37663	0.305229
ENSG00000087258	Foreground	6.0899	188.504	0	0.00779096	0.142126	0.00805556	0.731633	1.82016	0.126241	1.44547e-13	0.142126	1.77151e-13	0.731633	38.3746	0.126241
ENSG00000087263	Foreground	1.46038	34.0117	5.47819e-09	0.00159427	0.462984	0.209126	0.471378	4.56244	0.0656374	8.21655e-05	0.462984	0.101751	0.471378	9.17647	0.0656374
ENSG00000087266	Foreground	1.9135	14.2414	0.000160791	3.18136e-05	0.384585	0.026778	0.472856	1.5053	0.14256	2.47886e-09	0.384585	0.000980738	0.472856	2.18718	0.14256
ENSG00000087269	Foreground	32.1956	304.225	0	0.00046214	0.459793	0.0575	0.338159	1.05046	0.202048	4.17357e-108	0.459793	1.16629e-40	0.338159	4.87888	0.202048
ENSG00000087274	Foreground	6.88922	249.177	0	0	0.100228	0.017934	0.842847	2.05527	0.0569248	0	0.100228	9.31551e-13	0.842847	143.026	0.0569248
ENSG00000087299	Foreground	3.96965	85.2192	0	1.12069e-05	0.402031	0.0208664	0.398789	1.4308	0.19918	2.22942e-20	0.402031	2.13204e-07	0.398789	4.1457	0.19918
ENSG00000087301	Foreground	1.29397	43.0401	5.363e-11	0.00249898	0.304509	0.133914	0.559609	4.90053	0.135882	0.000429333	0.304509	0.0741552	0.559609	7.81898	0.135882
ENSG00000087302	Foreground	4.33396	149.942	0	0	0.109428	0	0.800709	2.18867	0.0898629	0	0.109428	0	0.800709	29.8074	0.0898629
ENSG00000087303	Foreground	1.41303	82.6513	0	0	0.450458	0.142723	0.467771	5.96782	0.0817713	0	0.450458	0.0638667	0.467771	12.481	0.0817713
ENSG00000087365	Foreground	2.85211	129.281	0	0	0.145536	0.0129616	0.753737	1.63203	0.100727	0	0.145536	4.14089e-06	0.753737	4.04322	0.100727
ENSG00000087448	Foreground	0.878893	0.468538	0.493661	2.27285e-05	0.440407	0.0153352	0.348497	1	0.211097	8.29706e-05	0.440407	0.025434	0.348497	1	0.211097
ENSG00000087460	Foreground	3.05538	160.579	0	0.00333407	0.235355	0.0233043	0.731789	6.0155	0.0328558	2.70239e-08	0.235355	1.02777e-05	0.731789	240.42	0.0328558
ENSG00000087470	Foreground	2.26324	215.183	0	0	0.0463477	0.0222808	0.900787	7.52415	0.0528652	0	0.0463477	0.000182382	0.900787	96.3005	0.0528652
ENSG00000087494	Foreground	0.980234	0.00908104	0.924081	0.0432919	0.887377	0.401676	0.0942141	3.87916	0.0184093	0.0460638	0.887377	0.408984	0.0942141	3.77659	0.0184093
ENSG00000087495	Foreground	0.32537	79.6833	0	0	0.402244	0.0651458	0.466802	1.67464	0.130955	0	0.402244	0.41122	0.466802	1.18265	0.130955
ENSG00000087502	Foreground	2.29961	207.633	0	0	0.350245	0.0414492	0.567046	3.38067	0.0827089	0	0.350245	0.000661949	0.567046	16.4627	0.0827089
ENSG00000087586	Foreground	5.54885	211.265	0	0.00315096	0.279692	0.00391528	0.586895	1.69022	0.133412	1.3159e-14	0.279692	4.3913e-14	0.586895	18.4	0.133412
ENSG00000087589	Foreground	0.432825	24.1821	8.76451e-07	9.12845e-05	0.32372	0.0249499	0.339372	1.2355	0.336909	0.0178468	0.32372	0.2024	0.339372	1.09585	0.336909
ENSG00000087842	Foreground	1.57696	42.3347	7.69139e-11	0.00178166	0.370581	0.0517865	0.532053	3.32492	0.0973668	4.62036e-05	0.370581	0.00938378	0.532053	6.65006	0.0973668
ENSG00000087903	Foreground	1.52672	14.9975	0.000107654	0.00390764	0.129831	0.00993115	0.776105	1.94176	0.094064	0.000210639	0.129831	0.000874962	0.776105	2.75418	0.094064
ENSG00000087995	Foreground	1.64783	72.5828	0	0.0050827	0.526353	0.380815	0.433469	14.6421	0.0401778	0.000165968	0.526353	0.203745	0.433469	83.315	0.0401778
ENSG00000088002	Foreground	31.5038	63.3241	1.77636e-15	0	0.374153	0.0106652	0.458635	1.03891	0.167212	0	0.374153	7.47303e-63	0.458635	3.32857	0.167212
ENSG00000088179	Foreground	2.18717	232.061	0	0	0.678654	1	0.181271	4.90151	0.140075	0	0.678654	1	0.181271	32.3497	0.140075
ENSG00000088205	Foreground	5.83691	291.329	0	1.21216e-05	0.453306	0.00742635	0.463992	1.48584	0.0827026	2.00986e-29	0.453306	3.73165e-13	0.463992	10.0874	0.0827026
ENSG00000088247	Foreground	3.32954	195.334	0	0.000111139	0.513527	0.0264977	0.377104	1.87465	0.109369	6.83221e-14	0.513527	5.62359e-06	0.377104	8.104	0.109369
ENSG00000088256	Foreground	0.998002	0.00891506	0.924776	7.83638e-06	0.647496	0.0373868	0.343732	237.827	0.00877143	8.02263e-06	0.647496	0.0376331	0.343732	235.241	0.00877143
ENSG00000088298	Foreground	1.01006	0.0302179	0.861997	0.000673645	0.574403	0.0597087	0.388214	10.042	0.0373836	0.000625909	0.574403	0.0580389	0.388214	10.2779	0.0373836
ENSG00000088305	Foreground	1.34973	15.5583	7.99987e-05	0.00138087	0.839423	0.836532	0.132377	17.2229	0.0281993	0.000138031	0.839423	0.785909	0.132377	46.6028	0.0281993
ENSG00000088320	Foreground	1.14827e-13	75.9302	0	0	0.546218	0.0758118	0.411798	2.62905	0.0419833	0	0.546218	1	0.411798	1	0.0419833
ENSG00000088325	Foreground	1.65096	105.729	0	0.00220474	0.426439	0.214108	0.507882	7.40756	0.0656797	4.11131e-05	0.426439	0.0785055	0.507882	27.2773	0.0656797
ENSG00000088356	Foreground	1.0842e-19	11.0576	0.000883265	0	0.540783	0.0550463	0.302581	1.49159	0.156636	0	0.540783	1	0.156636	1	0.302581
ENSG00000088367	Foreground	3.67775	324.608	0	4.74107e-05	0.4509	0.0125574	0.453464	2.09895	0.0956357	1.25016e-16	0.4509	1.01913e-07	0.453464	15.2841	0.0956357
ENSG00000088386	Foreground	1.4711	6.70688	0.00960414	0	0.0675686	0.011777	0.783656	2.23665	0.148775	0	0.0675686	0.00145314	0.783656	3.26808	0.148775
ENSG00000088387	Foreground	0.0642021	588.232	0	0	0.326784	0.0296256	0.607121	2.93541	0.0660954	0	0.326784	0.79777	0.607121	1.07158	0.0660954
ENSG00000088448	Foreground	1.45329	27.9729	1.23029e-07	0.022197	0.730831	0.985946	0	2.05396	0.269169	0.00395077	0.730831	0.979641	0	2.84634	0.269169
ENSG00000088451	Foreground	0.748615	23.5413	1.22263e-06	7.51339e-05	0.376532	0.0815083	0.590399	48.5135	0.033069	0.000817692	0.376532	0.153077	0.590399	18.2836	0.033069
ENSG00000088538	Foreground	2.86528	319.574	0	0.000466078	0.484323	0.0631397	0.483977	6.587	0.0317008	2.8457e-10	0.484323	0.000365196	0.483977	221.703	0.0317008
ENSG00000088543	Foreground	2.37023	68.6601	1.11022e-16	0.000499063	0.293234	0.0367496	0.632769	2.72604	0.0739971	1.49237e-08	0.293234	0.000397487	0.632769	10.7723	0.0739971
ENSG00000088682	Foreground	2.96516	75.7018	0	0.00126302	0.540094	0.0960585	0.359542	1.87999	0.100365	2.54224e-09	0.540094	0.000961737	0.359542	6.50002	0.100365
ENSG00000088726	Foreground	6.14847e-14	15.7599	7.19096e-05	0	0.390868	0.0305382	0.468496	1.39733	0.140636	0	0.390868	1	0.468496	1	0.140636
ENSG00000088727	Foreground	1.70939	104.338	0	0.000218835	0.335752	0.0788642	0.543782	3.52325	0.120466	5.544e-07	0.335752	0.0130117	0.543782	8.60876	0.120466
ENSG00000088756	Foreground	5.26303	230.346	0	0.0113634	0.784059	1	0.0538487	1.8536	0.162093	5.8354e-11	0.784059	1	0.0538487	25.7383	0.162093
ENSG00000088808	Foreground	1.97	257.943	0	7.24666e-05	0.383966	0.0614246	0.552969	3.21187	0.0630645	6.98982e-09	0.383966	0.00410235	0.552969	9.96126	0.0630645
ENSG00000088812	Foreground	2.44195	611.782	0	0	0.0839218	0.0365668	0.849513	6.09498	0.0665654	0	0.0839218	0.000309836	0.849513	82.5774	0.0665654
ENSG00000088826	Foreground	3.61812e-13	4.89638	0.026913	0	0.346569	0.0258199	0.447758	1	0.205673	0	0.346569	1	0.447758	1	0.205673
ENSG00000088833	Foreground	50	63.206	1.88738e-15	0	0.135313	0.0043494	0.686267	1.02062	0.17842	0	0.135313	8.34555e-119	0.686267	2.77421	0.17842
ENSG00000088836	Foreground	1	-2.91038e-11	1	0.000439214	0.380511	0.0260308	0.495703	1.73467	0.123786	0.000439214	0.380511	0.0260308	0.495703	1.73467	0.123786
ENSG00000088854	Foreground	2.32684	557.365	0	0.000176103	0.203603	0.0387777	0.613591	3.22827	0.182807	1.83859e-09	0.203603	0.000519817	0.613591	15.286	0.182807
ENSG00000088881	Foreground	1.47036	40.6283	1.84117e-10	0	0.135159	0.0110273	0.748426	2.12215	0.116415	0	0.135159	0.00132351	0.748426	3.02328	0.116415
ENSG00000088888	Foreground	1.84951	14.6203	0.000131488	0.000119071	0.243742	0.0608398	0.555211	2.32194	0.201047	5.52265e-08	0.243742	0.00564077	0.555211	4.7495	0.201047
ENSG00000088899	Foreground	0.0159005	208.464	0	0	0.28591	0.0197617	0.66322	1	0.0508705	0	0.28591	0.939513	0.66322	1	0.0508705
ENSG00000088930	Foreground	1.84483	109.348	0	0	0.83574	1	0.140245	26.8182	0.0240154	0	0.83574	1	0.140245	431.728	0.0240154
ENSG00000088970	Foreground	1.11054	3.11924	0.077373	0	0.434216	1	0.534225	36.8471	0.0315592	0	0.434216	1	0.534225	54.8974	0.0315592
ENSG00000088986	Foreground	0.288828	7.73969	0.00540201	1.47752e-05	0.980112	0.523396	0.0197594	3396.65	0.000128187	0.0402554	0.980112	0.82945	0.0197594	10.4681	0.000128187
ENSG00000088992	Foreground	1.69664	27.553	1.52847e-07	0.000410896	0.580201	0.0548134	0.383264	3.87855	0.0365341	1.7977e-06	0.580201	0.00725008	0.383264	9.97149	0.0365341
ENSG00000089006	Foreground	1.15805	1.63753	0.200664	0	0.825106	0.211355	0.165265	10.0478	0.00962976	0	0.825106	0.165322	0.165265	14.4694	0.00962976
ENSG00000089009	Foreground	1.44058	2.43981	0.11829	0.00484007	0.173959	0.0115732	0.707475	1.54626	0.118567	0.000462221	0.173959	0.00162276	0.707475	1.8736	0.118567
ENSG00000089022	Foreground	1.4499	17.8286	2.41725e-05	0	0.107071	0.0258806	0.812865	3.42238	0.0800637	0	0.107071	0.00499995	0.812865	5.95283	0.0800637
ENSG00000089041	Foreground	1.6415	22.3935	2.22125e-06	0.00360084	0.684652	0.00378809	0.0163514	2.30738	0.298996	9.74601e-05	0.684652	0.000105917	0.0163514	3.94513	0.298996
ENSG00000089048	Foreground	1.75188	30.4192	3.48074e-08	2.64823e-05	0.386136	0.0281799	0.492168	3.22652	0.121696	9.5848e-09	0.386136	0.00192524	0.492168	7.78467	0.121696
ENSG00000089050	Foreground	3.10163	44.7087	2.28642e-11	0	0.713416	1	0.212553	3.2685	0.0740313	0	0.713416	1	0.212553	39.3843	0.0740313
ENSG00000089053	Foreground	3.48442	231.168	0	1.41253e-05	0.157701	0.00305832	0.721625	1.77269	0.120674	1.26055e-17	0.157701	1.73129e-09	0.721625	7.35092	0.120674
ENSG00000089057	Foreground	2.05923	103.687	0	0.000182356	0.527303	0.0214533	0.442441	4.307	0.0302562	1.99703e-08	0.527303	0.000366578	0.442441	20.226	0.0302562
ENSG00000089060	Foreground	5.25723	186.17	0	6.38987e-05	0.213787	0.00527059	0.588931	1.31628	0.197283	8.88169e-23	0.213787	1.05507e-12	0.588931	4.24072	0.197283
ENSG00000089063	Foreground	2.47352	15.133	0.000100194	0	0.154508	0	0.620725	1.71047	0.224766	0	0.154508	0	0.620725	3.77241	0.224766
ENSG00000089091	Foreground	3.02011	122.762	0	0	0.0928815	0.00541494	0.534358	1.94876	0.37276	0	0.0928815	1.42958e-07	0.534358	7.50075	0.37276
ENSG00000089094	Foreground	2.71356	627.774	0	0.000374529	0.43506	0.057534	0.494375	4.07207	0.0705649	5.03427e-10	0.43506	0.000431496	0.494375	45.162	0.0705649
ENSG00000089123	Foreground	1.39082	16.6931	4.3941e-05	2.84812e-05	0.306123	0.0300719	0.523178	4.07801	0.170699	4.76572e-07	0.306123	0.00764543	0.523178	7.06352	0.170699
ENSG00000089127	Foreground	1.10211	0.803397	0.37008	0.00718502	0.509708	0.213429	0.369832	3.77798	0.12046	0.00434058	0.509708	0.182291	0.369832	4.32716	0.12046
ENSG00000089154	Foreground	0.632675	68.4973	1.11022e-16	3.62804e-05	0.337944	0.0138656	0.441094	1	0.220962	0.00155138	0.337944	0.06675	0.441094	1	0.220962
ENSG00000089157	Foreground	0.128438	65.9722	4.44089e-16	0	0.454964	0.00963259	0.514846	3.01282	0.0301897	0	0.454964	0.550853	0.514846	1.15217	0.0301897
ENSG00000089159	Foreground	1.57073e-13	106.005	0	0	0.508158	0.042526	0.476447	5.02227	0.0153947	0	0.508158	1	0.476447	1	0.0153947
ENSG00000089163	Foreground	50	38.5841	5.24438e-10	0	0.230535	0.00705692	0.556292	1.01533	0.213172	0	0.230535	2.69629e-108	0.556292	2.13939	0.213172
ENSG00000089169	Foreground	1.62609	33.2792	7.98303e-09	8.53441e-05	0.534427	0.0733001	0.428609	4.80051	0.036964	2.41943e-07	0.534427	0.0142743	0.428609	12.8185	0.036964
ENSG00000089177	Foreground	1.50698	120.732	0	0.00602626	0.488925	0.124953	0.400815	2.7293	0.11026	0.000451405	0.488925	0.0435325	0.400815	4.54069	0.11026
ENSG00000089195	Foreground	5.17417	288.362	0	0.000525249	0.144363	0.00242783	0.673698	1.60525	0.181939	1.07304e-17	0.144363	2.95581e-14	0.673698	11.5747	0.181939
ENSG00000089199	Foreground	1.85863	59.4076	1.27676e-14	0.0513635	0.639825	1	0.342125	11.1978	0.0180497	0.00401406	0.639825	1	0.342125	89.1148	0.0180497
ENSG00000089220	Foreground	0.87667	0.111093	0.738904	1.56536e-06	0.531615	0.0318419	0.368848	1.31622	0.0995374	8.13942e-06	0.531615	0.0487107	0.368848	1.27236	0.0995374
ENSG00000089234	Foreground	6.36705	863.999	0	0	0.298612	0.00514786	0.586379	2.31976	0.115009	0	0.298612	2.69044e-15	0.586379	212.225	0.115009
ENSG00000089248	Foreground	1.5374	12.4106	0.000426896	0	0.11044	0.0272082	0.831962	4.445	0.0575986	0	0.11044	0.00392203	0.831962	9.90915	0.0575986
ENSG00000089250	Foreground	16.0045	369.696	0	0	0.203674	0	0.617469	1.09676	0.178856	0	0.203674	0	0.617469	4.3852	0.178856
ENSG00000089280	Foreground	3.90187	173.303	0	0	0.236386	0	0.663715	2.10894	0.0998982	0	0.236386	0	0.663715	18.3847	0.0998982
ENSG00000089289	Foreground	1.29145	9.41702	0.0021498	0.0124602	0.508641	0.240929	0.380572	4.21317	0.110787	0.00347108	0.508641	0.159126	0.380572	6.40695	0.110787
ENSG00000089327	Foreground	0.762462	0.283514	0.594407	0	0.719067	0.990597	0	1.99581	0.280933	0	0.719067	0.992822	0	1.69367	0.280933
ENSG00000089351	Foreground	1.85968	91.5028	0	0	0.401055	0.0293306	0.5023	1.86687	0.0966447	0	0.401055	0.00141158	0.5023	3.1929	0.0966447
ENSG00000089356	Foreground	1.00281	0.000662279	0.979469	0.0655179	0.702435	1	0.288916	1484.23	0.00864804	0.0650172	0.702435	1	0.288916	1515.06	0.00864804
ENSG00000089472	Foreground	2.17733	328.021	0	0.00685971	0.135982	0.0150239	0.702606	2.90439	0.161412	1.94504e-05	0.135982	0.000107215	0.702606	10.1912	0.161412
ENSG00000089558	Foreground	6.42252e-13	50.5908	1.13776e-12	0	0.229104	0	0.488422	1.42702	0.282474	0	0.229104	0	0.488422	1	0.282474
ENSG00000089597	Foreground	2.03543	144.867	0	0	0.110915	0.0147354	0.794265	2.38744	0.0948196	0	0.110915	0.000186991	0.794265	5.87838	0.0948196
ENSG00000089639	Foreground	1.31754	32.7914	1.02596e-08	0.0032978	0.490888	0.100905	0.420797	2.61882	0.0883159	0.000537245	0.490888	0.0487103	0.420797	3.55525	0.0883159
ENSG00000089682	Foreground	1.3613	16.3369	5.30212e-05	0.00393242	0.559105	1	0.36707	11.8975	0.0738255	0.000531644	0.559105	1	0.36707	29.1081	0.0738255
ENSG00000089685	Foreground	0.421041	13.4255	0.000248221	0	0.428658	0.0236026	0.433012	2.32455	0.13833	0	0.428658	0.206514	0.433012	1.42641	0.13833
ENSG00000089692	Foreground	1.30409	16.4828	4.90937e-05	0.00667786	0.291225	0.106688	0.557044	5.80904	0.151731	0.00145587	0.291225	0.0540219	0.557044	9.91891	0.151731
ENSG00000089693	Foreground	1.27552	9.46962	0.00208902	0.00159619	0.683518	0.0658379	0.309217	8.21141	0.00726462	0.000270688	0.683518	0.0311128	0.309217	14.6677	0.00726462
ENSG00000089775	Foreground	1.11884	1.67656	0.195382	0.0481376	0.821716	0.0504716	0.0425585	4.32348	0.135725	0.0335664	0.821716	0.0353925	0.0425585	5.14516	0.135725
ENSG00000089818	Foreground	1.75853	25.2356	5.0738e-07	0	0.908566	1	0.0817792	20.8027	0.00965461	0	0.908566	1	0.0817792	207.951	0.00965461
ENSG00000089820	Foreground	11.0894	194.246	0	0.0038686	0.801833	0.940804	0.142892	1.33255	0.0552754	1.76802e-27	0.801833	0.508303	0.142892	24.1357	0.0552754
ENSG00000089847	Foreground	2.47916	176.545	0	0.00344029	0.451062	0.090659	0.391339	2.48627	0.1576	7.81295e-07	0.451062	0.00260166	0.391339	9.56379	0.1576
ENSG00000089876	Foreground	3.73536	72.5933	0	0.000160583	0.435713	0.0334553	0.419943	1.32828	0.144344	6.71302e-15	0.435713	3.07852e-06	0.419943	2.88755	0.144344
ENSG00000089902	Foreground	1.71322	45.1609	1.81494e-11	3.87165e-05	0.340448	0.0486669	0.602511	4.48695	0.0570414	2.76107e-08	0.340448	0.00563556	0.602511	13.0899	0.0570414
ENSG00000089916	Foreground	1.48013	31.7064	1.79328e-08	0.000330097	0.487364	0.06662	0.44586	5.32561	0.0667761	7.03308e-06	0.487364	0.0181462	0.44586	11.8883	0.0667761
ENSG00000090006	Foreground	1.3769	110.756	0	0.00251971	0.361538	0.0380939	0.533461	1.57851	0.105002	0.000264191	0.361538	0.0111168	0.533461	1.87485	0.105002
ENSG00000090013	Foreground	7.82206	92.3908	0	0	0.269352	0.000683006	0.54028	1.26511	0.190367	1.73256e-25	0.54028	0	0.269352	6.29296	0.190367
ENSG00000090020	Foreground	0.00731497	18.085	2.11258e-05	0	0.313161	0.00987374	0.592295	1	0.0945439	0	0.313161	0.966785	0.592295	1	0.0945439
ENSG00000090054	Foreground	1.12418	11.0618	0.00088124	0.00969179	0.792818	1	0.194606	69.8806	0.0125763	0.00544952	0.792818	1	0.194606	118.41	0.0125763
ENSG00000090060	Foreground	1.37099	11.33	0.000762667	0	0.710897	1	0.284935	51.2278	0.00416869	0	0.710897	1	0.284935	220.655	0.00416869
ENSG00000090061	Foreground	2.56598	301.527	0	0.00014433	0.369966	0.0544329	0.549271	3.68099	0.0807629	1.39636e-10	0.369966	0.000570494	0.549271	28.3303	0.0807629
ENSG00000090097	Foreground	42.514	940.797	0	0	0.643296	0.0132595	0.24397	1.17239	0.112734	1.51731e-80	0.24397	0	0.643296	864.095	0.112734
ENSG00000090104	Foreground	1.05756	0.0220068	0.882069	0.00355747	0.64966	0.366369	0.320243	7.57208	0.0300963	0.00257154	0.64966	0.345795	0.320243	8.50785	0.0300963
ENSG00000090238	Foreground	6.32453	0.192908	0.660507	3.88291e-06	0.811765	0.00475033	0.188235	1.00117	3.13475e-16	6.01108e-35	0.811765	2.02471e-15	0.188235	1.00739	3.13475e-16
ENSG00000090263	Foreground	0.622074	1.00093	0.317085	0	0.865956	0.64831	0.101575	5.89517	0.0324688	0	0.865956	0.763686	0.101575	3.01513	0.0324688
ENSG00000090266	Foreground	2.21097	15.0907	0.000102466	4.20029e-05	0.448812	0.0973161	0.484115	3.74971	0.0670722	2.10476e-10	0.448812	0.00579304	0.484115	18.5819	0.0670722
ENSG00000090273	Foreground	2.75086	49.3184	2.17615e-12	1.22185e-05	0.58679	0.0129422	0.363884	2.03343	0.0493264	3.05537e-14	0.58679	6.40317e-06	0.363884	7.04523	0.0493264
ENSG00000090316	Foreground	1.33861e-13	116.637	0	0	0.808787	0.0740642	0.114973	1	0.0762405	0	0.808787	1	0.114973	1	0.0762405
ENSG00000090339	Foreground	1.38843	13.2866	0.00026731	0.0131845	0.387435	0.160298	0.460312	2.89124	0.152253	0.00245384	0.387435	0.078723	0.460312	4.36699	0.152253
ENSG00000090372	Foreground	2.28436	80.3941	0	1.24838e-05	0.504153	0.0469209	0.442896	1.92816	0.0529508	6.2847e-12	0.504153	0.0009224	0.442896	4.48097	0.0529508
ENSG00000090376	Foreground	2.07925	87.7025	0	1.11359e-05	0.265853	0.0446616	0.546399	2.8642	0.187749	5.02216e-11	0.265853	0.00155909	0.546399	8.91711	0.187749
ENSG00000090382	Foreground	1.21089	1.16245	0.280957	0.00113398	0.395901	0.0959177	0.466091	4.46103	0.138008	0.000271299	0.395901	0.0585046	0.466091	6.11499	0.138008
ENSG00000090432	Foreground	50	1.0138	0.313994	0	0.183883	0	0.636235	1.01406	0.179882	0	0.183883	0	0.636235	2.00986	0.179882
ENSG00000090447	Foreground	5.84454e-14	5.48873	0.0191394	0	0.492642	0.0124807	0.467812	2.77861	0.0395465	0	0.492642	1	0.467812	1	0.0395465
ENSG00000090470	Foreground	11.8221	692.206	0	0	0.393788	0.0162328	0.468296	2.03787	0.137916	0	0.393788	6.96887e-22	0.468296	4519.49	0.137916
ENSG00000090487	Foreground	1.45948	11.6586	0.000639072	0.00442868	0.105912	0.00524468	0.832391	5.85999	0.0616974	0.000367105	0.105912	0.000469874	0.832391	13.2047	0.0616974
ENSG00000090512	Foreground	1.35452	6.55593	0.0104535	0.00138334	0.578146	1	0.397508	22.6267	0.0243462	0.00013407	0.578146	1	0.397508	68.3692	0.0243462
ENSG00000090520	Foreground	2.1684e-19	144.259	0	0	0.64274	0.00256383	0.290682	2.21209	0.0665772	0	0.64274	1	0.0665772	1	0.290682
ENSG00000090530	Foreground	3.14125	139.405	0	0.0182342	0.288573	0.0325651	0.610939	2.0768	0.100487	3.44363e-06	0.288573	2.12907e-05	0.610939	9.93151	0.100487
ENSG00000090539	Foreground	5.65227	21.6554	3.26288e-06	0.00373328	0.666494	1	0.332579	3100.13	0.000926644	1.89148e-14	0.666494	1	0.332579	5.42271e+19	0.000926644
ENSG00000090554	Foreground	1.10157	1.06752	0.301506	0.00447636	0.35279	0.0766856	0.524084	4.05788	0.123125	0.00258422	0.35279	0.0590792	0.524084	4.67826	0.123125
ENSG00000090581	Foreground	0.722039	10.1457	0.00144637	9.96768e-05	0.410019	0.0394597	0.496866	2.51872	0.0931151	0.00129071	0.410019	0.0969098	0.496866	1.94836	0.0931151
ENSG00000090615	Foreground	4.11487	535.394	0	0.000292381	0.744431	0.969622	0.240923	7.09235	0.0146467	2.86983e-15	0.744431	0.880787	0.240923	3168.75	0.0146467
ENSG00000090621	Foreground	2.52121	166.842	0	0	0.0516691	0.0170675	0.925662	7.25735	0.0226685	0	0.0516691	3.49088e-05	0.925662	147.979	0.0226685
ENSG00000090659	Foreground	1.39992	1.96674	0.160795	0	0.519344	0.305154	0.372834	2.44832	0.107821	0	0.519344	0.189831	0.372834	3.50255	0.107821
ENSG00000090661	Foreground	3.15009	50.3094	1.31317e-12	0.0166267	0.639165	0.0170543	0.158458	1.57866	0.202378	2.48528e-06	0.639165	2.69226e-06	0.158458	4.21338	0.202378
ENSG00000090674	Foreground	3.02728	108.297	0	0.000108246	0.640127	0.0457287	0.326197	4.11132	0.0336761	9.88677e-13	0.640127	8.79061e-05	0.326197	72.2261	0.0336761
ENSG00000090686	Foreground	1.11663	0.341326	0.559065	0.000127682	0.469767	0.0908534	0.474726	13.1272	0.0555066	4.4874e-05	0.469767	0.0686838	0.474726	17.7248	0.0555066
ENSG00000090776	Foreground	2.93045e-14	307.154	0	0	0.505588	0.0243341	0.444221	3.03695	0.0501911	0	0.505588	1	0.444221	1	0.0501911
ENSG00000090857	Foreground	15.3186	809.631	0	7.18369e-05	0.28986	0.00771242	0.481241	1.29478	0.228899	3.35004e-64	0.28986	4.31238e-33	0.481241	52.3217	0.228899
ENSG00000090861	Foreground	43.5872	387.956	0	5.63949e-05	0.545045	0.0421581	0.376855	1.05572	0.0780999	6.43148e-186	0.545045	1.15443e-60	0.376855	10.6262	0.0780999
ENSG00000090863	Foreground	1.58567	132.209	0	5.15812e-05	0.422746	0.0417274	0.539783	4.8304	0.0374714	1.59017e-07	0.422746	0.00649306	0.539783	12.1498	0.0374714
ENSG00000090924	Foreground	0.324611	135.883	0	0.000239313	0.298856	0.0613604	0.520368	2.00964	0.180776	0.0667685	0.298856	0.404143	0.520368	1.25428	0.180776
ENSG00000090932	Foreground	5.4236	165.166	0	0	0.733062	0.983689	0	1.45584	0.266938	0	0.733062	0.914666	0	7.66768	0.266938
ENSG00000090971	Foreground	4.86876e-14	119.159	0	0	0.449503	0.0472647	0.507503	3.11383	0.0429946	0	0.449503	1	0.507503	1	0.0429946
ENSG00000090975	Foreground	1.13891	31.5673	1.92647e-08	0.0001841	0.315684	0.017422	0.594097	2.45089	0.0902194	5.57495e-05	0.315684	0.00992595	0.594097	2.7759	0.0902194
ENSG00000090989	Foreground	2.0306e-14	615.46	0	0	0.451484	0.022903	0.48163	3.83601	0.066886	0	0.451484	1	0.48163	1	0.066886
ENSG00000091009	Foreground	2.39927	415.13	0	0	0.21993	0.0166858	0.544641	3.63647	0.235429	0	0.21993	5.43153e-05	0.544641	22.1424	0.235429
ENSG00000091039	Foreground	1.65852	68.1395	1.11022e-16	2.74276e-05	0.489353	0.0201707	0.438585	9.3164	0.0720616	2.71744e-08	0.489353	0.00154295	0.438585	40.5055	0.0720616
ENSG00000091073	Foreground	2.24456	200.796	0	0.000128474	0.346796	0.0432158	0.578786	3.18348	0.0744179	1.84503e-09	0.346796	0.000866201	0.578786	13.4522	0.0744179
ENSG00000091127	Foreground	1.95649	104.842	0	9.84808e-05	0.290053	0.0404512	0.637223	3.40216	0.0727235	1.44892e-08	0.290053	0.0018814	0.637223	10.9741	0.0727235
ENSG00000091129	Foreground	0.846455	14.8809	0.000114519	0	0.506971	0.125057	0.457433	12.0413	0.035596	0	0.506971	0.172084	0.457433	8.21751	0.035596
ENSG00000091136	Foreground	2.27536e-14	992.662	0	0	0.519128	0.0595559	0.430168	3.95196	0.0507039	0	0.519128	1	0.430168	1	0.0507039
ENSG00000091137	Foreground	2.15316	56.6228	5.28466e-14	0.00017846	0.43101	0.0639003	0.397678	1.84486	0.171311	8.49135e-09	0.43101	0.00267953	0.397678	3.73819	0.171311
ENSG00000091140	Foreground	0.771195	2.51478	0.112783	0	0.90185	0.576202	0.067905	5.54435	0.0302448	0	0.90185	0.653667	0.067905	3.74674	0.0302448
ENSG00000091157	Foreground	2.69236	625.928	0	0.000910113	0.230546	0.0528231	0.608542	2.0557	0.160912	6.49795e-09	0.230546	0.000364229	0.608542	6.95984	0.160912
ENSG00000091164	Foreground	1.65033	23.1447	1.50256e-06	7.88736e-06	0.632452	0.00201521	0.346985	6.90546	0.0205624	3.78656e-09	0.632452	3.55823e-05	0.346985	24.2631	0.0205624
ENSG00000091262	Foreground	2.61799	123	0	0	0.720543	1	0.271809	28.0211	0.00764859	0	0.720543	1	0.271809	6158.85	0.00764859
ENSG00000091317	Foreground	2.03468	37.8437	7.66447e-10	0	0.355978	0.0723867	0.483014	3.02789	0.161008	0	0.355978	0.00478383	0.483014	9.52715	0.161008
ENSG00000091409	Foreground	1.40856	111.812	0	0.000288522	0.480103	0.154723	0.500644	36.2314	0.0192522	1.03268e-05	0.480103	0.0721846	0.500644	157.057	0.0192522
ENSG00000091428	Foreground	2.31511	271.869	0	2.12645e-05	0.454587	0.036651	0.514689	7.35525	0.0307232	1.52404e-11	0.454587	0.000473912	0.514689	101.454	0.0307232
ENSG00000091483	Foreground	1.5702	23.2372	1.43201e-06	3.43162e-06	0.551313	0.0212752	0.404847	3.37622	0.0438398	2.62818e-09	0.551313	0.00236828	0.404847	6.7568	0.0438398
ENSG00000091490	Foreground	1.84521	141.412	0	0.00155784	0.242001	0.0369319	0.631737	2.95428	0.126263	6.60112e-06	0.242001	0.00227278	0.631737	7.38045	0.126263
ENSG00000091513	Foreground	0.697224	16.1399	5.88325e-05	0.0052744	0.694378	1	0.292464	45.1134	0.0131579	0.0258133	0.694378	1	0.292464	14.2371	0.0131579
ENSG00000091527	Foreground	4.42869	81.2016	0	5.7256e-05	0.412517	0.0075785	0.416408	1.86949	0.171074	1.632e-19	0.412517	4.0676e-10	0.416408	15.9727	0.171074
ENSG00000091542	Foreground	1.42415	9.36755	0.00220861	0.000218604	0.367749	0.0163028	0.561768	2.91278	0.0704831	6.12526e-06	0.367749	0.00284442	0.561768	4.58398	0.0704831
ENSG00000091583	Foreground	3.07862	227.623	0	0	0.725885	1	0.210804	4.45219	0.0633108	0	0.725885	1	0.210804	99.2453	0.0633108
ENSG00000091622	Foreground	0.595723	33.3705	7.61711e-09	2.7728e-05	0.427652	0.03359	0.464866	1.7574	0.107482	0.0019286	0.427652	0.132443	0.464866	1.39918	0.107482
ENSG00000091640	Foreground	2.05068	1.84576	0.174277	0.0168982	0.167782	0.0169848	0.758487	2.30572	0.0737308	0.000232206	0.167782	0.000234652	0.758487	5.54625	0.0737308
ENSG00000091651	Foreground	1.31606	5.873	0.0153748	0	0.33356	0.043749	0.536486	3.82554	0.129954	0	0.33356	0.0162719	0.536486	5.84596	0.129954
ENSG00000091664	Foreground	0.947773	0.241602	0.623052	0	0.195239	0.0138146	0.782188	6.35576	0.0225725	0	0.195239	0.0172768	0.782188	5.7706	0.0225725
ENSG00000091732	Foreground	1.06765	2.21463	0.136708	0.000119393	0.439301	0.151928	0.4928	10.6155	0.0678985	6.48002e-05	0.439301	0.133744	0.4928	12.4551	0.0678985
ENSG00000091831	Foreground	1.25608	8.99965	0.00270031	0.000237656	0.280246	0.0217549	0.566145	2.84065	0.153608	2.80489e-05	0.280246	0.00816289	0.566145	3.71131	0.153608
ENSG00000091879	Foreground	9.30577	167.875	0	0.000425675	0.531204	0.0412833	0.366138	1.22434	0.102658	4.2754e-32	0.531204	1.31436e-13	0.366138	6.57656	0.102658
ENSG00000091947	Foreground	0.996478	0.000461736	0.982856	0.000130931	0.593122	0.0363987	0.375729	1.80427	0.0311496	0.000135119	0.593122	0.0368259	0.375729	1.80053	0.0311496
ENSG00000091972	Foreground	1.27456	3.45548	0.0630423	0.0119027	0.441599	0.244723	0.481054	4.07863	0.0773471	0.00352607	0.441599	0.166275	0.481054	5.99981	0.0773471
ENSG00000091986	Foreground	2.15257	23.1884	1.46881e-06	0	0.253901	0.0329978	0.634224	3.43385	0.111875	0	0.253901	0.000647042	0.634224	14.2333	0.111875
ENSG00000092020	Foreground	2.72043	279.229	0	0	0.440064	0.0672871	0.480632	2.5765	0.0793039	0	0.440064	0.000647841	0.480632	13.1274	0.0793039
ENSG00000092036	Foreground	1.45796e-13	66.1903	4.44089e-16	0	0.545181	0.385099	0.401812	2.66626	0.0530069	0	0.545181	1	0.401812	1	0.0530069
ENSG00000092051	Foreground	1.90833e-14	403.345	0	0	0.437517	1.03142e-10	0.330649	1.03761	0.231834	0	0.437517	1	0.330649	1	0.231834
ENSG00000092067	Foreground	0.926417	0.543901	0.46082	1.01351e-05	0.326115	0.00450261	0.472534	1.19457	0.201351	2.36217e-05	0.326115	0.00670083	0.472534	1.17905	0.201351
ENSG00000092068	Foreground	2.18659	91.9411	0	0	0.277452	0.01577	0.654048	2.87692	0.0685008	0	0.277452	0.000114658	0.654048	10.0806	0.0685008
ENSG00000092094	Foreground	2.00715	45.2715	1.71526e-11	8.07386e-05	0.610536	0.0561786	0.364193	4.29791	0.0252718	6.09372e-09	0.610536	0.0030917	0.364193	18.6657	0.0252718
ENSG00000092096	Foreground	4.31834e-14	146.091	0	0	0.234839	0.0114666	0.613526	1	0.151635	0	0.234839	1	0.613526	1	0.151635
ENSG00000092108	Foreground	1.47833e-10	128.537	0	0	0.353055	0.0348881	0.619062	10.3186	0.0278824	0	0.353055	1	0.619062	1	0.0278824
ENSG00000092140	Foreground	1.40106	27.8689	1.29817e-07	0.0403539	0.265411	0.0468668	0.500392	3.98284	0.234196	0.011137	0.265411	0.0137344	0.500392	6.93273	0.234196
ENSG00000092148	Foreground	1.37923	167.671	0	0.000527291	0.359846	0.0446518	0.577034	6.65072	0.06312	3.01279e-05	0.359846	0.0137348	0.577034	13.6434	0.06312
ENSG00000092199	Foreground	3.07983	133.685	0	0.00514774	0.882822	0.00732326	0.0610096	4.69884	0.0561681	8.9569e-08	0.882822	2.65243e-07	0.0610096	117.387	0.0561681
ENSG00000092201	Foreground	5.05203	45.1778	1.79933e-11	0.00112809	0.180667	0.00328027	0.644734	1.15303	0.1746	1.28333e-15	0.180667	2.82031e-13	0.644734	2.05314	0.1746
ENSG00000092203	Foreground	3.40057	240.448	0	0	0.137388	0	0.744911	1.94446	0.117701	0	0.137388	0	0.744911	9.59575	0.117701
ENSG00000092208	Foreground	3.92249	206.717	0	0.00984876	0.821457	0.989074	0	2.51363	0.178543	1.34602e-08	0.821457	0.95782	0	37.1688	0.178543
ENSG00000092421	Foreground	2.25567e-14	1327.17	0	0	0.430281	0.0151143	0.470143	1.64464	0.0995763	0	0.430281	1	0.470143	1	0.0995763
ENSG00000092439	Foreground	1.50309	90.2203	0	0.000147377	0.337806	0.0483487	0.484766	3.51083	0.177428	1.741e-06	0.337806	0.010532	0.484766	6.60391	0.177428
ENSG00000092445	Foreground	0.836633	0.652576	0.419193	0	0.290763	0.0087709	0.464652	1.00845	0.244585	0	0.290763	0.0190144	0.464652	1.00706	0.244585
ENSG00000092470	Foreground	1.39081	40.3568	2.11566e-10	0.00131905	0.359462	0.163222	0.538687	4.07918	0.101851	9.88164e-05	0.359462	0.0803755	0.538687	7.06629	0.101851
ENSG00000092531	Foreground	1.29467	8.11642	0.00438662	0.00713003	0.625463	0.183964	0.295927	5.64039	0.0786095	0.00166135	0.625463	0.111704	0.295927	9.39068	0.0786095
ENSG00000092621	Foreground	8.76273	40.4528	2.01421e-10	0.00954498	0.559448	0.0131166	0.275805	1.0874	0.164747	1.98294e-18	0.559448	3.21344e-17	0.275805	2.08386	0.164747
ENSG00000092758	Foreground	47.5444	125.62	0	0	0.649052	1	0.0285873	1.0238	0.32236	0	0.649052	1	0.0285873	3.06016	0.32236
ENSG00000092820	Foreground	8.28386	270.74	0	0	0.212929	0.0162981	0.754197	1.41778	0.0328743	0	0.212929	1.54733e-15	0.754197	18.0266	0.0328743
ENSG00000092841	Foreground	0.802526	1.35037	0.245214	0.00188188	0.904921	0.0185771	0.0950787	1.00117	2.11117e-17	0.00649814	0.904921	0.0408141	0.0950787	1.00094	2.11117e-17
ENSG00000092847	Foreground	0.497086	5.72637	0.016712	0	0.13473	0	0.812865	2.3417	0.0524055	0	0.13473	0	0.812865	1.52647	0.0524055
ENSG00000092850	Foreground	0.999996	1.34515e-06	0.999075	0.00155986	0.471863	0.110951	0.316026	1.6329	0.212112	0.00155989	0.471863	0.110952	0.316026	1.6329	0.212112
ENSG00000092871	Foreground	1.70825	64.8958	7.77156e-16	0	0.0701883	0.0389537	0.850772	6.89536	0.0790395	0	0.0701883	0.00391122	0.850772	27.0683	0.0790395
ENSG00000092929	Foreground	1	-7.61813e-06	1	0.000620366	0.229975	0.0213274	0.588388	1.44145	0.181637	0.000620366	0.229975	0.0213274	0.588388	1.44145	0.181637
ENSG00000092931	Foreground	1.90169	68.6965	1.11022e-16	0	0.088925	0	0.790525	2.60183	0.12055	0	0.088925	0	0.790525	6.16212	0.12055
ENSG00000092964	Foreground	3.26446e-14	376.369	0	0	0.761718	0.0346603	0.230132	5.00641	0.00815047	0	0.761718	1	0.230132	1	0.00815047
ENSG00000092969	Foreground	4.4597	104.372	0	4.88639e-07	0.382299	0.00145843	0.521853	1.56849	0.0958482	7.1581e-29	0.382299	2.24798e-13	0.521853	7.44368	0.0958482
ENSG00000092978	Foreground	2.7733	193.615	0	1.07008e-05	0.43187	0.0644799	0.470257	2.9431	0.0978729	1.64099e-14	0.43187	0.000499093	0.470257	19.9588	0.0978729
ENSG00000093000	Foreground	3.74897	103.538	0	0	0.464292	0.0332029	0.379853	1.64205	0.155855	0	0.464292	2.85716e-06	0.379853	6.41921	0.155855
ENSG00000093010	Foreground	5.11871	161.92	0	0.001057	0.541902	0.142135	0.336454	1.70157	0.121644	5.84934e-16	0.541902	4.60167e-05	0.336454	15.1936	0.121644
ENSG00000093144	Foreground	1.20525	2.03886	0.153325	0	0.575177	1	0.400853	8.84113	0.0239699	0	0.575177	1	0.400853	13.8287	0.0239699
ENSG00000093167	Foreground	1.42278	19.8854	8.22247e-06	0	0.327679	0.0806783	0.641831	38.8006	0.0304898	0	0.327679	0.0278325	0.641831	182.209	0.0304898
ENSG00000093183	Foreground	1.30711	4.90291	0.0268115	0.00141567	0.393285	0.0301024	0.431675	2.32053	0.17504	0.0001888	0.393285	0.0102652	0.431675	3.00511	0.17504
ENSG00000093217	Foreground	1.57106	35.1919	2.98765e-09	0.000588706	0.439413	0.0596357	0.46021	3.33731	0.100377	8.4199e-06	0.439413	0.0119191	0.46021	6.64186	0.100377
ENSG00000094631	Foreground	1.46116	148.14	0	0.00345089	0.363232	0.160381	0.595138	7.26854	0.0416307	0.000252646	0.363232	0.0689601	0.595138	18.1433	0.0416307
ENSG00000094755	Foreground	5.94594e-14	86.315	0	0	0.399824	0.00613264	0.501739	2.73641	0.0984367	0	0.399824	1	0.501739	1	0.0984367
ENSG00000094804	Foreground	6.5677e-11	14.8735	0.000114967	0	0.459735	0.0174097	0.287551	2.66526	0.252714	0	0.459735	1	0.287551	1	0.252714
ENSG00000094841	Foreground	3.7553e-14	40.8479	1.6455e-10	0	0.455116	0.0519727	0.491548	3.42987	0.0533365	0	0.455116	1	0.491548	1	0.0533365
ENSG00000094880	Foreground	1.56006	26.6665	2.41778e-07	4.52671e-05	0.238737	0.0112514	0.725338	4.78007	0.035925	1.67017e-07	0.238737	0.000911524	0.725338	11.4804	0.035925
ENSG00000094914	Foreground	6.92808e-14	255.271	0	0	0.438243	0.0384668	0.465126	3.34501	0.0966302	0	0.438243	1	0.465126	1	0.0966302
ENSG00000094916	Foreground	1.46685	2.0252	0.154709	0	0.654646	0.0533965	0.340235	13.3941	0.00511908	0	0.654646	0.0135972	0.340235	44.9798	0.00511908
ENSG00000094963	Foreground	0.709389	13.9894	0.000183845	0	0.0919426	0.0626912	0.842259	5.82207	0.0657983	0	0.0919426	0.140201	0.842259	3.48929	0.0657983
ENSG00000094975	Foreground	1.61014	150.915	0	0.000655458	0.35766	0.127257	0.513264	4.96767	0.129076	7.4852e-06	0.35766	0.0361755	0.513264	13.2099	0.129076
ENSG00000095002	Foreground	2.451	479.326	0	0.000137127	0.389592	0.0639947	0.554507	7.8892	0.0559016	3.40492e-10	0.389592	0.0011854	0.554507	157.988	0.0559016
ENSG00000095015	Foreground	1.08125	15.4211	8.60222e-05	0.000564588	0.35259	0.0533898	0.549079	4.70763	0.098331	0.000307471	0.35259	0.0420787	0.549079	5.33911	0.098331
ENSG00000095059	Foreground	1.29699	4.72341	0.0297548	1.89133e-05	0.554982	0.0377859	0.411645	3.48156	0.0333733	7.48222e-07	0.554982	0.0142829	0.411645	5.04283	0.0333733
ENSG00000095066	Foreground	1.56441	61.4308	4.55191e-15	4.42711e-05	0.570439	0.18455	0.408377	5.45353	0.0211838	1.54432e-07	0.570439	0.0711048	0.408377	14.2059	0.0211838
ENSG00000095139	Foreground	1.63416	38.7497	4.81789e-10	0	0.0543027	0.0184955	0.877185	3.70065	0.0685124	0	0.0543027	0.00147268	0.877185	8.48508	0.0685124
ENSG00000095203	Foreground	1.59789	29.1082	6.84465e-08	0	0.472549	0.0376949	0.46722	12.8151	0.0602313	0	0.472549	0.0053096	0.46722	58.8861	0.0602313
ENSG00000095209	Foreground	1.23131	5.70753	0.0168923	0	0.791239	0.957739	0	5.47233	0.208761	0	0.791239	0.94822	0	8.10807	0.208761
ENSG00000095261	Foreground	2.31715	210.159	0	0.0101467	0.18833	0.0484021	0.692378	3.122	0.119292	2.40078e-05	0.18833	0.000896668	0.692378	13.9854	0.119292
ENSG00000095303	Foreground	2.55981e-14	118.591	0	0	0.357777	0.0180077	0.559737	2.63597	0.0824868	0	0.357777	1	0.559737	1	0.0824868
ENSG00000095319	Foreground	1.39021	158.482	0	0.00149999	0.25246	0.0288336	0.667849	3.62217	0.0796904	0.000118625	0.25246	0.00722669	0.667849	5.98525	0.0796904
ENSG00000095321	Foreground	3.64075	34.5482	4.15817e-09	8.85448e-06	0.506602	0.00334041	0.3984	1.26639	0.0949982	4.01702e-19	0.506602	9.65565e-10	0.3984	2.36277	0.0949982
ENSG00000095370	Foreground	2.10198e-13	215.081	0	0	0.483307	0.0113444	0.419607	1	0.0970862	0	0.483307	1	0.419607	1	0.0970862
ENSG00000095380	Foreground	7.97524	222.19	0	0	0.125531	0.00996946	0.744627	1.39458	0.129842	0	0.125531	1.09378e-16	0.744627	14.1892	0.129842
ENSG00000095383	Foreground	2.39051	52.5091	4.28213e-13	0.00974356	0.755371	0.985816	0	1.72434	0.244629	1.55604e-05	0.755371	0.966427	0	3.67832	0.244629
ENSG00000095397	Foreground	0.874322	14.109	0.000172517	9.26443e-05	0.266414	0.0086281	0.496807	1	0.236779	0.000297647	0.266414	0.0156793	0.496807	1	0.236779
ENSG00000095485	Foreground	1.66038	112.111	0	0.00433537	0.277116	0.0668547	0.649403	5.86265	0.0734812	0.000119279	0.277116	0.0112014	0.649403	18.8508	0.0734812
ENSG00000095539	Foreground	1.64973	114.761	0	0.00109696	0.506381	0.130908	0.464017	6.12867	0.029602	1.30948e-05	0.506381	0.0349325	0.464017	19.9042	0.029602
ENSG00000095564	Foreground	1.34235	112.415	0	0.000286405	0.270704	0.0400622	0.694596	11.3014	0.0347	1.75405e-05	0.270704	0.0133164	0.694596	25.9219	0.0347
ENSG00000095574	Foreground	5.04497	181.819	0	0	0.32489	0.0013628	0.57345	1.50968	0.10166	0	0.32489	3.49375e-15	0.57345	7.98857	0.10166
ENSG00000095585	Foreground	2.73251	162.532	0	0.00012737	0.327102	0.06621	0.493267	2.0484	0.179631	2.2754e-11	0.327102	0.000600015	0.493267	7.09484	0.179631
ENSG00000095596	Foreground	3.69038	368.785	0	5.16079e-05	0.435753	0.0148575	0.486737	3.35673	0.0775102	1.50766e-16	0.435753	1.79387e-07	0.486737	87.2625	0.0775102
ENSG00000095637	Foreground	1.08504	1.09802	0.294701	0.000286336	0.324014	0.0223221	0.470651	2.77691	0.205335	0.00014308	0.324014	0.0161553	0.470651	3.02887	0.205335
ENSG00000095713	Foreground	1.0253	0.913258	0.339251	0.000330838	0.322478	0.0178339	0.646926	3.51414	0.0305963	0.000270114	0.322478	0.0161063	0.646926	3.62769	0.0305963
ENSG00000095739	Foreground	2.38981	53.4582	2.64122e-13	0	0.317708	0.0415516	0.636719	2.57967	0.0455731	0	0.317708	0.000499674	0.636719	9.6285	0.0455731
ENSG00000095787	Foreground	1.26545	16.0351	6.21782e-05	0	0.0487413	0.034386	0.758198	4.11767	0.19306	0	0.0487413	0.0140561	0.758198	5.99529	0.19306
ENSG00000095794	Foreground	1.70898	48.2435	3.76454e-12	0.048605	0.846897	0.129423	0.0525657	9.69053	0.100537	0.00569592	0.846897	0.0303702	0.0525657	48.4896	0.100537
ENSG00000095906	Foreground	11.9943	30.136	4.0278e-08	0	0.231422	0	0.551939	1.07342	0.216639	0	0.231422	0	0.551939	2.33924	0.216639
ENSG00000095932	Foreground	2.15511	6.54335	0.0105277	0.00423968	0.156491	0.0452141	0.688946	2.06805	0.154563	7.70249e-06	0.156491	0.00126463	0.688946	4.78707	0.154563
ENSG00000095951	Foreground	1.2078	21.3564	3.81337e-06	0.00859425	0.659932	1	0.328667	49.5168	0.011401	0.00319837	0.659932	1	0.328667	111.411	0.011401
ENSG00000095970	Foreground	3.01409	31.9866	1.5524e-08	0.00160945	0.463079	0.069137	0.326435	1.59674	0.210486	3.80782e-09	0.463079	0.00031826	0.326435	4.09794	0.210486
ENSG00000096060	Foreground	1.10744	1.6367	0.200779	0	0.0972651	0.0409283	0.835417	4.26403	0.0673182	0	0.0972651	0.0290331	0.835417	4.983	0.0673182
ENSG00000096063	Foreground	1.58061	55.2875	1.04139e-13	0	0.0938877	0.0390855	0.81099	3.39888	0.0951223	0	0.0938877	0.00595015	0.81099	6.91566	0.0951223
ENSG00000096070	Foreground	2.79803e-14	792.102	0	0	0.352918	0.0119771	0.47049	1.42459	0.176592	0	0.352918	1	0.47049	1	0.176592
ENSG00000096080	Foreground	0.989096	0.00791792	0.929096	0.0010382	0.431909	0.185464	0.534686	23.0236	0.0334051	0.00111896	0.431909	0.188903	0.534686	22.2495	0.0334051
ENSG00000096088	Foreground	0.930056	0.199762	0.654913	0.0182706	0.591943	0.545685	0.374971	6.37333	0.0330868	0.0241731	0.591943	0.5693	0.374971	5.59894	0.0330868
ENSG00000096093	Foreground	2.03617	35.2587	2.88691e-09	0.00222702	0.673989	0.992768	0	1.69574	0.326011	3.97672e-06	0.673989	0.985329	0	2.931	0.326011
ENSG00000096384	Foreground	0.807639	9.64231	0.00190146	0	0.0821632	0.00597812	0.915708	162.309	0.00212928	0	0.0821632	0.0160054	0.915708	60.9761	0.00212928
ENSG00000096401	Foreground	49.5575	5.23561	0.022129	0	0.273729	0.00121568	0.550162	1.03155	0.176109	3.39584e-145	0.550162	0	0.273729	4.66207	0.176109
ENSG00000096433	Foreground	1	0	1	0	0.838044	0.659226	0.156651	251.778	0.00530495	0	0.838044	0.659226	0.156651	251.778	0.00530495
ENSG00000096654	Foreground	0.507297	44.3311	2.77278e-11	0.000294496	0.448927	0.0718886	0.498586	8.58436	0.0524869	0.0161725	0.448927	0.263019	0.498586	2.97623	0.0524869
ENSG00000096696	Foreground	0.998474	0.00885517	0.925028	0.000698073	0.417555	0.0517547	0.471863	2.14121	0.110582	0.00070586	0.417555	0.0519892	0.471863	2.13873	0.110582
ENSG00000096717	Foreground	1.81983	109.633	0	7.56351e-06	0.315599	0.00767539	0.565316	5.00359	0.119085	4.78804e-10	0.315599	0.00014166	0.565316	18.7315	0.119085
ENSG00000096746	Foreground	2.97985	102.268	0	0	0.083753	0	0.826751	3.16678	0.0894964	0	0.083753	0	0.826751	31.0289	0.0894964
ENSG00000096872	Foreground	2.29681	124.272	0	0	0.383906	0.12485	0.435109	2.46216	0.180984	0	0.383906	0.00840575	0.435109	7.92096	0.180984
ENSG00000096968	Foreground	0.843482	8.32249	0.00391573	0	0.186699	0.0268061	0.632694	4.68757	0.180607	0	0.186699	0.0472326	0.632694	3.68072	0.180607
ENSG00000097007	Foreground	18.7348	1337.03	0	1.59754e-06	0.284271	0.000969584	0.526969	1.13075	0.18876	2.52766e-109	0.284271	3.50117e-57	0.526969	9.99512	0.18876
ENSG00000097021	Foreground	1.09774	4.21936	0.0399652	0.000112355	0.490959	0.0160544	0.452152	2.17441	0.0568897	4.61937e-05	0.490959	0.0107204	0.452152	2.34592	0.0568897
ENSG00000097033	Foreground	1.03954	0.25249	0.615327	0	0.040821	0.0449256	0.930299	12.8291	0.0288803	0	0.040821	0.0397392	0.930299	14.1909	0.0288803
ENSG00000097046	Foreground	1.49866	38.5145	5.43483e-10	0	0.115499	0.077745	0.801868	5.26808	0.0826324	0	0.115499	0.021752	0.801868	12.0645	0.0826324
ENSG00000097096	Foreground	0.659113	34.4139	4.45536e-09	0.0018416	0.603008	1	0.366754	25.8608	0.0302382	0.0157563	0.603008	1	0.366754	8.53279	0.0302382
ENSG00000099139	Foreground	1.16141	0.939846	0.332317	0.000767977	0.546979	0.000768325	0.24713	1.69367	0.205891	0.000241336	0.546979	0.000241464	0.24713	1.84402	0.205891
ENSG00000099194	Foreground	1.68911e-11	19.7743	8.71462e-06	0	0.424648	0.0575588	0.490769	2.54134	0.084583	0	0.424648	1	0.490769	1	0.084583
ENSG00000099203	Foreground	48.93	4.38287	0.0363018	8.70987e-05	0.618307	0.00879393	0.25706	1.0071	0.124632	2.21142e-199	0.618307	2.56338e-101	0.25706	1.41391	0.124632
ENSG00000099204	Foreground	4.82447	60.8889	5.9952e-15	0	0.1675	0	0.648124	1.74028	0.184376	0	0.1675	0	0.648124	14.483	0.184376
ENSG00000099219	Foreground	1.14229	24.4819	7.50124e-07	0.000464205	0.393558	0.0391884	0.432984	2.45599	0.173458	0.00015575	0.393558	0.0247163	0.432984	2.79093	0.173458
ENSG00000099246	Foreground	4.68662e-14	168.714	0	0	0.620904	0.0259939	0.340925	2.10204	0.0381711	0	0.620904	1	0.340925	1	0.0381711
ENSG00000099250	Foreground	0.614059	12.2062	0.000476314	0	0.456098	0.000803048	0.399675	1.76352	0.144227	0	0.456098	0.0125698	0.399675	1.41675	0.144227
ENSG00000099260	Foreground	1.41698	33.991	5.5368e-09	3.07597e-06	0.451064	0.241019	0.519396	7.76228	0.0295397	1.5473e-08	0.451064	0.133162	0.519396	18.2431	0.0295397
ENSG00000099282	Foreground	2.04758	57.9499	2.68674e-14	0.000165392	0.463993	0.0293386	0.454391	3.29685	0.0816159	1.8077e-08	0.463993	0.000727723	0.454391	11.5039	0.0816159
ENSG00000099284	Foreground	2.87248	70.3559	0	0.0027162	0.725381	0.0114961	0.25243	3.95172	0.0221892	4.25701e-08	0.725381	2.68513e-06	0.25243	51.7911	0.0221892
ENSG00000099290	Foreground	1.06249	8.35303	0.00385046	0.00428712	0.493414	0.426519	0.491614	48.7679	0.0149726	0.00304935	0.493414	0.404403	0.491614	62.1757	0.0149726
ENSG00000099308	Foreground	5.83931e-14	518.671	0	0	0.632352	0.049069	0.32869	2.09796	0.0389574	0	0.632352	1	0.32869	1	0.0389574
ENSG00000099326	Foreground	1.42375	22.3028	2.32871e-06	0.0060752	0.490369	0.0699562	0.349785	2.46555	0.159846	0.000698803	0.490369	0.0226635	0.349785	3.61397	0.159846
ENSG00000099330	Foreground	1.83055	6.29332	0.0121194	0	0.209533	0.0718532	0.608196	1.74382	0.182271	0	0.209533	0.00806618	0.608196	2.76745	0.182271
ENSG00000099331	Foreground	0.987513	0.850424	0.356432	0.000110082	0.374848	0.0148374	0.435932	1.19704	0.18922	0.000123351	0.374848	0.0156384	0.435932	1.19435	0.18922
ENSG00000099337	Foreground	1.66316e-13	26.9361	2.10296e-07	0	0.332711	0.0344352	0.543214	1.59548	0.124075	0	0.332711	1	0.543214	1	0.124075
ENSG00000099341	Foreground	6.77835	229.25	0	2.53314e-05	0.498012	0.00582445	0.454191	1.88682	0.0477963	6.98902e-32	0.498012	7.11418e-16	0.454191	73.9602	0.0477963
ENSG00000099364	Foreground	1.57669e-14	1055.97	0	0	0.406472	0.000383585	0.510137	2.00334	0.0833907	0	0.406472	1	0.510137	1	0.0833907
ENSG00000099365	Foreground	0.999236	0.000512577	0.981937	0	0.585477	0.000850388	0.392153	358.638	0.0223697	0	0.585477	0.000854991	0.392153	357.03	0.0223697
ENSG00000099377	Foreground	1.7494	14.9177	0.000112307	1.64316e-05	0.526541	0.0453686	0.391734	2.033	0.081725	4.26891e-09	0.526541	0.00446818	0.391734	3.45984	0.081725
ENSG00000099385	Foreground	10.0592	141.525	0	0.00306783	0.331249	0.041294	0.557406	1.59282	0.111345	5.24386e-26	0.331249	1.19397e-14	0.557406	108.049	0.111345
ENSG00000099617	Foreground	0.561728	7.30296	0.0068841	6.48304e-06	0.583098	0.00649512	0.336245	1	0.0806567	0.00121795	0.583098	0.0590567	0.336245	1	0.0806567
ENSG00000099622	Foreground	0.346311	1.79606	0.180189	0	0.156599	0	0.731025	1.58991	0.112377	0	0.156599	0	0.731025	1.17419	0.112377
ENSG00000099624	Foreground	0.689974	1.07182	0.300536	0	0.597768	0.0760217	0.39565	10.1857	0.00658208	0	0.597768	0.168996	0.39565	4.96008	0.00658208
ENSG00000099625	Foreground	1.17382	31.2106	2.31494e-08	0.000622333	0.476318	0.0293923	0.421242	3.60956	0.10244	0.00017249	0.476318	0.0159215	0.421242	4.51181	0.10244
ENSG00000099769	Foreground	1	0	1	0.000341617	0.515798	0.0673007	0.379605	1.31596	0.104597	0.000341617	0.515798	0.0673007	0.379605	1.31596	0.104597
ENSG00000099783	Foreground	1.76027	109.438	0	0	0.078736	0.0420131	0.844502	4.42506	0.0767622	0	0.078736	0.00377388	0.844502	13.7085	0.0767622
ENSG00000099785	Foreground	0.936523	0.423602	0.515145	1.51024e-05	0.569335	0.0621825	0.404267	4.47968	0.0263984	3.05536e-05	0.569335	0.0741723	0.404267	4.07294	0.0263984
ENSG00000099795	Foreground	0.767004	3.34453	0.0674286	0.000342798	0.530695	0.035335	0.372165	1	0.0971401	0.00219969	0.530695	0.076996	0.372165	1	0.0971401
ENSG00000099797	Foreground	0.00883412	87.6755	0	0	0.757658	0.00926269	0.205447	1.88127	0.0368947	0.00142945	0.757658	0.959484	0.205447	1.0056	0.0368947
ENSG00000099800	Foreground	0.966557	0.00234806	0.961352	0	0.6694	0.033985	0.328366	5.26187	0.00223417	0	0.6694	0.0380544	0.328366	4.97763	0.00223417
ENSG00000099804	Foreground	0.557223	2.4005	0.121296	9.99908e-06	0.791823	0.0624069	0.206007	920.479	0.00217056	0.00163631	0.791823	0.213146	0.206007	44.8349	0.00217056
ENSG00000099810	Foreground	2.86498	92.0354	0	4.26165e-06	0.443709	0.00138253	0.431783	2.03241	0.124508	4.10987e-16	0.443709	6.42812e-09	0.431783	7.6286	0.124508
ENSG00000099812	Foreground	1.01951	0.0604131	0.805844	0.00299326	0.529229	0.249319	0.442418	5.85737	0.0283532	0.00267246	0.529229	0.242654	0.442418	6.06288	0.0283532
ENSG00000099814	Foreground	1.0008	0.00173951	0.966732	9.63721e-05	0.290921	0.0125063	0.514642	1.19011	0.194437	9.56615e-05	0.290921	0.0124625	0.514642	1.19028	0.194437
ENSG00000099817	Foreground	0.00202375	38.0579	6.86752e-10	0	0.692361	0.000670935	0.295508	2.32698	0.0121305	0	0.692361	0.985322	0.295508	1.00171	0.0121305
ENSG00000099821	Foreground	2.04833	266.498	0	0.00022959	0.490173	0.133759	0.452521	3.14751	0.0573065	3.51594e-08	0.490173	0.0162338	0.452521	10.4713	0.0573065
ENSG00000099822	Foreground	0.751417	15.697	7.4342e-05	2.14337e-06	0.344028	0.00331585	0.64249	496.878	0.0134824	5.49904e-05	0.344028	0.0137067	0.64249	106.172	0.0134824
ENSG00000099834	Foreground	3.54289	112.048	0	1.73453e-05	0.294735	0.0278421	0.499205	1.63515	0.20606	1.3581e-17	0.294735	3.08848e-06	0.499205	5.70963	0.20606
ENSG00000099840	Foreground	2.29647	46.5977	8.71636e-12	0	0.379484	0.0379394	0.396998	1.74769	0.223519	0	0.379484	0.000545666	0.396998	3.6042	0.223519
ENSG00000099849	Foreground	1.29941	5.30041	0.0213204	0.00508803	0.480404	0.059451	0.38871	1	0.130886	0.00104683	0.480404	0.0255349	0.38871	1	0.130886
ENSG00000099860	Foreground	6.26746	56.7126	5.04041e-14	0	0.489018	0.0121277	0.45781	2.27568	0.0531713	0	0.489018	9.77592e-13	0.45781	173.052	0.0531713
ENSG00000099864	Foreground	3.76248	151.619	0	0.000391988	0.448688	0.115624	0.446982	1.67473	0.104331	1.52147e-13	0.448688	0.000298359	0.446982	6.95968	0.104331
ENSG00000099866	Foreground	15.4898	32.2694	1.34211e-08	0.00103529	0.157957	0.0236857	0.474852	1.08905	0.367191	5.80591e-47	0.157957	6.62364e-26	0.474852	3.74865	0.367191
ENSG00000099875	Foreground	6.52492	155.284	0	1.12467e-05	0.339474	0.0120193	0.638889	2.26272	0.0216366	5.10893e-33	0.339474	2.96044e-13	0.638889	206.032	0.0216366
ENSG00000099889	Foreground	1	0	1	0.000276884	0.726462	0.203821	0.263573	97.4964	0.00996528	0.000276884	0.726462	0.203821	0.263573	97.4964	0.00996528
ENSG00000099899	Foreground	23.512	16.7549	4.25318e-05	4.95078e-05	0.448076	0.034817	0.399515	1.00441	0.152409	5.93023e-102	0.448076	5.18284e-35	0.399515	1.10899	0.152409
ENSG00000099901	Foreground	0.496209	5.06754	0.0243779	8.64174e-06	0.501046	0.0197	0.443586	2.00017	0.0553678	0.00307251	0.501046	0.142462	0.443586	1.41056	0.0553678
ENSG00000099904	Foreground	8.79516	802.424	0	5.95488e-05	0.615886	0.00599489	0.300556	1.83224	0.0835578	6.90779e-38	0.615886	2.85256e-20	0.300556	205.573	0.0835578
ENSG00000099910	Foreground	8.41625e-14	251.367	0	0	0.597381	0.03708	0.359196	1.93788	0.0434223	0	0.597381	1	0.359196	1	0.0434223
ENSG00000099937	Foreground	0.986873	0.0518813	0.819821	0.00037145	0.391778	0.055064	0.511285	1.56969	0.0969368	0.00041203	0.391778	0.0572001	0.511285	1.56043	0.0969368
ENSG00000099940	Foreground	2.3674	53.3579	2.78e-13	0.000673417	0.754399	0.00095385	0.0867242	2.32799	0.158877	3.09932e-08	0.754399	7.06658e-08	0.0867242	7.3925	0.158877
ENSG00000099942	Foreground	1.0842e-19	215.566	0	0	0.651912	0.154907	0.34664	43.2728	0.00144785	0	0.651912	1	0.00144785	1	0.34664
ENSG00000099949	Foreground	1.73101	40.7555	1.72521e-10	0.000489611	0.36961	0.0193309	0.595722	2.59959	0.0346681	1.86245e-06	0.36961	0.00108013	0.595722	5.22646	0.0346681
ENSG00000099957	Foreground	6.89761	305.537	0	0.0263403	0.100229	0.0264508	0.766691	2.51893	0.13308	1.27659e-11	0.100229	1.31398e-11	0.766691	585.366	0.13308
ENSG00000099960	Foreground	8.00983e-14	21.7838	3.05167e-06	0	0.446834	0.0801126	0.508788	3.2639	0.0443774	0	0.446834	1	0.508788	1	0.0443774
ENSG00000099968	Foreground	2.26107	60.5899	6.99441e-15	0	0.247289	0.0355247	0.535189	2.08961	0.217522	0	0.247289	0.000528013	0.535189	5.29286	0.217522
ENSG00000099991	Foreground	1.20127	47.2595	6.21858e-12	0.000362535	0.280055	0.0265956	0.565908	1.80656	0.154038	7.35958e-05	0.280055	0.0128166	0.565908	2.03493	0.154038
ENSG00000099992	Foreground	31.6977	41.2947	1.30923e-10	3.30591e-06	0.379825	0.000508841	0.486869	1.04503	0.133305	1.88048e-174	0.379825	4.03925e-105	0.486869	4.03959	0.133305
ENSG00000099994	Foreground	2.34306	142.483	0	0.000458314	0.29724	0.0550637	0.599091	2.42246	0.103669	1.50284e-08	0.29724	0.00112144	0.599091	7.94945	0.103669
ENSG00000099995	Foreground	1.5348	13.614	0.0002245	0.000123061	0.529199	0.0140523	0.4506	6.88762	0.0202012	9.97958e-07	0.529199	0.00143602	0.4506	19.3317	0.0202012
ENSG00000099998	Foreground	3.69799	125.434	0	0	0.257413	0.0178228	0.551837	1.61142	0.19075	0	0.257413	3.40508e-07	0.551837	5.83788	0.19075
ENSG00000099999	Foreground	0.0372371	4.77572	0.0288638	0	0.426903	0.053805	0.434248	1	0.138849	0	0.426903	0.896891	0.434248	1	0.138849
ENSG00000100003	Foreground	1.24639	12.0238	0.00052526	0	0.341954	0.0945695	0.639189	10.6666	0.0188569	0	0.341954	0.0528915	0.639189	19.1128	0.0188569
ENSG00000100014	Foreground	3.91635e-13	85.0123	0	0	0.405717	0.0488819	0.556367	4.10176	0.0379166	0	0.405717	1	0.556367	1	0.0379166
ENSG00000100023	Foreground	2.64496	182.86	0	4.4173e-05	0.49423	0.0730058	0.484077	7.81078	0.0216935	3.03113e-12	0.49423	0.000985425	0.484077	229.69	0.0216935
ENSG00000100024	Foreground	1	0	1	0.000850705	0.482233	0.0651492	0.438229	2.96049	0.0795379	0.000850705	0.482233	0.0651492	0.438229	2.96049	0.0795379
ENSG00000100027	Foreground	5.1376	21.1465	4.25467e-06	0.00158386	0.954295	0.205667	0.0416031	2.88513	0.00410155	4.10459e-15	0.954295	0.000296018	0.0416031	231.282	0.00410155
ENSG00000100028	Foreground	0.929583	0.0150727	0.902289	7.39189e-06	0.570691	0.000688182	0.42496	1649.53	0.00434865	1.69857e-05	0.570691	0.00114917	0.42496	979.045	0.00434865
ENSG00000100029	Foreground	1.42179	8.10418	0.00441634	2.05684e-05	0.597806	0.0747008	0.351071	2.0099	0.0511224	2.16945e-07	0.597806	0.0250094	0.351071	2.69805	0.0511224
ENSG00000100030	Foreground	1.62183e-13	84.7516	0	0	0.74063	0.0126631	0.258227	40.7753	0.00114311	0	0.74063	1	0.258227	1	0.00114311
ENSG00000100033	Foreground	3.15951	293.651	0	0.000861551	0.48323	0.0854642	0.374583	1.81547	0.142186	2.07492e-10	0.48323	0.000421664	0.374583	6.5808	0.142186
ENSG00000100034	Foreground	18.2569	200.085	0	6.0711e-05	0.337637	0.0228273	0.45691	1.11048	0.205453	1.03593e-77	0.337637	1.07246e-30	0.45691	6.77464	0.205453
ENSG00000100036	Foreground	2.59932e-14	781.616	0	0	0.345063	0.000279004	0.466211	1	0.188726	0	0.345063	1	0.466211	1	0.188726
ENSG00000100038	Foreground	13.8961	462.576	0	8.80341e-06	0.242966	0.000692561	0.649453	1.12797	0.107581	5.62527e-71	0.242966	1.24322e-44	0.649453	5.32996	0.107581
ENSG00000100055	Foreground	11.6898	222.205	0	0.00293176	0.858528	0.116493	0.0858638	1.5076	0.0556087	2.46138e-30	0.858528	1.21676e-11	0.0858638	121.38	0.0556087
ENSG00000100056	Foreground	2.90944	206.662	0	0.000830244	0.504058	0.0678553	0.40358	1.93319	0.0923612	1.088e-09	0.504058	0.000398629	0.40358	6.80611	0.0923612
ENSG00000100060	Foreground	10.0521	5.50213	0.0189933	0.00618426	0.215467	0.00907312	0.600885	1.02556	0.183648	6.27904e-23	0.215467	2.95969e-21	0.600885	1.28884	0.183648
ENSG00000100065	Foreground	1	-0.0117301	1	0.00137587	0.311347	0.0314403	0.565197	1.63347	0.123457	0.00137587	0.311347	0.0314403	0.565197	1.63347	0.123457
ENSG00000100075	Foreground	4.89922e-13	40.3375	2.13674e-10	0	0.673873	0.0202606	0.269095	1.63795	0.0570323	0	0.673873	1	0.269095	1	0.0570323
ENSG00000100077	Foreground	1.34627	15.3091	9.1278e-05	6.28404e-05	0.433553	0.0756109	0.559843	16.9559	0.00660453	2.20432e-06	0.433553	0.0309219	0.559843	45.1861	0.00660453
ENSG00000100078	Foreground	2.27213	29.0783	6.95112e-08	0	0.682455	1	0.275015	4.50509	0.0425305	0	0.682455	1	0.275015	30.5701	0.0425305
ENSG00000100079	Foreground	1.04584	0.0354895	0.850574	0	0.710011	1	0.231705	5.86882	0.0582833	0	0.710011	1	0.231705	6.36475	0.0582833
ENSG00000100083	Foreground	15.2393	588.489	0	0	0.471491	0.00554218	0.380045	1.23312	0.148464	0	0.471491	4.12412e-35	0.380045	24.3696	0.148464
ENSG00000100084	Foreground	10.0039	441.172	0	0	0.345984	0.000647489	0.458587	1.19014	0.195429	1.25874e-32	0.458587	0	0.345984	5.70504	0.195429
ENSG00000100092	Foreground	2.50487	163.379	0	0.000656038	0.363576	0.0542517	0.558069	4.15761	0.0783553	1.06368e-08	0.363576	0.000675874	0.558069	35.4915	0.0783553
ENSG00000100095	Foreground	2.07698	53.6983	2.33813e-13	0	0.320552	0.0328487	0.627386	2.71484	0.0520628	0	0.320552	0.000829552	0.627386	7.95933	0.0520628
ENSG00000100097	Foreground	5.79213e-11	13.6161	0.000224249	0	0.560702	0.194353	0.357789	2.13734	0.0815088	0	0.560702	1	0.357789	1	0.0815088
ENSG00000100099	Foreground	0.460374	45.373	1.62862e-11	0.000543239	0.283541	0.0492072	0.506643	1.55768	0.209816	0.0313961	0.283541	0.249945	0.506643	1.22634	0.209816
ENSG00000100100	Foreground	5.25542	160.019	0	0	0.259643	0	0.50971	1.57781	0.230647	0	0.259643	0	0.50971	10.9867	0.230647
ENSG00000100104	Foreground	1.66171	40.523	1.94319e-10	0.000139643	0.362649	0.252649	0.598698	5.2664	0.038653	3.92768e-07	0.362649	0.101661	0.598698	15.8106	0.038653
ENSG00000100105	Foreground	1.25557e-14	660.378	0	0	0.434344	0.00899188	0.494068	1.81077	0.0715875	0	0.434344	1	0.494068	1	0.0715875
ENSG00000100109	Foreground	5.95108	361.299	0	0	0.437714	0.0127742	0.506612	1.62347	0.0556736	0	0.437714	5.37828e-12	0.506612	17.8803	0.0556736
ENSG00000100116	Foreground	2.09574	0.646194	0.421477	0	0.351746	0.0120409	0.433735	1.13437	0.214518	0	0.351746	9.49631e-05	0.433735	1.30241	0.214518
ENSG00000100124	Foreground	2.45988	114.021	0	0	0.329459	0.0358256	0.491525	1.71591	0.179016	0	0.329459	0.00027764	0.491525	3.77426	0.179016
ENSG00000100129	Foreground	2.10152e-14	765.531	0	0	0.57029	0.00554033	0.407924	1.94196	0.0217858	0	0.57029	1	0.407924	1	0.0217858
ENSG00000100138	Foreground	0.895264	0.115084	0.734428	0	0.705632	0.00760935	0.293115	35.9257	0.00125211	0	0.705632	0.0126837	0.293115	24.6887	0.00125211
ENSG00000100139	Foreground	1.79651	80.0796	0	1.00857e-05	0.335965	0.0634063	0.574913	3.5821	0.089122	1.05715e-09	0.335965	0.00704734	0.574913	9.89715	0.089122
ENSG00000100142	Foreground	6.98356	9.76702	0.0017767	4.02461e-05	0.408373	0.00113344	0.539242	2.78859	0.0523848	2.0198e-31	0.408373	2.68661e-21	0.539242	1289.37	0.0523848
ENSG00000100146	Foreground	1.0752	5.65432	0.0174124	0	0.414933	0.0018598	0.503939	1.68521	0.0811278	0	0.414933	0.00115912	0.503939	1.75267	0.0811278
ENSG00000100147	Foreground	26.5787	226.112	0	0	0.249814	0.00488967	0.618305	1.13519	0.131881	3.83822e-62	0.618305	0	0.249814	29.0803	0.131881
ENSG00000100151	Foreground	9.46824	301.376	0	5.88732e-05	0.575154	0.017662	0.390051	1.78804	0.0347946	8.88283e-41	0.575154	2.52673e-17	0.390051	245.228	0.0347946
ENSG00000100162	Foreground	0.363424	1.8577	0.17289	0	0.717585	0.474507	0.16817	1.94115	0.114245	0	0.717585	0.762673	0.16817	1.27259	0.114245
ENSG00000100167	Foreground	2.21895	14.124	0.000171149	3.37839e-06	0.848859	0.125305	0.129686	2.53491	0.0214554	7.2354e-13	0.848859	0.00996407	0.129686	7.87727	0.0214554
ENSG00000100170	Foreground	2.6383	161.728	0	0.017141	0.808003	0.0311953	0.120665	2.82175	0.0713315	2.19206e-05	0.808003	0.000106402	0.120665	15.4385	0.0713315
ENSG00000100196	Foreground	3.73324	87.588	0	0.00116937	0.240317	0.00223827	0.715498	3.3942	0.0441852	1.13232e-11	0.240317	1.27817e-10	0.715498	95.8011	0.0441852
ENSG00000100209	Foreground	1.81305	59.7272	1.08802e-14	0.0495572	0.829228	1	0.102186	9.53128	0.0685853	0.00430685	0.829228	1	0.102186	59.601	0.0685853
ENSG00000100211	Foreground	0.96382	0.00396234	0.949809	0	0.522395	0.0492409	0.434476	2.62829	0.0431289	0	0.522395	0.0549082	0.434476	2.53799	0.0431289
ENSG00000100216	Foreground	1.72729	12.8503	0.000337426	0	0.382223	0.05556	0.588464	5.83848	0.0293128	0	0.382223	0.00678945	0.588464	21.0681	0.0293128
ENSG00000100219	Foreground	1.70097	43.1782	4.99734e-11	1.34905e-05	0.378696	0.0870383	0.555694	5.20088	0.0656101	5.20409e-09	0.378696	0.0157211	0.555694	16.5204	0.0656101
ENSG00000100220	Foreground	0.633062	10.2517	0.00136556	5.51982e-06	0.549024	0.000918105	0.401031	1.87948	0.0499447	0.000469152	0.549024	0.0119488	0.401031	1.49102	0.0499447
ENSG00000100221	Foreground	0.995565	0.000432012	0.983417	5.11131e-07	0.470399	0.0357289	0.447651	1.67826	0.0819503	5.45052e-07	0.470399	0.0362608	0.447651	1.67441	0.0819503
ENSG00000100225	Foreground	1.96558	154.499	0	0.000345488	0.319401	0.0696922	0.542503	3.61779	0.138096	1.57036e-07	0.319401	0.0053233	0.542503	12.5218	0.138096
ENSG00000100226	Foreground	5.06083e-14	864.458	0	0	0.50615	0.015481	0.452251	2.78583	0.0415991	0	0.50615	1	0.452251	1	0.0415991
ENSG00000100227	Foreground	5.08139	57.1221	4.09672e-14	2.11162e-13	0.216943	0.00150087	0.598891	1.21738	0.184166	3.90341e-65	0.216943	4.48644e-15	0.598891	2.71698	0.184166
ENSG00000100228	Foreground	3.45251	36.3928	1.61294e-09	0.000322553	0.217206	0.00535264	0.662651	1.79327	0.120144	8.82929e-13	0.217206	1.43837e-08	0.662651	7.51121	0.120144
ENSG00000100234	Foreground	6.93103e-13	4.52636	0.0333765	0	0.218556	0	0.616738	1.19559	0.164706	0	0.218556	0	0.616738	1	0.164706
ENSG00000100239	Foreground	1.002	0.000835476	0.976941	0.00551879	0.770541	0.866443	0.226798	147.734	0.0026609	0.00546164	0.770541	0.866194	0.226798	149.219	0.0026609
ENSG00000100241	Foreground	3.83851	260.148	0	7.9547e-06	0.408342	0.000681469	0.545127	2.57361	0.0465312	2.6669e-20	0.408342	7.00099e-13	0.545127	37.6593	0.0465312
ENSG00000100242	Foreground	3.10679	93.7533	0	0.000901786	0.494626	0.104035	0.416244	1.52649	0.0891303	3.46849e-10	0.494626	0.000884264	0.416244	3.72137	0.0891303
ENSG00000100243	Foreground	4.58607	163.181	0	0.0110983	0.780897	0.0111907	0.16926	2.90942	0.0498429	1.08495e-09	0.780897	1.12702e-09	0.16926	133.983	0.0498429
ENSG00000100246	Foreground	0.116857	27.6824	1.42959e-07	0	0.530883	0.00372511	0.351799	1.19985	0.117317	0	0.530883	0.520201	0.351799	1.02152	0.117317
ENSG00000100253	Foreground	1.15678	4.81824	0.0281601	8.57331e-05	0.465694	0.0849386	0.506828	5.50395	0.0274779	1.97491e-05	0.465694	0.0577046	0.506828	7.19113	0.0274779
ENSG00000100258	Foreground	50	312.528	0	0.00280962	0.762037	0.563482	0.0642888	1.02904	0.173674	2.70634e-128	0.762037	3.49958e-13	0.0642888	4.18409	0.173674
ENSG00000100263	Foreground	0.315815	61.4884	4.44089e-15	1.98861e-05	0.378704	0.325483	0.6154	8.9415	0.00589553	0.0327499	0.378704	0.701534	0.6154	1.99742	0.00589553
ENSG00000100266	Foreground	2.68749	79.026	0	9.72237e-05	0.694673	0.00716767	0.239348	2.08727	0.0659792	1.64886e-11	0.694673	1.72327e-06	0.239348	7.22541	0.0659792
ENSG00000100271	Foreground	2.49735e-14	91.8907	0	0	0.446227	0.0031557	0.507183	1.28893	0.0465898	0	0.446227	1	0.507183	1	0.0465898
ENSG00000100276	Foreground	1.36151e-13	53.0972	3.17413e-13	0	0.566834	0.0473953	0.419436	2.55639	0.0137292	0	0.566834	1	0.419436	1	0.0137292
ENSG00000100280	Foreground	1.15312	5.46036	0.0194526	1.34226e-05	0.687504	0.0524966	0.307208	17.145	0.00528796	2.40898e-06	0.687504	0.0334321	0.307208	26.4913	0.00528796
ENSG00000100281	Foreground	3.81937	206.206	0	0	0.40463	0.00143993	0.437117	1.76307	0.158253	0	0.40463	1.40169e-11	0.437117	8.7215	0.158253
ENSG00000100284	Foreground	1.25937	3.85333	0.0496474	0	0.124523	0.0295659	0.805162	2.62475	0.0703149	0	0.124523	0.011862	0.805162	3.37122	0.0703149
ENSG00000100285	Foreground	3.23532e-13	23.4615	1.27437e-06	0	0.593083	0.607529	0.403494	89.4601	0.00342362	0	0.593083	1	0.403494	1	0.00342362
ENSG00000100288	Foreground	5.98391	385.929	0	0.00170223	0.47309	0.0413948	0.394907	1.74657	0.132003	2.69572e-17	0.47309	5.29581e-09	0.394907	28.1334	0.132003
ENSG00000100290	Foreground	0.740437	0.436995	0.508577	0.0125924	0.435456	0.0126333	0.247074	1.12949	0.31747	0.0391967	0.435456	0.0392911	0.247074	1.09435	0.31747
ENSG00000100292	Foreground	0.952727	0.00199288	0.964393	0.000764829	0.764292	0.643969	0.229701	13.1283	0.00600666	0.00107371	0.764292	0.657507	0.229701	11.6238	0.00600666
ENSG00000100294	Foreground	2.52351	104.788	0	9.08318e-06	0.36064	0.0503429	0.480713	1.84657	0.158647	1.89257e-13	0.36064	0.00053006	0.480713	4.70089	0.158647
ENSG00000100296	Foreground	2.61883	129.864	0	5.65368e-05	0.534113	0.0360203	0.436802	2.58697	0.0290853	7.51737e-12	0.534113	0.000165897	0.436802	12.0512	0.0290853
ENSG00000100297	Foreground	1.17427	27.4171	1.63977e-07	0.000474731	0.461464	0.0247402	0.480665	2.53985	0.0578706	0.000125094	0.461464	0.0129841	0.480665	2.98783	0.0578706
ENSG00000100299	Foreground	3.09147	237.968	0	0.000754661	0.434649	0.0327029	0.46336	2.06829	0.101991	2.22672e-10	0.434649	2.55793e-05	0.46336	9.45597	0.101991
ENSG00000100300	Foreground	3.13113	25.9925	3.42741e-07	0.000205263	0.538083	0.10721	0.378035	1.7164	0.0838818	2.84037e-12	0.538083	0.000919494	0.378035	5.4278	0.0838818
ENSG00000100302	Foreground	0.0321028	19.2442	1.15022e-05	0	0.753405	0.0212557	0.228417	1	0.0181787	0	0.753405	0.883705	0.228417	1	0.0181787
ENSG00000100304	Foreground	4.4596	130.962	0	0.00114399	0.540235	0.0453934	0.365415	1.44246	0.0943499	7.6164e-14	0.540235	1.02501e-06	0.365415	5.12323	0.0943499
ENSG00000100307	Foreground	7.36691	112.842	0	0	0.646175	1	0.224612	1.83224	0.129213	0	0.646175	1	0.224612	86.5711	0.129213
ENSG00000100311	Foreground	2.64992	70.9169	0	0.000902296	0.356324	0.0573939	0.544447	1.95278	0.0992292	8.54923e-09	0.356324	0.000514158	0.544447	5.89129	0.0992292
ENSG00000100314	Foreground	0.470834	2.34853	0.125401	0.000151041	0.752041	0.0136697	0.202912	1	0.0450476	0.015885	0.752041	0.132511	0.202912	1	0.0450476
ENSG00000100316	Foreground	2.1881	16.1824	5.75268e-05	0	0.966917	1	0.0288824	13.9073	0.00420036	0	0.966917	1	0.0288824	317.341	0.00420036
ENSG00000100319	Foreground	6.90655	35.2295	2.93047e-09	0	0.118717	0	0.714637	1.18883	0.166646	0	0.118717	0	0.714637	3.30229	0.166646
ENSG00000100320	Foreground	1.14707	13.4261	0.000248149	0.000344546	0.475434	0.0852134	0.505971	513.242	0.0185953	0.000106656	0.475434	0.0593225	0.505971	1285.06	0.0185953
ENSG00000100321	Foreground	3.00429e-11	125.749	0	0	0.613126	0.0400789	0.359973	1	0.0269013	0	0.613126	1	0.359973	1	0.0269013
ENSG00000100324	Foreground	1.01525e-13	402.281	0	0	0.402126	0.0130063	0.56657	1.69386	0.0313035	0	0.402126	1	0.56657	1	0.0313035
ENSG00000100325	Foreground	1.88224	21.4623	3.60859e-06	8.67548e-05	0.395404	0.0221203	0.51182	2.89381	0.0927761	2.264e-08	0.395404	0.000766468	0.51182	7.38923	0.0927761
ENSG00000100330	Foreground	5.88585	375.976	0	0.000199683	0.206918	0.0124727	0.608416	1.34294	0.184666	1.67642e-22	0.206918	6.21028e-12	0.608416	5.67177	0.184666
ENSG00000100335	Foreground	0.960194	0.0398372	0.841799	0	0.497798	0.0138617	0.353416	1.17146	0.148786	0	0.497798	0.0164356	0.353416	1.1641	0.148786
ENSG00000100344	Foreground	3.82976	129.689	0	0.00720075	0.594705	0.00765013	0.191547	1.72065	0.213748	6.22687e-09	0.594705	7.85161e-09	0.191547	7.99178	0.213748
ENSG00000100345	Foreground	0.864342	35.8358	2.14668e-09	1.03693e-05	0.16554	0.0248333	0.817115	8.47777	0.0173454	4.91929e-05	0.16554	0.0409979	0.817115	6.34384	0.0173454
ENSG00000100347	Foreground	0.860507	4.92685	0.0264425	0.000182194	0.721565	0.131395	0.275026	672.513	0.00340898	0.00060557	0.721565	0.174394	0.275026	271.179	0.00340898
ENSG00000100348	Foreground	2.90677	16.5887	4.64274e-05	0.025015	0.665914	0.0333565	0.172295	1.51315	0.161791	2.20767e-05	0.665914	5.09596e-05	0.172295	3.33333	0.161791
ENSG00000100350	Foreground	0.582814	34.2259	4.90723e-09	0.00011506	0.290051	0.0127767	0.499232	1	0.210717	0.00506115	0.290051	0.0787759	0.499232	1	0.210717
ENSG00000100351	Foreground	0.697807	3.29209	0.0696143	0	0.308476	0.00441945	0.422247	2.04574	0.269277	0	0.308476	0.0227469	0.422247	1.64784	0.269277
ENSG00000100353	Foreground	0.970027	0.197081	0.657088	1.99696e-05	0.597787	0.0228258	0.395062	75.3558	0.00715008	2.76206e-05	0.597787	0.025564	0.395062	66.1993	0.00715008
ENSG00000100354	Foreground	6.20898	282.32	0	0	0.472658	1	0.331113	2.41129	0.196228	0	0.472658	1	0.331113	236.254	0.196228
ENSG00000100359	Foreground	1.9811	0.730629	0.392679	0.000555154	0.504622	0.0447753	0.480876	7.3608	0.0145021	3.55099e-07	0.504622	0.00212602	0.480876	52.1757	0.0145021
ENSG00000100360	Foreground	2.52927	22.3755	2.24219e-06	0	0.68099	1	0.312246	12.4536	0.00676412	0	0.68099	1	0.312246	589.24	0.00676412
ENSG00000100364	Foreground	22.6699	144.204	0	0.000285001	0.383373	0.0163111	0.543245	1.08496	0.0733814	4.28199e-81	0.383373	2.9999e-41	0.543245	6.35051	0.0733814
ENSG00000100365	Foreground	4.47243	86.4112	0	1.97947e-05	0.377971	0.0230717	0.445851	1.38572	0.176178	9.20787e-22	0.377971	4.77524e-08	0.445851	4.3017	0.176178
ENSG00000100368	Foreground	1.01903	0.172629	0.677786	0.000724231	0.394422	0.0723945	0.306068	1.62239	0.29951	0.000631145	0.394422	0.0688666	0.306068	1.6374	0.29951
ENSG00000100372	Foreground	2.25882	145.65	0	0	0.14967	0.0221682	0.776047	4.69994	0.0742837	0	0.14967	0.000183358	0.776047	32.9714	0.0742837
ENSG00000100373	Foreground	45.5263	123.938	0	4.73929e-05	0.366284	0.0208932	0.472361	1.05945	0.161355	1.35305e-197	0.366284	3.28148e-77	0.472361	13.8614	0.161355
ENSG00000100376	Foreground	0.98947	0.0307242	0.860857	0.0002438	0.461132	0.109323	0.53649	621.954	0.00237745	0.000266121	0.461132	0.111901	0.53649	581.218	0.00237745
ENSG00000100379	Foreground	7.82947	3.85483	0.0496029	0	0.240206	0.0121092	0.674892	1	0.0849024	0	0.240206	9.81293e-16	0.674892	1	0.0849024
ENSG00000100380	Foreground	1.71681	57.9407	2.69784e-14	0	0.0851729	0.0578982	0.844917	5.34242	0.0699102	0	0.0851729	0.00751147	0.844917	17.7579	0.0699102
ENSG00000100385	Foreground	1.62883	20.0442	7.56728e-06	0.000102499	0.335179	0.0891189	0.549107	2.61962	0.115714	3.17794e-07	0.335179	0.0194842	0.549107	4.79996	0.115714
ENSG00000100387	Foreground	2.30498	7.05742	0.00789375	4.48744e-07	0.543125	0.00247016	0.373945	2.04171	0.0829299	2.33325e-15	0.543125	9.77852e-07	0.373945	5.18239	0.0829299
ENSG00000100393	Foreground	4.23605	517.012	0	0.000350116	0.225322	0.0114388	0.540906	1.44795	0.233772	2.29666e-15	0.225322	5.95921e-09	0.540906	4.79688	0.233772
ENSG00000100395	Foreground	2.60927	609.999	0	2.2716e-05	0.435553	0.0468501	0.499238	2.95395	0.0652081	7.64598e-13	0.435553	0.000340041	0.499238	16.8814	0.0652081
ENSG00000100401	Foreground	9.69125	254.131	0	8.14741e-05	0.431574	0.00554915	0.376786	1.16303	0.19164	2.35857e-40	0.431574	1.37634e-22	0.376786	4.32185	0.19164
ENSG00000100403	Foreground	6.00247e-12	241.513	0	0	0.633621	0.0442047	0.343195	2.71518	0.0231837	0	0.633621	1	0.343195	1	0.0231837
ENSG00000100410	Foreground	3.6011e-14	40.2661	2.21617e-10	0	0.753072	2.57373e-14	0.205166	2.0708	0.0417622	0	0.753072	1	0.205166	1	0.0417622
ENSG00000100412	Foreground	4.47248	168.982	0	0	0.071932	0.0129853	0.907535	5.03494	0.0205333	0	0.071932	3.65133e-09	0.907535	1379.3	0.0205333
ENSG00000100413	Foreground	0.961569	0.0519401	0.819721	1.02333e-06	0.626863	0.0313805	0.360191	8.88527	0.0129458	1.73868e-06	0.626863	0.0358456	0.360191	8.16981	0.0129458
ENSG00000100416	Foreground	12.8249	150.328	0	1.14954e-05	0.418512	0.01107	0.431915	1.13313	0.149573	4.48604e-64	0.418512	8.25026e-26	0.431915	4.96756	0.149573
ENSG00000100417	Foreground	3.33441	26.4977	2.63857e-07	6.85069e-06	0.690177	0.011979	0.258831	1.63621	0.0509918	6.02829e-18	0.690177	3.91432e-07	0.258831	5.16445	0.0509918
ENSG00000100418	Foreground	2.32086	25.5227	4.37212e-07	0.00532507	0.881887	0.00550141	0.0337427	7.40423	0.0843702	5.28585e-06	0.881887	5.70101e-06	0.0337427	104.218	0.0843702
ENSG00000100422	Foreground	2.39405	46.6449	8.50864e-12	7.74974e-06	0.326872	0.044471	0.545562	1.63173	0.127567	5.81685e-13	0.326872	0.000579998	0.545562	3.22915	0.127567
ENSG00000100425	Foreground	0.300589	49.7217	1.7718e-12	0	0.234725	0.000547653	0.653161	1.57942	0.112114	0	0.234725	0.104624	0.653161	1.14727	0.112114
ENSG00000100426	Foreground	1.22557	25.852	3.68628e-07	0.001505	0.311967	0.03736	0.613811	2.41809	0.074222	0.000347441	0.311967	0.0177987	0.613811	2.95102	0.074222
ENSG00000100427	Foreground	13.8087	196.628	0	5.46216e-05	0.403202	0.0171309	0.487603	1.15069	0.109195	1.37617e-59	0.403202	4.08165e-25	0.487603	6.94618	0.109195
ENSG00000100429	Foreground	20.8129	155.998	0	0	0.649577	0.945288	0.237363	1.13876	0.11306	0	0.649577	0.310041	0.237363	14.946	0.11306
ENSG00000100433	Foreground	46.9776	121.191	0	0.00631587	0.67681	0.884211	0.29741	1.04373	0.0257801	4.67369e-104	0.67681	0.00308543	0.29741	7.46945	0.0257801
ENSG00000100439	Foreground	6.45478	284.05	0	0.00293636	0.136538	0.00318261	0.819823	2.35549	0.0436382	4.52132e-17	0.136538	7.60353e-17	0.819823	252.173	0.0436382
ENSG00000100441	Foreground	1.80412	50.63	1.11533e-12	1.85939e-05	0.503856	0.237422	0.453519	3.11227	0.0426249	2.92005e-09	0.503856	0.0747081	0.453519	7.75476	0.0426249
ENSG00000100442	Foreground	2.27606	47.2301	6.31228e-12	0.00541682	0.0835689	0.00752916	0.845312	4.17075	0.0711187	6.9482e-06	0.0835689	1.47012e-05	0.845312	25.8013	0.0711187
ENSG00000100445	Foreground	1.27716	4.65402	0.0309809	0.00326341	0.407699	0.0906434	0.427888	2.39127	0.164413	0.000667658	0.407699	0.046596	0.427888	3.04488	0.164413
ENSG00000100453	Foreground	0.00295979	4.61544	0.0316854	0	0.657031	0.857099	0.304203	10.8447	0.0387658	0	0.657031	0.999544	0.304203	1.00708	0.0387658
ENSG00000100461	Foreground	1.82655	20.2202	6.90187e-06	0	0.389443	0.00277239	0.516287	3.1248	0.0942702	0	0.389443	2.13424e-05	0.516287	8.01343	0.0942702
ENSG00000100462	Foreground	1.16582	27.5203	1.55451e-07	0.000380305	0.463176	0.0248986	0.515661	8.01975	0.0211626	0.000103053	0.463176	0.0134969	0.515661	11.3262	0.0211626
ENSG00000100473	Foreground	50	14.9204	0.000112147	0	0.316985	0	0.542144	1.01952	0.140871	0	0.316985	0	0.542144	2.62909	0.140871
ENSG00000100478	Foreground	0.713302	4.9521	0.0260589	0.00112276	0.659022	0.264726	0.335941	3496.91	0.00503785	0.00786983	0.659022	0.387507	0.335941	337.067	0.00503785
ENSG00000100479	Foreground	1.49641	27.4638	1.60059e-07	0.0104208	0.785522	1	0.132388	5.82362	0.0820895	0.00108136	0.785522	1	0.132388	13.965	0.0820895
ENSG00000100483	Foreground	5.16963e-14	51.7916	6.17173e-13	0	0.50373	0.112134	0.242485	1	0.253786	0	0.50373	1	0.242485	1	0.253786
ENSG00000100485	Foreground	1.14723	2.28636	0.130516	0.00122062	0.442266	0.0715646	0.513986	14.9222	0.0437478	0.000454624	0.442266	0.0485378	0.513986	22.2153	0.0437478
ENSG00000100490	Foreground	1.61282	22.195	2.46313e-06	0	0.0769373	0.0417966	0.878269	4.60184	0.044794	0	0.0769373	0.00597231	0.878269	11.7271	0.044794
ENSG00000100503	Foreground	0.729171	25.2088	5.14456e-07	0.00372251	0.514631	1	0.46428	25.2402	0.0210896	0.0169326	0.514631	1	0.46428	10.5285	0.0210896
ENSG00000100504	Foreground	1.17312	8.46054	0.00362934	0	0.241682	0.0349411	0.739069	6.3126	0.0192488	0	0.241682	0.0195508	0.739069	8.68435	0.0192488
ENSG00000100505	Foreground	0.652196	13.2934	0.000266345	9.97429e-07	0.372438	0.00465073	0.449129	1.12284	0.178433	0.000121925	0.372438	0.0301138	0.449129	1.0785	0.178433
ENSG00000100519	Foreground	1.31218	10.6113	0.00112396	0	0.0986504	0.0177457	0.861807	7.43905	0.0395424	0	0.0986504	0.00504079	0.861807	13.9183	0.0395424
ENSG00000100522	Foreground	1.75848e-11	86.2197	0	0	0.353843	0.00480744	0.507461	3.45452	0.138696	0	0.353843	1	0.507461	1	0.138696
ENSG00000100523	Foreground	2.59818	590.361	0	2.99071e-06	0.281278	0.045261	0.575614	3.9613	0.143108	4.43658e-15	0.281278	0.000321607	0.575614	35.7512	0.143108
ENSG00000100526	Foreground	1.57906	21.284	3.96032e-06	0.00117147	0.276834	0.100526	0.642822	4.97319	0.0803445	2.35149e-05	0.276834	0.0265786	0.642822	12.5901	0.0803445
ENSG00000100528	Foreground	2.50083e-13	21.0483	4.47859e-06	0	0.128551	0	0.829831	7.00836	0.0416182	0	0.128551	0	0.829831	1	0.0416182
ENSG00000100532	Foreground	1.55288	20.8889	4.86715e-06	0.00114836	0.500619	0.0937293	0.408523	3.01307	0.090858	2.72051e-05	0.500619	0.0253189	0.408523	5.54427	0.090858
ENSG00000100554	Foreground	2.37888	53.5551	2.51466e-13	0.0130431	0.956727	0.0254452	0.0242304	14.3067	0.0190423	3.28637e-05	0.956727	0.000161113	0.0242304	560.901	0.0190423
ENSG00000100557	Foreground	1.36393	13.4249	0.0002483	0.000199448	0.344562	0.169058	0.448152	5.04519	0.207286	8.9792e-06	0.344562	0.0885312	0.448152	9.09231	0.207286
ENSG00000100558	Foreground	3.71486	87.4348	0	5.68806e-05	0.45696	0.0538489	0.426982	1.69143	0.116058	1.69934e-16	0.45696	1.93419e-05	0.426982	7.04586	0.116058
ENSG00000100564	Foreground	3.61944	98.0539	0	9.60546e-05	0.459284	0.00750321	0.321966	1.80282	0.21875	2.87719e-15	0.459284	2.03979e-08	0.321966	8.44125	0.21875
ENSG00000100567	Foreground	1.81098	16.5989	4.61771e-05	0	0.0901615	0.0140411	0.849101	2.54584	0.0607375	0	0.0901615	0.000441546	0.849101	5.43191	0.0607375
ENSG00000100568	Foreground	2.20983	76.7975	0	0.0295796	0.824396	0.0397196	0.109951	4.29937	0.0656527	0.000417983	0.824396	0.000801757	0.109951	25.1024	0.0656527
ENSG00000100577	Foreground	1.49133	14.1259	0.000170976	0.00536826	0.286164	0.0429079	0.601048	2.94265	0.112788	0.000411552	0.286164	0.0091339	0.601048	5.00088	0.112788
ENSG00000100578	Foreground	1.07962	5.24785	0.0219739	0.000961638	0.53795	0.703318	0.399834	15.4993	0.062216	0.000553099	0.53795	0.683883	0.399834	19.279	0.062216
ENSG00000100580	Foreground	43.8976	151.504	0	0	0.202627	0	0.613769	1.03987	0.183604	0	0.202627	0	0.613769	5.56388	0.183604
ENSG00000100591	Foreground	1.66011	7.04847	0.00793329	0.0016231	0.699959	0.121174	0.207267	1.98177	0.0927741	2.33807e-05	0.699959	0.0300853	0.207267	3.11273	0.0927741
ENSG00000100592	Foreground	1.37738	16.7845	4.18741e-05	1.04752e-05	0.513288	0.0690239	0.474328	16.2399	0.0123834	1.38321e-07	0.513288	0.025169	0.474328	46.4975	0.0123834
ENSG00000100596	Foreground	1.31306	13.9101	0.000191765	0.000230544	0.374522	0.0530293	0.589563	4.81617	0.0359153	1.67524e-05	0.374522	0.0211453	0.589563	7.87822	0.0359153
ENSG00000100599	Foreground	7.68128e-13	55.3274	1.02029e-13	0	0.633406	0.534947	0.366594	1.00117	8.14003e-17	0	0.633406	1	0.366594	1	8.14003e-17
ENSG00000100600	Foreground	1.79956	22.1179	2.56402e-06	1.92913e-05	0.252142	0.0380484	0.648382	1.93955	0.0994754	3.27882e-09	0.252142	0.00278759	0.648382	3.2941	0.0994754
ENSG00000100601	Foreground	1.92694	51.33	7.80709e-13	0	0.227823	0.0231851	0.536332	1.91927	0.235846	0	0.227823	0.000707698	0.536332	3.51226	0.235846
ENSG00000100603	Foreground	6.29908	609.641	0	0	0.155217	0	0.759816	2.0641	0.0849676	0	0.155217	0	0.759816	96.0534	0.0849676
ENSG00000100612	Foreground	1.72328	53.535	2.54019e-13	2.2224e-12	0.103708	0.079694	0.798381	3.8952	0.0979103	8.28616e-21	0.103708	0.0127895	0.798381	10.4147	0.0979103
ENSG00000100614	Foreground	2.01657	28.1498	1.12279e-07	0.0092041	0.0700475	0.0121443	0.882941	3.66385	0.0470115	7.83836e-05	0.0700475	0.000137088	0.882941	13.7157	0.0470115
ENSG00000100625	Foreground	6.07343	201.504	0	0.000528139	0.257409	0.0163623	0.34504	1.80594	0.397551	1.24693e-20	0.257409	1.41874e-11	0.34504	36.2304	0.397551
ENSG00000100626	Foreground	4.0289	407.321	0	0.0152322	0.894715	0.34866	0.0438442	3.42427	0.0614407	4.7701e-08	0.894715	0.0143346	0.0438442	142.469	0.0614407
ENSG00000100632	Foreground	2.48779	1.18514	0.276313	0	0.136065	0	0.746158	1.24524	0.117777	0	0.136065	0	0.746158	1.72573	0.117777
ENSG00000100644	Foreground	1.16682	5.17091	0.0229682	0	0.304964	0.0319168	0.544676	3.04836	0.150361	0	0.304964	0.017966	0.544676	3.6713	0.150361
ENSG00000100647	Foreground	1.54918	19.6518	9.29138e-06	0	0.133772	0.0325747	0.73384	2.44492	0.132388	0	0.133772	0.00496795	0.73384	3.99477	0.132388
ENSG00000100650	Foreground	0.805492	1.19197	0.274932	1.20063e-05	0.609779	0.0212534	0.388324	825.627	0.00189709	0.000108769	0.609779	0.0449528	0.388324	223.586	0.00189709
ENSG00000100652	Foreground	1.74692	26.0297	3.36211e-07	0	0.400161	0.085568	0.473474	2.43159	0.126365	0	0.400161	0.0136405	0.473474	4.72195	0.126365
ENSG00000100664	Foreground	4.53823	81.9863	0	0	0.452758	0.0045299	0.484644	1.472	0.0625981	0	0.452758	2.30566e-11	0.484644	5.78093	0.0625981
ENSG00000100665	Foreground	1.12331	1.43484	0.230976	0	0.468834	0.336281	0.474067	5.81562	0.0570994	0	0.468834	0.293996	0.474067	7.22565	0.0570994
ENSG00000100678	Foreground	0.0518322	287.637	0	0	0.325977	0.0020006	0.623561	5.57063	0.050461	0	0.325977	0.724625	0.623561	1.09311	0.050461
ENSG00000100697	Foreground	1.98543	230.454	0	0.000386771	0.237995	0.0180054	0.58364	2.202	0.178365	1.67734e-07	0.237995	0.000343735	0.58364	4.79337	0.178365
ENSG00000100711	Foreground	1.5748	12.0834	0.000508729	7.27839e-06	0.441883	0.0474524	0.429201	2.14275	0.128916	8.10423e-09	0.441883	0.00822936	0.429201	3.3206	0.128916
ENSG00000100714	Foreground	1.70587	118.248	0	0	0.0612585	0.0343846	0.895205	4.80504	0.0435366	0	0.0612585	0.00318582	0.895205	14.5509	0.0435366
ENSG00000100722	Foreground	1.36501	18.0849	2.11272e-05	0.00043346	0.392816	0.0832473	0.445062	2.48472	0.162121	2.56689e-05	0.392816	0.0335967	0.445062	3.46383	0.162121
ENSG00000100726	Foreground	1.70183	34.2405	4.87051e-09	0.00315869	0.275178	0.0542633	0.557713	1.65561	0.167109	5.55363e-05	0.275178	0.00702005	0.557713	2.35846	0.167109
ENSG00000100731	Foreground	1.86403	144.84	0	0	0.605408	1	0.385587	109.431	0.00900491	0	0.605408	1	0.385587	6324.28	0.00900491
ENSG00000100739	Foreground	0.526466	11.5328	0.000683785	0	0.191742	0.0169938	0.579484	1.64159	0.228774	0	0.191742	0.117033	0.579484	1.29816	0.228774
ENSG00000100744	Foreground	1.37233e-09	0.529464	0.466832	0	0.286466	0	0.520516	1.10236	0.193018	0	0.286466	0	0.520516	1	0.193018
ENSG00000100749	Foreground	3.01527	203.269	0	0	0.237353	0.00188907	0.66244	2.80462	0.100207	0	0.237353	6.12554e-09	0.66244	22.411	0.100207
ENSG00000100764	Foreground	2.1672	41.9502	9.36264e-11	0	0.550681	0.0086875	0.431163	3.75141	0.0181561	0	0.550681	3.41326e-05	0.431163	17.5548	0.0181561
ENSG00000100767	Foreground	3.39969	51.7375	6.34381e-13	0.00325302	0.499056	0.799812	0.488785	5.88908	0.0121591	3.48783e-09	0.499056	0.467939	0.488785	414.877	0.0121591
ENSG00000100784	Foreground	0.730481	7.58951	0.0058709	0	0.141434	0	0.741859	2.87845	0.116706	0	0.141434	0	0.741859	2.16475	0.116706
ENSG00000100796	Foreground	2.10539e-14	403.223	0	0	0.496299	0.0299037	0.470018	5.06932	0.0336828	0	0.496299	1	0.470018	1	0.0336828
ENSG00000100802	Foreground	26.3292	185.463	0	2.89852e-05	0.323886	0.0273059	0.47931	1.05578	0.196804	3.3336e-120	0.323886	6.72858e-42	0.47931	4.17526	0.196804
ENSG00000100804	Foreground	5.13741	46.0552	1.14968e-11	0	0.236381	0	0.552355	1.21192	0.211264	0	0.236381	0	0.552355	2.6844	0.211264
ENSG00000100811	Foreground	7.03217	241.826	0	0.000417283	0.36001	0.0162254	0.548013	3.10452	0.0919767	1.71506e-24	0.36001	2.59284e-13	0.548013	2882.64	0.0919767
ENSG00000100813	Foreground	2.15376	277.938	0	0.0315647	0.614458	1	0.357057	17.1121	0.0284847	0.000585658	0.614458	1	0.357057	453.142	0.0284847
ENSG00000100814	Foreground	2.45801	43.1765	5.00172e-11	0	0.360457	0.0538034	0.382356	1.70802	0.257188	0	0.360457	0.00075913	0.382356	3.72796	0.257188
ENSG00000100815	Foreground	3.07922	1090.27	0	0.0418699	0.684062	0.938107	0.266183	6.28046	0.0497548	5.70861e-05	0.684062	0.821408	0.266183	286.545	0.0497548
ENSG00000100823	Foreground	1.78616	15.4402	8.51568e-05	0	0.232986	0.0233796	0.713506	2.46018	0.0535082	0	0.232986	0.00122036	0.713506	4.99261	0.0535082
ENSG00000100842	Foreground	2.36732	123.878	0	0	0.723912	1	0.255965	8.76572	0.0201236	0	0.723912	1	0.255965	170.561	0.0201236
ENSG00000100852	Foreground	1.40342	45.9684	1.20178e-11	0.000151171	0.42432	0.0625333	0.488453	3.85942	0.0872272	4.34713e-06	0.42432	0.0204382	0.488453	6.65479	0.0872272
ENSG00000100865	Foreground	1.93113	33.1102	8.70827e-09	0.00216457	0.475081	0.131381	0.371441	2.76639	0.153478	7.14917e-06	0.475081	0.0198505	0.371441	7.13499	0.153478
ENSG00000100883	Foreground	4.73315	231.715	0	0	0.0726501	0	0.826853	2.18921	0.100497	0	0.0726501	0	0.826853	40.7973	0.100497
ENSG00000100888	Foreground	2.30177	908.47	0	4.80842e-05	0.275817	0.0299868	0.542184	2.41629	0.181999	1.15073e-10	0.275817	0.000312067	0.542184	7.61941	0.181999
ENSG00000100902	Foreground	3.15206	86.1118	0	0	0.365832	0.00315114	0.517526	2.0789	0.116642	0	0.365832	1.30325e-08	0.517526	10.0422	0.116642
ENSG00000100906	Foreground	2.24646	17.7655	2.49877e-05	0.000261743	0.5276	0.0238828	0.372959	1.61261	0.0994406	8.9724e-09	0.5276	0.000227215	0.372959	2.92555	0.0994406
ENSG00000100916	Foreground	1.13806e-12	6.67799	0.00976105	0	0.237551	0	0.578456	1.31215	0.183993	0	0.237551	0	0.578456	1	0.183993
ENSG00000100934	Foreground	2.4223	180.919	0	0.0019945	0.905035	0.0246817	0.0652557	4.64418	0.0297089	2.88004e-07	0.905035	0.000127602	0.0652557	41.2527	0.0297089
ENSG00000100941	Foreground	3.11779	457.6	0	0	0.245468	0.0742965	0.567078	2.27478	0.187453	0	0.245468	0.000301936	0.567078	12.9676	0.187453
ENSG00000100979	Foreground	1.27828	19.574	9.67753e-06	0.000758799	0.356457	0.0787661	0.576449	2.57626	0.0670939	0.000102787	0.356457	0.0388343	0.576449	3.35242	0.0670939
ENSG00000100982	Foreground	1.1769e-14	372.556	0	0	0.439771	0.000599363	0.510098	1.94541	0.0501306	0	0.439771	1	0.510098	1	0.0501306
ENSG00000100983	Foreground	1.32103	6.88992	0.00866833	0.0025397	0.55664	0.0516924	0.338607	2.52593	0.104752	0.000372934	0.55664	0.0199707	0.338607	3.40104	0.104752
ENSG00000100985	Foreground	1.14947	1.30455	0.253384	0	0.692894	0.961433	0.303033	155.049	0.00407237	0	0.692894	0.955798	0.303033	329.514	0.00407237
ENSG00000100991	Foreground	1.21844	20.6215	5.59654e-06	0.0012778	0.667899	0.113885	0.323074	716.675	0.00902695	0.00029813	0.667899	0.0708535	0.323074	3013.23	0.00902695
ENSG00000100994	Foreground	4.95761	389.757	0	0.0104834	0.26144	0.0131193	0.703903	2.57441	0.0346578	1.53608e-10	0.26144	4.67014e-10	0.703903	108.637	0.0346578
ENSG00000100997	Foreground	1.67637	29.8088	4.76833e-08	0.0142409	0.705803	0.0142493	0.173934	1.93477	0.120264	0.000802874	0.705803	0.000803663	0.173934	3.02341	0.120264
ENSG00000101000	Foreground	2.00826	28.6754	8.5584e-08	0.00158079	0.40522	0.179882	0.459345	4.04262	0.135435	2.36923e-06	0.40522	0.0319021	0.459345	16.5325	0.135435
ENSG00000101003	Foreground	2.82457	39.9696	2.5795e-10	0.0237284	0.793156	1	0.0463101	2.33841	0.160534	2.57532e-05	0.793156	1	0.0463101	11.0165	0.160534
ENSG00000101017	Foreground	1.65765	49.2948	2.20246e-12	0.0177735	0.474399	0.469044	0.47345	7.85386	0.0521513	0.00125526	0.474399	0.285093	0.47345	30.4604	0.0521513
ENSG00000101019	Foreground	3.19153	76.8462	0	0.000854025	0.306656	0.017208	0.5217	2.34164	0.171643	1.60952e-10	0.306656	2.34037e-06	0.5217	15.1124	0.171643
ENSG00000101040	Foreground	2.2552	388.119	0	8.75279e-05	0.278319	0.03073	0.579226	2.20677	0.142455	7.05895e-10	0.278319	0.000388289	0.579226	5.95991	0.142455
ENSG00000101049	Foreground	0.676692	0.371795	0.542028	0.00146168	0.910674	1	0.0884881	1e+10	0.000838089	0.0120637	0.910674	1	0.0884881	5.84676e+06	0.000838089
ENSG00000101052	Foreground	16.0947	45.4678	1.5517e-11	9.22517e-05	0.444159	0.0354397	0.322863	1.07597	0.232978	1.14201e-65	0.444159	4.51384e-24	0.322863	3.24938	0.232978
ENSG00000101076	Foreground	0.878609	2.23703	0.13474	0.000216252	0.684292	0.0787123	0.305937	134.52	0.00977115	0.000602371	0.684292	0.107165	0.305937	74.1945	0.00977115
ENSG00000101079	Foreground	2.79796	172.722	0	0.00056627	0.102949	0.00127579	0.778677	2.62705	0.118373	8.22436e-10	0.102949	7.98179e-09	0.778677	14.9161	0.118373
ENSG00000101082	Foreground	1.21469	0.779682	0.377238	0.00175817	0.72129	0.00184466	0.0827651	2.05105	0.195945	0.000450403	0.72129	0.000477455	0.0827651	2.39307	0.195945
ENSG00000101098	Foreground	1.03222	0.235127	0.627748	0.000257951	0.332147	0.0107539	0.612735	1.8961	0.055118	0.000197665	0.332147	0.00929283	0.612735	1.93558	0.055118
ENSG00000101109	Foreground	1.75708	48.0745	4.10316e-12	0.000975797	0.622631	0.072876	0.311204	3.21926	0.0661653	5.12929e-06	0.622631	0.0100339	0.311204	7.80135	0.0661653
ENSG00000101126	Foreground	0.186693	152.11	0	0	0.327011	0.00875584	0.475175	1.55015	0.197814	0	0.327011	0.412896	0.475175	1.08528	0.197814
ENSG00000101132	Foreground	4.06338	12.3103	0.000450476	0.000199511	0.694184	0.234116	0.284262	1.67664	0.0215541	9.23341e-16	0.694184	0.00274007	0.284262	8.16558	0.0215541
ENSG00000101134	Foreground	1.54028	13.6236	0.000223358	0	0.920585	0.652457	0.0592327	14.8446	0.0201819	0	0.920585	0.518033	0.0592327	63.7601	0.0201819
ENSG00000101138	Foreground	1	0	1	0.000230208	0.567642	0.014969	0.429978	5.89381	0.00238065	0.000230208	0.567642	0.014969	0.429978	5.89381	0.00238065
ENSG00000101144	Foreground	24.9376	291.999	0	8.4914e-06	0.44585	0.00167601	0.475104	1.15643	0.0790452	3.47603e-127	0.44585	6.02819e-70	0.475104	37.5006	0.0790452
ENSG00000101146	Foreground	2.39405e-11	71.7033	0	0	0.72559	0.0370247	0.27244	355.937	0.0019699	0	0.72559	1	0.27244	1	0.0019699
ENSG00000101150	Foreground	4.26945	98.9678	0	0.00100141	0.541122	0.115915	0.405867	3.45791	0.0530115	1.56404e-13	0.541122	0.000101017	0.405867	199.729	0.0530115
ENSG00000101152	Foreground	1.58298e-13	21.9004	2.87178e-06	0	0.280117	0	0.601483	1.59812	0.118399	0	0.280117	0	0.601483	1	0.118399
ENSG00000101158	Foreground	3.32958e-14	494.061	0	0	0.64973	0.0174675	0.34697	7.0689	0.00330007	0	0.64973	1	0.34697	1	0.00330007
[truncated: 24,232 more rows]
