# Supplementary material for: Large‐scale across species transcriptomic analysis identifies genetic selection signatures associated with longevity in mammals
Source: EMBO J. 2023 Jul 10;42(17):e112740. doi: 10.15252/embj.2022112740 (PMC10476176; doi:10.15252/embj.2022112740)
Supplement: Supplementary file 17 — Dataset EV10 [file EMBJ-42-e112740-s007.xlsx]

## Sheet: Sheet 1
Dataset EV10. Genes under relax and intensified selection in long-lived animals and medium-lived animals estimated with RELAX.
1 Relaxation parameters. 2 Three ω parameters and the relative proportion of sites in reference branch. 3 Three ω parameters and the relative proportion of sites in foreground branch.
Gene_ID	Branch	K1	LRT	P	R_omega02	R_omega0_prop2	R_omega12	R_omega1_prop2	R_omega22	R_omega2_prop2	T_omega03	T_omega0_prop3	T_omega13	T_omega1_prop3	T_omega23	T_omega2_prop3
ENSG00000000003	Long-lived	4.16851	6.24855	0.0124295	0	0.679752	0.892378	0.312788	52.3327	0.00746065	0	0.679752	0.622103	0.312788	1.46123e+07	0.00746065
ENSG00000001167	Long-lived	2.9346	18.6671	1.55641e-05	0	0.0865186	0.0327048	0.88564	7.40241	0.0278415	0	0.0865186	4.37495e-05	0.88564	355.848	0.0278415
ENSG00000005483	Long-lived	1.12384	6.74454	0.00940348	0	0.0334637	0.0995294	0.950556	110.681	0.01598	0	0.0334637	0.0747925	0.950556	198.248	0.01598
ENSG00000159167	Long-lived	50	1.46338	0.226393	0	0.179432	0.00432777	0.747566	1.00897	0.0730018	0	0.179432	6.50406e-119	0.747566	1.56271	0.0730018
ENSG00000159173	Long-lived	1.2382	0.427594	0.513172	0.000818614	0.777911	0.117224	0.210206	17.2538	0.0118825	0.000150588	0.777911	0.0703493	0.210206	34.0019	0.0118825
ENSG00000159176	Long-lived	6.1365	22.5366	2.06173e-06	0	0.744085	0.0595198	0.169322	1.29015	0.0865927	0	0.744085	3.02491e-08	0.169322	4.77459	0.0865927
ENSG00000159184	Long-lived	2.21187	1.22221	0.268927	0	0.544432	0.1264	0.417503	1.88366	0.0380652	0	0.544432	0.0103082	0.417503	4.05762	0.0380652
ENSG00000159189	Long-lived	0.114517	9.98625	0.00157713	9.24941e-17	0.791546	0.881788	0	1.85248	0.208454	0.0145832	0.791546	0.985697	0	1.07315	0.208454
ENSG00000159197	Long-lived	0.485264	4.60942	0.0317968	0	0.538087	0.330774	0.461326	510681	0.000587413	0	0.538087	0.584583	0.461326	588.786	0.000587413
ENSG00000159199	Long-lived	0.312541	15.3318	9.01877e-05	1.23926e-06	0.819306	7.75502e-06	0.0858811	19.1636	0.0948125	0.0142519	0.819306	0.0252805	0.0858811	2.51667	0.0948125
ENSG00000159200	Long-lived	0.814368	2.93504	0.0866766	0.0188602	0.933536	0.230747	0.0542161	223.103	0.0122482	0.0394149	0.933536	0.302942	0.0542161	81.7612	0.0122482
ENSG00000159202	Long-lived	9.37793	113.535	0	0	0.0909771	0	0.830153	1.77835	0.07887	0	0.0909771	0	0.830153	221.13	0.07887
ENSG00000159208	Long-lived	1.73702	36.4066	1.60156e-09	0.0914778	0.0726203	0.0920853	0.799609	4.47741	0.12777	0.0156958	0.0726203	0.0158773	0.799609	13.516	0.12777
ENSG00000159210	Long-lived	1.0352	44.9426	2.029e-11	0.0209991	0.745763	0.0449989	0.222412	362.205	0.0318246	0.0183294	0.745763	0.0403459	0.222412	445.678	0.0318246
ENSG00000159212	Long-lived	1.75428	3.50096	0.0613332	0	0.837221	0.264313	0.102987	3.94376	0.0597916	0	0.837221	0.0968806	0.102987	11.1017	0.0597916
ENSG00000159214	Long-lived	0.720314	7.43147	0.00640929	0	0.619092	1	0.345287	456.736	0.0356211	0	0.619092	1	0.345287	82.3748	0.0356211
ENSG00000159216	Long-lived	0.788181	6.92831	0.00848417	0.002579	0.84887	1	0.0663886	277.416	0.0847412	0.00911499	0.84887	1	0.0663886	84.2614	0.0847412
ENSG00000159217	Long-lived	0.258702	58.6668	1.86517e-14	0	0.023015	0	0.873519	94.6404	0.103466	0	0.023015	0	0.873519	3.245	0.103466
ENSG00000159228	Long-lived	10.5319	25.0593	5.55953e-07	0	0.121339	0	0.663059	1.14458	0.215603	0	0.121339	0	0.663059	4.14637	0.215603
ENSG00000159231	Long-lived	0.726965	2.07588	0.149643	0	0.779436	0.409381	0.160093	4.70625	0.0604709	0	0.779436	0.522433	0.160093	3.08327	0.0604709
ENSG00000159248	Long-lived	0.726992	1.9195	0.165912	0	0.834473	0.143953	0.16394	9.54611	0.00158612	0	0.834473	0.244362	0.16394	5.15615	0.00158612
ENSG00000159251	Long-lived	1.00028	5.81262	0.0159116	9.6496e-08	0.830872	0.00100442	0.147471	509.458	0.0216571	9.60668e-08	0.830872	0.00100251	0.147471	510.335	0.0216571
ENSG00000067646	Long-lived	7.37985e-13	27.8823	1.28925e-07	0	0.1294	0	0.735321	2.1269	0.135279	0	0.1294	0	0.735321	1	0.135279
ENSG00000159256	Long-lived	2.29352	94.1955	0	0	0.771222	0.802273	0.175339	10.7273	0.0534391	0	0.771222	0.603339	0.175339	230.91	0.0534391
ENSG00000159259	Long-lived	0.990259	0.00202146	0.964139	0.0118037	0.871871	1	0.100699	60.7757	0.0274297	0.0123253	0.871871	1	0.100699	58.3923	0.0274297
ENSG00000159261	Long-lived	1.02717	0.0240322	0.876803	0.0368563	0.858544	0.278281	0.128829	24.0322	0.0126272	0.0336944	0.858544	0.268775	0.128829	26.2009	0.0126272
ENSG00000159263	Long-lived	1.15449	5.11779	0.0236818	0.0380486	0.890689	1	0.0562209	61.5429	0.0530899	0.022962	0.890689	1	0.0562209	116.304	0.0530899
ENSG00000159267	Long-lived	1.3828	8.27469	0.00402015	0	0.686826	0.938279	0.26979	9.00558	0.0433844	0	0.686826	0.915673	0.26979	20.8882	0.0433844
ENSG00000159307	Long-lived	0.921034	1.00762	0.315473	0	0.826544	1	0.153606	329.32	0.0198496	0	0.826544	1	0.153606	208.359	0.0198496
ENSG00000159314	Long-lived	1.33281	0.781952	0.376545	0.0396159	0.808919	1	0.135755	86.6679	0.0553254	0.0135279	0.808919	1	0.135755	382.64	0.0553254
ENSG00000067704	Long-lived	1.79347	55.8741	7.72715e-14	0	0.742927	0.723425	0.230799	11.4637	0.0262732	0	0.742927	0.559535	0.230799	79.4082	0.0262732
ENSG00000159339	Long-lived	0.989598	0.00540509	0.941393	0	0.736829	1	0.236297	73.65	0.0268743	0	0.736829	1	0.236297	70.4287	0.0268743
ENSG00000159346	Long-lived	0.393368	9.16453	0.00246751	0	0.847341	0.413112	0.135059	38.998	0.0176004	0	0.847341	0.706274	0.135059	4.22538	0.0176004
ENSG00000159348	Long-lived	3.11583	56.1154	6.83897e-14	0.00677035	0.177955	0.00722924	0.711799	2.00413	0.110247	1.74005e-07	0.177955	2.13455e-07	0.711799	8.72469	0.110247
ENSG00000159352	Long-lived	0.309828	13.0458	0.000303963	1.03683e-10	0.914722	0.279907	0.0779889	1e+10	0.00728871	0.000806475	0.914722	0.674015	0.0779889	1253.93	0.00728871
ENSG00000159363	Long-lived	1.25429	12.2065	0.00047624	0	0.654502	0.358917	0.287428	128.754	0.05807	0	0.654502	0.276587	0.287428	442.849	0.05807
ENSG00000159374	Long-lived	1.33042	10.6609	0.00109425	0	0.348129	0.2509	0.550556	3.88254	0.101315	0	0.348129	0.158885	0.550556	6.07818	0.101315
ENSG00000159377	Long-lived	1.16528	0.198454	0.655971	0	0.774402	0.358076	0.220414	1335.12	0.00518338	0	0.774402	0.302175	0.220414	4386.22	0.00518338
ENSG00000159387	Long-lived	0.941641	0.149002	0.699491	0	0.452887	0.226026	0.530162	41.5226	0.0169505	0	0.452887	0.246519	0.530162	33.4074	0.0169505
ENSG00000159388	Long-lived	1.68683	4.84749	0.0276864	0.00468586	0.719124	0.00475423	0.186769	1.86191	0.0941071	0.000117766	0.719124	0.000120679	0.186769	2.85347	0.0941071
ENSG00000067715	Long-lived	12.4201	120.106	0	0	0.0758417	0	0.880303	1.30531	0.0438555	0	0.0758417	0	0.880303	27.3625	0.0438555
ENSG00000159399	Long-lived	1.07081	1.50695	0.219605	0.0246482	0.0401936	0.024954	0.922109	4.27245	0.0376978	0.0189631	0.0401936	0.0192151	0.922109	4.73516	0.0376978
ENSG00000159409	Long-lived	0.900668	6.40041	0.0114094	0.000275815	0.430439	0.03669	0.531844	476.505	0.037717	0.000622558	0.430439	0.0509489	0.531844	258.255	0.037717
ENSG00000159423	Long-lived	0.582169	16.6166	4.57478e-05	0.000282672	0.874566	0.666339	0.0857378	132.792	0.0396966	0.0085911	0.874566	0.789516	0.0857378	17.2204	0.0396966
ENSG00000159445	Long-lived	1.83347	10.2853	0.00134093	0.0340477	0.538252	0.0968721	0.260124	2.76638	0.201623	0.0020353	0.538252	0.0138429	0.260124	6.45998	0.201623
ENSG00000159450	Long-lived	4.37517	17.6666	2.63208e-05	0	0.680264	1	0.250375	6.39568	0.069361	0	0.680264	1	0.250375	3356.52	0.069361
ENSG00000159459	Long-lived	1.01094	0.109989	0.740156	0.034893	0.893923	1	0.0772875	226.165	0.0287898	0.033635	0.893923	1	0.0772875	239.989	0.0287898
ENSG00000159461	Long-lived	1.49274	5.7115	0.0168541	0	0.859869	0.54479	0.136283	82.7773	0.00384853	0	0.859869	0.403887	0.136283	729.354	0.00384853
ENSG00000067798	Long-lived	0.323178	17.5083	2.86061e-05	0	0.0705538	0	0.818975	4.70234	0.110471	0	0.0705538	0	0.818975	1.64921	0.110471
ENSG00000159479	Long-lived	1.13205	1.05792	0.30369	0.0265128	0.913258	0.326207	0.0836735	427.199	0.00306871	0.0164161	0.913258	0.281352	0.0836735	950.623	0.00306871
ENSG00000159556	Long-lived	6.39837	18.3524	1.83588e-05	0.000470984	0.735642	0.0512799	0.200983	2.67452	0.0633753	5.16031e-22	0.735642	5.56889e-09	0.200983	541.602	0.0633753
ENSG00000159579	Long-lived	1.05206	0.346949	0.555846	0	0.0727066	0.0417367	0.881653	8.67084	0.04564	0	0.0727066	0.0353756	0.881653	9.70276	0.04564
ENSG00000159588	Long-lived	1.75894	27.5438	1.53577e-07	0.113843	0.777987	0.390658	0.0758275	2.7168	0.146185	0.0218824	0.777987	0.191423	0.0758275	5.80074	0.146185
ENSG00000159592	Long-lived	1.2409	12.6028	0.000385179	0	0.0512953	0.145104	0.909858	12.298	0.0388466	0	0.0512953	0.0911442	0.909858	22.5099	0.0388466
ENSG00000159593	Long-lived	1.98141	73.5806	0	0	0.701371	0.573425	0.249612	15.4394	0.0490162	0	0.701371	0.332234	0.249612	226.55	0.0490162
ENSG00000067829	Long-lived	1.19941	5.12792	0.0235439	0.0156968	0.0950834	0.0164221	0.88105	29.0099	0.0238669	0.00685547	0.0950834	0.00723712	0.88105	56.7798	0.0238669
ENSG00000159596	Long-lived	0.860237	0.609168	0.435101	0.0193306	0.569459	1	0.418828	50.1815	0.0117132	0.0335555	0.569459	1	0.418828	29.0316	0.0117132
ENSG00000159618	Long-lived	4.23942	68.7517	1.11022e-16	0	0.63466	0.845795	0.292533	6.95709	0.0728073	0	0.63466	0.491639	0.292533	3727.38	0.0728073
ENSG00000159625	Long-lived	3.09196	77.6926	0	0	0.726863	0.838895	0.235616	4.01071	0.0375212	0	0.726863	0.580908	0.235616	73.3052	0.0375212
ENSG00000159640	Long-lived	0.606143	34.211	4.94481e-09	0	0.161683	0.00427998	0.665424	2.87964	0.172893	0	0.161683	0.0366704	0.665424	1.89856	0.172893
ENSG00000159648	Long-lived	0.841916	0.154335	0.694427	0.0396075	0.742881	0.460542	0.195166	89.7036	0.0619524	0.0659852	0.742881	0.520596	0.195166	44.0659	0.0619524
ENSG00000159650	Long-lived	5.25499	67.4432	2.22045e-16	0.00367884	0.749764	0.904674	0.186152	3.09143	0.0640831	1.61377e-13	0.749764	0.5907	0.186152	376.516	0.0640831
ENSG00000159658	Long-lived	1.21856	9.73962	0.00180338	0.0915882	0.727194	0.529708	0.213476	12.2677	0.0593304	0.0543169	0.727194	0.461021	0.213476	21.2191	0.0593304
ENSG00000159674	Long-lived	17.2212	22.8973	1.70888e-06	0.0012598	0.790729	0.97305	0.14203	1.23378	0.0672407	1.15781e-50	0.790729	0.624699	0.14203	37.2577	0.0672407
ENSG00000159685	Long-lived	0.98369	0.00429019	0.947776	0	0.629493	0.993726	0.352545	218.015	0.0179627	0	0.629493	0.993828	0.352545	199.685	0.0179627
ENSG00000067836	Long-lived	7.21868	22.5755	2.02048e-06	0.00338045	0.842469	0.855563	0.122176	2.42318	0.035355	1.45367e-18	0.842469	0.324301	0.122176	595.333	0.035355
ENSG00000159708	Long-lived	1.38145	34.2257	4.90764e-09	0.0665534	0.0898293	0.0735497	0.8305	10.0161	0.0796703	0.0236737	0.0898293	0.0271791	0.8305	24.1223	0.0796703
ENSG00000159713	Long-lived	0.955054	0.13603	0.71226	2.05094e-07	0.82074	0.154925	0.174726	246.73	0.00453451	4.09786e-07	0.82074	0.16847	0.174726	192.62	0.00453451
ENSG00000159714	Long-lived	0.985778	2.75771	0.0967866	0.0738705	0.970211	0.0763233	0.0247252	2454.72	0.00506374	0.076659	0.970211	0.0791676	0.0247252	2196.8	0.00506374
ENSG00000159720	Long-lived	1.13732	1.48468	0.223043	0.00281981	0.856827	0.00282267	0.103656	138.262	0.0395174	0.00125918	0.856827	0.00126063	0.103656	272.059	0.0395174
ENSG00000159784	Long-lived	0.910441	0.166652	0.683104	0	0.0427127	0.0561375	0.918092	39.2146	0.0391957	0	0.0427127	0.0726556	0.918092	28.2319	0.0391957
ENSG00000067840	Long-lived	1.44287	20.846	4.97718e-06	0.0204322	0.105747	0.0265554	0.837987	3.80071	0.0562656	0.00364757	0.105747	0.00532424	0.837987	6.86546	0.0562656
ENSG00000159788	Long-lived	1.23969	23.2925	1.39144e-06	0.0366956	0.81717	0.430453	0.136284	88.391	0.0465462	0.0166176	0.81717	0.351708	0.136284	258.785	0.0465462
ENSG00000159792	Long-lived	13.6416	22.7855	1.81129e-06	0.00549633	0.915487	0.924311	0.0830034	35.8096	0.00150934	1.48235e-31	0.915487	0.341746	0.0830034	1.58145e+21	0.00150934
ENSG00000159840	Long-lived	2.62584	43.5902	4.04872e-11	0	0.6107	0.150712	0.319517	4.06468	0.0697828	0	0.6107	0.00694936	0.319517	39.7384	0.0697828
ENSG00000159842	Long-lived	1.35343	11.5431	0.000680012	0	0.148289	0.0290945	0.805972	2345.76	0.0457397	0	0.148289	0.00833448	0.805972	36428.2	0.0457397
ENSG00000159871	Long-lived	4.09124	7.36701	0.00664311	0	0.623381	0.147838	0.222906	1.34276	0.153713	0	0.623381	0.000401228	0.222906	3.33944	0.153713
ENSG00000159873	Long-lived	0.798036	1.39638	0.23733	0	0.599565	0.516739	0.373952	558.637	0.0264827	0	0.599565	0.590446	0.373952	155.707	0.0264827
ENSG00000159884	Long-lived	2.61254	29.541	5.47463e-08	0	0.363391	0.422826	0.538971	2.87258	0.0976375	0	0.363391	0.105519	0.538971	15.7491	0.0976375
ENSG00000159899	Long-lived	0.56997	20.4792	6.0282e-06	0.000964619	0.913282	1	0.0596189	133.832	0.0270992	0.0191061	0.913282	1	0.0596189	16.2958	0.0270992
ENSG00000159915	Long-lived	1.53452	9.35386	0.00222517	0	0.490282	1	0.449104	21.9536	0.0606139	0	0.490282	1	0.449104	114.439	0.0606139
ENSG00000067842	Long-lived	1.08022	1.7311	0.188271	0.000248118	0.0756578	0.0232424	0.873762	92.0447	0.0505798	0.000127484	0.0756578	0.0171882	0.873762	132.294	0.0505798
ENSG00000159917	Long-lived	1.24462	1.72661	0.188844	0.00380355	0.864987	0.49713	0.110131	7.02794	0.0248814	0.000973322	0.864987	0.419007	0.110131	11.3234	0.0248814
ENSG00000159921	Long-lived	0.392151	6.983	0.00822876	0	0.721321	2.2927e-05	0.215709	8.57536	0.0629703	0	0.721321	0.015155	0.215709	2.32261	0.0629703
ENSG00000160007	Long-lived	7.6374	130.477	0	0	0.122593	0.0316995	0.799956	1.2641	0.077451	0	0.122593	3.56406e-12	0.799956	5.98882	0.077451
ENSG00000160013	Long-lived	0.138277	26.4856	2.65511e-07	0	0.811833	0.301353	0.187172	118.468	0.000994706	0	0.811833	0.847165	0.187172	1.93522	0.000994706
ENSG00000160014	Long-lived	0.475381	0.620217	0.430967	0	0.705442	5.24271e-06	0.288494	2.22874e+06	0.00606373	0	0.705442	0.00308871	0.288494	1041.71	0.00606373
ENSG00000160049	Long-lived	0.822059	2.4793	0.115354	0	0.504709	0.247462	0.42823	6.12976	0.0670612	0	0.504709	0.31727	0.42823	4.43941	0.0670612
ENSG00000160050	Long-lived	0.900183	2.89506	0.0888514	0.00343531	0.778024	0.162053	0.212083	732.395	0.00989281	0.00605227	0.778024	0.194333	0.212083	379.137	0.00989281
ENSG00000160051	Long-lived	1.3829	4.47043	0.0344863	0.0029749	0.641852	1	0.344907	480.88	0.0132415	0.000320681	0.641852	1	0.344907	5116.59	0.0132415
ENSG00000005486	Long-lived	0.431818	7.3882	0.00656531	4.07032e-07	0.716711	0.000447514	0.136524	3.99826	0.146765	0.0017399	0.716711	0.0357898	0.136524	1.81928	0.146765
ENSG00000160055	Long-lived	1.32933	4.24533	0.0393585	0.0313994	0.0703691	0.184065	0.863314	17.9948	0.0663166	0.0100442	0.0703691	0.105416	0.863314	46.6123	0.0663166
ENSG00000160058	Long-lived	3.26756	42.2963	7.84407e-11	0	0.841691	0.771099	0.134042	4.61663	0.0242672	0	0.841691	0.427687	0.134042	148.156	0.0242672
ENSG00000160062	Long-lived	2.14557	49.2175	2.29095e-12	0	0.792316	0.538303	0.17728	5.73983	0.0304039	0	0.792316	0.264789	0.17728	42.4881	0.0304039
ENSG00000160075	Long-lived	0.573991	22.5036	2.09747e-06	1.77871e-05	0.302268	0.0369134	0.677498	38698.5	0.0202336	0.00187759	0.302268	0.150514	0.677498	429.831	0.0202336
ENSG00000160087	Long-lived	50	33.4843	7.18411e-09	0.00508254	0.779151	0.00820054	0.165537	1.03455	0.0553113	2.01383e-115	0.779151	4.92188e-105	0.165537	5.46572	0.0553113
ENSG00000160094	Long-lived	1.47909	22.0917	2.59926e-06	0	0.0626129	0	0.876933	180.532	0.0604539	0	0.0626129	0	0.876933	2175.91	0.0604539
ENSG00000160097	Long-lived	0.906735	32.8061	1.01823e-08	0.00413367	0.795071	0.00674739	0.0856902	145.473	0.119239	0.00689679	0.795071	0.0107548	0.0856902	91.4265	0.119239
ENSG00000160111	Long-lived	1.21901	12.7443	0.000357091	0.121711	0.661575	0.133569	0.182159	28.904	0.156266	0.076737	0.661575	0.0859458	0.182159	60.3843	0.156266
ENSG00000160113	Long-lived	14.92	4.12628	0.0422221	0	0.762657	0.025285	0.201236	9.99984e+09	0.0361073	1.48176e-24	0.201236	0	0.762657	1.58288e+149	0.0361073
ENSG00000160117	Long-lived	1.92672	41.8384	9.91371e-11	0	0.432965	0.103166	0.451246	3.12609	0.11579	0	0.432965	0.0125709	0.451246	8.98934	0.11579
ENSG00000067955	Long-lived	6.69743	21.9649	2.77683e-06	0	0.585434	0.673647	0.398059	64.1044	0.0165064	0	0.585434	0.070948	0.398059	1.26328e+12	0.0165064
ENSG00000160124	Long-lived	0.837219	1.58307	0.208318	0.00226366	0.255497	0.145031	0.73623	603.957	0.0082731	0.00610096	0.255497	0.198591	0.73623	212.966	0.0082731
ENSG00000160145	Long-lived	1.60535	62.4534	2.77556e-15	0.0249062	0.11067	0.0249785	0.831968	3.76869	0.0573625	0.00266391	0.11067	0.00267634	0.831968	8.41366	0.0573625
ENSG00000160161	Long-lived	0.585498	71.4705	0	0.000869188	0.836703	1	0.129	427.528	0.034297	0.0161382	0.836703	1	0.129	34.7077	0.034297
ENSG00000160179	Long-lived	1.47273	9.88081	0.00167011	0.00764127	0.921899	0.724995	0.0547817	20.3786	0.0233189	0.000762926	0.921899	0.622747	0.0547817	84.7338	0.0233189
ENSG00000160181	Long-lived	0.919548	0.065307	0.798297	0.0348592	0.678384	0.326914	0.198767	2.51051	0.122849	0.0456657	0.678384	0.357683	0.198767	2.33131	0.122849
ENSG00000160183	Long-lived	0.978672	0.0264736	0.870749	0.000107839	0.59862	0.243082	0.377613	78.2111	0.0237666	0.000131035	0.59862	0.250527	0.377613	71.267	0.0237666
ENSG00000160185	Long-lived	0.994925	0.279013	0.597349	0.0434204	0.754958	0.430705	0.19845	246.334	0.0465919	0.0441172	0.754958	0.43255	0.19845	239.545	0.0465919
ENSG00000067992	Long-lived	1.30896	14.8068	0.000119105	0.0389566	0.0311592	0.0390265	0.929941	25.8891	0.0388997	0.0142932	0.0311592	0.0143268	0.929941	70.7474	0.0388997
ENSG00000160188	Long-lived	0.53668	8.54009	0.00347408	0	0.721611	0.659761	0.232391	285.517	0.0459983	0	0.721611	0.79996	0.232391	20.7916	0.0459983
ENSG00000160190	Long-lived	3.25281	64.2229	1.11022e-15	0	0.818481	0.81823	0.119335	3.15801	0.0621844	0	0.818481	0.520715	0.119335	42.121	0.0621844
ENSG00000160191	Long-lived	1.08983	2.85111	0.0913106	0	0.0504804	0.0778238	0.908757	166.255	0.0407626	0	0.0504804	0.0618732	0.908757	263.187	0.0407626
ENSG00000160193	Long-lived	1.04531	17.2524	3.27291e-05	0	0.704318	0.815837	0.278949	206.516	0.0167333	0	0.704318	0.808348	0.278949	262.927	0.0167333
ENSG00000160199	Long-lived	1.6038	29.7451	4.92741e-08	0	0.0921626	0.0410126	0.859113	15.8193	0.048724	0	0.0921626	0.00596211	0.859113	83.8017	0.048724
ENSG00000160200	Long-lived	0.503455	8.69712	0.00318713	0	0.854673	0.202506	0.124862	58952.6	0.0204649	0	0.854673	0.447531	0.124862	252.193	0.0204649
ENSG00000160201	Long-lived	50	74.6815	0	0	0.878073	0.992749	0	1.0385	0.121927	0	0.878073	0.694998	0	6.61312	0.121927
ENSG00000160202	Long-lived	2.14421	11.2015	0.000817312	0	0.775166	0.475837	0.224834	1.00117	4.79263e-15	0	0.775166	0.203425	0.224834	1.0025	4.79263e-15
ENSG00000160207	Long-lived	1.05052	0.301494	0.582947	0.0986191	0.0707475	0.0988908	0.897377	99.3312	0.0318754	0.0877282	0.0707475	0.0879821	0.897377	125.306	0.0318754
ENSG00000068001	Long-lived	0.037239	29.8775	4.60216e-08	0	0.481504	4.39374e-62	0.379389	2.05412	0.139107	0	0.481504	0.00518942	0.379389	1.02717	0.139107
ENSG00000160208	Long-lived	0.874003	4.61047	0.0317774	0	0.0580199	0.166123	0.901092	73.6501	0.0408877	0	0.0580199	0.208283	0.901092	42.8465	0.0408877
ENSG00000160209	Long-lived	0.718454	3.95819	0.0466437	0.000327703	0.833597	1	0.15235	257.808	0.0140534	0.00313714	0.833597	1	0.15235	54.0015	0.0140534
ENSG00000160211	Long-lived	1.17689	5.25719	0.0218563	0	0.0853918	0.0347387	0.853825	4.98473	0.060783	0	0.0853918	0.0191736	0.853825	6.62285	0.060783
ENSG00000160214	Long-lived	14.4185	59.0781	1.5099e-14	0	0.733523	0.936659	0.189375	1.28114	0.0771021	0	0.733523	0.38927	0.189375	35.5928	0.0771021
ENSG00000160216	Long-lived	2.49041	39.2735	3.68405e-10	0.00048432	0.685325	0.507016	0.298075	4.13361	0.0165994	5.55422e-09	0.685325	0.18424	0.298075	34.27	0.0165994
ENSG00000160218	Long-lived	1.13108	14.9585	0.0001099	0	0.0643867	0.105934	0.90926	20.56	0.0263532	0	0.0643867	0.0789294	0.90926	30.5587	0.0263532
ENSG00000160219	Long-lived	0.743047	9.22142	0.002392	0	0.678122	1	0.280115	99.2568	0.0417624	0	0.678122	1	0.280115	30.457	0.0417624
ENSG00000160221	Long-lived	1	-0.000411955	1	0.0317763	0	0.0345065	0.874524	184.443	0.125476	0.0317763	0	0.0345065	0.874524	184.443	0.125476
ENSG00000160223	Long-lived	0.448927	4.58132	0.0323223	0	0.563845	0.228057	0.292061	1.99365	0.144094	0	0.563845	0.515001	0.292061	1.36308	0.144094
ENSG00000068024	Long-lived	0.370324	68.9151	1.11022e-16	0	0.824896	0.2547	0.139618	37861.6	0.0354865	0	0.824896	0.602613	0.139618	49.5925	0.0354865
ENSG00000160224	Long-lived	1.00749	17.1808	3.39853e-05	0.0124353	0.813317	0.722515	0.160835	475.389	0.0258483	0.0120335	0.813317	0.720759	0.160835	497.837	0.0258483
ENSG00000160226	Long-lived	5.85051	28.2662	1.05729e-07	0.0132426	0.796622	0.719436	0.0866499	1.37336	0.116728	1.02942e-11	0.796622	0.145658	0.0866499	6.39885	0.116728
ENSG00000160233	Long-lived	1.03238	0.0517823	0.81999	0.0408294	0.971881	0.690417	0.0264451	73.9531	0.00167357	0.0368125	0.971881	0.682184	0.0264451	85.0107	0.00167357
ENSG00000160255	Long-lived	0.895606	4.17005	0.0411446	0.00744047	0.806094	1	0.159594	401.613	0.0343116	0.0124106	0.806094	1	0.159594	214.776	0.0343116
ENSG00000160256	Long-lived	0.95899	0.0320076	0.858011	0.00992268	0.089007	0.0559536	0.738399	2.70507	0.172594	0.0119891	0.089007	0.0629766	0.738399	2.5969	0.172594
ENSG00000160282	Long-lived	0.889444	10.1047	0.00147892	0.000863905	0.117851	0.0743302	0.808524	427.244	0.0736256	0.00188434	0.117851	0.0990752	0.808524	218.695	0.0736256
ENSG00000160284	Long-lived	1.19681	2.81609	0.0933235	0.0785226	0.897376	1	0.0685275	14.6017	0.0340964	0.0475901	0.897376	1	0.0685275	24.7497	0.0340964
ENSG00000160285	Long-lived	1.507	2.77427	0.0957903	0.00860729	0.771379	0.694764	0.216325	65.6641	0.0122954	0.0007724	0.771379	0.577629	0.216325	547.917	0.0122954
ENSG00000160293	Long-lived	1.95153	22.4243	2.18594e-06	0.00135747	0.862996	0.513028	0.0844872	8.21686	0.052517	2.53768e-06	0.862996	0.271851	0.0844872	60.9644	0.052517
ENSG00000160294	Long-lived	0.947277	5.54553	0.0185279	0	0.781842	1	0.207672	972.058	0.0104858	0	0.781842	1	0.207672	676.351	0.0104858
ENSG00000068028	Long-lived	1.67872	4.9569	0.0259868	0	0.702479	0.332108	0.242357	2.43196	0.0551637	0	0.702479	0.157168	0.242357	4.44541	0.0551637
ENSG00000160298	Long-lived	0.778769	0.647142	0.421136	0	0.541629	0.331076	0.411348	14.3394	0.0470232	0	0.541629	0.4228	0.411348	7.95556	0.0470232
ENSG00000160299	Long-lived	0.956666	2.20659	0.137422	0.0782728	0.696935	0.740597	0.257514	264.177	0.0455514	0.0874089	0.696935	0.750298	0.257514	207.464	0.0455514
ENSG00000160305	Long-lived	2.93456	172.275	0	0	0.821692	0.676061	0.134522	4.46886	0.043786	0	0.821692	0.317018	0.134522	80.9174	0.043786
ENSG00000160310	Long-lived	2.31632	0.897961	0.343329	0.0429803	0.688099	0.0493022	0.252438	2.95563	0.0594629	0.000682686	0.688099	0.000938134	0.252438	12.3077	0.0594629
ENSG00000160318	Long-lived	1.73916	0.466352	0.49467	0	0.59083	0.773272	0.40917	1.00117	2.90733e-15	0	0.59083	0.639428	0.40917	1.00203	2.90733e-15
ENSG00000160323	Long-lived	0.756268	5.42867	0.0198088	0.00193023	0.669841	0.593474	0.308504	256.455	0.0216552	0.00885509	0.669841	0.673955	0.308504	66.3527	0.0216552
ENSG00000160325	Long-lived	14.2294	15.0416	0.000105169	0	0.837632	0.936154	0.134271	1.40584	0.028097	0	0.837632	0.3911	0.134271	127.357	0.028097
ENSG00000160326	Long-lived	10.9429	115.263	0	0.00135357	0.854177	0.955498	0.0782029	1.3738	0.0676203	4.07577e-32	0.854177	0.607657	0.0782029	32.3061	0.0676203
ENSG00000068078	Long-lived	1.15744	7.14931	0.00749929	0	0.104911	0.0376952	0.831003	68.067	0.0640857	0	0.104911	0.0224979	0.831003	132.284	0.0640857
ENSG00000160345	Long-lived	2.47171	9.15078	0.00248612	0.0903802	0.631146	0.258557	0.215295	1.00574	0.15356	0.00262853	0.631146	0.0353189	0.215295	1.01424	0.15356
ENSG00000160360	Long-lived	1.20866	10.199	0.00140518	0.000516592	0.237293	0.0381183	0.695994	3.10428	0.0667131	0.00010649	0.237293	0.0192784	0.695994	3.932	0.0667131
ENSG00000160392	Long-lived	1.17471	0.979593	0.322299	0	0.0962197	0.0616759	0.872048	208.317	0.0317322	0	0.0962197	0.0379081	0.872048	529.469	0.0317322
ENSG00000160396	Long-lived	2.86333	34.9019	3.46741e-09	0	0.0531839	0.0152458	0.887082	1.69365	0.0597346	0	0.0531839	6.27716e-06	0.887082	4.52059	0.0597346
ENSG00000160401	Long-lived	8.81094	102.324	0	0.00976084	0.671591	0.942297	0.282243	1.62712	0.0461653	1.92968e-18	0.671591	0.592338	0.282243	72.9122	0.0461653
ENSG00000160404	Long-lived	1.82933	10.5876	0.0011385	0	0.6419	0.0925749	0.308759	2.09412	0.0493407	0	0.6419	0.012864	0.308759	3.86561	0.0493407
ENSG00000160408	Long-lived	1.06477e-11	9.20447	0.00241425	0	0.105346	0	0.743223	2.10174	0.151432	0	0.105346	0	0.743223	1	0.151432
ENSG00000068079	Long-lived	0.35292	42.3291	7.7136e-11	0.000356716	0.675899	0.795372	0.268568	389.705	0.0555334	0.0607081	0.675899	0.922379	0.268568	8.2096	0.0555334
ENSG00000160410	Long-lived	0.852288	1.39284	0.237926	0.00130606	0.803965	0.207944	0.166705	3634.7	0.0293295	0.00348314	0.803965	0.262237	0.166705	1082.79	0.0293295
ENSG00000160439	Long-lived	0.499919	15.3387	8.98574e-05	0	0.746927	0.315668	0.234148	98.9765	0.0189246	0	0.746927	0.561896	0.234148	9.94498	0.0189246
ENSG00000160445	Long-lived	50	6.84628	0.00888259	0	0.865486	0.963387	0.0977082	1.12062	0.0368054	0	0.865486	0.154896	0.0977082	297.157	0.0368054
ENSG00000160446	Long-lived	0.424243	8.77085	0.00306083	1.70801e-06	0.772112	0.555618	0.222567	3.30136e+06	0.00532078	0.00357414	0.772112	0.779333	0.222567	582.791	0.00532078
ENSG00000160447	Long-lived	1.07083	1.62173	0.202851	0.0376144	0.918116	1	0.0531207	77.3563	0.0287637	0.0298161	0.918116	1	0.0531207	105.257	0.0287637
ENSG00000160460	Long-lived	3.73903	98.5663	0	0	0.814093	0.614072	0.151883	1601.78	0.0340235	0	0.814093	0.16149	0.151883	9.59645e+11	0.0340235
ENSG00000160469	Long-lived	1.52452	4.38707	0.0362124	0	0.934793	0.0513953	0.0341034	82.2846	0.0311032	0	0.934793	0.0108338	0.0341034	831.635	0.0311032
ENSG00000160472	Long-lived	2.18879	4.92159	0.0265231	0	0.069125	0	0.835732	2.22192	0.0951426	0	0.069125	0	0.835732	5.74008	0.0951426
ENSG00000160505	Long-lived	0.968257	0.197744	0.656548	0.143945	0.762167	0.413747	0.10919	4.49955	0.128642	0.15308	0.762167	0.425501	0.10919	4.28979	0.128642
ENSG00000068097	Long-lived	1.94943	56.7191	5.02931e-14	0	0.791381	0.77651	0.161955	4.33683	0.0466637	0	0.791381	0.610729	0.161955	17.4633	0.0466637
ENSG00000160539	Long-lived	0.317467	20.6895	5.40101e-06	3.92879e-07	0.887034	0.230174	0.110314	1.96069e+08	0.00265229	0.0092553	0.887034	0.627298	0.110314	429.105	0.00265229
ENSG00000160551	Long-lived	2.66309	112.808	0	0	0.200223	0	0.765293	8.42008	0.0344844	0	0.200223	0	0.765293	291.209	0.0344844
ENSG00000160563	Long-lived	0.491692	8.27597	0.00401732	0	0.927755	1	0.0491367	54.5083	0.0231086	0	0.927755	1	0.0491367	7.14174	0.0231086
ENSG00000160570	Long-lived	4.82067	3.19013	0.074084	0	0.0976787	0	0.848945	3.61188	0.0533764	0	0.0976787	0	0.848945	488.259	0.0533764
ENSG00000160584	Long-lived	2.10029	58.2749	2.27596e-14	0.0444515	0.829682	0.76088	0.131122	10.6449	0.0391964	0.00144602	0.829682	0.563287	0.131122	143.646	0.0391964
ENSG00000160593	Long-lived	50	13.5675	0.000230133	0	0.317315	0.99104	0.660731	1.12864	0.0219532	0	0.317315	0.637618	0.660731	424.386	0.0219532
ENSG00000160602	Long-lived	1.02599	0.00115193	0.972925	0.0102895	0.886268	1	0.100284	179.418	0.0134474	0.00913552	0.886268	1	0.100284	205.328	0.0134474
ENSG00000160606	Long-lived	1.03867	0.188454	0.664206	0.000916478	0.678011	0.0200873	0.237356	2.66527	0.0846332	0.000699262	0.678011	0.01727	0.237356	2.76825	0.0846332
ENSG00000160613	Long-lived	1.38227	5.65475	0.0174081	0	0.844469	1	0.12892	6.92917	0.0266108	0	0.844469	1	0.12892	14.5226	0.0266108
ENSG00000068120	Long-lived	1.47756	3.5331	0.0601551	0.0160943	0.777158	0.834503	0.219095	114.284	0.0037471	0.00224002	0.777158	0.76543	0.219095	1098.48	0.0037471
ENSG00000160633	Long-lived	0.927949	1.79745	0.180021	0.0283623	0.840866	1	0.128347	332.242	0.0307876	0.0366626	0.840866	1	0.128347	218.666	0.0307876
ENSG00000160654	Long-lived	1.28325	1.58949	0.2074	0.0278188	0.500487	0.596864	0.41755	11.5415	0.0819635	0.0100854	0.500487	0.515693	0.41755	23.0754	0.0819635
ENSG00000160679	Long-lived	12.1698	20.5279	5.87693e-06	0	0.245305	0	0.609386	1.12518	0.145309	0	0.245305	0	0.609386	4.20109	0.145309
ENSG00000160683	Long-lived	0.176147	11.9013	0.000560934	3.84735e-15	0.859769	8.31284e-08	0.0599332	2.13657	0.080298	0.00288985	0.859769	0.0566028	0.0599332	1.14308	0.080298
ENSG00000160685	Long-lived	50	52.1896	5.0393e-13	0	0.0970056	0	0.823036	1.03211	0.0799588	0	0.0970056	0	0.823036	4.85662	0.0799588
ENSG00000160688	Long-lived	0.275271	4.41535	0.0356169	1.84405e-11	0.751757	7.04329e-08	0.0935561	1.35289	0.154687	0.00110964	0.751757	0.0107449	0.0935561	1.08676	0.154687
ENSG00000160691	Long-lived	0.921011	1.89691	0.168425	0.0154117	0.905981	1	0.0678453	474.186	0.0261734	0.0214284	0.905981	1	0.0678453	291.461	0.0261734
ENSG00000160695	Long-lived	1.18832	9.99629	0.00156856	0	0.052373	0.0322657	0.926787	6.83833	0.0208402	0	0.052373	0.0169006	0.926787	9.82178	0.0208402
ENSG00000160703	Long-lived	3.16546	13.4544	0.000244437	0	0.540798	0.159344	0.389153	2.32257	0.0700493	0	0.540798	0.00298555	0.389153	14.4033	0.0700493
ENSG00000005513	Long-lived	7.85031	12.8219	0.000342594	0	0.873337	0.791374	0.104942	1.28206	0.0217205	0	0.873337	0.159318	0.104942	7.03259	0.0217205
ENSG00000068137	Long-lived	0.987826	10.9476	0.000937237	0	0.801352	1	0.159564	459.923	0.0390839	0	0.801352	1	0.159564	426.844	0.0390839
ENSG00000160710	Long-lived	1.29895	8.50866	0.00353461	0	0.703024	0.3323	0.271821	10.1521	0.0251552	0	0.703024	0.23905	0.271821	20.2989	0.0251552
ENSG00000160712	Long-lived	1.48646	15.7607	7.188e-05	0	0.451314	0.212519	0.440458	4.02698	0.108228	0	0.451314	0.100046	0.440458	7.93011	0.108228
ENSG00000160714	Long-lived	1.56232	11.744	0.0006104	0	0.0377476	0.073585	0.894851	15.4612	0.0674014	0	0.0377476	0.0169654	0.894851	72.1068	0.0674014
ENSG00000160716	Long-lived	3.40317	4.75813	0.0291602	0	0.125833	0.00826311	0.835836	4.31153	0.0383315	0	0.125833	8.15988e-08	0.835836	144.464	0.0383315
ENSG00000160741	Long-lived	2.25607	52.0035	5.54001e-13	0	0.707436	0.81116	0.244014	18.8589	0.0485499	0	0.707436	0.623644	0.244014	754.501	0.0485499
ENSG00000160746	Long-lived	1.1589	4.81518	0.0282101	0	0.042683	0.101403	0.938962	44.6386	0.0183548	0	0.042683	0.0704875	0.938962	81.6302	0.0183548
ENSG00000160752	Long-lived	2.43507	34.0645	5.33149e-09	0	0.624369	0.56135	0.308584	4.06029	0.0670468	0	0.624369	0.245114	0.308584	30.3306	0.0670468
ENSG00000160753	Long-lived	2.17392	33.6736	6.51782e-09	0.0228289	0.789016	0.0927263	0.139241	2.32801	0.0717431	0.000270069	0.789016	0.00568565	0.139241	6.27761	0.0717431
ENSG00000160767	Long-lived	1.25233	3.77124	0.052141	0.00572172	0.860124	1	0.10781	43.8508	0.0320665	0.00155481	0.860124	1	0.10781	113.842	0.0320665
ENSG00000160781	Long-lived	0.894849	0.552335	0.457365	0.0102197	0.779582	0.20922	0.118899	6.21476	0.10152	0.016548	0.779582	0.246627	0.118899	5.12856	0.10152
ENSG00000068305	Long-lived	1.22218	8.98531	0.00272158	0	0.104392	0.0477269	0.836099	7.03356	0.0595091	0	0.104392	0.0242777	0.836099	10.8493	0.0595091
ENSG00000160783	Long-lived	1.27893	1.20574	0.272178	0.0441133	0.71844	0.391763	0.247656	36.5099	0.0339037	0.0184716	0.71844	0.301652	0.247656	99.5883	0.0339037
ENSG00000160785	Long-lived	1.81004	10.7816	0.00102514	0	0.780128	0.213516	0.176129	7.92523	0.0437423	0	0.780128	0.0611288	0.176129	42.388	0.0437423
ENSG00000160789	Long-lived	18.4194	32.9599	9.40796e-09	0	0.844508	0.855945	0.102964	1.04462	0.0525283	0	0.844508	0.0569761	0.102964	2.23454	0.0525283
ENSG00000160791	Long-lived	1.06247	0.120757	0.728214	0.00355399	0.489057	0.200749	0.464276	3.40464	0.0466668	0.00249864	0.489057	0.181589	0.464276	3.67545	0.0466668
ENSG00000160796	Long-lived	1.79055	14.5148	0.000139066	0	0.795319	1	0.188751	38.8374	0.0159294	0	0.795319	1	0.188751	700.867	0.0159294
ENSG00000160799	Long-lived	14.945	39.1192	3.9871e-10	0	0.724997	0.807119	0.235304	1.21709	0.0396983	0	0.724997	0.0406611	0.235304	18.8426	0.0396983
ENSG00000160801	Long-lived	1.05751	0.908511	0.34051	0.0350569	0.900143	0.262379	0.0526626	212.911	0.0471946	0.0289124	0.900143	0.242947	0.0526626	289.795	0.0471946
ENSG00000160808	Long-lived	3.41204	5.0552	0.0245521	0	0.919467	1	0.0679047	29.673	0.0126287	0	0.919467	1	0.0679047	105623	0.0126287
ENSG00000160813	Long-lived	10.991	25.9385	3.52472e-07	0.0535735	0.0459461	0.0538197	0.888305	1.80346	0.0657488	1.07127e-14	0.0459461	1.12665e-14	0.888305	652.911	0.0657488
ENSG00000068308	Long-lived	0.689895	17.6463	2.66037e-05	0.0237044	0.0784598	0.0238419	0.900602	321.587	0.0209379	0.0756487	0.0784598	0.0759512	0.900602	53.6752	0.0209379
ENSG00000160818	Long-lived	0.818544	0.478604	0.489055	0.00142485	0.447733	0.0525685	0.39892	1.74336	0.153347	0.00467986	0.447733	0.0897134	0.39892	1.57611	0.153347
ENSG00000160838	Long-lived	1.10182	0.916507	0.338394	0	0.426815	0.0820202	0.446268	3.70784	0.126918	0	0.426815	0.0635821	0.446268	4.23711	0.126918
ENSG00000160856	Long-lived	0.279352	44.9797	1.99092e-11	0	0.51615	1	0.432602	2386.7	0.0512484	0	0.51615	1	0.432602	8.78206	0.0512484
ENSG00000160862	Long-lived	7.12278	18.8322	1.42735e-05	0.0738828	0.449461	0.797639	0.425773	1.26496	0.124766	8.72742e-09	0.449461	0.199796	0.425773	5.33433	0.124766
ENSG00000160867	Long-lived	10.9379	116.984	0	0.0016264	0.805024	0.879378	0.179172	3.33658	0.0158042	3.13869e-31	0.805024	0.245133	0.179172	529431	0.0158042
ENSG00000160882	Long-lived	1.90194	24.0071	9.59803e-07	0.179853	0.778132	0.18114	0.0963743	6.22071	0.125494	0.0382737	0.778132	0.038796	0.0963743	32.3471	0.125494
ENSG00000160883	Long-lived	2.26324	88.3938	0	0	0.499968	0.112651	0.380253	1.87069	0.119779	0	0.499968	0.00714261	0.380253	4.12674	0.119779
ENSG00000160888	Long-lived	50	1.71122	0.190827	0.0309891	0.79251	0.394857	0.135741	1.02593	0.0717488	3.63449e-76	0.79251	6.63709e-21	0.135741	3.59577	0.0717488
ENSG00000160908	Long-lived	1.18969	5.76236	0.016373	0.142267	0.717716	0.146055	0.175612	6.74635	0.106672	0.0982771	0.717716	0.101398	0.175612	9.69034	0.106672
ENSG00000160917	Long-lived	0.574183	11.1387	0.000845444	9.86417e-07	0.529805	0.0169119	0.413634	30118.3	0.0565615	0.000356036	0.529805	0.0960856	0.413634	372.964	0.0565615
ENSG00000160948	Long-lived	1.11084	32.0812	1.47861e-08	0.0305228	0.85611	0.0314646	0.0843349	238.925	0.0595549	0.0207328	0.85611	0.0214447	0.0843349	438.4	0.0595549
ENSG00000160949	Long-lived	3.92911	34.8564	3.5495e-09	0	0.739445	0.864857	0.249996	4.14324	0.0105594	0	0.739445	0.565258	0.249996	266.437	0.0105594
ENSG00000160951	Long-lived	11.6821	35.4424	2.62705e-09	0	0.634874	0.313889	0.176018	1.07178	0.189109	0	0.634874	1.32214e-06	0.176018	2.24745	0.189109
ENSG00000160953	Long-lived	0.826982	3.19281	0.0739626	0.0444257	0.879427	0.832929	0.116853	148.124	0.00372052	0.076141	0.879427	0.859695	0.116853	62.3831	0.00372052
ENSG00000160957	Long-lived	0.652917	19.223	1.16304e-05	0.0017635	0.744505	1	0.223447	195.244	0.0320482	0.0159262	0.744505	1	0.223447	31.3009	0.0320482
ENSG00000160959	Long-lived	18.0422	14.9494	0.000110433	0.00259557	0.709297	0.0890639	0.273103	1.36545	0.0175996	2.22361e-47	0.709297	1.12282e-19	0.273103	275.836	0.0175996
ENSG00000160961	Long-lived	1.78759	27.5121	1.56118e-07	0.1294	0.92275	0.798671	0.0732992	16.753	0.003951	0.0258525	0.92275	0.669073	0.0732992	154.233	0.003951
ENSG00000068354	Long-lived	2.06449	103.673	0	0.0307365	0.620703	0.140449	0.328936	9.78776	0.0503609	0.000754701	0.620703	0.0173803	0.328936	110.983	0.0503609
ENSG00000160963	Long-lived	0.915547	18.5445	1.65984e-05	0.000370013	0.569646	0.101748	0.349147	143.939	0.0812079	0.000721178	0.569646	0.123409	0.349147	94.6046	0.0812079
ENSG00000160972	Long-lived	7.36511	92.9935	0	0.00359813	0.772361	0.0855936	0.116827	1.90482	0.110812	1.00054e-18	0.772361	1.37187e-08	0.116827	115.119	0.110812
ENSG00000160973	Long-lived	3.09949	22.8803	1.7241e-06	0.00391597	0.540819	0.00414439	0.336411	1.78834	0.12277	3.45959e-08	0.540819	4.12415e-08	0.336411	6.05988	0.12277
ENSG00000160991	Long-lived	1.2886	8.19387	0.00420321	0.0127631	0.0293698	0.0154114	0.9696	8.394	0.00103002	0.00362525	0.0293698	0.00462227	0.9696	15.5105	0.00103002
ENSG00000160993	Long-lived	2.43179	37.4187	9.5306e-10	0	0.504797	0.104216	0.416359	2.15442	0.0788444	0	0.504797	0.00409093	0.416359	6.46533	0.0788444
ENSG00000160994	Long-lived	50	51.3199	7.84706e-13	0	0.745743	1	0.220778	1.11077	0.0334793	0	0.745743	1	0.220778	191.111	0.0334793
ENSG00000160999	Long-lived	18.3165	95.004	0	0.000154015	0.652008	0.0125865	0.288565	1.36138	0.0594266	1.47795e-70	0.652008	1.5739e-35	0.288565	284.473	0.0594266
ENSG00000161011	Long-lived	15.7896	3.28836	0.0697726	0	0.792554	0.978858	0.19276	4.80429e+09	0.0146853	0	0.792554	0.71362	0.19276	7.39388e+152	0.0146853
ENSG00000161013	Long-lived	0.753826	5.60358	0.0179238	0	0.731346	0.210937	0.132711	3.41408	0.135942	0	0.731346	0.309406	0.132711	2.52346	0.135942
ENSG00000068366	Long-lived	1.56804	3.55058	0.0595247	0	0.172389	0	0.688055	1.62602	0.139556	0	0.172389	0	0.688055	2.14315	0.139556
ENSG00000161016	Long-lived	4.44539	23.8362	1.04892e-06	0	0.0920233	0	0.861098	1.81384	0.0468784	0	0.0920233	0	0.861098	14.1114	0.0468784
ENSG00000161021	Long-lived	1.23622	7.08947	0.00775382	0	0.0119698	0.195881	0.983394	64.9953	0.00463642	0	0.0119698	0.133274	0.983394	174.229	0.00463642
ENSG00000161031	Long-lived	0.896573	1.06233	0.302684	0.0223952	0.750646	1	0.216274	26.1347	0.0330802	0.0331736	0.750646	1	0.216274	18.6483	0.0330802
ENSG00000161036	Long-lived	1.38309	14.8282	0.00011776	0.00716686	0.68752	0.187345	0.283506	5.54894	0.0289747	0.00108078	0.68752	0.0986286	0.283506	10.6981	0.0289747
ENSG00000161048	Long-lived	1.41694	5.29169	0.0214275	0.031634	0.847049	1	0.147136	15.9939	0.00581532	0.00749562	0.847049	1	0.147136	50.808	0.00581532
ENSG00000161057	Long-lived	4.97359e-14	58.7024	1.83187e-14	0	0.832456	7.27636e-13	0.148148	2.28403	0.0193964	0	0.832456	1	0.148148	1	0.0193964
ENSG00000161082	Long-lived	4.8891	10.9105	0.000956201	0	0.799454	0.748585	0.0505241	1.22206	0.150022	0	0.799454	0.242746	0.0505241	2.6657	0.150022
ENSG00000161091	Long-lived	1.32902	5.10271	0.0238885	0.00938511	0.794351	0.592173	0.186273	13.7864	0.0193762	0.00201993	0.794351	0.498403	0.186273	32.6851	0.0193762
ENSG00000068383	Long-lived	1.18572	4.74311	0.0294158	0	0.0183228	0.0527351	0.963166	102.962	0.0185109	0	0.0183228	0.030533	0.963166	243.483	0.0185109
ENSG00000161179	Long-lived	1.71395	7.28983	0.00693459	0	0.606824	0.0454427	0.307123	2.09489	0.0860527	0	0.606824	0.00499982	0.307123	3.55187	0.0860527
ENSG00000161180	Long-lived	1.78874	2.60695	0.106396	0.0311136	0.845981	0.918527	0	1.77176	0.154019	0.00201502	0.845981	0.858976	0	2.78183	0.154019
ENSG00000161202	Long-lived	0.990978	0.352377	0.552771	0	0.914329	1	0.0473691	1072.55	0.0383018	0	0.914329	1	0.0473691	1007.11	0.0383018
ENSG00000161203	Long-lived	1.2386	0.553099	0.457054	3.07382e-05	0.943171	0.10564	0.0485618	713.22	0.0082674	2.57653e-06	0.943171	0.061789	0.0485618	3419.84	0.0082674
ENSG00000161204	Long-lived	0.985213	0.0164982	0.897797	0	0.0356667	0.0542476	0.953229	70.4924	0.0111041	0	0.0356667	0.0566363	0.953229	66.1932	0.0111041
ENSG00000161217	Long-lived	16.742	95.6805	0	0	0.0981048	0	0.774612	1.12668	0.127284	0	0.0981048	0	0.774612	7.36645	0.127284
ENSG00000161243	Long-lived	0.219299	3.0495	0.0807618	0	0.34201	0.451063	0.641283	8.90135	0.0167065	0	0.34201	0.839797	0.641283	1.61516	0.0167065
ENSG00000161265	Long-lived	50	38.5386	5.36801e-10	0.00474125	0.631649	0.918527	0.358552	1.07718	0.00979857	6.232e-117	0.631649	0.014276	0.358552	41.1554	0.00979857
ENSG00000068394	Long-lived	0.781066	9.21485	0.0024006	0	0.611891	0.582827	0.357063	443.782	0.0310464	0	0.611891	0.655951	0.357063	116.846	0.0310464
ENSG00000161270	Long-lived	5.49638	43.1583	5.04863e-11	0	0.697405	0.94297	0.283224	24.9589	0.0193706	0	0.697405	0.724153	0.283224	4.78276e+07	0.0193706
ENSG00000161298	Long-lived	1.85148	15.2245	9.54571e-05	0	0.749971	1	0.230455	11.1324	0.0195739	0	0.749971	1	0.230455	86.6445	0.0195739
ENSG00000161328	Long-lived	6.61192	91.8906	0	0.000986399	0.760356	1	0.160772	2.14602	0.0788719	1.33325e-20	0.760356	1	0.160772	155.859	0.0788719
ENSG00000161381	Long-lived	1.28291	14.8862	0.000114196	0	0.0881161	0.0788576	0.85733	4.46087	0.0545535	0	0.0881161	0.0384366	0.85733	6.81004	0.0545535
ENSG00000161395	Long-lived	1.01135	0.0936041	0.759644	0.0443529	0.899681	0.217111	0.053683	11.0335	0.0466365	0.0428118	0.899681	0.21338	0.053683	11.3384	0.0466365
ENSG00000161405	Long-lived	1.30216	5.05414	0.0245672	0	0.693682	0.464987	0.291506	15.36	0.0148129	0	0.693682	0.368941	0.291506	35.0645	0.0148129
ENSG00000161509	Long-lived	0.591114	36.349	1.64967e-09	0	0.81689	0.4951	0.154893	413.021	0.0282174	0	0.81689	0.659977	0.154893	35.1833	0.0282174
ENSG00000068400	Long-lived	5.20089	322.534	0	0.00330297	0.856918	1	0.065925	3.52801	0.077157	1.24769e-13	0.856918	1	0.065925	704.109	0.077157
ENSG00000161513	Long-lived	0.927608	0.909168	0.340335	0.0170331	0.647263	0.111729	0.299667	6.28818	0.0530702	0.0228736	0.647263	0.130939	0.299667	5.50451	0.0530702
ENSG00000161526	Long-lived	2.5224	32.7391	1.05393e-08	0	0.832006	0.577036	0.13003	7.54613	0.0379647	0	0.832006	0.249838	0.13003	163.671	0.0379647
ENSG00000161533	Long-lived	0.708896	9.28943	0.0023048	0	0.780963	1	0.191659	289.99	0.0273782	0	0.780963	1	0.191659	55.664	0.0273782
ENSG00000161542	Long-lived	0.78383	11.1673	0.000832521	0.00748842	0.796965	0.00750375	0.153718	209.358	0.0493174	0.0215716	0.796965	0.0216062	0.153718	65.9453	0.0493174
ENSG00000161544	Long-lived	0.65399	5.06825	0.024368	0	0.659653	0.560802	0.321216	971.73	0.019131	0	0.659653	0.685052	0.321216	89.9138	0.019131
ENSG00000161547	Long-lived	0.480428	0.0372663	0.846924	4.30781e-06	0.699629	0.000193855	0.267796	25128.2	0.0325752	0.00264331	0.699629	0.0164589	0.267796	130.005	0.0325752
ENSG00000161551	Long-lived	1.03258	0.0451455	0.831737	0.0699915	0.604397	0.932769	0.307355	18.25	0.0882484	0.0641818	0.604397	0.930656	0.307355	20.0613	0.0882484
ENSG00000161558	Long-lived	1.00853	1.70132	0.192115	0.0227486	0.0258044	0.0231854	0.861981	4.10732	0.112215	0.0220263	0.0258044	0.0224528	0.861981	4.15711	0.112215
ENSG00000161594	Long-lived	1.12827	1.41191	0.23474	8.26994e-06	0.539701	0.135962	0.431757	9.88132e+09	0.0285416	1.84309e-06	0.539701	0.105259	0.431757	1.8919e+11	0.0285416
ENSG00000161609	Long-lived	0.86331	3.35622	0.0669515	0	0.760976	0.916288	0.208421	246.758	0.0306033	0	0.760976	0.927303	0.208421	116.217	0.0306033
ENSG00000068438	Long-lived	1.89031	3.87328	0.0490605	0.0237431	0.884734	0.685549	0.101065	1e+10	0.0142017	0.00084968	0.884734	0.489848	0.101065	8.0009e+18	0.0142017
ENSG00000161610	Long-lived	0.791515	2.08001	0.149239	0	0.557355	0.0957514	0.42167	32.5111	0.020975	0	0.557355	0.156157	0.42167	15.7324	0.020975
ENSG00000161618	Long-lived	1.13564	0.155881	0.692978	0	0.663366	1	0.326386	1164.3	0.0102472	0	0.663366	1	0.326386	3033.55	0.0102472
ENSG00000161638	Long-lived	1.09596	2.45534	0.117126	0	0.0572602	0.105138	0.921828	89.9147	0.0209113	0	0.0572602	0.0847007	0.921828	138.46	0.0209113
ENSG00000161640	Long-lived	1.38013	1.77092	0.183268	0	0.625778	1	0.340768	10.7129	0.0334532	0	0.625778	1	0.340768	26.3878	0.0334532
ENSG00000161642	Long-lived	2.31501	83.9853	0	0	0.488403	0.119771	0.42092	5.30185	0.0906772	0	0.488403	0.00735144	0.42092	47.5396	0.0906772
ENSG00000161647	Long-lived	0.965333	0.264547	0.607014	0.0172089	0.827945	1	0.157457	270.842	0.0145979	0.0198113	0.827945	1	0.157457	223.04	0.0145979
ENSG00000161649	Long-lived	0.895682	0.34007	0.559789	0.256959	0.973531	0.261864	0.0160944	28.782	0.0103747	0.296091	0.973531	0.301149	0.0160944	20.2726	0.0103747
ENSG00000161653	Long-lived	5.65399	62.9196	2.10942e-15	0	0.876704	0.853296	0.037464	1.37841	0.0858323	0	0.876704	0.407791	0.037464	6.13829	0.0858323
ENSG00000161654	Long-lived	5.52695	146.952	0	0	0.148293	0	0.707772	3.68154	0.143934	0	0.148293	0	0.707772	1344.05	0.143934
ENSG00000005700	Long-lived	1.63815	40.9208	1.58526e-10	0	0.725976	0.753554	0.235396	23.0156	0.0386274	0	0.725976	0.629063	0.235396	170.294	0.0386274
ENSG00000068489	Long-lived	1.01226	0.000186667	0.989099	0	0.630143	1	0.335791	25.8066	0.0340668	0	0.630143	1	0.335791	26.8558	0.0340668
ENSG00000161664	Long-lived	1.60298	12.5651	0.000393025	0.0137372	0.607268	0.323691	0.357221	5.73372	0.0355113	0.00103535	0.607268	0.163965	0.357221	16.4346	0.0355113
ENSG00000161671	Long-lived	0.623546	7.38012	0.00659489	0	0.769026	0.516201	0.200381	501.6	0.0305926	0	0.769026	0.662109	0.200381	48.2832	0.0305926
ENSG00000161677	Long-lived	50	81.9077	0	0	0.143493	0	0.688419	1.05634	0.168088	0	0.143493	0	0.688419	15.4948	0.168088
ENSG00000161682	Long-lived	12.2423	48.2423	3.76665e-12	0	0.85658	0.98972	0	1.08971	0.14342	0	0.85658	0.881172	0	2.86271	0.14342
ENSG00000161692	Long-lived	1.60726	4.13488	0.0420081	0.0984539	0.739553	0.0989007	0.203067	3.44089	0.0573806	0.0240917	0.739553	0.0242676	0.203067	7.2873	0.0573806
ENSG00000161714	Long-lived	0.759605	8.0857	0.0044616	0.008065	0.859329	0.661202	0.120825	206.243	0.0198463	0.0256949	0.859329	0.73034	0.120825	57.2814	0.0198463
ENSG00000161791	Long-lived	2.00131	15.1167	0.000101065	0	0.81259	0.367347	0.174362	17.151	0.0130479	0	0.81259	0.134766	0.174362	295.256	0.0130479
ENSG00000161798	Long-lived	0.902207	0.985958	0.320732	0.0261847	0.894381	0.30941	0.0746788	23.5893	0.0309401	0.0373897	0.894381	0.347022	0.0746788	17.317	0.0309401
ENSG00000161800	Long-lived	0.904994	3.89802	0.048343	0.0451895	0.913508	0.0481996	0.0419411	24.4042	0.0445507	0.0606482	0.913508	0.0642928	0.0419411	18.0155	0.0445507
ENSG00000068615	Long-lived	10.291	51.2322	8.20566e-13	0	0.00167216	0	0.91051	1.31003	0.087818	0	0.00167216	0	0.91051	16.104	0.087818
ENSG00000161835	Long-lived	1.226	3.57982	0.0584853	0.0035588	0.693482	0.0790288	0.267435	196.117	0.0390826	0.000995171	0.693482	0.0445332	0.267435	646.585	0.0390826
ENSG00000161847	Long-lived	0.702187	2.83212	0.0923963	0.000364155	0.683647	0.0377466	0.28378	11.7414	0.0325731	0.00384929	0.683647	0.100162	0.28378	5.63824	0.0325731
ENSG00000161849	Long-lived	0.725061	10.1048	0.00147881	0.00477208	0.786669	0.97017	0.199316	483.591	0.0140152	0.0207454	0.786669	0.978282	0.199316	88.3915	0.0140152
ENSG00000161860	Long-lived	1.01006	7.23327e-05	0.993214	0.0251921	0.405181	0.207426	0.590946	56.5711	0.00387284	0.0242758	0.405181	0.204168	0.590946	58.916	0.00387284
ENSG00000161888	Long-lived	5.41592	101.854	0	0	0.741934	0.919631	0.128349	3.1375	0.129717	0	0.741934	0.635234	0.128349	489.168	0.129717
ENSG00000161896	Long-lived	0.896395	1.06588	0.301879	0.0118985	0.620522	0.21165	0.317983	2.48757	0.061495	0.0188313	0.620522	0.248593	0.317983	2.26345	0.061495
ENSG00000161904	Long-lived	0.747809	14.0106	0.000181784	0.0387802	0.197611	0.0408833	0.769564	172.873	0.0328249	0.0880136	0.197611	0.0915592	0.769564	47.1403	0.0328249
ENSG00000068650	Long-lived	0.948481	0.276468	0.599026	0.0161234	0.932399	1	0.0511738	27.7182	0.0164269	0.0199437	0.932399	1	0.0511738	23.358	0.0164269
ENSG00000161911	Long-lived	0.824351	3.24518	0.071634	0	0.182659	0.327817	0.78406	239.198	0.0332805	0	0.182659	0.398759	0.78406	91.3967	0.0332805
ENSG00000161914	Long-lived	0.777819	1.93193	0.164547	0.000395582	0.663621	0.0741811	0.256925	3.93672	0.0794544	0.00225562	0.663621	0.132219	0.256925	2.9034	0.0794544
ENSG00000161920	Long-lived	0.196985	4.86981	0.0273306	4.55689e-09	0.833965	0.0315047	0.127417	2.65464	0.0386185	0.0227448	0.833965	0.506061	0.127417	1.21206	0.0386185
ENSG00000161939	Long-lived	1.45961	3.74995	0.052809	0.00263939	0.418172	0.0841833	0.455494	4.18424	0.126334	0.000172346	0.418172	0.0269929	0.455494	8.07826	0.126334
ENSG00000161940	Long-lived	1.28752	8.24749	0.00408085	0.000892632	0.541707	0.0754309	0.404977	5.98285	0.0533162	0.000118556	0.541707	0.0358773	0.404977	10.0066	0.0533162
ENSG00000161944	Long-lived	2.87432	43.9611	3.34962e-11	0.17908	0.637667	1	0.322736	6.8963	0.0395972	0.0071289	0.637667	1	0.322736	257.305	0.0395972
ENSG00000161955	Long-lived	0.650949	8.09422	0.00444067	0	0.763264	0.962321	0.211549	248.882	0.0251863	0	0.763264	0.975309	0.211549	36.2802	0.0251863
ENSG00000068654	Long-lived	1.02954	0.208508	0.64794	0	0.687794	0.297268	0.284455	10.9964	0.0277518	0	0.687794	0.286805	0.284455	11.8034	0.0277518
ENSG00000161958	Long-lived	2.54208	6.8833	0.0087005	0	0.600029	0.133115	0.357073	9.56201	0.0428974	0	0.600029	0.00593904	0.357073	310.909	0.0428974
ENSG00000161960	Long-lived	36.9115	44.1699	3.01073e-11	0	0.886665	0.920452	0.106722	47.4122	0.00661288	0	0.886665	0.0469065	0.106722	7.23786e+61	0.00661288
ENSG00000161970	Long-lived	2.60069e-13	6.83289	0.00894944	0	0.339204	0	0.604863	3.80269	0.0559327	0	0.339204	0	0.604863	1	0.0559327
ENSG00000161973	Long-lived	1.20698	2.95485	0.0856205	0.0341337	0.807281	0.0343716	0.0842012	3.20148	0.108517	0.0169661	0.807281	0.0171089	0.0842012	4.07332	0.108517
ENSG00000161980	Long-lived	0.0353494	4.95591	0.0260017	3.32073e-48	0.949755	1	0.0382512	132.156	0.0119936	0.0209727	0.949755	1	0.0382512	1.18845	0.0119936
ENSG00000161981	Long-lived	1.27415	1.28359	0.257233	0.00622193	0.527682	0.10943	0.471062	289.236	0.0012554	0.00154571	0.527682	0.0596639	0.471062	1367.75	0.0012554
ENSG00000161992	Long-lived	0.49163	20.458	6.09558e-06	0.00015453	0.795581	0.584792	0.192233	896.381	0.0121858	0.0133783	0.795581	0.768159	0.192233	28.2836	0.0121858
ENSG00000161996	Long-lived	0.977093	0.0146888	0.903535	0.0371557	0.84988	1	0.126684	79.1711	0.0234358	0.0400666	0.84988	1	0.126684	71.627	0.0234358
ENSG00000161999	Long-lived	1.98182	8.73978	0.00311343	0.00851743	0.809859	0.624352	0.136207	4.46167	0.0539335	7.91139e-05	0.809859	0.393168	0.136207	19.3725	0.0539335
ENSG00000068697	Long-lived	1.92413	17.4259	2.9873e-05	0	0.740796	0.0330581	0.184478	3.45516	0.074726	0	0.740796	0.00141546	0.184478	10.8663	0.074726
ENSG00000162004	Long-lived	1.68638	5.43967	0.0196843	0.218388	0.780625	1	0.192261	5.177	0.0271137	0.0768581	0.780625	1	0.192261	16.0032	0.0271137
ENSG00000162009	Long-lived	1.07891	0.604153	0.436998	0.00572355	0.647796	0.0784835	0.316146	1.86695	0.0360587	0.00380819	0.647796	0.0642042	0.316146	1.96123	0.0360587
ENSG00000162032	Long-lived	0.581429	15.248	9.42773e-05	0	0.639305	0.00584885	0.301849	5.19686	0.0588462	0	0.639305	0.0503164	0.301849	2.60707	0.0588462
ENSG00000162039	Long-lived	1.16841	1.96558	0.160918	0.0483312	0.745503	1	0.219268	33.6444	0.035229	0.0290163	0.745503	1	0.219268	60.8213	0.035229
ENSG00000162040	Long-lived	0.63016	10.1914	0.00141099	0	0.635489	0.0775744	0.361918	1.02475e+07	0.00259377	0	0.635489	0.199685	0.361918	26170.4	0.00259377
ENSG00000162062	Long-lived	2.38319	11.676	0.000633122	0.0623245	0.555054	0.24819	0.327872	2.84507	0.117074	0.00134106	0.555054	0.0361125	0.327872	12.0833	0.117074
ENSG00000162063	Long-lived	0.763093	4.5111	0.0336756	0	0.0568204	0.075163	0.924232	623.612	0.0189476	0	0.0568204	0.138767	0.924232	135.763	0.0189476
ENSG00000162065	Long-lived	1	-0.00278338	1	0.0194235	0.846432	0.282979	0.131288	11.784	0.0222805	0.0194235	0.846432	0.282979	0.131288	11.784	0.0222805
ENSG00000162066	Long-lived	0.0330569	7.22176	0.00720251	0	0.656263	6.14909e-47	0.264052	1.88645	0.0796855	0	0.656263	0.0296757	0.264052	1.0212	0.0796855
ENSG00000068724	Long-lived	0.864798	2.30994	0.128549	0	0.783626	0.568279	0.191569	127.531	0.0248042	0	0.783626	0.613402	0.191569	66.2112	0.0248042
ENSG00000162068	Long-lived	0.329554	12.1807	0.000482855	4.50273e-07	0.826224	0.453123	0.151929	1e+10	0.0218472	0.00809984	0.826224	0.770379	0.151929	1974.89	0.0218472
ENSG00000162069	Long-lived	23.0322	17.8095	2.4416e-05	0.00694477	0.642904	0.180857	0.173804	1.03624	0.183293	1.94382e-50	0.642904	7.84868e-18	0.173804	2.27022	0.183293
ENSG00000162073	Long-lived	1.67287	5.15427	0.0231892	0	0.73823	0.0453648	0.131722	1.74868	0.130048	0	0.73823	0.00566064	0.131722	2.54697	0.130048
ENSG00000162076	Long-lived	1.26953	2.16001	0.141644	0.00219835	0	0.109551	1	1.00117	0	0.000422391	0	0.0603619	1	1.00148	0
ENSG00000162086	Long-lived	1.03723	0.0815018	0.775272	0.123616	0.596308	0.460657	0.398705	7.03907	0.00498694	0.114359	0.596308	0.447553	0.398705	7.56958	0.00498694
ENSG00000162104	Long-lived	1.10941	5.95095	0.0147094	0	0.0331802	0.0627421	0.945081	19.4245	0.0217386	0	0.0331802	0.0463452	0.945081	26.8722	0.0217386
ENSG00000162105	Long-lived	0.85674	3.50257	0.0612738	0	0.0497834	0.0512582	0.931329	54.0439	0.0188872	0	0.0497834	0.0784518	0.931329	30.515	0.0188872
ENSG00000162129	Long-lived	23.8788	173.652	0	0	0.904334	0.952739	0.0701432	1.33096	0.0255228	0	0.904334	0.314723	0.0701432	922.346	0.0255228
ENSG00000162139	Long-lived	2.40916	66.9246	3.33067e-16	0.0598064	0.760563	1	0.184801	3.60485	0.0546358	0.00112976	0.760563	1	0.184801	21.9599	0.0546358
ENSG00000068745	Long-lived	0.338147	8.62199	0.00332129	0	0.738293	0.000153883	0.204385	3.80988	0.057322	0	0.738293	0.0513699	0.204385	1.57193	0.057322
ENSG00000162144	Long-lived	1.60029	1.30346	0.253583	0	0.745104	0.868699	0.240958	9.11831	0.0139382	0	0.745104	0.798313	0.240958	34.3667	0.0139382
ENSG00000162148	Long-lived	5.5516	12.5218	0.000402225	0.0093694	0.584175	0.0121318	0.202224	1.22701	0.213601	5.49236e-12	0.584175	2.30526e-11	0.202224	3.11348	0.213601
ENSG00000162174	Long-lived	0.934799	0.311261	0.576907	0.0207773	0.8059	1	0.185442	187.563	0.00865785	0.0267475	0.8059	1	0.185442	133.332	0.00865785
ENSG00000162191	Long-lived	2.40963	23.6667	1.14546e-06	0.0137905	0.753804	0.68567	0.219237	5.421	0.0269587	3.28908e-05	0.753804	0.402808	0.219237	58.7299	0.0269587
ENSG00000162194	Long-lived	1.08278	0.650089	0.420081	0	0.325192	1	0.648185	3480.36	0.0266229	0	0.325192	1	0.648185	6835.69	0.0266229
ENSG00000162222	Long-lived	15.2371	32.5714	1.14892e-08	0	0.837902	1	0.00249116	1.10602	0.159607	0	0.837902	1	0.00249116	4.64312	0.159607
ENSG00000162227	Long-lived	7.41533	118.93	0	0	0.757167	0.585522	0.186915	2.23667	0.0559185	0	0.757167	0.018891	0.186915	391.215	0.0559185
ENSG00000162236	Long-lived	2.66223	13.9661	0.000186133	0.000701049	0.675802	0.238904	0.302181	9.75433	0.0220169	4.00539e-09	0.675802	0.022115	0.302181	430.007	0.0220169
ENSG00000068781	Long-lived	1.78297	24.4413	7.66068e-07	0	0.684338	0.498466	0.230023	2.60627	0.0856385	0	0.684338	0.288996	0.230023	5.51762	0.0856385
ENSG00000162241	Long-lived	1.23749	2.67962	0.10164	0.00299824	0.592968	0.116649	0.269939	3.76293	0.137093	0.000754469	0.592968	0.0700284	0.269939	5.15477	0.137093
ENSG00000162244	Long-lived	0.96232	0.145595	0.702781	0.179326	0.494179	0.181709	0.468265	12.9032	0.0375559	0.191323	0.494179	0.193768	0.468265	11.7178	0.0375559
ENSG00000162267	Long-lived	1.62749	16.5897	4.64031e-05	0	0.745652	0.764093	0.231877	28.154	0.0224705	0	0.745652	0.645389	0.231877	228.62	0.0224705
ENSG00000162298	Long-lived	0.852187	3.52255	0.0605394	0	0.903765	0.244153	0.0763845	160.11	0.0198501	0	0.903765	0.300728	0.0763845	75.6098	0.0198501
ENSG00000162300	Long-lived	2.32032	5.13749	0.0234145	0.02921	0.683832	0.0292707	0.165962	1.3052	0.150206	0.000275129	0.683832	0.000276457	0.165962	1.85527	0.150206
ENSG00000162302	Long-lived	1.35823	5.57013	0.0182694	0	0.926154	0.852094	0.0445872	154.17	0.0292585	0	0.926154	0.804612	0.0445872	937.125	0.0292585
ENSG00000162337	Long-lived	0.734463	2.90274	0.0884291	0	0.923839	0.609491	0.0636904	54979.7	0.0124702	0	0.923839	0.69513	0.0636904	3030.43	0.0124702
ENSG00000162341	Long-lived	0.939547	2.75182	0.0971437	0	0.729985	0.768397	0.235779	592.664	0.0342361	0	0.729985	0.780732	0.235779	402.889	0.0342361
ENSG00000162344	Long-lived	1.37913	4.57677	0.0324082	0.0416756	0.894451	0.0418249	0.0387832	2.60775	0.0667662	0.012492	0.894451	0.0125538	0.0387832	3.75048	0.0667662
ENSG00000162365	Long-lived	3.61965	55.4781	9.448e-14	0	0.665282	0.968297	0.250537	3.69923	0.0841808	0	0.665282	0.88993	0.250537	113.859	0.0841808
ENSG00000068784	Long-lived	0.138636	45.3987	1.6074e-11	0	0.429502	2.17338e-10	0.418889	4.58899	0.151608	0	0.429502	0.0457487	0.418889	1.2352	0.151608
ENSG00000162367	Long-lived	0.844156	0.63149	0.426809	0.000894272	0.841038	0.250926	0.136634	30.8374	0.022328	0.00267033	0.841038	0.311259	0.136634	18.0723	0.022328
ENSG00000162368	Long-lived	1.67084	12.2913	0.000455085	0	0.808557	0.575209	0.111216	5.69246	0.0802275	0	0.808557	0.396924	0.111216	18.2804	0.0802275
ENSG00000162373	Long-lived	1.14665	0.964208	0.326129	0.00551702	0.73856	0.400174	0.2433	177.757	0.01814	0.00257358	0.73856	0.349882	0.2433	379.972	0.01814
ENSG00000162374	Long-lived	1.42585e-13	62.858	2.22045e-15	0	0.102794	0	0.873486	15.7916	0.0237198	0	0.102794	0	0.873486	1	0.0237198
ENSG00000162377	Long-lived	0.960463	0.13984	0.70844	0.0445513	0.726956	0.0451404	0.162081	3.20383	0.110963	0.0503826	0.726956	0.0510224	0.162081	3.05969	0.110963
ENSG00000162378	Long-lived	2.46356	69.676	1.11022e-16	0.000225006	0.617536	0.0547338	0.315257	14.0187	0.067207	1.03139e-09	0.617536	0.000779149	0.315257	668.316	0.067207
ENSG00000162383	Long-lived	1.36708	5.09499	0.023995	0	0.828673	0.390122	0.10393	3.7247	0.067397	0	0.828673	0.276145	0.10393	6.03571	0.067397
ENSG00000162384	Long-lived	1.11237	1.18935	0.27546	0	0.0375939	0.051511	0.915526	126.595	0.0468798	0	0.0375939	0.0369108	0.915526	218.107	0.0468798
ENSG00000162385	Long-lived	3.25523	30.5435	3.26464e-08	0	0.0385887	0.0400862	0.930542	5.52501	0.0308689	0	0.0385887	2.8342e-05	0.930542	260.893	0.0308689
ENSG00000068796	Long-lived	1.64709	15.6101	7.78386e-05	0	0.78946	0.33395	0.173094	69.5991	0.0374454	0	0.78946	0.164233	0.173094	1083.76	0.0374454
ENSG00000162390	Long-lived	0.784017	11.751	0.000608091	0.000679237	0.769701	0.247812	0.205774	221.235	0.024525	0.00328286	0.769701	0.334952	0.205774	68.9295	0.024525
ENSG00000162391	Long-lived	7.64608	28.9031	7.60923e-08	0	0.697635	0.936751	0.265702	1.47149	0.0366636	0	0.697635	0.606788	0.265702	19.1725	0.0366636
ENSG00000162396	Long-lived	8.81751	40.28	2.20052e-10	0.0394685	0.788723	0.974097	0.123729	1.25964	0.0875488	4.19201e-13	0.788723	0.793411	0.123729	7.65476	0.0875488
ENSG00000162398	Long-lived	1.1757	2.56323	0.109375	0.0572608	0.785362	0.0583103	0.0446211	3.33264	0.170017	0.0346427	0.785362	0.0353904	0.0446211	4.11758	0.170017
ENSG00000162399	Long-lived	1.66912	16.0032	6.32358e-05	0.0338704	0.551513	0.159062	0.355942	2.62483	0.0925449	0.00351634	0.551513	0.0464856	0.355942	5.00646	0.0925449
ENSG00000162402	Long-lived	2.36775	227.682	0	0	0.895189	0.63649	0.0893077	33.8156	0.015503	0	0.895189	0.343104	0.0893077	4174.17	0.015503
ENSG00000162407	Long-lived	1	-0.000469083	1	0	0.15334	0.0483803	0.80369	6.62713	0.0429699	0	0.15334	0.0483803	0.80369	6.62713	0.0429699
ENSG00000162408	Long-lived	1.97383	33.2415	8.13932e-09	0	0.680212	0.533052	0.290783	5.43089	0.0290056	0	0.680212	0.288861	0.290783	28.2171	0.0290056
ENSG00000162409	Long-lived	1.12536	2.09649	0.147638	0.00101125	0.738734	0.100377	0.235537	14.9748	0.0257298	0.000425978	0.738734	0.0752452	0.235537	21.0235	0.0257298
ENSG00000162413	Long-lived	2.03932e-13	18.6599	1.56231e-05	0	0.835959	1.67779e-10	0.109403	1.17134	0.0546378	0	0.835959	1	0.109403	1	0.0546378
ENSG00000005810	Long-lived	1.19867	16.2476	5.55785e-05	0.00643744	0.91139	1	0.0634016	135.694	0.0252085	0.00236253	0.91139	1	0.0634016	359.939	0.0252085
ENSG00000068831	Long-lived	50	16.5516	4.73431e-05	0	0.811187	0.964824	0.115284	1.11898	0.073529	0	0.811187	0.166877	0.115284	276.088	0.073529
ENSG00000162415	Long-lived	1.14923	5.62481	0.017708	0.00973316	0.744028	0.112987	0.232441	133.471	0.0235316	0.0048758	0.744028	0.0816042	0.232441	277.047	0.0235316
ENSG00000162419	Long-lived	2.17072e-11	58.001	2.62013e-14	0	0.883149	1	0.0520344	7.41603	0.0648165	0	0.883149	1	0.0520344	1	0.0648165
ENSG00000162426	Long-lived	1.42133	13.5109	0.000237187	0.0231441	0.801974	0.0248325	0.0835072	1.92488	0.114519	0.00473504	0.801974	0.00523346	0.0835072	2.53649	0.114519
ENSG00000162430	Long-lived	5.99433	48.0871	4.07696e-12	0	0.76601	0.737428	0.224294	2.56738	0.00969642	0	0.76601	0.16109	0.224294	284.852	0.00969642
ENSG00000162433	Long-lived	0.872558	0.707465	0.400287	0.00427191	0.744749	0.0042897	0.131627	3.3121	0.123625	0.00856209	0.744749	0.0085932	0.131627	2.84329	0.123625
ENSG00000162434	Long-lived	1.05036	1.56497	0.210939	0	0.31328	0.0784267	0.665437	37.3954	0.0212823	0	0.31328	0.068991	0.665437	44.8767	0.0212823
ENSG00000162437	Long-lived	1.72472	21.1739	4.1943e-06	0	0.643671	0.574806	0.294841	16.1677	0.0614888	0	0.643671	0.384805	0.294841	121.503	0.0614888
ENSG00000162438	Long-lived	1.42489	13.2006	0.000279852	0.01687	0.368032	0.101068	0.512014	2.20207	0.119953	0.00297735	0.368032	0.0381667	0.512014	3.07961	0.119953
ENSG00000162441	Long-lived	2.3422	20.1003	7.34856e-06	0	0.821298	0.569349	0.112845	12.4369	0.0658566	0	0.821298	0.267329	0.112845	366.468	0.0658566
ENSG00000162444	Long-lived	0.628687	3.33435	0.0678472	0.00764423	0.611743	0.43837	0.372938	716.801	0.0153193	0.0466959	0.611743	0.595428	0.372938	62.3955	0.0153193
ENSG00000068878	Long-lived	1.06138	1.26028	0.261598	0.00163056	0.881107	0.979168	0.0987559	104.995	0.020137	0.00109962	0.881107	0.977904	0.0987559	139.708	0.020137
ENSG00000162458	Long-lived	1.31087	4.7316	0.0296133	0	0.45031	0.119381	0.443675	3.78224	0.106015	0	0.45031	0.061657	0.443675	5.71944	0.106015
ENSG00000162460	Long-lived	1.35765	5.62197	0.0177367	0.0288057	0.743447	0.733877	0.169036	2.5002	0.0875166	0.00810048	0.743447	0.656996	0.169036	3.46985	0.0875166
ENSG00000162461	Long-lived	0.812905	1.92079	0.16577	8.25087e-05	0.505411	0.107128	0.456773	1	0.0378156	0.000479184	0.505411	0.162706	0.456773	1	0.0378156
ENSG00000162482	Long-lived	4.54518	18.4935	1.70481e-05	0	0.746662	0.859811	0.11829	1.50014	0.135048	0	0.746662	0.503328	0.11829	6.31764	0.135048
ENSG00000162490	Long-lived	6.46792	14.1133	0.000172127	0.0264329	0.628793	0.0269991	0.151027	1.16073	0.22018	6.23103e-11	0.628793	7.14649e-11	0.151027	2.62227	0.22018
ENSG00000162494	Long-lived	0.994209	0.909557	0.340232	0.0101475	0.884012	1	0.100991	1526.98	0.0149969	0.0104209	0.884012	1	0.100991	1463.52	0.0149969
ENSG00000162496	Long-lived	50	92.7481	0	0	0.896839	0.979563	0	1.03595	0.103161	0	0.896839	0.356146	0	5.84655	0.103161
ENSG00000162510	Long-lived	1.13712	3.62954	0.0567624	0	0.0843502	0.0438032	0.887987	5.58088	0.0276627	0	0.0843502	0.0285252	0.887987	7.06466	0.0276627
ENSG00000068885	Long-lived	0.982503	68.9679	1.11022e-16	0.0069461	0.135619	0.0687576	0.848172	797.204	0.0162095	0.00757711	0.135619	0.0720549	0.848172	709.253	0.0162095
ENSG00000162511	Long-lived	3.37602	32.3106	1.31396e-08	0	0.709745	0.724699	0.261365	2.56147	0.0288908	0	0.709745	0.337201	0.261365	23.937	0.0288908
ENSG00000162512	Long-lived	0.69768	1.25032	0.263492	0.00131423	0.703821	0.440456	0.260507	224306	0.0356718	0.00976691	0.703821	0.564362	0.260507	5409.68	0.0356718
ENSG00000162517	Long-lived	0.516341	20.6349	5.5575e-06	0	0.665892	0.386604	0.303159	79.148	0.0309496	0	0.665892	0.612194	0.303159	9.55527	0.0309496
ENSG00000162520	Long-lived	0.923695	0.153481	0.695231	0.0371741	0.845552	0.811387	0.151141	778.424	0.00330733	0.0477902	0.845552	0.824432	0.151141	468.385	0.00330733
ENSG00000162521	Long-lived	2.0584	26.0214	3.37658e-07	0	0.0402067	0	0.90264	6.1966	0.0571535	0	0.0402067	0	0.90264	42.7142	0.0571535
ENSG00000162522	Long-lived	4.35736	21.9475	2.80207e-06	0	0.16701	0.0158067	0.680313	1.49731	0.152677	0	0.16701	1.41809e-08	0.680313	5.80625	0.152677
ENSG00000162526	Long-lived	0.717265	4.13113	0.0421012	0.000322299	0.645963	0.0532948	0.288998	5.14352	0.0650387	0.00312966	0.645963	0.122095	0.288998	3.23714	0.0650387
ENSG00000162542	Long-lived	0.523961	32.3053	1.31753e-08	0	0.778476	1	0.170385	126.517	0.0511395	0	0.778476	1	0.170385	12.6312	0.0511395
ENSG00000162543	Long-lived	1.37506	0.146906	0.70151	0.009339	0.532606	0.786596	0.460903	6.52021	0.00649176	0.00161821	0.532606	0.718873	0.460903	13.1723	0.00649176
ENSG00000068903	Long-lived	1.12629	2.38359	0.122616	0.0187858	0.555893	0.0601963	0.375445	6.34158	0.0686616	0.0113719	0.555893	0.0422127	0.375445	8.00766	0.0686616
ENSG00000162551	Long-lived	0.108486	18.2042	1.98445e-05	0	0.109249	3.30701e-30	0.795793	1.83202	0.0949581	0	0.109249	0.00063353	0.795793	1.06788	0.0949581
ENSG00000162571	Long-lived	1.09886	0.213164	0.644299	0.000507297	0.515934	0.190277	0.423114	83.9031	0.0609529	0.000239623	0.515934	0.161489	0.423114	130.008	0.0609529
ENSG00000162572	Long-lived	2.16349	19.1934	1.1812e-05	0	0.619914	0.697309	0.344924	7.22667	0.0351616	0	0.619914	0.458409	0.344924	72.1606	0.0351616
ENSG00000162576	Long-lived	5.01159	14.3928	0.000148369	0	0.700726	0.388651	0.23667	1.53142	0.0626039	0	0.700726	0.00877085	0.23667	8.46489	0.0626039
ENSG00000162591	Long-lived	1.36285	15.4538	8.45446e-05	0	0.360657	0.038506	0.543565	3.22941	0.0957783	0	0.360657	0.011811	0.543565	4.94151	0.0957783
ENSG00000162592	Long-lived	0.67069	6.42283	0.0112663	0	0.551448	0.555567	0.410904	187.863	0.0376477	0	0.551448	0.674214	0.410904	33.4998	0.0376477
ENSG00000162594	Long-lived	0.46705	41.8766	9.72176e-11	0	0.642915	1	0.317204	62.0522	0.0398816	0	0.642915	1	0.317204	6.87555	0.0398816
ENSG00000162595	Long-lived	9.76418	5.08422	0.0241445	0.0658354	0.696748	0.939251	0.271664	1.5976	0.0315875	2.90554e-12	0.696748	0.542295	0.271664	96.9847	0.0315875
ENSG00000068912	Long-lived	1.58031	72.0898	0	0	0.822168	0.641204	0.145157	62.1642	0.0326755	0	0.822168	0.495443	0.145157	682.896	0.0326755
ENSG00000162599	Long-lived	0.381698	5.02818	0.024938	5.62575e-06	0.973955	0.0790954	0.0124154	1e+10	0.0136295	0.0099118	0.973955	0.379687	0.0124154	6561.2	0.0136295
ENSG00000162600	Long-lived	1.18528	3.24471	0.0716544	0	0.700973	1	0.251283	25.6593	0.0477435	0	0.700973	1	0.251283	46.8106	0.0477435
ENSG00000162601	Long-lived	1.14174	1.71393	0.190476	0	0.810776	1	0.167283	49.5024	0.0219417	0	0.810776	1	0.167283	86.0641	0.0219417
ENSG00000162604	Long-lived	4.43905	34.1268	5.1634e-09	0	0.754221	1	0.181004	9.8528	0.0647745	0	0.754221	1	0.181004	25731.4	0.0647745
ENSG00000162613	Long-lived	1.00659	0.0280465	0.867	0.00142103	0.578195	0.0285978	0.396749	153.314	0.0250552	0.00136091	0.578195	0.0279354	0.396749	158.487	0.0250552
ENSG00000162614	Long-lived	0.887889	2.2148	0.136693	0.0337483	0.833771	1	0.146224	214.692	0.0200053	0.049346	0.833771	1	0.146224	117.596	0.0200053
ENSG00000162616	Long-lived	0.961163	0.0507943	0.821687	0.00493687	0.856796	0.415976	0.143204	1.00117	1.92917e-13	0.00606779	0.856796	0.43039	0.143204	1.00112	1.92917e-13
ENSG00000162618	Long-lived	1.45151	17.5091	2.85936e-05	0	0.655506	0.73326	0.270577	15.6049	0.0739169	0	0.655506	0.637413	0.270577	53.9548	0.0739169
ENSG00000162620	Long-lived	8.48495e-12	9.04795	0.00262989	0	0.653878	0.624259	0.324229	41.1949	0.0218927	0	0.653878	1	0.324229	1	0.0218927
ENSG00000068971	Long-lived	1.32883	9.2863	0.00230874	0.0163746	0.762027	0.0180381	0.164117	5.13126	0.0738558	0.00423587	0.762027	0.00481703	0.164117	8.78547	0.0738558
ENSG00000162621	Long-lived	1.26464	2.00802	0.15647	0	0.588834	1	0.389677	28.3539	0.0214888	0	0.588834	1	0.389677	68.7124	0.0214888
ENSG00000162623	Long-lived	0.981752	0.0115588	0.914383	0.00451059	0.0172414	0.109964	0.898107	5.742	0.0846519	0.00497782	0.0172414	0.114484	0.898107	5.56175	0.0846519
ENSG00000162624	Long-lived	1.01188	0.0698024	0.791625	0	0.0548489	0.040828	0.926628	9.99993e+09	0.0185233	0	0.0548489	0.0393052	0.926628	1.31476e+10	0.0185233
ENSG00000162627	Long-lived	3.39494	37.0826	1.1323e-09	0	0.164218	0.033883	0.73209	2.59343	0.103692	0	0.164218	1.02182e-05	0.73209	25.4143	0.103692
ENSG00000162630	Long-lived	0.44269	7.29388	0.00691899	0	0.820393	0.293453	0.164554	12.9463	0.0150528	0	0.820393	0.581146	0.164554	3.10695	0.0150528
ENSG00000162631	Long-lived	0.980464	0.248874	0.617869	0	0.0660546	0.0214743	0.826034	126.003	0.107911	0	0.0660546	0.0231476	0.826034	114.643	0.107911
ENSG00000162636	Long-lived	1.21892	1.13579	0.286543	0	0.851997	1	0.133854	120.468	0.0141489	0	0.851997	1	0.133854	343.891	0.0141489
ENSG00000162639	Long-lived	2.21205	42.7795	6.12709e-11	0	0.633725	0.490755	0.261088	4.16654	0.105188	0	0.633725	0.207098	0.261088	23.495	0.105188
ENSG00000162641	Long-lived	0.975094	0.00478599	0.944846	0.132674	0.638841	1	0.354848	43.5191	0.00631116	0.139519	0.638841	1	0.354848	39.6156	0.00631116
ENSG00000162642	Long-lived	0.832605	1.0553	0.30429	0	0.619094	0.208478	0.348605	28.6767	0.0323017	0	0.619094	0.271047	0.348605	16.3511	0.0323017
ENSG00000068976	Long-lived	9.65871	114.518	0	0.0147597	0.880606	0.873234	0.0938735	1.68558	0.0255207	2.06843e-18	0.880606	0.270022	0.0938735	154.92	0.0255207
ENSG00000162643	Long-lived	1.04228	0.832112	0.361662	0.067087	0.738649	0.691328	0.205519	15.8821	0.0558319	0.0598451	0.738649	0.680622	0.205519	17.8518	0.0558319
ENSG00000162645	Long-lived	0.361929	65.6717	5.55112e-16	0	0.56681	0.963063	0.354962	131.921	0.0782282	0	0.56681	0.986471	0.354962	5.85332	0.0782282
ENSG00000162650	Long-lived	1.44358	9.30071	0.00229065	0	0.666703	0.694732	0.32294	83.9913	0.0103563	0	0.666703	0.591085	0.32294	599.506	0.0103563
ENSG00000162664	Long-lived	0.891723	2.37892	0.122983	0	0.806378	0.526228	0.0974938	72.4564	0.0961284	0	0.806378	0.564111	0.0974938	45.5694	0.0961284
ENSG00000162669	Long-lived	1.66484	2.56077	0.109545	0	0.676243	0.84457	0.313757	23.3995	0.00999967	0	0.676243	0.75485	0.313757	190.329	0.00999967
ENSG00000162670	Long-lived	0.961743	0.643692	0.422377	0.0282738	0.917261	0.0296639	0.064346	85.4404	0.0183927	0.0324063	0.917261	0.0339373	0.064346	72.0713	0.0183927
ENSG00000162676	Long-lived	9.07154	97.3559	0	0	0.0899103	0	0.835786	1.62854	0.0743036	0	0.0899103	0	0.835786	83.4332	0.0743036
ENSG00000162687	Long-lived	1.50488	63.2753	1.77636e-15	0	0.0571289	0.0981079	0.905489	51.1336	0.037382	0	0.0571289	0.0303837	0.905489	372.726	0.037382
ENSG00000162688	Long-lived	1.22054	42.4869	7.1158e-11	0.0849891	0.862907	0.262228	0.0633764	9.70034	0.0737166	0.0493447	0.862907	0.195196	0.0633764	16.011	0.0737166
ENSG00000162692	Long-lived	1.33403	10.3498	0.0012949	0.01234	0.589185	1	0.380731	14.944	0.0300832	0.00284287	0.589185	1	0.380731	36.8787	0.0300832
ENSG00000162694	Long-lived	0.972805	0.0802096	0.777014	0.0314262	0.627257	0.215671	0.356094	47.2787	0.016649	0.0345269	0.627257	0.224859	0.356094	42.5719	0.016649
ENSG00000162695	Long-lived	1.05597	0.102267	0.749125	0	0.0472558	0.0703636	0.943683	48.1916	0.00906158	0	0.0472558	0.0606512	0.943683	59.8632	0.00906158
ENSG00000162702	Long-lived	1.60839	10.6119	0.0011236	0	0.805406	1	0.163185	22.1798	0.0314084	0	0.805406	1	0.163185	146.161	0.0314084
ENSG00000162704	Long-lived	1.25911	2.21261	0.136887	0.0462477	0.896383	0.986769	0	2.97782	0.103617	0.0208549	0.896383	0.98337	0	3.95082	0.103617
ENSG00000162706	Long-lived	1.76993	11.408	0.000731269	0.0122403	0.850747	0.76416	0.127458	6.22231	0.0217953	0.000412604	0.850747	0.621219	0.127458	25.4235	0.0217953
ENSG00000162711	Long-lived	2.67716	73.1851	0	0	0.816193	0.970427	0.152023	5.57665	0.031784	0	0.816193	0.922778	0.152023	99.5776	0.031784
ENSG00000162714	Long-lived	0.467051	23.251	1.4218e-06	0	0.852164	1	0.105036	222.293	0.0427997	0	0.852164	1	0.105036	12.4777	0.0427997
ENSG00000162722	Long-lived	7.42945	48.1141	4.02123e-12	0.0610206	0.775008	0.77849	0.121557	1.32228	0.103435	9.47902e-10	0.775008	0.155622	0.121557	7.96847	0.103435
ENSG00000069011	Long-lived	5.37197	6.88243	0.00870471	0	0.868606	0.89964	0.0569789	1.29357	0.0744148	0	0.868606	0.566576	0.0569789	3.98592	0.0744148
ENSG00000162729	Long-lived	1.58412	11.1118	0.000857824	0.0107294	0.852625	0.0438678	0.100866	2.96924	0.046509	0.000758925	0.852625	0.00706313	0.100866	5.60694	0.046509
ENSG00000162733	Long-lived	18.7096	3.75994	0.0524946	0.00593743	0.837314	0.936496	0.136203	1.29183	0.0264828	2.21321e-42	0.837314	0.293011	0.136203	120.396	0.0264828
ENSG00000162734	Long-lived	2.81465	4.16863	0.0411791	3.05678e-05	0.749278	0.180462	0.250722	1.00117	5.23311e-15	1.96147e-13	0.749278	0.00807199	0.250722	1.00328	5.23311e-15
ENSG00000162735	Long-lived	0.535101	5.64236	0.0175316	4.47217e-09	0.484431	0.00269937	0.440945	2.78317	0.0746232	3.40552e-05	0.484431	0.0422149	0.440945	1.72931	0.0746232
ENSG00000162736	Long-lived	2.37556	95.9785	0	0	0.709956	0.734232	0.251303	8.17556	0.0387404	0	0.709956	0.480042	0.251303	147.144	0.0387404
ENSG00000162738	Long-lived	17.22	81.9887	0	6.95659e-07	0.481983	0.000981319	0.452254	1.30967	0.0657629	9.24734e-107	0.481983	1.58107e-52	0.452254	104.122	0.0657629
ENSG00000162739	Long-lived	1.35222	6.45512	0.0110633	0.304762	0.00897499	0.305881	0.877754	7.11508	0.113271	0.200539	0.00897499	0.201536	0.877754	14.2016	0.113271
ENSG00000162745	Long-lived	1.06999	1.96151	0.161352	0.00301956	0.104524	0.0411048	0.830419	3.98455	0.0650567	0.00201168	0.104524	0.0328758	0.830419	4.38936	0.0650567
ENSG00000162746	Long-lived	1	-0.0157886	1	0.00498814	0.597143	0.3748	0.38013	62.1731	0.0227276	0.00498814	0.597143	0.3748	0.38013	62.1731	0.0227276
ENSG00000069018	Long-lived	0.803721	4.75784	0.029165	0.00552477	0.977563	0.801544	0.018752	280.504	0.00368495	0.0153267	0.977563	0.837113	0.018752	92.7816	0.00368495
ENSG00000162753	Long-lived	1.62183	11.9593	0.000543764	0	0.584084	1	0.40303	15.0098	0.0128853	0	0.584084	1	0.40303	80.8881	0.0128853
ENSG00000162755	Long-lived	1.44065	3.54927	0.0595715	0	0.0626998	0	0.732598	2.35234	0.204702	0	0.0626998	0	0.732598	3.42926	0.204702
ENSG00000162757	Long-lived	0.911092	0.891919	0.344958	0.295039	0.977426	0.299294	0.0140856	177.659	0.00848883	0.32886	0.977426	0.333178	0.0140856	112.094	0.00848883
ENSG00000162761	Long-lived	10.9562	50.0546	1.49525e-12	0	0.831594	0.88456	0.124186	1.42637	0.0442201	0	0.831594	0.260817	0.124186	48.9557	0.0442201
ENSG00000162763	Long-lived	1.97208	25.0925	5.46436e-07	0.000558846	0.322676	0.142605	0.548939	2.75455	0.128385	3.8494e-07	0.322676	0.0214725	0.548939	7.37592	0.128385
ENSG00000162769	Long-lived	15.8404	30.6682	3.06138e-08	0	0.77329	1	0.211844	5.97517e+09	0.0148666	0	0.77329	1	0.211844	7.26736e+154	0.0148666
ENSG00000162771	Long-lived	0.926349	2.54017	0.110983	0.0495578	0.83149	0.76571	0.158956	249.987	0.009554	0.0618327	0.83149	0.780914	0.158956	166.459	0.009554
ENSG00000162772	Long-lived	15.4159	40.213	2.27734e-10	0	0.784027	0.905923	0.210348	1e+10	0.0056247	0	0.784027	0.218033	0.210348	1.44322e+154	0.0056247
ENSG00000162775	Long-lived	0.450691	55.694	8.471e-14	4.27527e-07	0.803661	0.00159605	0.140977	4.46671	0.0553617	0.00134752	0.803661	0.0548832	0.140977	1.9631	0.0553617
ENSG00000162777	Long-lived	1.10852	1.37075	0.241684	0	0.70367	0.299616	0.248543	7.74969	0.0477867	0	0.70367	0.262883	0.248543	9.67803	0.0477867
ENSG00000005812	Long-lived	0.764832	3.88906	0.0486015	0.00149377	0.922527	0.764882	0.0730768	267.872	0.00439576	0.00689928	0.922527	0.814647	0.0730768	71.9375	0.00439576
ENSG00000069020	Long-lived	0.873467	7.55659	0.0059791	0	0.0225526	0.0447407	0.955059	72.6703	0.0223889	0	0.0225526	0.0662876	0.955059	42.2508	0.0223889
ENSG00000162779	Long-lived	1.07219	0.772922	0.379315	0.0878243	0.713881	0.776633	0.187082	15.0822	0.0990372	0.07368	0.713881	0.762588	0.187082	18.346	0.0990372
ENSG00000162782	Long-lived	0.634699	15.9961	6.34718e-05	0.0103978	0.709256	0.762351	0.270142	186.654	0.0206015	0.055126	0.709256	0.84179	0.270142	27.6328	0.0206015
ENSG00000162813	Long-lived	2.05103	18.34	1.84786e-05	0	0.790541	0.733248	0.183307	18.3014	0.0261526	0	0.790541	0.529206	0.183307	388.503	0.0261526
ENSG00000162814	Long-lived	0.89701	14.7409	0.000123342	0.0570199	0.818511	0.398571	0.0433468	8.97519	0.138142	0.0765848	0.818511	0.438177	0.0433468	7.15962	0.138142
ENSG00000162817	Long-lived	0.927777	0.111089	0.738908	0.141835	0.534663	0.161308	0.464172	23.0024	0.0011655	0.163321	0.534663	0.184027	0.464172	18.341	0.0011655
ENSG00000162819	Long-lived	1.1641	4.07118	0.0436209	0	0.0542077	0.0628029	0.916069	38.725	0.0297229	0	0.0542077	0.0398775	0.916069	70.5636	0.0297229
ENSG00000162836	Long-lived	1.85458	5.19056	0.0227099	0	0.683002	1	0.30186	20.8915	0.015138	0	0.683002	1	0.30186	280.535	0.015138
ENSG00000162843	Long-lived	0.761409	21.2952	3.93709e-06	0	0.752126	1	0.216924	389.004	0.03095	0	0.752126	1	0.216924	93.759	0.03095
ENSG00000069122	Long-lived	0.961913	0.323558	0.569477	0.0548211	0.805106	1	0.162618	23.2625	0.0322755	0.0612319	0.805106	1	0.162618	20.635	0.0322755
ENSG00000162849	Long-lived	0.722527	65.8886	4.44089e-16	0.0020489	0.761116	0.30658	0.193274	330.562	0.0456096	0.0114157	0.761116	0.425612	0.193274	66.1041	0.0456096
ENSG00000162852	Long-lived	1.2637	3.05277	0.0805997	0	0.577508	0.881056	0.389827	17.8765	0.0326655	0	0.577508	0.85212	0.389827	38.2397	0.0326655
ENSG00000162869	Long-lived	2.25681	57.7295	3.0087e-14	0	0.766745	0.753519	0.207705	7.21388	0.0255505	0	0.766745	0.527989	0.207705	86.4428	0.0255505
ENSG00000162873	Long-lived	1.29259	1.50459	0.219967	0.00226039	0.582467	0.0238866	0.375878	2.88404	0.0416549	0.000380222	0.582467	0.00800965	0.375878	3.93182	0.0416549
ENSG00000162877	Long-lived	1.65691	11.1149	0.00085637	0	0.630437	0.827291	0.345452	17.3824	0.0241114	0	0.630437	0.730411	0.345452	113.435	0.0241114
ENSG00000162878	Long-lived	1.08348	1.12971	0.287838	0	0.767535	0.437724	0.211986	522.017	0.0204789	0	0.767535	0.408552	0.211986	880.154	0.0204789
ENSG00000162881	Long-lived	6.94864	5.39055	0.0202461	0	0.740648	1	0.218142	1.37624	0.0412102	0	0.740648	1	0.218142	9.19872	0.0412102
ENSG00000162882	Long-lived	1.56001	14.4007	0.000147748	0.124344	0.880864	1	0.076612	14.3252	0.0425236	0.0386905	0.880864	1	0.076612	63.6101	0.0425236
ENSG00000162885	Long-lived	21.2791	51.653	6.62248e-13	0.0157511	0.739823	0.962552	0.237328	1.41466	0.0228491	4.36849e-39	0.739823	0.443893	0.237328	1605.99	0.0228491
ENSG00000069188	Long-lived	0.860876	14.3694	0.000150227	0	0.84441	0.442565	0.116399	204.546	0.0391915	0	0.84441	0.495712	0.116399	97.5674	0.0391915
ENSG00000162889	Long-lived	12.5041	88.4069	0	0	0.093428	0	0.876829	1.36084	0.029743	0	0.093428	0	0.876829	47.114	0.029743
ENSG00000162892	Long-lived	1.23608	2.09478	0.147803	0.176957	0.783489	0.177126	0.0933955	4.29756	0.123115	0.117572	0.783489	0.11771	0.0933955	6.06339	0.123115
ENSG00000162894	Long-lived	0.641371	0.902455	0.342124	0.0292857	0.642514	1	0.351919	3486.27	0.00556761	0.103886	0.642514	1	0.351919	187.055	0.00556761
ENSG00000162896	Long-lived	1.31077	4.74738	0.029343	0.0431519	0.710044	1	0.270183	16.2035	0.0197738	0.016248	0.710044	1	0.270183	38.5051	0.0197738
ENSG00000162897	Long-lived	0.690466	2.81125	0.0936053	0.0383644	0.226368	0.0443261	0.466555	2.08893	0.307076	0.105257	0.226368	0.116296	0.466555	1.66302	0.307076
ENSG00000162909	Long-lived	3.58574	51.0938	8.80629e-13	0	0.844331	0.759891	0.106972	4.82146	0.0486976	0	0.844331	0.373598	0.106972	281.643	0.0486976
ENSG00000162923	Long-lived	1.3512	14.7197	0.000124738	0.0289354	0.905708	0.0290434	0.0689393	82.0025	0.0253529	0.00833857	0.905708	0.00838064	0.0689393	385.437	0.0253529
ENSG00000162924	Long-lived	1.871	13.4788	0.000241272	0	0.569077	0.590068	0.421327	32.7868	0.0095961	0	0.569077	0.372698	0.421327	685.299	0.0095961
ENSG00000162927	Long-lived	1.32475	10.4594	0.00122029	0	0.674139	0.604023	0.291116	52.8899	0.0347449	0	0.674139	0.512803	0.291116	191.884	0.0347449
ENSG00000162928	Long-lived	1.18657	2.41655	0.120059	0.00633597	0.579116	0.391709	0.40305	119.317	0.0178342	0.00246434	0.579116	0.328869	0.40305	291.174	0.0178342
ENSG00000162929	Long-lived	0.720684	13.2681	0.000269956	0.00826644	0.800709	1	0.18551	283.502	0.0137802	0.0315532	0.800709	1	0.18551	58.5489	0.0137802
ENSG00000162944	Long-lived	1.4935	8.0659	0.0045106	0.00808946	0.751831	1	0.181719	4.36598	0.0664503	0.000750705	0.751831	1	0.181719	9.03576	0.0664503
ENSG00000162946	Long-lived	1.31068	13.0073	0.000310283	0.196506	0.515919	0.20126	0.385431	7.35822	0.0986498	0.118535	0.515919	0.122307	0.385431	13.6791	0.0986498
ENSG00000162951	Long-lived	0.881076	0.787182	0.374954	0.0106916	0.831035	0.315414	0.164076	713.286	0.00488824	0.0183416	0.831035	0.361806	0.164076	326.543	0.00488824
ENSG00000162959	Long-lived	1.69713	14.9025	0.000113214	0	0.635261	1	0.296584	21.5992	0.0681546	0	0.635261	1	0.296584	183.956	0.0681546
ENSG00000069248	Long-lived	1.16416	0.857036	0.35457	0.0262651	0.78658	0.966957	0.203387	146.435	0.0100329	0.0144511	0.78658	0.961638	0.203387	332.018	0.0100329
ENSG00000162971	Long-lived	6.7085	45.2931	1.69642e-11	0	0.783754	0.920604	0.178137	1.95299	0.0381088	0	0.783754	0.574095	0.178137	89.1582	0.0381088
ENSG00000162972	Long-lived	1.63325	3.39416	0.0654277	0	0.599811	0.79649	0.36897	11.706	0.031219	0	0.599811	0.68961	0.36897	55.5872	0.031219
ENSG00000162975	Long-lived	4.78619	69.4566	1.11022e-16	0	0.782659	0.696894	0.215894	12.8295	0.00144737	0	0.782659	0.177569	0.215894	201423	0.00144737
ENSG00000162976	Long-lived	1.55573	3.56902	0.0588672	0.0145265	0.758152	1	0.209526	6.76518	0.0323223	0.00138297	0.758152	1	0.209526	19.5746	0.0323223
ENSG00000162980	Long-lived	0.619016	7.76951	0.00531354	0.00771422	0.0459371	0.00773248	0.840445	9.66205	0.113617	0.0492267	0.0459371	0.0492988	0.840445	4.07168	0.113617
ENSG00000162981	Long-lived	50	16.4425	5.01486e-05	0.00223619	0.572727	0.943258	0.166359	1.00117	0.260914	2.98824e-133	0.572727	0.0538909	0.166359	1.05996	0.260914
ENSG00000162989	Long-lived	1.1567	0.546466	0.459765	0.00823732	0.135679	0.00872827	0.736188	3.09095	0.128133	0.00388313	0.135679	0.00415207	0.736188	3.68885	0.128133
ENSG00000162992	Long-lived	0.714293	4.77113	0.0289408	0.00377269	0.737943	0.0676513	0.227179	1	0.0348777	0.0185788	0.737943	0.146041	0.227179	1	0.0348777
ENSG00000162994	Long-lived	2.00916	99.4538	0	0	0.472756	0.542543	0.414575	4.97902	0.112669	0	0.472756	0.292708	0.414575	25.1579	0.112669
ENSG00000069275	Long-lived	35.1048	32.6387	1.10981e-08	0.124824	0.800365	0.99505	0.182267	432.711	0.017368	1.88661e-32	0.800365	0.840142	0.182267	3.49333e+92	0.017368
ENSG00000162999	Long-lived	1.17066	2.26457	0.132363	0.0741371	0.212879	0.0743654	0.677824	5.07056	0.109297	0.0475549	0.212879	0.0477264	0.677824	6.6893	0.109297
ENSG00000163001	Long-lived	0.850743	3.59855	0.0578299	0.0796248	0.563451	0.124933	0.389547	15.9785	0.0470024	0.116165	0.563451	0.170413	0.389547	10.5657	0.0470024
ENSG00000163002	Long-lived	0.799681	3.0396	0.0812559	0.0147708	0.923386	1	0.0548893	212.767	0.0217243	0.0343642	0.923386	1	0.0548893	72.7076	0.0217243
ENSG00000163006	Long-lived	0.869443	11.8548	0.000575143	0.168991	0.770816	0.188993	0.153946	421.248	0.0752373	0.213143	0.770816	0.234915	0.153946	191.375	0.0752373
ENSG00000163012	Long-lived	1.14673	3.11277	0.0776806	0	0.0466103	0.356697	0.921474	57.681	0.0319156	0	0.0466103	0.306627	0.921474	104.574	0.0319156
ENSG00000163013	Long-lived	0.998984	40.832	1.6589e-10	0.0208849	0.90669	0.0532682	0.0422694	422.137	0.0510411	0.0209672	0.90669	0.0534271	0.0422694	419.553	0.0510411
ENSG00000163017	Long-lived	6.69919	29.805	4.77766e-08	0	0.0565393	0	0.899459	1.27308	0.0440022	0	0.0565393	0	0.899459	5.04016	0.0440022
ENSG00000163026	Long-lived	5.64028	43.9518	3.36557e-11	0.0140375	0.640444	0.975958	0.336395	2.02801	0.0231606	3.54974e-11	0.640444	0.871743	0.336395	53.947	0.0231606
ENSG00000163029	Long-lived	2.06355	17.3377	3.12925e-05	0	0.656074	0.729963	0.336169	16.2258	0.00775608	0	0.656074	0.522294	0.336169	314.28	0.00775608
ENSG00000163032	Long-lived	0.970793	0.0333601	0.855075	0	0.790594	0.00695502	0.202958	3.12998	0.00644837	0	0.790594	0.00804115	0.202958	3.02739	0.00644837
ENSG00000069329	Long-lived	1.61868	25.3978	4.66439e-07	0.00507326	0.834205	0.229858	0.144054	11.4415	0.0217413	0.000193013	0.834205	0.0925559	0.144054	51.6829	0.0217413
ENSG00000163041	Long-lived	0.975656	0.0335906	0.85458	3.71813e-06	0.727318	3.94003e-06	0.153322	7.29046	0.119359	5.04084e-06	0.727318	5.33414e-06	0.153322	6.94628	0.119359
ENSG00000163050	Long-lived	0.700213	11.4361	0.000720323	0.00433169	0.90624	1	0.0745551	361.145	0.0192047	0.0221389	0.90624	1	0.0745551	61.7906	0.0192047
ENSG00000163053	Long-lived	1.2154	1.86609	0.171924	0	0.76109	0.494859	0.229038	35.3499	0.00987168	0	0.76109	0.425277	0.229038	76.1929	0.00987168
ENSG00000163060	Long-lived	3.48918	5.50679	0.0189428	0	0.75858	0.803246	0.202908	1.44007	0.0385121	0	0.75858	0.465586	0.202908	3.56972	0.0385121
ENSG00000163064	Long-lived	0.998177	1.4782	0.224056	0.00321424	0.879853	0.233573	0.0948199	154.708	0.0253274	0.00324804	0.879853	0.234193	0.0948199	153.293	0.0253274
ENSG00000163069	Long-lived	2.71825e-13	33.0901	8.79857e-09	0	0.894198	1	0.0448767	5.24312	0.0609255	0	0.894198	1	0.0448767	1	0.0609255
ENSG00000163071	Long-lived	0.994479	0.00137693	0.9704	0	0.389581	0.168858	0.572587	109.01	0.0378316	0	0.389581	0.170525	0.572587	106.222	0.0378316
ENSG00000163072	Long-lived	11.4729	49.6416	1.84552e-12	0.023264	0.732567	1	0.244084	1.92336	0.0233491	1.82459e-19	0.732567	1	0.244084	1815.53	0.0233491
ENSG00000163075	Long-lived	1.09854	1.40779	0.235424	0.0599424	0.631568	1	0.341235	239.854	0.0271973	0.0454253	0.631568	1	0.341235	411.582	0.0271973
ENSG00000163082	Long-lived	1.12725	0.581398	0.445765	0.024821	0.725118	0.195191	0.10452	1.15298	0.170362	0.0155083	0.725118	0.158553	0.10452	1.17406	0.170362
ENSG00000069345	Long-lived	1.02394	0.0680766	0.794158	0.000118176	0.047387	0.0328585	0.941632	55.7632	0.0109812	9.51703e-05	0.047387	0.0302785	0.941632	61.3985	0.0109812
ENSG00000163083	Long-lived	0.325499	10.7989	0.00101563	0	0.895492	0.24246	0.103848	13.3783	0.000660535	0	0.895492	0.630523	0.103848	2.32618	0.000660535
ENSG00000163092	Long-lived	0.507673	126.932	0	0	0.620182	1	0.350034	86.6981	0.029784	0	0.620182	1	0.350034	9.63551	0.029784
ENSG00000163093	Long-lived	3.18414	17.9618	2.25381e-05	0	0.883253	0.918595	0.106236	14.5277	0.0105109	0	0.883253	0.763101	0.106236	5018.77	0.0105109
ENSG00000163098	Long-lived	8.15839e-13	27.0381	1.99489e-07	0	0.583811	0.57749	0.300278	30.9275	0.115911	0	0.583811	1	0.300278	1	0.115911
ENSG00000163104	Long-lived	1.02357	0.408469	0.522748	0	0.723127	0.428575	0.256449	260.871	0.0204237	0	0.723127	0.420101	0.256449	297.426	0.0204237
ENSG00000163106	Long-lived	0.333189	16.7148	4.34402e-05	0	0.730534	0.904027	0.250484	366.857	0.0189821	0	0.730534	0.966941	0.250484	7.15258	0.0189821
ENSG00000163110	Long-lived	4.13902	2.05789	0.151419	0	0.159105	0	0.693436	1.27284	0.147459	0	0.159105	0	0.693436	2.71429	0.147459
ENSG00000163114	Long-lived	0.709718	15.0381	0.000105363	0.0405993	0.790278	0.408579	0.176243	43.0762	0.0334792	0.102906	0.790278	0.529805	0.176243	14.4493	0.0334792
ENSG00000163116	Long-lived	1.73419	8.54507	0.00346458	0	0.587447	0.921873	0.356983	17.3294	0.0555691	0	0.587447	0.868426	0.356983	140.699	0.0555691
ENSG00000163121	Long-lived	0.180681	5.9839	0.0144371	5.17521e-14	0.663546	0.530276	0.327531	77.4378	0.0089225	0.00397609	0.663546	0.891708	0.327531	2.19431	0.0089225
ENSG00000069399	Long-lived	9.37625	76.1038	0	0	0.737678	0.837319	0.210868	1.81781	0.0514538	0	0.737678	0.189237	0.210868	271.382	0.0514538
ENSG00000163125	Long-lived	1.50553	29.3221	6.12921e-08	0	0.706389	0.570025	0.266875	31.1382	0.0267363	0	0.706389	0.429033	0.266875	177.091	0.0267363
ENSG00000163131	Long-lived	1.2967	6.23748	0.0125075	0	0.77594	0.759364	0.12543	8.41383	0.0986302	0	0.77594	0.699809	0.12543	15.8285	0.0986302
ENSG00000163132	Long-lived	3.76115	43.2903	4.71919e-11	0	0.251926	0	0.643454	1.84295	0.10462	0	0.251926	0	0.643454	9.96856	0.10462
ENSG00000163138	Long-lived	1.28685	10.7478	0.00104404	0.0837668	0.840348	0.275101	0.0706476	5.1205	0.0890039	0.0411295	0.840348	0.189981	0.0706476	8.18049	0.0890039
ENSG00000163141	Long-lived	2.24554	3.07676	0.0794185	0.0282401	0.840929	1	0.125089	8.04564	0.033982	0.00033217	0.840929	1	0.125089	108.012	0.033982
ENSG00000163145	Long-lived	0.0782065	14.1835	0.000165819	4.04865e-18	0.16401	5.29239e-18	0.75299	3.63637	0.0830003	0.0436294	0.16401	0.0445531	0.75299	1.10624	0.0830003
ENSG00000163154	Long-lived	0.878097	0.738966	0.389992	0.0131156	0.864958	0.228155	0.115651	1	0.0193914	0.0222452	0.864958	0.273189	0.115651	1	0.0193914
ENSG00000163155	Long-lived	0.752231	4.85664	0.0275399	0	0.0234009	0	0.827441	3.68165	0.149159	0	0.0234009	0	0.827441	2.6656	0.149159
ENSG00000163156	Long-lived	2.9108	58.6475	1.88738e-14	0	0.484832	0.172063	0.401175	6.16023	0.113993	0	0.484832	0.00595981	0.401175	198.775	0.113993
ENSG00000069424	Long-lived	0.342546	2.10537	0.146782	1.76815e-07	0.95639	0.799078	0.0371392	9.99988e+09	0.00647053	0.00486369	0.95639	0.926046	0.0371392	2663.53	0.00647053
ENSG00000163157	Long-lived	1.55306	7.05392	0.0079092	0.00962479	0.80039	1	0.185174	7.91429	0.0144356	0.000738041	0.80039	1	0.185174	24.8479	0.0144356
ENSG00000163159	Long-lived	1.36208	4.01261	0.0451613	0	0.702825	0.276875	0.277616	20.6773	0.0195594	0	0.702825	0.17392	0.277616	61.9161	0.0195594
ENSG00000163161	Long-lived	1.44339	20.02	7.66377e-06	0.00924785	0.842383	0.166037	0.12241	154.467	0.035207	0.00115933	0.842383	0.074895	0.12241	1443.24	0.035207
ENSG00000163162	Long-lived	2.19718	13.9018	0.000192616	0	0.157494	0.0611266	0.765976	3.01746	0.0765306	0	0.157494	0.0021534	0.765976	11.3203	0.0765306
ENSG00000163166	Long-lived	0.853326	4.41427	0.0356396	0.00296239	0.750704	0.580445	0.226289	785.581	0.0230076	0.00695804	0.750704	0.628653	0.226289	295.489	0.0230076
ENSG00000163171	Long-lived	0.945465	0.473044	0.49159	0.0446726	0.940374	0.851244	0.0531009	41.9995	0.00652532	0.052925	0.940374	0.858754	0.0531009	34.2547	0.00652532
ENSG00000005844	Long-lived	4.14233	205.864	0	0.0315594	0.729382	1	0.203821	3.75576	0.0667964	6.0658e-07	0.729382	1	0.203821	240.209	0.0667964
ENSG00000163214	Long-lived	0.983874	0.0651	0.79861	0	0.834534	1	0.159756	177.132	0.00571051	0	0.834534	1	0.159756	162.945	0.00571051
ENSG00000163217	Long-lived	0.715178	2.71808	0.099217	0.00518368	0.866186	1	0.130601	46.2156	0.00321274	0.0232038	0.866186	1	0.130601	15.5103	0.00321274
ENSG00000163218	Long-lived	5.14392	13.1122	0.000293385	0.110027	0.200284	0.110803	0.645313	1.24435	0.154403	1.1737e-05	0.200284	1.21689e-05	0.645313	3.07877	0.154403
ENSG00000163219	Long-lived	1.03799	0.450365	0.502161	0.055826	0.645536	0.126418	0.282334	8.41388	0.0721303	0.0500291	0.645536	0.116865	0.282334	9.12307	0.0721303
ENSG00000163235	Long-lived	1.43141	1.79325	0.18053	0.00365117	0.694513	0.217123	0.285321	42.3428	0.020166	0.000324227	0.694513	0.112345	0.285321	213.1	0.020166
ENSG00000163249	Long-lived	0.907065	0.730116	0.392846	0	0.790993	0.122155	0.140237	9.25493	0.0687705	0	0.790993	0.148514	0.140237	7.52599	0.0687705
ENSG00000163251	Long-lived	3.55842e-11	102.276	0	0	0.881012	0.0509991	0.097805	333.115	0.0211827	0	0.881012	1	0.097805	1	0.0211827
ENSG00000163254	Long-lived	0.757339	0.165671	0.683989	0	0.779379	1	0.163188	4.80956	0.0574328	0	0.779379	1	0.163188	3.28537	0.0574328
ENSG00000163273	Long-lived	0.388554	6.44422	0.0111314	6.67675e-10	0.627438	1.12756e-05	0.222071	3.42994	0.150491	0.000272178	0.627438	0.0119534	0.222071	1.61431	0.150491
ENSG00000163281	Long-lived	1.21815	2.79205	0.0947331	0.0227121	0.916874	0.0228251	0.0492008	10.6043	0.0339256	0.00994653	0.916874	0.0100069	0.0492008	17.7498	0.0339256
ENSG00000163283	Long-lived	0.857138	1.04809	0.305948	0	0.750132	0.646357	0.231015	63.1578	0.0188528	0	0.750132	0.687937	0.231015	34.9312	0.0188528
ENSG00000163285	Long-lived	0.965728	0.257445	0.611881	0	0.112781	0.0303687	0.798011	4.91424	0.0892086	0	0.112781	0.0342323	0.798011	4.65328	0.0892086
ENSG00000163288	Long-lived	0.307061	61.3419	4.77396e-15	0	0.00226882	0	0.895857	20.4274	0.101874	0	0.00226882	0	0.895857	2.52531	0.101874
ENSG00000163291	Long-lived	2.10349	27.8271	1.32656e-07	0	0.825041	0.951416	0.126655	5.87127	0.048304	0	0.825041	0.90054	0.126655	41.402	0.048304
ENSG00000163293	Long-lived	0.71552	4.97866	0.0256618	0	0.712186	0.67214	0.248804	19.5611	0.0390103	0	0.712186	0.752565	0.248804	8.39495	0.0390103
ENSG00000163297	Long-lived	1.41422	6.74695	0.00939078	0	0.727352	1	0.231627	16.5349	0.0410218	0	0.727352	1	0.231627	52.8548	0.0410218
ENSG00000163312	Long-lived	0.481767	93.8019	0	0	0.727212	0.984338	0.180374	29.6531	0.0924136	0	0.727212	0.992424	0.180374	5.11911	0.0924136
ENSG00000163319	Long-lived	0.506742	6.67904	0.00975532	0.00083663	0.626125	0.000969379	0.292347	10.7188	0.0815274	0.0275751	0.626125	0.0297118	0.292347	3.32674	0.0815274
ENSG00000163320	Long-lived	1.23741	2.24463	0.134079	0.0425623	0.414165	0.0955558	0.585835	1.00117	3.90245e-16	0.020116	0.414165	0.0547217	0.585835	1.00144	3.90245e-16
ENSG00000163322	Long-lived	1.88234	55.0109	1.19904e-13	0.202527	0.726171	0.207461	0.208445	5.03873	0.0653841	0.0494952	0.726171	0.0517894	0.208445	20.9899	0.0653841
ENSG00000163328	Long-lived	0.900649	1.85705	0.172965	0.011875	0.736417	0.394717	0.223506	32.9349	0.0400772	0.0184467	0.736417	0.432908	0.223506	23.2743	0.0400772
ENSG00000069509	Long-lived	50	29.4733	5.66925e-08	0.103392	0.804209	0.779017	0.105245	1.02475	0.0905453	5.30063e-50	0.804209	3.77881e-06	0.105245	3.39523	0.0905453
ENSG00000163344	Long-lived	1.39243	5.13892	0.0233952	0.00359573	0.63953	0.283669	0.271276	3.29264	0.0891935	0.000395012	0.63953	0.173014	0.271276	5.25585	0.0891935
ENSG00000163346	Long-lived	1.11248	1.71291	0.190609	0.0051938	0.704635	1	0.284928	162.199	0.0104363	0.00287419	0.704635	1	0.284928	287.503	0.0104363
ENSG00000163347	Long-lived	1.6025	2.64174	0.104089	0	0.742697	0.454829	0.20029	2.77369	0.057013	0	0.742697	0.282946	0.20029	5.1286	0.057013
ENSG00000163348	Long-lived	1.95776	3.0978	0.078398	0	0.8459	0.737502	0.146112	20.6841	0.00798774	0	0.8459	0.55095	0.146112	376.448	0.00798774
ENSG00000163349	Long-lived	0.915703	3.32749	0.068131	0.000957579	0.734013	0.181575	0.257373	298.476	0.00861419	0.00172049	0.734013	0.20966	0.257373	184.621	0.00861419
ENSG00000163354	Long-lived	2.11362	43.561	4.10947e-11	0.0355553	0.774481	1	0.166227	4.60919	0.0592924	0.00086529	0.774481	1	0.166227	25.2726	0.0592924
ENSG00000163357	Long-lived	1.80829	18.9435	1.3465e-05	0.00111617	0.732834	1	0.205522	15.4837	0.0616437	4.58618e-06	0.732834	1	0.205522	141.786	0.0616437
ENSG00000163359	Long-lived	0.979795	0.453505	0.500675	0.0338855	0.821111	1	0.140834	212.02	0.0380552	0.036284	0.821111	1	0.140834	190.271	0.0380552
ENSG00000163362	Long-lived	1.7051	19.5275	9.916e-06	0.0114062	0.75932	0.162789	0.182331	2.21036	0.0583493	0.00048666	0.75932	0.0452628	0.182331	3.86674	0.0583493
ENSG00000069535	Long-lived	2.70004	83.6591	0	0	0.0583136	0.0916642	0.853817	3.44137	0.0878689	0	0.0583136	0.00157725	0.853817	28.1316	0.0878689
ENSG00000163376	Long-lived	1.16311	0.60297	0.437447	0	0.920861	1	0.0583383	11.1611	0.0208011	0	0.920861	1	0.0583383	16.5423	0.0208011
ENSG00000163377	Long-lived	1.35087	2.85933	0.0908454	0.0294932	0.803793	0.0325762	0.0423374	2.69095	0.15387	0.00856634	0.803793	0.00979768	0.0423374	3.80842	0.15387
ENSG00000163378	Long-lived	1.48746	18.8717	1.39809e-05	0.00542045	0.716796	0.453667	0.209289	5.29709	0.0739147	0.000426062	0.716796	0.308611	0.209289	11.9392	0.0739147
ENSG00000163380	Long-lived	0.0595968	21.4932	3.55089e-06	0	0.143834	7.01666e-25	0.705345	2.30929	0.150822	0	0.143834	0.0363502	0.705345	1.05114	0.150822
ENSG00000163382	Long-lived	1.38476	2.5193	0.11246	0.00186855	0.573179	0.142275	0.349265	2.52518	0.0775563	0.000166609	0.573179	0.0671877	0.349265	3.60643	0.0775563
ENSG00000163389	Long-lived	0.438665	14.77	0.000121455	0.000129907	0.722403	0.000255846	0.176041	6.76762	0.101556	0.0197326	0.722403	0.0265647	0.176041	2.31357	0.101556
ENSG00000163393	Long-lived	0.82614	4.15417	0.0415321	7.01849e-05	0.233344	0.0102342	0.652667	2.56722	0.113989	0.000370181	0.233344	0.0227	0.652667	2.17908	0.113989
ENSG00000163394	Long-lived	0.912891	1.19365	0.274594	0.0407249	0.918664	1	0.0739042	107.299	0.00743178	0.0538212	0.918664	1	0.0739042	71.4026	0.00743178
ENSG00000163395	Long-lived	0.881418	3.45533	0.0630482	0	0.242959	0.11377	0.635457	4.22411	0.121583	0	0.242959	0.14722	0.635457	3.56069	0.121583
ENSG00000069667	Long-lived	14.0298	120.726	0	0	0.121503	0	0.84838	1.25999	0.0301161	0	0.121503	0	0.84838	25.5935	0.0301161
ENSG00000163399	Long-lived	7.04997	167.792	0	0	0.825518	0.786634	0.154001	2.21056	0.0204811	0	0.825518	0.184162	0.154001	268.367	0.0204811
ENSG00000163406	Long-lived	2.56534	52.2145	4.97602e-13	0	0.661828	0.878979	0.313728	5.36096	0.0244441	0	0.661828	0.718266	0.313728	74.2604	0.0244441
ENSG00000163412	Long-lived	1.28113	1.53792	0.214928	0.000121894	0.522849	0.153053	0.456172	1e+10	0.0209784	9.67457e-06	0.522849	0.0902979	0.456172	6.47598e+12	0.0209784
ENSG00000163421	Long-lived	9.33663	3.21989	0.0727483	0	0.0534049	0.231122	0.914669	1.40677	0.0319265	0	0.0534049	1.14925e-06	0.914669	24.2054	0.0319265
ENSG00000163428	Long-lived	1.76292	16.7628	4.23565e-05	0.00210352	0.814816	0.800478	0.0831782	7.71333	0.102006	1.90795e-05	0.814816	0.675481	0.0831782	36.6553	0.102006
ENSG00000163430	Long-lived	0.969487	0.176874	0.674073	0.00229517	0.768138	0.21754	0.21552	114.917	0.0163425	0.00276276	0.768138	0.227905	0.21552	99.4296	0.0163425
ENSG00000163431	Long-lived	0.670642	7.40686	0.00649756	0	0.132949	0.0117187	0.733642	1.68149	0.133409	0	0.132949	0.0506886	0.733642	1.41697	0.133409
ENSG00000163435	Long-lived	0.920934	0.18807	0.664528	0.0166126	0.82215	0.387323	0.168996	1e+10	0.00885447	0.0229689	0.82215	0.417487	0.168996	1.61935e+09	0.00885447
ENSG00000163440	Long-lived	0.887607	1.42593	0.232429	0.000292468	0.596483	0.373992	0.391453	590.254	0.012064	0.000729907	0.596483	0.417705	0.391453	288.133	0.012064
ENSG00000069696	Long-lived	4.94561	7.52373	0.00608914	0	0.671526	0.436752	0.293336	1.127	0.0351387	0	0.671526	0.0166241	0.293336	1.8063	0.0351387
ENSG00000163444	Long-lived	0.830569	7.93675	0.00484406	0.0261138	0.317484	0.101631	0.659262	137.114	0.0232532	0.0484284	0.317484	0.149715	0.659262	59.5654	0.0232532
ENSG00000163449	Long-lived	0.0361364	13.065	0.000300866	2.81478e-36	0.771524	6.64418e-36	0.0749023	2.63749	0.153574	0.0519197	0.771524	0.0535563	0.0749023	1.03567	0.153574
ENSG00000163453	Long-lived	0.796857	1.58712	0.207737	0.0154406	0.874418	0.990873	0	4.64669	0.125582	0.0360267	0.874418	0.99272	0	3.40109	0.125582
ENSG00000163462	Long-lived	3.39814	22.4904	2.11197e-06	0	0.0801466	0	0.877206	3.60987	0.0426471	0	0.0801466	0	0.877206	78.421	0.0426471
ENSG00000163463	Long-lived	20.4052	4.90594	0.0267645	0	0.577396	0.00154914	0.416429	1.24572	0.00617521	4.60605e-58	0.416429	0	0.577396	88.525	0.00617521
ENSG00000163464	Long-lived	3.55909	6.88293	0.00870229	0	0.133231	0.154017	0.709177	1.44773	0.157592	0	0.133231	0.00128377	0.709177	3.73169	0.157592
ENSG00000163466	Long-lived	23.3871	65.7332	5.55112e-16	0	0.563071	0.899179	0.418418	3.46052e+06	0.0185112	0	0.563071	0.0832918	0.418418	8.53646e+152	0.0185112
ENSG00000163472	Long-lived	1.40263	8.47802	0.00359463	0.012804	0.665719	0.245044	0.268849	3.65194	0.0654324	0.00221465	0.665719	0.139103	0.268849	6.15194	0.0654324
ENSG00000069702	Long-lived	1.35898	18.8524	1.41232e-05	0	0.706649	0.588129	0.238773	6.97635	0.0545785	0	0.706649	0.48609	0.238773	14.0113	0.0545785
ENSG00000163481	Long-lived	1.63739	25.8303	3.72783e-07	0.0191592	0.54813	0.141566	0.354616	3.42256	0.0972542	0.00154019	0.54813	0.0407179	0.354616	7.49797	0.0972542
ENSG00000163482	Long-lived	1.28944	4.83657	0.0278623	0.0130925	0.740215	0.943757	0.250115	216.864	0.00966936	0.00373268	0.740215	0.928076	0.250115	1028.88	0.00966936
ENSG00000163485	Long-lived	0.541497	10.1789	0.00142055	5.87622e-05	0.843634	0.233165	0.156366	1.00117	4.68724e-15	0.00511659	0.843634	0.454561	0.156366	1.00063	4.68724e-15
ENSG00000163491	Long-lived	0.090553	33.1764	8.41643e-09	0	0.842717	1	0.075172	11.1735	0.0821108	0	0.842717	1	0.075172	1.24428	0.0821108
ENSG00000163492	Long-lived	0.0314855	8.97604	0.00273542	2.23388e-52	0.54296	0.819874	0.395083	10.6373	0.0619575	0.0236453	0.54296	0.993766	0.395083	1.07728	0.0619575
ENSG00000163497	Long-lived	2.21371	13.8179	0.000201408	0	0.630891	0.0531761	0.299907	1.99315	0.0692022	0	0.630891	0.00151043	0.299907	4.6036	0.0692022
ENSG00000163501	Long-lived	6.84897	73.0576	0	0	0.850721	0.86244	0.105735	1.85638	0.0435442	0	0.850721	0.36292	0.105735	69.1965	0.0435442
ENSG00000163507	Long-lived	0.964313	0.49504	0.481688	0.0511154	0.858248	0.995626	0.133028	84.6239	0.00872333	0.056838	0.858248	0.995781	0.133028	72.2283	0.00872333
ENSG00000069764	Long-lived	1.75739	0.395453	0.529447	0.00159558	0.594939	0.79382	0.405061	1.00117	4.04737e-16	1.21464e-05	0.594939	0.666458	0.405061	1.00205	4.04737e-16
ENSG00000163508	Long-lived	1.05337	1.73884	0.187285	0.0389151	0.0314556	0.03908	0.902226	936.33	0.0663184	0.0327243	0.0314556	0.0328704	0.902226	1349.02	0.0663184
ENSG00000163510	Long-lived	0.834762	4.08661	0.0432244	0.00181375	0.814889	1	0.173561	220.401	0.0115505	0.00514713	0.814889	1	0.173561	90.3705	0.0115505
ENSG00000163512	Long-lived	1.49333	22.0309	2.68293e-06	0	0.527642	0.477506	0.40124	6.27232	0.0711179	0	0.527642	0.331597	0.40124	15.5175	0.0711179
ENSG00000163513	Long-lived	0.96165	0.307691	0.5791	0.0265354	0.32427	0.0305391	0.631198	6.08668	0.0445312	0.030498	0.32427	0.034911	0.631198	5.67936	0.0445312
ENSG00000163517	Long-lived	0.168251	2.98611	0.0839816	0	0.093507	0	0.77013	2.17216	0.136363	0	0.093507	0	0.77013	1.13942	0.136363
ENSG00000163518	Long-lived	0.2796	11.0721	0.000876352	0	0.585144	0.860729	0.263907	4.52356	0.150949	0	0.585144	0.958934	0.263907	1.52501	0.150949
ENSG00000163520	Long-lived	1.05463	1.87486	0.17092	0.026372	0.811381	0.350901	0.123094	226.502	0.0655256	0.0216221	0.811381	0.331391	0.123094	304.592	0.0655256
ENSG00000069812	Long-lived	0.771474	0.767029	0.381138	0.012369	0.720357	0.0291661	0.219831	1.24635	0.0598116	0.0337508	0.720357	0.0654173	0.219831	1.18518	0.0598116
ENSG00000163521	Long-lived	2.19218	92.8846	0	0	0.679665	0.57692	0.234918	3.53829	0.085417	0	0.679665	0.299449	0.234918	15.9607	0.085417
ENSG00000163527	Long-lived	2.15913	9.0646	0.00260605	0	0.408348	0	0.555897	10.5225	0.0357552	0	0.408348	0	0.555897	161.022	0.0357552
ENSG00000163528	Long-lived	1.21902	1.03614	0.308721	0.0688839	0.89667	0.0699686	0.0729023	2.5319	0.0304278	0.0383389	0.89667	0.0390761	0.0729023	3.1032	0.0304278
ENSG00000163530	Long-lived	5.6559	3.13234	0.0767533	0.0019612	0.580616	0.952499	0.411883	2.02878	0.00750061	4.86155e-16	0.580616	0.759383	0.411883	54.6632	0.00750061
ENSG00000163531	Long-lived	1.11871	1.43948	0.230224	0.00813849	0.752915	0.287902	0.203729	186.659	0.0433563	0.00459738	0.752915	0.248344	0.203729	347.247	0.0433563
ENSG00000163534	Long-lived	0.671033	6.30914	0.0120117	0	0.677152	1	0.218867	10.3793	0.10398	0	0.677152	1	0.218867	4.8071	0.10398
ENSG00000163535	Long-lived	1.22904	4.20689	0.0402601	0.112037	0.527234	1	0.43975	46.1795	0.0330165	0.0678627	0.527234	1	0.43975	111.089	0.0330165
ENSG00000163539	Long-lived	0.982815	0.0263408	0.871071	0.00278998	0.882795	1	0.0850825	224.323	0.0321229	0.00308673	0.882795	1	0.0850825	204.397	0.0321229
ENSG00000163541	Long-lived	0.835269	1.46423	0.226258	0	0.801715	0.442963	0.187062	370.682	0.0112229	0	0.801715	0.506549	0.187062	139.896	0.0112229
ENSG00000005882	Long-lived	11.6115	151.871	0	0	0.877425	0.924402	0.00728397	1.64269	0.115291	0	0.877425	0.401415	0.00728397	318.357	0.115291
ENSG00000069849	Long-lived	0.896399	1.1539	0.282735	0	0.534512	0.244503	0.396206	17.0057	0.0692819	0	0.534512	0.282916	0.396206	12.6796	0.0692819
ENSG00000163545	Long-lived	2.29229	44.1051	3.11206e-11	0	0.778982	0.456163	0.15806	2.51959	0.0629572	0	0.778982	0.165426	0.15806	8.31698	0.0629572
ENSG00000163554	Long-lived	0.873515	20.022	7.6556e-06	0	0.698609	1	0.279719	321.796	0.0216726	0	0.698609	1	0.279719	155.028	0.0216726
ENSG00000163558	Long-lived	1.30145	6.30407	0.0120461	0.0287862	0.141567	0.0288804	0.818385	109.65	0.0400476	0.00987882	0.141567	0.00992089	0.818385	451.826	0.0400476
ENSG00000163565	Long-lived	1.10394	0.0827993	0.773539	0	0.618015	0.921193	0.212946	3.4116	0.169039	0	0.618015	0.913367	0.212946	3.87573	0.169039
ENSG00000163568	Long-lived	0.0376265	4.56016	0.032724	0	0.460294	7.94698e-13	0.371548	3.76601	0.168158	0	0.460294	0.350531	0.371548	1.05116	0.168158
ENSG00000163576	Long-lived	50	25.7825	3.8213e-07	0	0.672337	0.928501	0.193896	1.04286	0.133767	0	0.672337	0.0244977	0.193896	8.15325	0.133767
ENSG00000163577	Long-lived	6.64921	10.8005	0.00101474	0.00611725	0.790183	0.813053	0.196285	1	0.0135318	1.91579e-15	0.790183	0.252558	0.196285	1	0.0135318
ENSG00000163581	Long-lived	0.938134	0.525415	0.468541	0.00717886	0.73131	1	0.242498	115.237	0.0261915	0.00974298	0.73131	1	0.242498	85.9113	0.0261915
ENSG00000069869	Long-lived	0.540947	28.0777	1.16542e-07	0	0.82017	0.727318	0.138107	150.586	0.0417235	0	0.82017	0.841783	0.138107	15.0684	0.0417235
ENSG00000163584	Long-lived	1.0506	0.118214	0.73098	0	0.0173188	0.127763	0.979337	19.1838	0.0033446	0	0.0173188	0.11513	0.979337	22.2768	0.0033446
ENSG00000163586	Long-lived	0.241778	18.4567	1.73806e-05	0	0.606646	0.622589	0.375629	574.817	0.017725	0	0.606646	0.891749	0.375629	4.64722	0.017725
ENSG00000163590	Long-lived	1.65216	2.41893	0.119877	0	0.138561	0	0.699989	1.77466	0.16145	0	0.138561	0	0.699989	2.57975	0.16145
ENSG00000163596	Long-lived	1.41847	24.1541	8.8928e-07	0.0834117	0.860508	0.938634	0.0621216	10.7001	0.0773701	0.0294979	0.860508	0.914085	0.0621216	28.8506	0.0773701
ENSG00000163599	Long-lived	3.02836	31.1317	2.41104e-08	0	0.676538	0.876928	0.280084	6.55225	0.0433778	0	0.676538	0.671853	0.280084	296.704	0.0433778
ENSG00000163600	Long-lived	7.74514	12.6036	0.000385004	0	0.51302	0.908575	0.461654	1.67375	0.0253263	0	0.51302	0.475883	0.461654	54.0143	0.0253263
ENSG00000163602	Long-lived	1.36336	6.87404	0.00874568	0.0343938	0.804406	0.0356321	0.157941	18.7213	0.0376531	0.0101088	0.804406	0.0106082	0.157941	54.2807	0.0376531
ENSG00000163605	Long-lived	1.12746	2.5644	0.109294	0.0555249	0.0862249	0.169474	0.87751	12.6795	0.0362647	0.0384114	0.0862249	0.135159	0.87751	17.5268	0.0362647
ENSG00000163606	Long-lived	0.412047	1.39259	0.237967	0.0016047	0.595658	0.881683	0	1.62908	0.404342	0.070549	0.595658	0.949437	0	1.22273	0.404342
ENSG00000163607	Long-lived	2.22212	48.9887	2.57439e-12	0	0.754082	0.928846	0.167464	11.5746	0.0784541	0	0.754082	0.848724	0.167464	230.8	0.0784541
ENSG00000069943	Long-lived	0.708744	4.02728	0.0447702	0.00369126	0.708306	1	0.269424	134.984	0.0222694	0.018869	0.708306	1	0.269424	32.3463	0.0222694
ENSG00000163608	Long-lived	1.69764	11.6438	0.000644168	0	0.526416	0.854552	0.45208	34.8104	0.0215044	0	0.526416	0.765801	0.45208	414.255	0.0215044
ENSG00000163611	Long-lived	1.64438	21.3121	3.90269e-06	0	0.536845	0.799152	0.433508	35.5942	0.0296472	0	0.536845	0.69165	0.433508	355.676	0.0296472
ENSG00000163617	Long-lived	0.90921	4.14113	0.0418533	0	0.46974	0.743533	0.506096	296.31	0.0241635	0	0.46974	0.763809	0.506096	176.741	0.0241635
ENSG00000163618	Long-lived	32.7279	1.8649	0.17206	0.00528159	0.790669	0.400526	0.182752	1	0.0265786	2.95684e-75	0.790669	9.88417e-14	0.182752	1	0.0265786
ENSG00000163623	Long-lived	7.39932	41.864	9.78472e-11	0	0.850477	0.825151	0.108195	1.61806	0.0413278	0	0.850477	0.241216	0.108195	35.1905	0.0413278
ENSG00000163624	Long-lived	1.48407	11.1676	0.000832393	0	0.836247	0.875696	0.118665	20.0256	0.045088	0	0.836247	0.821199	0.118665	85.4366	0.045088
ENSG00000163625	Long-lived	0.432159	153.997	0	0	0.878797	1	0.0844054	338.509	0.036798	0	0.878797	1	0.0844054	12.393	0.036798
ENSG00000163626	Long-lived	1.66392	15.6543	7.6041e-05	0	0.673375	0.505923	0.193469	3.51743	0.133156	0	0.673375	0.321824	0.193469	8.10733	0.133156
ENSG00000163629	Long-lived	1.28544	3.40543	0.0649822	0.0407662	0.769577	0.621425	0.182319	27.8872	0.0481045	0.0163541	0.769577	0.542518	0.182319	72.1075	0.0481045
ENSG00000163630	Long-lived	9.77569	5.69926	0.0169721	0.0146229	0.155293	0.0203273	0.773462	1.1342	0.0712453	1.1533e-18	0.155293	2.88614e-17	0.773462	3.4248	0.0712453
ENSG00000069956	Long-lived	2.25023	9.10146	0.00255406	0	0.880201	0.809205	0.106185	8.42999	0.0136141	0	0.880201	0.621028	0.106185	121.149	0.0136141
ENSG00000163631	Long-lived	0.753359	5.55055	0.0184748	0.0153845	0.621381	1	0.336554	27.2369	0.0420654	0.0430747	0.621381	1	0.336554	12.0556	0.0420654
ENSG00000163634	Long-lived	1.35581	4.3626	0.0367363	0.0166263	0.121179	0.0172633	0.791566	3.67125	0.0872551	0.00387026	0.121179	0.00407267	0.791566	5.8315	0.0872551
ENSG00000163635	Long-lived	1.22746	3.55965	0.0592002	0	0.702216	1	0.281769	100.895	0.0160151	0	0.702216	1	0.281769	288.183	0.0160151
ENSG00000163636	Long-lived	3.18072	80.9457	0	0	0.867484	0.59844	0.0814736	4.14468	0.051042	0	0.867484	0.195328	0.0814736	92.0596	0.051042
ENSG00000163637	Long-lived	6.55507e-14	223.541	0	0	0.175254	0	0.684418	149.566	0.140327	0	0.175254	0	0.684418	1	0.140327
ENSG00000163644	Long-lived	5.99359	66.1947	4.44089e-16	0	0.790194	0.893397	0.184365	2.41933	0.025441	0	0.790194	0.50884	0.184365	199.393	0.025441
ENSG00000163645	Long-lived	1.40809	5.62276	0.0177288	0.0902442	0.811081	1	0.181635	21.9271	0.00728425	0.0338173	0.811081	1	0.181635	77.307	0.00728425
ENSG00000069966	Long-lived	9.51816	43.1732	5.01033e-11	0	0.805945	0.701751	0.161284	1.85015	0.0327705	0	0.805945	0.0343516	0.161284	349.406	0.0327705
ENSG00000163646	Long-lived	1.27416	1.25366	0.262855	0	0.654744	0.351931	0.316812	5.15747	0.028444	0	0.654744	0.264309	0.316812	8.0865	0.028444
ENSG00000163659	Long-lived	1.14755	2.3085	0.128669	0	0.755661	0.846332	0.231997	190.233	0.0123414	0	0.755661	0.825751	0.231997	412.67	0.0123414
ENSG00000163660	Long-lived	1.10389	0.266302	0.605823	0	0.0564118	0.0353057	0.931151	51.4364	0.0124367	0	0.0564118	0.0249451	0.931151	77.455	0.0124367
ENSG00000163661	Long-lived	1.3294	6.198	0.0127894	0	0.550336	0.471444	0.413628	77.2718	0.0360362	0	0.550336	0.368009	0.413628	323.543	0.0360362
ENSG00000163666	Long-lived	0.427132	16.6317	4.53852e-05	0.000193754	0.639619	0.862165	0.324945	853.789	0.0354358	0.0259517	0.639619	0.938617	0.324945	17.8679	0.0354358
ENSG00000163673	Long-lived	2.23063	31.2084	2.31763e-08	0	0.621542	0.580643	0.347087	6.91094	0.0313718	0	0.621542	0.29742	0.347087	74.5923	0.0313718
ENSG00000163681	Long-lived	2.31972	90.236	0	0	0.670175	0.617935	0.293448	28.8557	0.0363774	0	0.670175	0.327375	0.293448	2439.64	0.0363774
ENSG00000163682	Long-lived	1.33225e-13	55.91	7.58282e-14	0	0.723082	0.963605	0.210665	103.966	0.0662523	0	0.723082	1	0.210665	1	0.0662523
ENSG00000069974	Long-lived	5.92364	33.0759	8.86306e-09	0.0209908	0.899783	1	0.0731567	1.98987	0.0270598	1.14896e-10	0.899783	1	0.0731567	58.901	0.0270598
ENSG00000163684	Long-lived	1.09033	0.00258249	0.95947	0.000629952	0.372945	0.194772	0.576416	21.7356	0.0506396	0.000323725	0.372945	0.168014	0.576416	28.7054	0.0506396
ENSG00000163686	Long-lived	0.0156774	24.0046	9.61062e-07	0	0.166896	8.3584e-106	0.681403	2.13882	0.151701	0	0.166896	0.0225245	0.681403	1.01199	0.151701
ENSG00000163687	Long-lived	1.13988	2.89603	0.0887979	0.112741	0.839929	0.29138	0.0740251	5.82478	0.0860461	0.0830773	0.839929	0.245215	0.0740251	7.45298	0.0860461
ENSG00000163689	Long-lived	0.797974	11.0719	0.000876473	0.0239291	0.599742	0.390767	0.370328	318.604	0.02993	0.0508658	0.599742	0.472456	0.370328	99.4326	0.02993
ENSG00000163694	Long-lived	3.9328	50.4603	1.21603e-12	0	0.0598005	0	0.840244	1.44828	0.099955	0	0.0598005	0	0.840244	4.29142	0.099955
ENSG00000163697	Long-lived	27.3227	67.8473	2.22045e-16	0	0.169054	0.00659976	0.743161	1.06973	0.0877852	0	0.169054	2.6526e-60	0.743161	6.308	0.0877852
ENSG00000163701	Long-lived	1.5252	14.7195	0.000124751	0.0231094	0.741697	1	0.140276	8.93883	0.118027	0.00319482	0.741697	1	0.140276	28.242	0.118027
ENSG00000163702	Long-lived	4.87898	121.314	0	0.0374724	0.769562	1	0.120291	3.03419	0.110148	1.09943e-07	0.769562	1	0.120291	224.842	0.110148
ENSG00000163703	Long-lived	0.595816	5.98491	0.0144288	0.00167139	0.855685	0.721055	0.1247	40.8909	0.0196146	0.0221547	0.855685	0.822954	0.1247	9.125	0.0196146
ENSG00000163704	Long-lived	1.81745	26.9293	2.11035e-07	0	0.125071	0.0494157	0.72974	1.89182	0.145189	0	0.125071	0.00422828	0.72974	3.18578	0.145189
ENSG00000069998	Long-lived	5.31806	148.678	0	0	0.767904	0.867693	0.133087	2.46262	0.0990091	0	0.767904	0.470141	0.133087	120.634	0.0990091
ENSG00000163705	Long-lived	46.0802	15.9309	6.56969e-05	0.0307361	0.623678	0.319838	0.226289	1.02257	0.150033	2.04454e-70	0.623678	1.53849e-23	0.226289	2.79732	0.150033
ENSG00000163710	Long-lived	1.8201	15.6152	7.76277e-05	0	0.78118	0.734777	0.182865	8.92319	0.0359548	0	0.78118	0.570677	0.182865	53.7078	0.0359548
ENSG00000163714	Long-lived	1.02532	0.130204	0.718221	0	0.0914661	0.0276334	0.889987	28.5767	0.0185471	0	0.0914661	0.0252331	0.889987	31.1085	0.0185471
ENSG00000163719	Long-lived	0.721276	4.72081	0.0297997	0	0.832857	1	0.137948	118.477	0.0291953	0	0.832857	1	0.137948	31.3085	0.0291953
ENSG00000163735	Long-lived	0.200916	1.68147	0.194729	0	0.64841	0.99163	0	2.05968	0.35159	0	0.64841	0.998313	0	1.15624	0.35159
ENSG00000163738	Long-lived	1.11561	0.0795282	0.777938	0.0114768	0.707204	0.351519	0.239052	9.43706	0.053744	0.00684733	0.707204	0.3115	0.239052	12.2331	0.053744
ENSG00000163743	Long-lived	1.59602	5.52094	0.0187901	0	0.776922	0.773839	0.190927	15.5084	0.0321517	0	0.776922	0.664178	0.190927	79.4642	0.0321517
ENSG00000070010	Long-lived	1.29756	1.61728	0.203472	0	0.961593	1	0.0295113	39.6755	0.00889534	0	0.961593	1	0.0295113	118.625	0.00889534
ENSG00000163749	Long-lived	0.955781	0.643945	0.422286	0	0.810886	1	0.166091	235.094	0.0230223	0	0.810886	1	0.166091	184.666	0.0230223
ENSG00000163754	Long-lived	3.43385	34.735	3.77773e-09	0	0.766945	0.926784	0.21121	4.47866	0.0218455	0	0.766945	0.770209	0.21121	172.164	0.0218455
ENSG00000163755	Long-lived	1.13966	7.98122	0.00472652	0	0.460554	0.398586	0.483028	107.2	0.0564185	0	0.460554	0.350535	0.483028	205.933	0.0564185
ENSG00000163762	Long-lived	0.969552	0.0363377	0.84882	0.15757	0.654689	0.188801	0.30699	5.46948	0.0383203	0.16669	0.654689	0.198631	0.30699	5.1937	0.0383203
ENSG00000163781	Long-lived	1.59439	22.3242	2.30284e-06	0	0.733003	0.716563	0.254004	21.8059	0.0129929	0	0.733003	0.587786	0.254004	136.211	0.0129929
ENSG00000163785	Long-lived	1.28179	16.3645	5.22543e-05	0.0732349	0.669891	0.073743	0.283219	72.6064	0.0468902	0.0350594	0.669891	0.0353715	0.283219	242.875	0.0468902
ENSG00000163788	Long-lived	1.25394	1.93036	0.164719	0.0200521	0.9084	0.928898	0.0746009	44.7799	0.0169993	0.00743048	0.9084	0.911662	0.0746009	117.585	0.0169993
ENSG00000163792	Long-lived	0.79314	0.386949	0.533908	0	0.610639	0.47776	0.356122	7.55903	0.0332385	0	0.610639	0.556632	0.356122	4.97446	0.0332385
ENSG00000163793	Long-lived	2.21439	13.5506	0.000232211	0.00609194	0.559751	0.121642	0.347638	2.72985	0.0926101	1.24335e-05	0.559751	0.00941945	0.347638	9.2423	0.0926101
ENSG00000070018	Long-lived	1.22826	6.71962	0.00953581	0	0.900855	0.54074	0.07354	30.7694	0.0256052	0	0.900855	0.469939	0.07354	67.2652	0.0256052
ENSG00000163795	Long-lived	1.01841	2.15327	0.142267	0.0774942	0.939252	0.434132	0.0405146	433.11	0.0202337	0.0739293	0.939252	0.427513	0.0405146	484.337	0.0202337
ENSG00000163798	Long-lived	0.76302	12.8293	0.000341225	0.00812211	0.846154	1	0.104121	304.329	0.0497248	0.0254118	0.846154	1	0.104121	78.4949	0.0497248
ENSG00000163803	Long-lived	1.06043	0.0776029	0.780573	0.00198944	0.721589	0.828084	0.247815	172.737	0.0305965	0.00136617	0.721589	0.818699	0.247815	235.82	0.0305965
ENSG00000163806	Long-lived	1.39561	14.164	0.000167543	0	0.538338	0.449301	0.397354	17.2082	0.0643088	0	0.538338	0.3274	0.397354	53.0396	0.0643088
ENSG00000163807	Long-lived	0.0176027	28.0404	1.18807e-07	4.83494e-96	0.713698	0.601491	0.158347	8.79042	0.127956	0.0209984	0.713698	0.991092	0.158347	1.039	0.127956
ENSG00000163808	Long-lived	1.48472	6.39888	0.0114193	0	0.700828	0.702718	0.270249	82.8389	0.0289226	0	0.700828	0.592261	0.270249	704.76	0.0289226
ENSG00000163810	Long-lived	1.34797	1.94267	0.163378	0.111055	0.804611	0.987824	0.183653	14.5977	0.0117367	0.0516916	0.804611	0.983622	0.183653	37.1035	0.0117367
ENSG00000163811	Long-lived	0.854753	3.86203	0.0493906	0	0.634674	0.231711	0.305433	12.8116	0.059893	0	0.634674	0.286541	0.305433	8.8456	0.059893
ENSG00000163812	Long-lived	0.887912	4.3812	0.0363374	0.0264095	0.901952	1	0.0815472	343.6	0.0165005	0.0396883	0.901952	1	0.0815472	178.563	0.0165005
ENSG00000070019	Long-lived	1.9519	57.5147	3.35287e-14	0	0.770972	0.8565	0.197937	13.1765	0.0310909	0	0.770972	0.739079	0.197937	153.369	0.0310909
ENSG00000163814	Long-lived	0.936161	0.347686	0.555426	0.00189008	0.525486	0.285529	0.448255	7.54604	0.0262585	0.00282063	0.525486	0.309315	0.448255	6.63264	0.0262585
ENSG00000163815	Long-lived	1.19002	2.71305	0.0995303	0.057377	0.913674	0.98444	0	3.27261	0.0863257	0.0333326	0.913674	0.981511	0	4.09956	0.0863257
ENSG00000163817	Long-lived	1.10813	2.40908	0.120634	0.022649	0.848511	0.856335	0.10517	59.1742	0.0463186	0.0150376	0.848511	0.842093	0.10517	91.9927	0.0463186
ENSG00000163818	Long-lived	2.45445	21.0842	4.3954e-06	0	0.760663	0.86337	0.212958	4.99946	0.0263793	0	0.760663	0.697265	0.212958	51.9368	0.0263793
ENSG00000163820	Long-lived	1.66675	45.4321	1.58025e-11	0	0.671138	0.552686	0.263233	5.18528	0.0656284	0	0.671138	0.3722	0.263233	15.5362	0.0656284
ENSG00000163823	Long-lived	0.164411	51.9682	5.64104e-13	0	0.76757	1	0.211954	2078.55	0.020476	0	0.76757	1	0.211954	3.51136	0.020476
ENSG00000163825	Long-lived	2.38788	15.1586	9.8847e-05	0	0.0103533	0.0926433	0.826219	2.17683	0.163428	0	0.0103533	0.00341095	0.826219	6.40746	0.163428
ENSG00000163827	Long-lived	1.16613	3.86817	0.0492102	0.0284945	0.668818	0.702297	0.314706	136.029	0.0164763	0.0157777	0.668818	0.662251	0.314706	307.681	0.0164763
ENSG00000163832	Long-lived	1.44329	2.18614	0.139258	0	0.747623	1	0.236571	93.538	0.0158057	0	0.747623	1	0.236571	699.363	0.0158057
ENSG00000163833	Long-lived	1.24806	4.66568	0.0307713	0.0288198	0.773056	1	0.220359	74.7639	0.00658531	0.0119564	0.773056	1	0.220359	218.012	0.00658531
ENSG00000005884	Long-lived	1.94986	73.1183	0	0.0246063	0.821285	0.889163	0.154054	7.0497	0.0246611	0.000729054	0.821285	0.79528	0.154054	45.0627	0.0246611
ENSG00000163840	Long-lived	1.1422	2.05132	0.152074	0.00305309	0.540695	0.455678	0.309791	5.47071	0.149514	0.00133985	0.540695	0.40749	0.309791	6.96622	0.149514
ENSG00000163848	Long-lived	0.870499	6.7645	0.0092989	0	0.0456347	0.0432931	0.939535	121.56	0.0148306	0	0.0456347	0.0650136	0.939535	65.2843	0.0148306
ENSG00000163864	Long-lived	1.97843	9.65714	0.00188617	0	0.71817	0.699613	0.218381	6.12881	0.0634494	0	0.71817	0.493245	0.218381	36.1214	0.0634494
ENSG00000163867	Long-lived	1.14239	3.2242	0.072557	0.000558213	0.738349	1	0.23673	43.2643	0.024921	0.000192117	0.738349	1	0.23673	73.9781	0.024921
ENSG00000163870	Long-lived	28.114	136.355	0	0.000274178	0.760219	0.0221589	0.178058	1.1521	0.0617227	7.22766e-101	0.760219	3.06747e-47	0.178058	53.5443	0.0617227
ENSG00000163872	Long-lived	1.75071	32.2741	1.33888e-08	0	0.762372	0.573814	0.206118	10.4291	0.0315102	0	0.762372	0.378162	0.206118	60.6258	0.0315102
ENSG00000163873	Long-lived	1.2339	14.7846	0.000120515	0.0172203	0.0464181	0.0211429	0.910797	25.9932	0.042785	0.00665951	0.0464181	0.00857855	0.910797	55.693	0.042785
ENSG00000163874	Long-lived	0.135492	7.20621	0.00726518	6.12405e-14	0.738172	7.12462e-14	0.124016	1.97933	0.137812	0.0162087	0.738172	0.0165445	0.124016	1.09692	0.137812
ENSG00000163875	Long-lived	3.36277	28.5403	9.177e-08	0.110452	0.914036	0.111635	0.0593027	2.74718	0.0266614	0.000605911	0.914036	0.000628012	0.0593027	29.9141	0.0266614
ENSG00000070047	Long-lived	3.74192	77.0346	0	0	0.761525	0.83741	0.194517	2.90041	0.0439583	0	0.761525	0.514802	0.194517	53.7634	0.0439583
ENSG00000163877	Long-lived	1.02088	6.08967	0.0135974	0.0173755	0.807321	1	0.175251	154.923	0.0174277	0.0159657	0.807321	1	0.175251	172.126	0.0174277
ENSG00000163879	Long-lived	1.43094	5.17977	0.0228514	0.0283269	0.112171	0.0348472	0.798438	1.6415	0.0893916	0.00609814	0.112171	0.00820232	0.798438	2.03235	0.0893916
ENSG00000163882	Long-lived	1.18006	1.11687	0.290593	0.000462446	0.672432	0.0263884	0.25992	116.218	0.0676484	0.00011603	0.672432	0.0137143	0.25992	273.619	0.0676484
ENSG00000163884	Long-lived	0.324052	22.7101	1.88378e-06	1.39594e-07	0.864916	0.673206	0.107773	242.262	0.0273103	0.00600595	0.864916	0.879652	0.107773	5.92422	0.0273103
ENSG00000163885	Long-lived	0.798466	1.50848	0.219372	0.000173931	0.463083	0.296134	0.513207	54.7586	0.0237102	0.000995561	0.463083	0.378443	0.513207	24.4397	0.0237102
ENSG00000163898	Long-lived	1.06164	0.346164	0.556292	0.0180913	0.463488	0.297702	0.505401	8.90106	0.0311107	0.0141272	0.463488	0.276277	0.505401	10.1852	0.0311107
ENSG00000163900	Long-lived	7.60574	71.753	0	0	0.223796	0.0234479	0.633638	1.47034	0.142566	0	0.223796	4.01273e-13	0.633638	18.7643	0.142566
ENSG00000163902	Long-lived	1.218	16.9426	3.85282e-05	0.0636397	0.106923	0.0636653	0.858821	285.185	0.0342566	0.0349092	0.106923	0.0349264	0.858821	978.015	0.0342566
ENSG00000163904	Long-lived	0.814022	8.74493	0.00310464	0.00677311	0.497257	0.454895	0.465883	477.129	0.0368601	0.017148	0.497257	0.526662	0.465883	151.519	0.0368601
ENSG00000070061	Long-lived	1.4314	48.8846	2.71483e-12	0	0.633229	0.546971	0.324714	9.81344	0.0420565	0	0.633229	0.421621	0.324714	26.284	0.0420565
ENSG00000163909	Long-lived	1.05977	0.133984	0.714337	0	0.172692	0.0368945	0.724957	3.01551	0.10235	0	0.172692	0.0302912	0.724957	3.22115	0.10235
ENSG00000163913	Long-lived	1.07608	6.30802	0.0120193	0.0140945	0.772506	0.263811	0.198089	353.561	0.0294052	0.0101914	0.772506	0.238378	0.198089	552.517	0.0294052
ENSG00000163914	Long-lived	0.952841	0.519325	0.47113	0	0.0323956	0.0244648	0.961154	36.4169	0.00645047	0	0.0323956	0.0291431	0.961154	30.7378	0.00645047
ENSG00000163918	Long-lived	0.960809	0.172853	0.677588	6.50506e-08	0.705055	0.315725	0.279263	375.709	0.0156813	1.24425e-07	0.705055	0.330318	0.279263	297.811	0.0156813
ENSG00000163930	Long-lived	2.79155	58.4237	2.10942e-14	0	0.826044	0.831616	0.150414	9.64037	0.0235416	0	0.826044	0.597669	0.150414	558.656	0.0235416
ENSG00000163931	Long-lived	1.22621	10.1827	0.00141764	0	0.0457446	0.0654945	0.910156	58.0054	0.0440995	0	0.0457446	0.0353523	0.910156	145.34	0.0440995
ENSG00000163932	Long-lived	1.82103	25.9331	3.53456e-07	0	0.888431	0.551163	0.0886126	7.11486	0.0229568	0	0.888431	0.337957	0.0886126	35.6307	0.0229568
ENSG00000163933	Long-lived	1.50759	10.9765	0.000922742	0.00660298	0.640066	0.670829	0.340536	61.7475	0.0193979	0.000516497	0.640066	0.547775	0.340536	500.627	0.0193979
ENSG00000163935	Long-lived	2.24751	52.7721	3.74589e-13	0	0.815397	0.818778	0.163988	10.9063	0.0206152	0	0.815397	0.638029	0.163988	214.877	0.0206152
ENSG00000070081	Long-lived	2.39732e-13	53.4539	2.64788e-13	0	0.277485	0	0.583232	5.02454	0.139283	0	0.277485	0	0.583232	1	0.139283
ENSG00000163938	Long-lived	1.22302	6.18401	0.012891	0.0877276	0.848513	1	0.120678	14.888	0.0308091	0.0509836	0.848513	1	0.120678	27.1898	0.0308091
ENSG00000163939	Long-lived	0.958355	1.14884	0.283791	0	0.895139	1	0.0820552	171.841	0.0228054	0	0.895139	1	0.0820552	138.69	0.0228054
ENSG00000163945	Long-lived	16.5388	29.4002	5.88702e-08	0.0638055	0.786123	1	0.206372	561.187	0.00750494	1.71333e-20	0.786123	1	0.206372	2.92957e+45	0.00750494
ENSG00000163946	Long-lived	1.45964	37.0482	1.15248e-09	0	0.499441	0.489371	0.478218	28.7313	0.0223411	0	0.499441	0.352357	0.478218	134.485	0.0223411
ENSG00000163947	Long-lived	1.05721	0.564603	0.452412	0.0286344	0.890776	0.387249	0.0950984	88.4207	0.0141259	0.0233676	0.890776	0.366793	0.0950984	114.264	0.0141259
ENSG00000163950	Long-lived	1.6765	16.9638	3.80996e-05	0.0240924	0.713111	0.201075	0.225689	6.713	0.0611996	0.0019374	0.713111	0.0679325	0.225689	24.3403	0.0611996
ENSG00000163956	Long-lived	5.39673	1.14187	0.285257	0.0332554	0.736021	0.0333601	0.125126	1.35081	0.138854	1.05412e-08	0.736021	1.07216e-08	0.125126	5.06733	0.138854
ENSG00000163958	Long-lived	1.87128	6.11551	0.0134001	0	0.724292	1	0.202988	6.99099	0.0727201	0	0.724292	1	0.202988	38.051	0.0727201
ENSG00000163959	Long-lived	1.15589	1.51486	0.218398	0.0619567	0.796865	1	0.174887	11.7337	0.0282485	0.0401594	0.796865	1	0.174887	17.2247	0.0282485
ENSG00000163960	Long-lived	0.994827	0.00976781	0.921271	0.0392827	0.163128	0.0393393	0.794921	73.2238	0.0419508	0.039946	0.163128	0.0400032	0.794921	71.6155	0.0419508
ENSG00000163961	Long-lived	1.60359	6.56481	0.0104015	0	0.601188	0.739072	0.373713	32.7336	0.0250997	0	0.601188	0.615784	0.373713	268.796	0.0250997
ENSG00000163964	Long-lived	5.962	106.237	0	0	0.456271	0.467836	0.432622	1.71324	0.111107	0	0.456271	0.0107919	0.432622	24.7758	0.111107
ENSG00000163975	Long-lived	0.0191844	60.8843	6.10623e-15	0	0.182394	2.82434e-73	0.637847	2.4457	0.179758	0	0.182394	0.0405687	0.637847	1.01731	0.179758
ENSG00000163982	Long-lived	1.19427	3.58755	0.058214	0.00483314	0.714274	0.501021	0.238552	47.38	0.0471737	0.00171533	0.714274	0.438074	0.238552	100.256	0.0471737
ENSG00000163995	Long-lived	8.02347	179.007	0	0	0.788612	0.945855	0.121943	2.13914	0.0894455	0	0.788612	0.63978	0.121943	446.334	0.0894455
ENSG00000164002	Long-lived	0.141475	16.9792	3.77919e-05	2.55781e-05	0.623978	2.80083e-05	0.174977	3.73267	0.201045	0.22404	0.623978	0.226936	0.174977	1.20483	0.201045
ENSG00000164007	Long-lived	1.51081	9.20663	0.0024114	0.00934076	0.835261	0.112254	0.0627361	2.51673	0.102002	0.000858277	0.835261	0.0367311	0.0627361	4.03263	0.102002
ENSG00000164008	Long-lived	2.0637	10.2319	0.00138031	0	0.757777	0.95967	0.157349	3.4046	0.0848747	0	0.757777	0.918554	0.157349	12.5322	0.0848747
ENSG00000164010	Long-lived	1.32341	3.51928	0.0606587	0.00609685	0.551372	0.490099	0.407085	18.3745	0.0415427	0.00117162	0.551372	0.389151	0.407085	47.1057	0.0415427
ENSG00000070159	Long-lived	1.09162	0.898478	0.34319	0.0197477	0.834165	1	0.143004	58.9646	0.0228302	0.0137835	0.834165	1	0.143004	85.6652	0.0228302
ENSG00000164011	Long-lived	13.142	8.4143	0.0037228	0	0.424692	0.0177869	0.474881	1.07619	0.100428	0	0.424692	1.00635e-23	0.474881	2.62462	0.100428
ENSG00000164022	Long-lived	3.45751	47.7504	4.84091e-12	0.0212613	0.440931	0.02952	0.433775	1.88589	0.125294	1.65052e-06	0.440931	5.13343e-06	0.433775	8.96598	0.125294
ENSG00000164023	Long-lived	1.11727	1.9806	0.159327	0.00877375	0.698087	0.12502	0.263714	9.68485	0.0381988	0.00503476	0.698087	0.0979673	0.263714	12.6396	0.0381988
ENSG00000164024	Long-lived	1.37522	3.27317	0.0704214	0	0.817141	0.148689	0.144292	16.0695	0.0385673	0	0.817141	0.0727287	0.144292	45.5528	0.0385673
ENSG00000164031	Long-lived	11.6788	10.8501	0.000987894	0	0.832595	0.957956	0.128269	1.47537	0.0391356	0	0.832595	0.605535	0.128269	93.881	0.0391356
ENSG00000164032	Long-lived	1.89058	10.3369	0.00130397	0.0858286	0.0318309	0.086028	0.955991	8.717	0.0121778	0.00963699	0.0318309	0.00967935	0.955991	59.9575	0.0121778
ENSG00000164037	Long-lived	1.51374	16.5989	4.61786e-05	0	0.692645	1	0.1904	7.11332	0.116955	0	0.692645	1	0.1904	19.4901	0.116955
ENSG00000164038	Long-lived	1.40428	24.2217	8.58584e-07	0.10076	0.863513	0.484785	0.0378757	4.6831	0.0986114	0.0398415	0.863513	0.361762	0.0378757	8.7421	0.0986114
ENSG00000164039	Long-lived	4.67107	47.3738	5.86609e-12	0	0.721132	0.824454	0.25821	4.53011	0.0206581	0	0.721132	0.405889	0.25821	1160.72	0.0206581
ENSG00000164040	Long-lived	0.740359	2.83765	0.0920789	0.000515357	0.805298	0.541922	0.186097	4676.62	0.00860514	0.00367941	0.805298	0.635356	0.186097	521.277	0.00860514
ENSG00000164045	Long-lived	1.47209	14.8295	0.000117682	0	0.691428	0.592567	0.265394	48.0871	0.043178	0	0.691428	0.46286	0.265394	299.291	0.043178
ENSG00000164050	Long-lived	1.04316	3.5622	0.0591093	0.0236169	0.867684	1	0.113075	382.309	0.0192411	0.0200915	0.867684	1	0.113075	494.163	0.0192411
ENSG00000164051	Long-lived	0.432042	5.55429	0.0184354	0	0.730585	0.480682	0.0552988	2.21142	0.214116	0	0.730585	0.7287	0.0552988	1.409	0.214116
ENSG00000164053	Long-lived	1.15564	1.81607	0.177781	0.090485	0.759401	1	0.223475	585.783	0.0171242	0.0622556	0.759401	1	0.223475	1579.45	0.0171242
ENSG00000164054	Long-lived	2.6153	5.01262	0.0251632	0	0.772097	0.726491	0.217829	159.429	0.0100742	0	0.772097	0.433587	0.217829	575926	0.0100742
ENSG00000164056	Long-lived	6.44355e-13	46.4134	9.57578e-12	0	0.121482	0	0.778219	4.37153	0.100299	0	0.121482	0	0.778219	1	0.100299
ENSG00000070190	Long-lived	1.7958	6.53688	0.010566	0.000198017	0.771027	0.610327	0.215278	44.3021	0.0136959	2.23682e-07	0.771027	0.412016	0.215278	904.991	0.0136959
ENSG00000164061	Long-lived	1.89364	82.7789	0	0	0.765677	0.937767	0.217554	15.3677	0.0167691	0	0.765677	0.885438	0.217554	176.609	0.0167691
ENSG00000164062	Long-lived	2.81515	40.7918	1.69339e-10	0	0.691773	0.626193	0.293976	12.8585	0.0142513	0	0.691773	0.267734	0.293976	1325.97	0.0142513
ENSG00000164066	Long-lived	1.06667	190.178	0	0	0.700293	1	0.283121	1e+10	0.0165863	0	0.700293	1	0.283121	4.64164e+10	0.0165863
ENSG00000164068	Long-lived	1.21933	1.37543	0.240881	0	0.840396	1	0.140271	1924.6	0.0193332	0	0.840396	1	0.140271	10108.5	0.0193332
ENSG00000164070	Long-lived	0.957642	2.45622	0.11706	0.030162	0.895801	1	0.0863898	466.882	0.0178092	0.0349838	0.895801	1	0.0863898	359.869	0.0178092
ENSG00000164073	Long-lived	21.602	14.8337	0.000117416	0	0.719497	0.98674	0.250174	1.30621	0.0303289	0	0.719497	0.749497	0.250174	320.687	0.0303289
ENSG00000164074	Long-lived	0.804797	4.04539	0.0442922	0.0181671	0.84433	1	0.123663	282.632	0.0320063	0.0397262	0.84433	1	0.123663	93.9152	0.0320063
ENSG00000164076	Long-lived	7.93353	77.506	0	0	0.711542	0.792021	0.272023	19.2123	0.0164352	0	0.711542	0.157263	0.272023	1.5252e+10	0.0164352
ENSG00000164077	Long-lived	1.09899	0.644522	0.422078	0	0.0542467	0.0450644	0.917632	57.0014	0.0281211	0	0.0542467	0.0331576	0.917632	85.0537	0.0281211
ENSG00000164078	Long-lived	0.937712	7.2084	0.00725631	0.0259601	0.73995	0.846021	0.230251	478.642	0.0297989	0.0325894	0.73995	0.854879	0.230251	325.896	0.0297989
ENSG00000070193	Long-lived	0.969462	0.120149	0.728872	0.00379618	0.607224	0.131935	0.392077	28413.4	0.000698566	0.00450058	0.607224	0.140354	0.392077	20774.1	0.000698566
ENSG00000164080	Long-lived	1.05953	2.01335	0.155921	0.0254491	0.127287	0.0366451	0.817049	6.77599	0.0556639	0.0204533	0.127287	0.0300977	0.817049	7.59346	0.0556639
ENSG00000164081	Long-lived	7.52204	13.4323	0.00024733	0	0.768096	0.809495	0.122097	1.2914	0.109807	0	0.768096	0.203978	0.122097	6.84548	0.109807
ENSG00000164082	Long-lived	0.983157	31.5461	1.94756e-08	0.00289095	0.781027	0.115034	0.201449	55.1124	0.0175237	0.0031901	0.781027	0.119301	0.201449	51.5136	0.0175237
ENSG00000164086	Long-lived	7.18871	41.7578	1.03308e-10	0	0.0526029	0	0.81118	1.21012	0.136217	0	0.0526029	0	0.81118	3.93947	0.136217
ENSG00000164087	Long-lived	50	48.1189	4.01135e-12	0.0248308	0.693916	0.961762	0.276444	1.03682	0.0296401	5.61791e-81	0.693916	0.142358	0.276444	6.09633	0.0296401
ENSG00000164088	Long-lived	0.806233	1.71909	0.189811	0.000155896	0.589429	0.0142252	0.214076	2.77876	0.196495	0.000852192	0.589429	0.0324291	0.214076	2.27954	0.196495
ENSG00000164089	Long-lived	1.37871	3.23413	0.0721184	0	0.774137	0.804408	0.212091	39.3434	0.0137724	0	0.774137	0.740763	0.212091	158.076	0.0137724
ENSG00000164091	Long-lived	50	66.6267	3.33067e-16	0	0.880243	0.987454	0	1.04916	0.119757	0	0.880243	0.531914	0	11.0171	0.119757
ENSG00000164093	Long-lived	0.881589	0.115844	0.733587	0.000838851	0.947592	0.182854	0.0478293	1e+10	0.0045791	0.00194068	0.947592	0.223604	0.0478293	6.54475e+08	0.0045791
ENSG00000070214	Long-lived	0.894614	1.02583	0.311139	0.0037473	0.841029	1	0.0901697	12.4818	0.0688012	0.00675172	0.841029	1	0.0901697	9.56633	0.0688012
ENSG00000164099	Long-lived	1.66641	13.1493	0.000287622	0	0.849046	0.981191	0	1.94774	0.150954	0	0.849046	0.968853	0	3.03723	0.150954
ENSG00000164100	Long-lived	8.42491	43.4221	4.41178e-11	0	0.816354	0.962816	0.175903	2.10069	0.00774314	0	0.816354	0.726698	0.175903	519.844	0.00774314
ENSG00000164104	Long-lived	0.936441	0.0741381	0.785404	0.000491934	0.606934	0.0459649	0.169959	2.65679	0.223107	0.000798302	0.606934	0.0559038	0.169959	2.49681	0.223107
ENSG00000164105	Long-lived	2.82069	18.6364	1.58174e-05	0	0.0360005	0	0.815126	4.28651	0.148874	0	0.0360005	0	0.815126	60.669	0.148874
ENSG00000164107	Long-lived	0.267307	21.7421	3.11866e-06	0	0.0593972	1.09316e-09	0.872798	838.467	0.0678051	0	0.0593972	0.00402322	0.872798	6.04602	0.0678051
ENSG00000164109	Long-lived	1.1231	0.846621	0.35751	0.0295877	0.148011	0.0385693	0.733288	3.25696	0.1187	0.0191823	0.148011	0.0258347	0.733288	3.76653	0.1187
ENSG00000164111	Long-lived	0.800254	2.13147	0.144302	0.00542926	0.808142	0.839186	0.167956	126.084	0.0239023	0.0153892	0.808142	0.869095	0.167956	47.9802	0.0239023
ENSG00000164113	Long-lived	1.99417	38.7713	4.76493e-10	0	0.787582	1	0.165257	6.31406	0.0471612	0	0.787582	1	0.165257	39.4412	0.0471612
ENSG00000005889	Long-lived	0.858791	1.61293	0.204081	0.0224847	0.132028	0.0236958	0.813515	5.27391	0.0544574	0.0384252	0.132028	0.0401959	0.813515	4.17024	0.0544574
ENSG00000070269	Long-lived	1.30932	19.5435	9.8334e-06	0.040762	0.781682	0.750894	0.147259	18.4754	0.0710586	0.0151487	0.781682	0.687214	0.147259	45.5388	0.0710586
ENSG00000164114	Long-lived	2.25009	32.3113	1.31346e-08	0.153568	0.77625	0.168798	0.151912	3.27487	0.0718385	0.0147605	0.77625	0.0182601	0.151912	14.429	0.0718385
ENSG00000164116	Long-lived	1.22479	14.5158	0.000138988	0	0.0623052	0.124482	0.911	43.3122	0.0266945	0	0.0623052	0.077928	0.911	101.044	0.0266945
ENSG00000164117	Long-lived	1.3856e-13	91.9119	0	0	0.149591	0	0.775981	10.0204	0.0744281	0	0.149591	0	0.775981	1	0.0744281
ENSG00000164118	Long-lived	0.53608	3.20619	0.0733601	0.00872755	0.678406	0.00878447	0.188527	3.75524	0.133067	0.0787323	0.678406	0.0790072	0.188527	2.0326	0.133067
ENSG00000164120	Long-lived	0.286936	9.68539	0.00185738	8.46211e-05	0.824766	0.00344703	0.0808111	2.33791	0.0944226	0.0678338	0.824766	0.196519	0.0808111	1.27594	0.0944226
ENSG00000164122	Long-lived	0.596994	5.18991	0.0227184	0.000599198	0.905038	0.870814	0.0724994	85.4141	0.0224621	0.0119187	0.905038	0.920738	0.0724994	14.227	0.0224621
ENSG00000164123	Long-lived	2.01605	0.47835	0.489171	0	0.556024	1	0.430441	59.6627	0.0135357	0	0.556024	1	0.430441	3801.08	0.0135357
ENSG00000164124	Long-lived	0.969121	1.75364	0.185419	0	0.048433	0.161284	0.912927	72.8837	0.0386403	0	0.048433	0.170632	0.912927	63.8431	0.0386403
ENSG00000164125	Long-lived	0.170306	44.1683	3.01326e-11	0	0.0456652	0	0.765599	4.86779	0.188736	0	0.0456652	0	0.765599	1.30935	0.188736
ENSG00000164128	Long-lived	6.64571e-13	14.539	0.00013729	0	0.14836	0	0.77359	2.98122	0.0780505	0	0.14836	0	0.77359	1	0.0780505
ENSG00000070366	Long-lived	0.802596	18.6781	1.54749e-05	0.0181503	0.845957	1	0.135261	271.268	0.0187816	0.0400486	0.845957	1	0.135261	89.7502	0.0187816
ENSG00000164129	Long-lived	1.04358	0.228331	0.632764	0.0759267	0.861169	0.293044	0.0842857	13.342	0.0545453	0.0678589	0.861169	0.277782	0.0842857	14.9367	0.0545453
ENSG00000164134	Long-lived	0.864408	3.09349	0.0786063	0	0.887301	1	0.0685438	29.0347	0.0441554	0	0.887301	1	0.0685438	18.389	0.0441554
ENSG00000164136	Long-lived	2.57318	4.17433	0.0410407	0	0.632022	1	0.311331	2.35819	0.0566475	0	0.632022	1	0.311331	9.09309	0.0566475
ENSG00000164142	Long-lived	0.162628	1.42227	0.23303	1.21997e-11	0.757731	1.27493e-10	0.162637	1.36372	0.0796316	0.0167933	0.757731	0.0245966	0.162637	1.05174	0.0796316
ENSG00000164144	Long-lived	0.432571	35.5583	2.47536e-09	0	0.894633	1	0.065286	65.2373	0.0400809	0	0.894633	1	0.065286	6.09395	0.0400809
ENSG00000164161	Long-lived	0.911513	2.48757	0.114749	0.0510755	0.656292	0.124738	0.325255	106.55	0.0184528	0.0664537	0.656292	0.149965	0.325255	70.4921	0.0184528
ENSG00000164162	Long-lived	0.853544	1.59228	0.207001	0.0452289	0.914814	0.0455952	0.0417137	27.1007	0.0434722	0.0711766	0.914814	0.0716684	0.0417137	16.7152	0.0434722
ENSG00000164163	Long-lived	0.548703	11.8155	0.000587412	0	0.580293	0.000780196	0.386064	139.375	0.0336422	0	0.580293	0.0197126	0.386064	15.0148	0.0336422
ENSG00000164164	Long-lived	0.74828	20.1065	7.32457e-06	0.0112545	0.71355	1	0.270291	2499	0.0161596	0.0348214	0.71355	1	0.270291	348.723	0.0161596
ENSG00000070367	Long-lived	1.24601	0.481016	0.487962	0.00330282	0.917103	1	0.0732296	243.821	0.00966766	0.00081005	0.917103	1	0.0732296	942.559	0.00966766
ENSG00000164168	Long-lived	2.17833	37.9062	7.42283e-10	0	0.870882	0.671939	0.0579735	4.4671	0.0711446	0	0.870882	0.420598	0.0579735	26.0597	0.0711446
ENSG00000164169	Long-lived	1.15464	0.590027	0.442409	0	0.787135	1	0.205916	364.104	0.00694875	0	0.787135	1	0.205916	906.325	0.00694875
ENSG00000164171	Long-lived	0.728569	20.1501	7.15971e-06	0.0107968	0.763661	1	0.221162	470.921	0.0151775	0.0369079	0.763661	1	0.221162	88.5989	0.0151775
ENSG00000164172	Long-lived	1.83668	9.17206	0.00245738	0	0.778577	1	0.133007	4.3464	0.0884165	0	0.778577	1	0.133007	14.8608	0.0884165
ENSG00000164175	Long-lived	1.81816	11.007	0.000907673	0	0.76204	0.983691	0.220283	7.07226	0.0176773	0	0.76204	0.970546	0.220283	35.0459	0.0176773
ENSG00000164176	Long-lived	1.24145	5.66969	0.0172605	0	0.0358994	0.0307911	0.931928	8.17893	0.0321729	0	0.0358994	0.0132879	0.931928	13.5852	0.0321729
ENSG00000164180	Long-lived	1.34964	20.858	4.9462e-06	0	0.0297926	0.126889	0.937901	49.4801	0.0323069	0	0.0297926	0.0616512	0.937901	193.587	0.0323069
ENSG00000164181	Long-lived	0.959235	0.192169	0.661117	0.0302903	0.683246	0.2153	0.251173	9.8646	0.065581	0.0349313	0.683246	0.22921	0.251173	8.98577	0.065581
ENSG00000164182	Long-lived	0.953219	0.131627	0.716751	0	0.555739	1	0.395719	104.698	0.0485421	0	0.555739	1	0.395719	84.2254	0.0485421
ENSG00000070371	Long-lived	1.51225	83.4273	0	0.0360582	0.636676	0.0371257	0.24156	4.85962	0.121764	0.00657399	0.636676	0.00687054	0.24156	10.9223	0.121764
ENSG00000164187	Long-lived	1.23569	17.834	2.4104e-05	0.0339201	0.0737954	0.0444952	0.855148	9.28591	0.0710568	0.0152791	0.0737954	0.0213664	0.855148	15.7012	0.0710568
ENSG00000164188	Long-lived	1.29048	11.6805	0.000631575	0	0.0431257	0.215016	0.898164	8.47423	0.0587104	0	0.0431257	0.137584	0.898164	15.765	0.0587104
ENSG00000164190	Long-lived	1.09702	1.92687	0.165101	0	0.0476148	0.0715571	0.92851	136.497	0.0238752	0	0.0476148	0.0554033	0.92851	219.92	0.0238752
ENSG00000164197	Long-lived	1.50404	36.3473	1.65105e-09	0	0.450232	0.475736	0.480144	7.237	0.0696241	0	0.450232	0.327149	0.480144	19.6251	0.0696241
ENSG00000164199	Long-lived	1.41983	44.3156	2.79474e-11	0	0.700392	1	0.272437	18.5166	0.0271709	0	0.700392	1	0.272437	63.0555	0.0271709
ENSG00000164209	Long-lived	0.534128	20.8824	4.88368e-06	0	0.848804	1	0.117466	130.253	0.0337294	0	0.848804	1	0.117466	13.4762	0.0337294
ENSG00000164211	Long-lived	1.14984	2.2616	0.132617	0	0.068692	0.118182	0.895965	27.4978	0.035343	0	0.068692	0.0858183	0.895965	45.1819	0.035343
ENSG00000164219	Long-lived	0.360322	2.54911	0.110357	0	0.108958	8.32137e-07	0.803448	2.59884	0.0875934	0	0.108958	0.00644635	0.803448	1.41076	0.0875934
ENSG00000164220	Long-lived	0.177627	15.9131	6.63193e-05	1.23299e-06	0.726168	1.30153e-06	0.109886	3.65247	0.163946	0.0892063	0.726168	0.0900677	0.109886	1.25872	0.163946
ENSG00000164221	Long-lived	13.9737	50.4406	1.22824e-12	0.146965	0.727853	1	0.236277	1.38254	0.0358708	2.30603e-12	0.727853	1	0.236277	92.424	0.0358708
ENSG00000164236	Long-lived	5.87238	87.1608	0	0	0.755684	0.812964	0.11962	2.46871	0.124696	0	0.755684	0.296417	0.11962	201.712	0.124696
ENSG00000164237	Long-lived	0.68863	3.48475	0.0619366	0.0129906	0.558167	0.0130574	0.207662	1	0.234171	0.0502328	0.558167	0.0504106	0.207662	1	0.234171
ENSG00000164244	Long-lived	0.894744	3.60715	0.0575317	0	0.0206781	0.0395212	0.894606	8.7817	0.0847155	0	0.0206781	0.0555293	0.894606	6.98653	0.0847155
ENSG00000164251	Long-lived	1.45884	2.61997	0.105526	0	0.743293	0.620424	0.239973	3.75818	0.0167336	0	0.743293	0.498385	0.239973	6.89925	0.0167336
ENSG00000164252	Long-lived	0.94909	0.782862	0.376267	4.77553e-05	0.0974822	0.0693988	0.824492	8.24491	0.0780261	7.92508e-05	0.0974822	0.0794949	0.824492	7.4053	0.0780261
ENSG00000164253	Long-lived	1.1556	3.12062	0.0773075	0	0.553612	0.375852	0.401763	9.45929	0.0446243	0	0.553612	0.322766	0.401763	13.4186	0.0446243
ENSG00000164256	Long-lived	1.69407e-21	2.98086	0.0842546	0	0.67888	0.297411	0.315532	20.3396	0.00558853	0	0.67888	1	0.00558853	1	0.315532
ENSG00000164258	Long-lived	0.289019	6.99813	0.00815949	8.5448e-07	0.186186	1.76934e-06	0.668654	3.50251	0.14516	0.0176258	0.186186	0.0217525	0.668654	1.4366	0.14516
ENSG00000070404	Long-lived	22.3359	1.47587	0.224421	0.00845311	0.793032	1	0.199873	721.884	0.00709451	4.98997e-47	0.793032	1	0.199873	7.02063e+63	0.00709451
ENSG00000164270	Long-lived	1.21196	5.14525	0.02331	0	0.0304251	0.0669732	0.949797	72.5392	0.0197779	0	0.0304251	0.0377609	0.949797	179.86	0.0197779
ENSG00000164283	Long-lived	11.7086	17.1085	3.53041e-05	0.141616	0.156876	0.141976	0.724924	1.09854	0.118199	1.14991e-10	0.156876	1.18465e-10	0.724924	3.0054	0.118199
ENSG00000164284	Long-lived	7.58056	5.63099	0.0176457	0.0340791	0.736937	0.0341262	0.146614	1.15001	0.116449	7.50657e-12	0.736937	7.58555e-12	0.146614	2.88511	0.116449
ENSG00000164291	Long-lived	0.414034	21.1185	4.3175e-06	6.8284e-05	0.810897	1	0.0826081	7.74956	0.106495	0.018848	0.810897	1	0.0826081	2.33448	0.106495
ENSG00000164294	Long-lived	50	49.3895	2.09865e-12	0	0.744486	0.967837	0.181977	1.0613	0.0735376	0	0.744486	0.195039	0.181977	19.5804	0.0735376
ENSG00000164296	Long-lived	1.13768	0.76207	0.382681	0.224456	0.848443	0.283133	0.098244	10.8572	0.0533135	0.182723	0.848443	0.237978	0.098244	15.0772	0.0533135
ENSG00000070413	Long-lived	0.936178	0.286407	0.592532	0	0.845452	0.510102	0.122238	112.079	0.0323106	0	0.845452	0.532494	0.122238	82.9312	0.0323106
ENSG00000164300	Long-lived	0.918384	1.43259	0.231342	0.0151506	0.816385	0.667689	0.13387	109.098	0.0497449	0.0213273	0.816385	0.690068	0.13387	74.3873	0.0497449
ENSG00000164303	Long-lived	8.10008	42.3135	7.77546e-11	0.00466018	0.680642	0.892347	0.306926	1.59719	0.0124325	1.29979e-19	0.680642	0.397485	0.306926	44.3807	0.0124325
ENSG00000164304	Long-lived	0.98298	0.152597	0.696066	0.113736	0.436038	1	0.534298	489.68	0.0296635	0.118023	0.436038	1	0.534298	440.686	0.0296635
ENSG00000164305	Long-lived	0.846145	2.21496	0.136678	0.0313021	0.861534	0.995626	0.0972052	8.58702	0.0412606	0.0533379	0.861534	0.996297	0.0972052	6.16831	0.0412606
ENSG00000164306	Long-lived	0.750532	3.48154	0.0620568	0.00147739	0.650572	0.7358	0.32622	99.743	0.0232081	0.0075096	0.650572	0.794326	0.32622	31.6391	0.0232081
ENSG00000164307	Long-lived	1.95416	77.2519	0	0	0.742448	0.773362	0.220233	4.87462	0.0373184	0	0.742448	0.605177	0.220233	22.0977	0.0373184
ENSG00000164308	Long-lived	1.21562	3.49499	0.0615549	0.0389349	0.675559	0.854596	0.302758	71.737	0.0216826	0.0193371	0.675559	0.826128	0.302758	180.249	0.0216826
ENSG00000164318	Long-lived	1.23185	16.4419	5.0164e-05	0.00502277	0.46874	0.137175	0.442457	5.91266	0.0888025	0.001472	0.46874	0.0865473	0.442457	8.9273	0.0888025
ENSG00000070423	Long-lived	15.3639	20.8253	5.0313e-06	0	0.845352	1	0.0610939	1.38152	0.0935538	0	0.845352	1	0.0610939	143.369	0.0935538
ENSG00000164323	Long-lived	1.40394	6.36671	0.0116281	0.0616668	0.538136	0.640198	0.432603	14.1582	0.0292611	0.0200124	0.538136	0.534659	0.432603	41.3	0.0292611
ENSG00000164325	Long-lived	0.889791	0.34805	0.555219	0	0.55057	0.250783	0.429131	3.5395	0.0202992	0	0.55057	0.292079	0.429131	3.07924	0.0202992
ENSG00000164326	Long-lived	0.0676028	2.44308	0.118044	0	0.725283	0.125078	0.274717	1.00117	1.10714e-14	0	0.725283	0.868894	0.274717	1.00008	1.10714e-14
ENSG00000164327	Long-lived	1.06266	0.618814	0.431488	0	0.0403398	0.0481448	0.942238	168.532	0.0174223	0	0.0403398	0.0398105	0.942238	232.384	0.0174223
ENSG00000164329	Long-lived	0.803048	4.15606	0.0414858	0	0.728776	0.620554	0.210959	24.6992	0.0602656	0	0.728776	0.681698	0.210959	13.1338	0.0602656
ENSG00000164330	Long-lived	1.10774	6.32803	0.0118845	0.00307477	0.865021	0.00307615	0.0119586	756.839	0.12302	0.00164876	0.865021	0.00164958	0.0119586	1545.89	0.12302
ENSG00000164331	Long-lived	0.763729	1.96519	0.160959	9.94526e-06	0.88983	1	0.0904602	66.0529	0.0197102	0.000151193	0.88983	1	0.0904602	24.5417	0.0197102
ENSG00000164332	Long-lived	1.00011	0.0416385	0.83831	0	0.928526	1	0.0656131	9.99998e+09	0.00586115	0	0.928526	1	0.0656131	1.0025e+10	0.00586115
ENSG00000164334	Long-lived	0.945736	0.954351	0.328614	0.000704672	0.282792	0.520105	0.69805	399.476	0.019158	0.00104478	0.282792	0.538887	0.69805	288.618	0.019158
ENSG00000164338	Long-lived	1.78071	25.8042	3.77861e-07	0	0.744796	0.629466	0.230743	37.2174	0.0244601	0	0.744796	0.43856	0.230743	626.67	0.0244601
ENSG00000070444	Long-lived	1.11682	1.31495	0.2515	0.0184415	0.843499	1	0.116966	41.3775	0.039535	0.0115665	0.843499	1	0.116966	63.9205	0.039535
ENSG00000164342	Long-lived	0.757777	5.87573	0.015351	0.0193436	0.710047	0.755718	0.288478	4029.61	0.0014747	0.0503013	0.710047	0.808768	0.288478	539.491	0.0014747
ENSG00000164344	Long-lived	0.215817	103.204	0	0	0.731351	1	0.229005	638.163	0.039644	0	0.731351	1	0.229005	4.03044	0.039644
ENSG00000164346	Long-lived	1.29528	4.03295	0.04462	0.0385991	0.0541423	0.0388689	0.93089	15.9543	0.0149678	0.0147647	0.0541423	0.0148985	0.93089	36.146	0.0149678
ENSG00000164347	Long-lived	1.47101	18.9117	1.36908e-05	0	0.742288	0.787434	0.232828	25.8736	0.0248837	0	0.742288	0.703606	0.232828	119.765	0.0248837
ENSG00000164362	Long-lived	1.00974	0.292074	0.588894	0.0196249	0.71046	0.45259	0.211753	289.369	0.0777874	0.0188878	0.71046	0.449109	0.211753	305.79	0.0777874
ENSG00000164363	Long-lived	0.801828	5.97722	0.0144919	0.00421192	0.676042	0.612677	0.298779	551.301	0.0251795	0.0124521	0.676042	0.675144	0.298779	157.805	0.0251795
ENSG00000164366	Long-lived	1.0834	0.504959	0.477329	0.0375418	0.503543	0.25974	0.438893	3.52887	0.0575644	0.0285516	0.503543	0.232119	0.438893	3.9202	0.0575644
ENSG00000164379	Long-lived	1.54753e-12	1.14811	0.283945	0	0.806341	0.691523	0.193659	1.00117	6.94467e-15	0	0.806341	1	0.193659	1	6.94467e-15
ENSG00000164393	Long-lived	1.33079	8.19452	0.00420172	0	0.579385	0.351773	0.323266	3.46168	0.097349	0	0.579385	0.248984	0.323266	5.22008	0.097349
ENSG00000164398	Long-lived	0.929333	0.116742	0.732596	0	0.837917	1	0.152844	437.863	0.00923958	0	0.837917	1	0.152844	284.894	0.00923958
ENSG00000070476	Long-lived	2.20278	25.3625	4.7506e-07	0.0287802	0.766561	0.85311	0.180631	9.13526	0.0528075	0.000403395	0.766561	0.704726	0.180631	130.693	0.0528075
ENSG00000164400	Long-lived	2.9281	2.39799	0.121491	0	0.577629	0.97952	0	1.21436	0.422371	0	0.577629	0.941209	0	1.76593	0.422371
ENSG00000164402	Long-lived	1.7007	11.7385	0.000612205	0	0.0227233	0.0188892	0.948177	35.5225	0.0290995	0	0.0227233	0.00117048	0.948177	433.446	0.0290995
ENSG00000164403	Long-lived	1.21374	1.63476	0.201046	0.0106139	0.633925	1	0.322888	90.6882	0.043187	0.00401726	0.633925	1	0.322888	237.658	0.043187
ENSG00000164404	Long-lived	1.28616	2.19896	0.138104	0.062266	0.742541	0.739568	0.237573	89.3667	0.0198855	0.0281327	0.742541	0.678398	0.237573	323.242	0.0198855
ENSG00000164411	Long-lived	2.32388	4.47714	0.0343511	0.168609	0.0860229	0.243439	0.824451	3.65097	0.0895261	0.0159721	0.0860229	0.0375011	0.824451	20.2754	0.0895261
ENSG00000164414	Long-lived	10.2671	83.6337	0	0	0.798514	0.893681	0.148089	1.61829	0.0533976	0	0.798514	0.315344	0.148089	140.086	0.0533976
ENSG00000164418	Long-lived	0.508341	76.6033	0	2.008e-05	0.941447	0.0313543	0.0128491	384.423	0.0457041	0.00409453	0.941447	0.172031	0.0128491	20.6046	0.0457041
ENSG00000001460	Long-lived	1.7344	43.6947	3.83814e-11	0.0142908	0.293869	0.217974	0.618105	5.03473	0.0880256	0.000631147	0.293869	0.0712083	0.618105	16.5008	0.0880256
ENSG00000005893	Long-lived	1.77658	6.68766	0.00970827	0	0.575618	0.816124	0.41163	37.1467	0.0127526	0	0.575618	0.696992	0.41163	615.303	0.0127526
ENSG00000070495	Long-lived	2.14762	20.3191	6.55414e-06	0	0.223591	0.00872766	0.701925	2.19358	0.0744838	0	0.223591	3.78296e-05	0.701925	5.40339	0.0744838
ENSG00000164430	Long-lived	4.02378	28.0664	1.17226e-07	0	0.650102	0.993455	0.295192	3.96334	0.0547056	0	0.650102	0.973924	0.295192	254.958	0.0547056
ENSG00000164434	Long-lived	1.08297	0.0525647	0.818659	0.0076133	0.708271	0.00917371	0.219649	3.34427	0.0720806	0.00507938	0.708271	0.00621585	0.219649	3.69659	0.0720806
ENSG00000164438	Long-lived	1.77182	6.72733	0.00949464	0	0.765335	0.395577	0.141312	2.52854	0.0933527	0	0.765335	0.19336	0.141312	5.17383	0.0933527
ENSG00000164440	Long-lived	1.05194	0.537678	0.463397	0.0514642	0.462878	0.112123	0.466745	6.31646	0.0703764	0.0441141	0.462878	0.100076	0.466745	6.95108	0.0703764
ENSG00000164442	Long-lived	0.416842	17.6741	2.62174e-05	0	0.721477	0.0634049	0.261999	453.95	0.0165249	0	0.721477	0.316719	0.261999	12.8101	0.0165249
ENSG00000164451	Long-lived	1.11369	0.638269	0.424338	0	0.321416	0.377168	0.628945	4.95969	0.0496382	0	0.321416	0.33759	0.628945	5.95008	0.0496382
ENSG00000164458	Long-lived	0.382234	14.009	0.000181934	3.90536e-05	0.794753	0.489989	0.18711	327.024	0.0181372	0.020653	0.794753	0.76134	0.18711	9.14446	0.0181372
ENSG00000164465	Long-lived	1.93115	13.7483	0.000209013	0	0.63936	0.662228	0.329162	14.2706	0.0314783	0	0.63936	0.451169	0.329162	169.59	0.0314783
ENSG00000164466	Long-lived	17.039	24.4366	7.67978e-07	0	0.831154	0.956335	0.134743	1.25192	0.0341034	0	0.831154	0.46732	0.134743	45.9843	0.0341034
ENSG00000070501	Long-lived	0.66137	7.13421	0.0075627	0	0.860713	1	0.104257	140.703	0.0350291	0	0.860713	1	0.104257	26.3526	0.0350291
ENSG00000164484	Long-lived	0.735609	8.61029	0.0033427	0.000224191	0.639443	0.197686	0.359618	332.601	0.000938751	0.00206767	0.639443	0.303469	0.359618	71.6391	0.000938751
ENSG00000164485	Long-lived	0.609649	0.893968	0.344404	0	0.689514	0.995903	0	1.63642	0.310486	0	0.689514	0.9975	0	1.35021	0.310486
ENSG00000164488	Long-lived	9.10114	32.5819	1.14276e-08	0	0.859167	1	0.0888874	1.4919	0.0519453	0	0.859167	1	0.0888874	38.1258	0.0519453
ENSG00000164494	Long-lived	1.57878	12.3728	0.00043564	0	0.69179	0.383985	0.234069	12.8349	0.0741415	0	0.69179	0.220661	0.234069	56.2217	0.0741415
ENSG00000164500	Long-lived	0.66303	4.11437	0.0425203	0	0.613417	0.502109	0.378873	48.5599	0.00771054	0	0.613417	0.633315	0.378873	13.1236	0.00771054
ENSG00000164506	Long-lived	1.77178	89.8118	0	0	0.764954	0.28091	0.196586	14.8212	0.0384601	0	0.764954	0.105434	0.196586	118.726	0.0384601
ENSG00000164508	Long-lived	0.863514	1.45407	0.227876	0.027518	0.854694	0.058044	0.127512	12.7507	0.0177944	0.0449353	0.854694	0.0856026	0.127512	9.0083	0.0177944
ENSG00000164509	Long-lived	1.3806	18.2295	1.95826e-05	0	0.422737	0.524748	0.475843	7.29129	0.10142	0	0.422737	0.410548	0.475843	15.5306	0.10142
ENSG00000164512	Long-lived	2.57973	29.5336	5.4956e-08	0	0.738533	0.877406	0.242391	12.8266	0.0190761	0	0.738533	0.713629	0.242391	722.151	0.0190761
ENSG00000070526	Long-lived	1.97683	13.5396	0.000233582	0	0.684434	0.608005	0.280065	10.0633	0.0355014	0	0.684434	0.373956	0.280065	95.9951	0.0355014
ENSG00000164530	Long-lived	1.41174	11.0277	0.000897622	0	0.0988959	0.144132	0.71176	3.18318	0.189344	0	0.0988959	0.064921	0.71176	5.12756	0.189344
ENSG00000164532	Long-lived	1.14297	0.453626	0.500618	0	0.0758488	0	0.821116	2.26796	0.103035	0	0.0758488	0	0.821116	2.54965	0.103035
ENSG00000164535	Long-lived	1.19816	6.18791	0.0128626	0	0.685894	0.733106	0.285893	437.867	0.0282129	0	0.685894	0.689364	0.285893	1461.32	0.0282129
ENSG00000164542	Long-lived	1.60719	26.9818	2.05376e-07	0	0.662443	0.389662	0.290722	11.5784	0.0468348	0	0.662443	0.219865	0.290722	51.2255	0.0468348
ENSG00000164543	Long-lived	23.6555	25.9693	3.46899e-07	0	0.83999	0.984166	0.136566	1.22774	0.0234449	0	0.83999	0.685541	0.136566	128.179	0.0234449
ENSG00000164548	Long-lived	0.698342	3.47606	0.0622627	0	0.635455	0.0147673	0.327136	24.8432	0.0374088	0	0.635455	0.0526678	0.327136	9.42611	0.0374088
ENSG00000164574	Long-lived	2.99358	19.7776	8.69967e-06	0.00752304	0.909453	1	0.0621791	4.34373	0.0283677	4.3936e-07	0.909453	1	0.0621791	81.1879	0.0283677
ENSG00000164576	Long-lived	2.15003	8.72021	0.00314701	0	0.773662	0.265478	0.217301	13.2192	0.0090363	0	0.773662	0.0577624	0.217301	257.406	0.0090363
ENSG00000164587	Long-lived	0.715996	3.53246	0.0601786	0	0.363803	0	0.600765	131.082	0.0354318	0	0.363803	0	0.600765	32.821	0.0354318
ENSG00000070540	Long-lived	2.58282	16.9953	3.74723e-05	0	0.86072	0.725144	0.0715164	5.04785	0.0677635	0	0.86072	0.436014	0.0715164	65.4636	0.0677635
ENSG00000164588	Long-lived	2.0133	114.27	0	0.0226319	0.698238	0.0940117	0.230249	5.22483	0.0715137	0.000487034	0.698238	0.00856462	0.230249	27.9058	0.0715137
ENSG00000164591	Long-lived	0.640137	8.24595	0.0040843	0	0.538337	0.0879557	0.374955	6.9523	0.0867082	0	0.538337	0.210953	0.374955	3.46001	0.0867082
ENSG00000164597	Long-lived	1.91311	40.4646	2.00212e-10	0	0.745335	0.638802	0.221406	17.1207	0.0332584	0	0.745335	0.424271	0.221406	229.015	0.0332584
ENSG00000164600	Long-lived	20.6284	55.3051	1.03251e-13	0.0202271	0.725732	0.0202475	0.201831	1.08869	0.0724371	1.13275e-35	0.725732	1.15649e-35	0.201831	5.77162	0.0724371
ENSG00000164603	Long-lived	2.95203	29.0798	6.94584e-08	0.000807682	0.0710055	0.000926086	0.81349	2.25856	0.115504	7.41459e-10	0.0710055	1.11038e-09	0.81349	11.0795	0.115504
ENSG00000164604	Long-lived	30.2693	8.45468	0.00364106	0.0113937	0.97017	0.549943	0.0294555	1.15672	0.000374233	1.50219e-59	0.97017	1.37914e-08	0.0294555	82.0197	0.000374233
ENSG00000164609	Long-lived	6.08095	91.2714	0	0	0.691502	0.727731	0.279299	2.1028	0.0291991	0	0.691502	0.144761	0.279299	91.8154	0.0291991
ENSG00000164610	Long-lived	1.67822	7.96376	0.00477233	0	0.0515986	0	0.913481	6.58001	0.0349209	0	0.0515986	0	0.913481	23.6135	0.0349209
ENSG00000164611	Long-lived	1.08097	0.0900469	0.764118	0.121816	0.797664	0.858132	0.141807	8.54244	0.0605295	0.102725	0.797664	0.847567	0.141807	10.1627	0.0605295
ENSG00000164615	Long-lived	1.98609	31.9908	1.54903e-08	0	0.715773	0.811919	0.244237	9.86812	0.0399902	0	0.715773	0.661125	0.244237	94.3286	0.0399902
ENSG00000070601	Long-lived	1.06909	2.02303	0.154929	0	0.0374504	0.172284	0.951177	109.452	0.0113721	0	0.0374504	0.152573	0.951177	151.397	0.0113721
ENSG00000164619	Long-lived	1.37622	20.6755	5.44074e-06	4.54521e-05	0.463066	0.132164	0.46096	3.68174	0.0759738	1.05642e-06	0.463066	0.0617242	0.46096	6.01193	0.0759738
ENSG00000164620	Long-lived	1.08734	1.23127	0.26716	0.0102592	0.771814	1	0.194628	556.768	0.0335582	0.00687721	0.771814	1	0.194628	967.093	0.0335582
ENSG00000164626	Long-lived	20.0526	56.1824	6.60583e-14	0	0.726653	0.909094	0.226004	1.08605	0.0473432	0	0.726653	0.14791	0.226004	5.23483	0.0473432
ENSG00000164627	Long-lived	1.61515	26.5818	2.52618e-07	0	0.706807	0.502877	0.216698	8.41056	0.0764946	0	0.706807	0.32947	0.216698	31.1697	0.0764946
ENSG00000164631	Long-lived	1.32642	5.8244	0.0158054	0	0.760169	0.48008	0.225269	83.2377	0.0145628	0	0.760169	0.377822	0.225269	352.5	0.0145628
ENSG00000164638	Long-lived	9.78932	27.2666	1.7725e-07	0	0.872118	1	0.0290123	2.09975	0.0988698	0	0.872118	1	0.0290123	1424.94	0.0988698
ENSG00000164645	Long-lived	0.72419	3.73229	0.0533703	0.0732959	0.689246	1	0.296821	189.209	0.0139333	0.150696	0.689246	1	0.296821	44.5592	0.0139333
ENSG00000164649	Long-lived	1.07073	0.0311863	0.859825	0.0426256	0.864486	1	0.0970459	64.8411	0.038468	0.0340998	0.864486	1	0.0970459	87.0956	0.038468
ENSG00000164651	Long-lived	1.82436	2.26948	0.131944	0	0.151759	0	0.775783	1.59527	0.0724579	0	0.151759	0	0.775783	2.34445	0.0724579
ENSG00000164654	Long-lived	1.32602	8.26203	0.00404829	0.000664498	0.507393	0.053032	0.446318	3.51134	0.0462896	6.11726e-05	0.507393	0.0203568	0.446318	5.28822	0.0462896
ENSG00000070610	Long-lived	3.52149	53.851	2.16271e-13	0	0.741473	0.807001	0.249794	4.3573	0.00873324	0	0.741473	0.469956	0.249794	178.238	0.00873324
ENSG00000164659	Long-lived	2.3863	48.1413	3.96583e-12	0	0.838682	0.882737	0.117325	8.7484	0.0439927	0	0.838682	0.742569	0.117325	176.897	0.0439927
ENSG00000164663	Long-lived	1.19659	9.55211	0.00199719	0.0697951	0.892777	0.110739	0.0560813	10.511	0.0511421	0.0413551	0.892777	0.0718479	0.0560813	16.6914	0.0511421
ENSG00000164674	Long-lived	0.839447	4.38962	0.0361584	0.0280764	0.799473	1	0.191718	560.346	0.00880895	0.049827	0.799473	1	0.191718	202.854	0.00880895
ENSG00000164675	Long-lived	50	18.5983	1.61365e-05	0	0.653614	0.993184	0.307483	1.07346	0.0389032	0	0.653614	0.710374	0.307483	34.6248	0.0389032
ENSG00000164683	Long-lived	1.818	6.09091	0.0135879	0.00150961	0.562826	0.0523265	0.335519	1.73032	0.101655	7.43318e-06	0.562826	0.00468418	0.335519	2.70966	0.101655
ENSG00000164684	Long-lived	1.09908	2.6426	0.104033	0	0.059792	0.0870643	0.903298	11.9509	0.0369105	0	0.059792	0.068359	0.903298	15.2811	0.0369105
ENSG00000164687	Long-lived	0.75929	0.945724	0.33081	0.0131746	0.76182	1	0.210976	88.5536	0.0272035	0.0373538	0.76182	1	0.210976	30.095	0.0272035
ENSG00000164690	Long-lived	0.936778	0.261841	0.608858	0.0253796	0.9125	0.0619556	0.0272022	1e+10	0.0602974	0.0320152	0.9125	0.0738665	0.0272022	2.33228e+09	0.0602974
ENSG00000164691	Long-lived	1.06552	3.18399	0.0743628	0.104744	0.779797	0.212331	0.132098	4.22408	0.0881048	0.0903491	0.779797	0.19183	0.132098	4.6423	0.0881048
ENSG00000164692	Long-lived	0.900628	3.97191	0.0462654	0	0.785745	1	0.169324	64.9094	0.0449305	0	0.785745	1	0.169324	42.876	0.0449305
ENSG00000070614	Long-lived	0.138096	140.899	0	0	0.0816045	0	0.874269	438.34	0.0441263	0	0.0816045	0	0.874269	2.31645	0.0441263
ENSG00000164694	Long-lived	0.891626	9.08	0.00258421	0.0292897	0.814645	1	0.154719	282.106	0.0306365	0.042942	0.814645	1	0.154719	153.057	0.0306365
ENSG00000164695	Long-lived	3.79442	16.6971	4.3849e-05	0.0181007	0.681943	0.800148	0.306585	3.34656	0.0114719	2.44885e-07	0.681943	0.429129	0.306585	97.8466	0.0114719
ENSG00000164707	Long-lived	0.960869	0.631445	0.426826	0.026103	0.884798	0.595849	0.070096	130.53	0.0451056	0.0301055	0.884798	0.608044	0.070096	107.875	0.0451056
ENSG00000164708	Long-lived	1.0978	0.806337	0.369206	0.0190884	0.899094	0.020318	0.0399002	2.0117	0.0610054	0.0129609	0.899094	0.0138803	0.0399002	2.15402	0.0610054
ENSG00000164715	Long-lived	2.71717	76.5839	0	0.0205416	0.811773	1	0.162092	5.02396	0.0261348	2.601e-05	0.811773	1	0.162092	80.3268	0.0261348
ENSG00000164733	Long-lived	0.916126	1.54726	0.21354	0.0303663	0.139514	0.0476634	0.772816	6.16162	0.0876698	0.0407079	0.139514	0.0615248	0.772816	5.29006	0.0876698
ENSG00000164736	Long-lived	1.02169	0.0250294	0.874294	0.000397809	0.406612	0.0118373	0.442281	1	0.151107	0.000335667	0.406612	0.0107511	0.442281	1	0.151107
ENSG00000070669	Long-lived	6.77626e-21	0.102631	0.748695	0	0.790507	0.34845	0.208582	34.5045	0.000911432	0	0.790507	1	0.000911432	1	0.208582
ENSG00000164742	Long-lived	3.16745e-13	9.69565	0.00184705	0	0.0506123	0	0.845624	1.51139	0.103764	0	0.0506123	0	0.845624	1	0.103764
ENSG00000164743	Long-lived	19.0765	22.6084	1.98614e-06	0.0441424	0.601479	0.995059	0.165848	1.10117	0.232673	1.40806e-26	0.601479	0.909835	0.165848	6.28687	0.232673
ENSG00000164744	Long-lived	1.9131	18.887	1.38694e-05	0	0.515687	0.541109	0.454089	11.8832	0.0302236	0	0.515687	0.30885	0.454089	113.882	0.0302236
ENSG00000164746	Long-lived	4.91685	19.7844	8.66851e-06	0	0.708052	0.930893	0.252708	2.15592	0.0392403	0	0.708052	0.70321	0.252708	43.6944	0.0392403
ENSG00000164749	Long-lived	1.03665	0.0432017	0.835346	0.00368008	0.723644	0.217222	0.264759	45.1158	0.011597	0.00299666	0.723644	0.2054	0.264759	51.8759	0.011597
ENSG00000164751	Long-lived	0.0339294	10.2141	0.00139373	2.51258e-51	0.789068	1	0.166241	5.76514	0.0446913	0.0191946	0.789068	1	0.166241	1.06124	0.0446913
ENSG00000164754	Long-lived	1.48866	26.7555	2.30898e-07	0.0446152	0.104806	0.0452245	0.860242	27.5268	0.034952	0.00976189	0.104806	0.00996101	0.860242	139.095	0.034952
ENSG00000164756	Long-lived	12.5296	38.5833	5.24657e-10	0	0.311545	0.0160419	0.437954	1.08158	0.250501	3.25559e-23	0.437954	0	0.311545	2.6714	0.250501
ENSG00000164758	Long-lived	1.03403	0.0474263	0.827604	0.000703383	0.597563	0.0918481	0.344482	68.7774	0.0579553	0.000549427	0.597563	0.084681	0.344482	79.4272	0.0579553
ENSG00000164761	Long-lived	0.946839	0.322686	0.569998	0.0566672	0.582705	0.0738296	0.341718	2.60094	0.0755771	0.0660095	0.582705	0.0848002	0.341718	2.47207	0.0755771
ENSG00000070718	Long-lived	0.634462	26.4435	2.71358e-07	0.00133359	0.291533	0.00140919	0.662522	29.4251	0.0459448	0.0149947	0.291533	0.0155286	0.662522	8.54761	0.0459448
ENSG00000164764	Long-lived	0.859452	0.131719	0.716656	0.0140073	0.491779	0.23747	0.492587	831.554	0.0156336	0.02552	0.491779	0.290646	0.492587	323.227	0.0156336
ENSG00000164776	Long-lived	0.81844	1.68458	0.194318	0	0.705522	0.0966222	0.265983	2.13968	0.0284952	0	0.705522	0.147688	0.265983	1.86367	0.0284952
ENSG00000164778	Long-lived	0.862672	1.57094	0.210071	0.0102648	0.142552	0.0158766	0.811961	2.9912	0.0454872	0.0192508	0.142552	0.0280442	0.811961	2.57335	0.0454872
ENSG00000164794	Long-lived	0.0372507	68.9306	1.11022e-16	6.61386e-37	0.940113	1	0.0371941	59.6696	0.0226927	0.0449041	0.940113	1	0.0371941	1.16452	0.0226927
ENSG00000164796	Long-lived	1.59429	27.7276	1.39653e-07	0	0.854182	0.528274	0.121808	36.436	0.0240108	0	0.854182	0.36154	0.121808	308.701	0.0240108
ENSG00000164815	Long-lived	1.51211	17.4187	2.99854e-05	0	0.839487	0.997341	0.110413	8.39544	0.0500999	0	0.839487	0.995983	0.110413	24.9604	0.0500999
ENSG00000164818	Long-lived	2.81205	31.4496	2.0468e-08	0	0.71407	0.701002	0.264786	4.33084	0.0211439	0	0.71407	0.36826	0.264786	61.6698	0.0211439
ENSG00000070729	Long-lived	0.928287	0.0291617	0.864406	0	0.753697	1	0.187913	197.938	0.0583896	0	0.753697	1	0.187913	135.469	0.0583896
ENSG00000164823	Long-lived	2.17876	24.5992	7.05824e-07	0.00645862	0.793911	0.756252	0.195478	6.41035	0.0106112	1.69363e-05	0.793911	0.544056	0.195478	57.2799	0.0106112
ENSG00000164828	Long-lived	0.806032	10.1468	0.00144549	0.0449948	0.817645	1	0.148665	435.363	0.0336898	0.0821118	0.817645	1	0.148665	133.967	0.0336898
ENSG00000164830	Long-lived	1.08443	0.906795	0.340966	0.0451124	0.889553	1	0.0609375	12.0704	0.0495093	0.034728	0.889553	1	0.0609375	14.8953	0.0495093
ENSG00000164841	Long-lived	1.27665	3.24212	0.0717678	0.0138073	0.495644	0.237611	0.420239	4.06436	0.0841169	0.00422255	0.495644	0.159662	0.420239	5.99056	0.0841169
ENSG00000164849	Long-lived	8.33696	2.12258	0.145142	0.0267736	0.606077	0.0269332	0.170031	1	0.223892	7.79584e-14	0.606077	8.19168e-14	0.170031	1	0.223892
ENSG00000164850	Long-lived	1.1797	5.35149	0.0207045	0.0572814	0.97455	0.0576675	0.0165011	8.06824	0.0089491	0.0342632	0.97455	0.0345358	0.0165011	11.7416	0.0089491
ENSG00000164853	Long-lived	1.13931	0.505869	0.476933	0	0.529711	0.0223521	0.42053	2887.04	0.0497588	0	0.529711	0.0131633	0.42053	8760.41	0.0497588
ENSG00000164855	Long-lived	6.56166	40.1125	2.39748e-10	0	0.843426	0.897354	0.0980003	2.2156	0.0585734	0	0.843426	0.491321	0.0980003	184.927	0.0585734
ENSG00000164867	Long-lived	1.02829	0.926704	0.335721	0	0.636623	0.14373	0.319961	381.914	0.0434157	0	0.636623	0.136056	0.319961	451.86	0.0434157
ENSG00000070731	Long-lived	1.32748	4.18142	0.0408693	0	0.766315	0.943146	0.188675	6.76369	0.0450102	0	0.766315	0.925239	0.188675	12.6488	0.0450102
ENSG00000164877	Long-lived	1.05983	3.34935	0.0672314	0.00414126	0.67317	0.399961	0.259989	286.561	0.0668413	0.00298246	0.67317	0.378624	0.259989	401.996	0.0668413
ENSG00000164879	Long-lived	0.708716	6.12707	0.0133127	0.016201	0.874306	0.909719	0.118572	4867.96	0.00712144	0.0538362	0.874306	0.935141	0.118572	410.471	0.00712144
ENSG00000164880	Long-lived	1.01157	0.598907	0.438995	0.0314641	0.0786184	0.0335228	0.882906	229.811	0.0384753	0.0302301	0.0786184	0.0322317	0.882906	244.728	0.0384753
ENSG00000164885	Long-lived	0.804791	2.01961	0.155279	0	0.0427728	0	0.940108	119.321	0.0171195	0	0.0427728	0	0.940108	46.9161	0.0171195
ENSG00000164889	Long-lived	1.43573	14.0934	0.000173954	0	0.784114	0.274954	0.192968	59.1651	0.0229187	0	0.784114	0.15665	0.192968	350.111	0.0229187
ENSG00000164896	Long-lived	0.90721	1.11677	0.290616	0.00560178	0.758406	1	0.230596	3721.19	0.010998	0.00906271	0.758406	1	0.230596	1735.24	0.010998
ENSG00000164897	Long-lived	12.9403	12.8325	0.000340644	0.0224823	0.765846	0.994268	0	1.07185	0.234154	4.70234e-22	0.765846	0.928309	0	2.45435	0.234154
ENSG00000164898	Long-lived	1.15035	0.140004	0.708277	0.0255588	0.205753	0.0324997	0.619464	1.48026	0.174783	0.0147269	0.205753	0.0194149	0.619464	1.57018	0.174783
ENSG00000070748	Long-lived	0.912447	2.78019	0.0954366	0.00226718	0.497904	0.0495559	0.405749	2.29627	0.0963476	0.00386385	0.497904	0.0644679	0.405749	2.13508	0.0963476
ENSG00000164900	Long-lived	1.44448	5.93975	0.0148031	0.000886224	0.829187	0.241025	0.154594	50.2218	0.0162199	3.8975e-05	0.829187	0.128056	0.154594	286.355	0.0162199
ENSG00000164902	Long-lived	21.692	44.7325	2.25879e-11	0.0318033	0.772691	0.941377	0.0837837	1.06732	0.143525	3.27783e-33	0.772691	0.269698	0.0837837	4.1089	0.143525
ENSG00000164904	Long-lived	0.251676	35.7811	2.20774e-09	0	0.760968	0.371984	0.223259	1e+10	0.0157733	0	0.760968	0.779671	0.223259	328.667	0.0157733
ENSG00000164916	Long-lived	0.929392	2.01806	0.155437	0.0311403	0.0342085	0.0314399	0.9378	147.692	0.0279916	0.0397838	0.0342085	0.0401394	0.9378	103.796	0.0279916
ENSG00000164920	Long-lived	9.77023	10.3038	0.00132759	0	0.902891	0.871803	0.0916547	1.43979	0.00545438	0	0.902891	0.261741	0.0916547	35.207	0.00545438
ENSG00000164924	Long-lived	2.1684e-19	43.4647	4.31667e-11	0	0.81729	0.576496	0	3.92781	0.18271	0	0.81729	1	0.18271	1	0
ENSG00000164930	Long-lived	2.72129	33.2236	8.21463e-09	0	0.744799	0.87033	0.241336	10.2026	0.013865	0	0.744799	0.685271	0.241336	555.894	0.013865
ENSG00000164932	Long-lived	0.485342	3.54298	0.059798	0	0.743506	0.134463	0.237102	1e+10	0.0193929	0	0.743506	0.377637	0.237102	71354.3	0.0193929
ENSG00000070756	Long-lived	2.30226	58.8261	1.72085e-14	0.0433988	0.767317	0.226342	0.214085	10.5241	0.0185974	0.000729657	0.767317	0.0326965	0.214085	225.597	0.0185974
ENSG00000164933	Long-lived	1.0266	0.106341	0.744349	0.067297	0.910927	0.0674241	0.0301677	11.9418	0.0589052	0.0626347	0.910927	0.0627561	0.0301677	12.7563	0.0589052
ENSG00000164934	Long-lived	1.23314	11.4734	0.000705981	0	0.0685972	0.0607974	0.901321	10.9605	0.0300822	0	0.0685972	0.0316489	0.901321	19.154	0.0300822
ENSG00000164935	Long-lived	1.43279	6.89183	0.00865908	0	0.29135	0.32457	0.663591	5.35728	0.0450583	0	0.29135	0.199437	0.663591	11.0771	0.0450583
ENSG00000164938	Long-lived	1.07608	0.108652	0.741684	0	0.541416	0.455736	0.456926	138.927	0.00165777	0	0.541416	0.429288	0.456926	202.215	0.00165777
ENSG00000164941	Long-lived	1.17754	13.52	0.000236035	0.0436656	0.832104	0.224733	0.122948	43.9415	0.044948	0.0250443	0.832104	0.172409	0.122948	86.0104	0.044948
ENSG00000164944	Long-lived	0.955855	0.487982	0.484829	0	0.847918	1	0.131957	208.815	0.0201259	0	0.847918	1	0.131957	164.952	0.0201259
ENSG00000164946	Long-lived	1.24283	18.9987	1.30809e-05	0.00714707	0.638643	0.549743	0.297869	8.22432	0.0634886	0.00215296	0.638643	0.475403	0.297869	13.7189	0.0634886
ENSG00000164949	Long-lived	6.49323e-14	14.069	0.000176227	0	0.812745	0.0347063	0.135662	2.22141	0.0515938	0	0.812745	1	0.135662	1	0.0515938
ENSG00000164951	Long-lived	1.53506	5.52718	0.0187233	0.00720801	0.855933	0.469268	0.143678	645.903	0.000388807	0.000514774	0.855933	0.313048	0.143678	20595.8	0.000388807
ENSG00000164953	Long-lived	1.57946	66.0005	4.44089e-16	0	0.671263	0.768253	0.290575	26.1878	0.0381618	0	0.671263	0.659415	0.290575	173.713	0.0381618
ENSG00000070759	Long-lived	1.51665	16.2436	5.56979e-05	0.018466	0.825565	1	0.141715	27.9025	0.0327207	0.00234796	0.825565	1	0.141715	155.79	0.0327207
ENSG00000164967	Long-lived	0.735102	0.540077	0.462401	0.00279982	0.90195	0.716325	0.0980501	1.00157	8.44694e-12	0.0132856	0.90195	0.782512	0.0980501	1.00115	8.44694e-12
ENSG00000164970	Long-lived	1.10459	90.7762	0	0.0376827	0.0244601	0.0379585	0.887766	15.7656	0.0877739	0.0267436	0.0244601	0.0269599	0.887766	21.0369	0.0877739
ENSG00000164972	Long-lived	1.31439	3.13217	0.0767614	0.00932916	0.583521	0.252814	0.3506	4.18378	0.0658794	0.00214577	0.583521	0.164077	0.3506	6.5612	0.0658794
ENSG00000164975	Long-lived	1.11275	1.42906	0.231919	0	0.0687127	0.0981415	0.885254	39.6711	0.0460329	0	0.0687127	0.0755408	0.885254	60.0767	0.0460329
ENSG00000164976	Long-lived	0.89084	2.99535	0.0835041	0	0.66089	0.0672978	0.32409	968.17	0.0150197	0	0.66089	0.0903517	0.32409	457.094	0.0150197
ENSG00000164978	Long-lived	0.455115	6.14246	0.0131974	0	0.469482	0.137918	0.454022	2.5032	0.0764961	0	0.469482	0.405909	0.454022	1.51831	0.0764961
ENSG00000164983	Long-lived	1.65018	5.38163	0.0203499	0	0.838477	0.587626	0.103767	20.1982	0.0577567	0	0.838477	0.415888	0.103767	142.559	0.0577567
ENSG00000164985	Long-lived	1.28785	7.25055	0.00708792	0	0.678441	0.387997	0.298712	13.7318	0.0228474	0	0.678441	0.295442	0.298712	29.1894	0.0228474
ENSG00000164989	Long-lived	1.61497	48.44	3.4055e-12	0	0.586104	0.771402	0.380374	27.2238	0.0335212	0	0.586104	0.657599	0.380374	207.685	0.0335212
ENSG00000070761	Long-lived	1.72906	4.32565	0.037542	0.00440738	0.901565	0.00453173	0.0703071	22.5463	0.0281281	8.44607e-05	0.901565	8.86233e-05	0.0703071	218.547	0.0281281
ENSG00000165006	Long-lived	1.41339	15.947	6.51423e-05	0.00199292	0.64326	0.675882	0.308299	17.0357	0.0484403	0.000152448	0.64326	0.574833	0.308299	55.0041	0.0484403
ENSG00000165023	Long-lived	5.7873	0.607266	0.435819	0	0.0859396	0.00314989	0.88871	1	0.0253503	0	0.0859396	3.32577e-15	0.88871	1	0.0253503
ENSG00000165025	Long-lived	0.962289	0.804415	0.369777	0.0169485	0.0558838	0.0382248	0.920493	354.627	0.0236228	0.0197657	0.0558838	0.043232	0.920493	284.196	0.0236228
ENSG00000165029	Long-lived	0.94472	19.4956	1.0083e-05	0	0.861263	1	0.116644	345.646	0.022093	0	0.861263	1	0.116644	250.205	0.022093
ENSG00000165030	Long-lived	1.51337	28.9371	7.47682e-08	0.115811	0.815763	0.70746	0.16855	23.2989	0.0156871	0.0382919	0.815763	0.592302	0.16855	117.297	0.0156871
ENSG00000165046	Long-lived	0.749376	5.37113	0.0204727	0	0.665306	0.234123	0.217705	6.32267	0.116988	0	0.665306	0.336881	0.217705	3.98268	0.116988
ENSG00000165060	Long-lived	1.66865	2.26266	0.132526	0	0.122749	0	0.703995	1.82996	0.173256	0	0.122749	0	0.703995	2.7411	0.173256
ENSG00000165061	Long-lived	1.08834	0.135402	0.712896	0	0.0728471	0.0365186	0.88781	54.3659	0.0393424	0	0.0728471	0.0272605	0.88781	77.3778	0.0393424
ENSG00000070770	Long-lived	1.10728	0.372942	0.541405	0	0.905233	1	0.062675	24.7632	0.0320916	0	0.905233	1	0.062675	34.941	0.0320916
ENSG00000165066	Long-lived	0.142217	36.9545	1.20915e-09	0	0.775119	0.146489	0.224881	1.00117	1.87251e-15	0	0.775119	0.760963	0.224881	1.00017	1.87251e-15
ENSG00000165071	Long-lived	1.53426	3.30553	0.0690471	0	0.563334	0.967181	0.40891	26.1559	0.0277559	0	0.563334	0.950092	0.40891	149.595	0.0277559
ENSG00000165072	Long-lived	1.01607	3.66282	0.0556395	0	0.0467988	0.0940272	0.84427	8.41014	0.108932	0	0.0467988	0.090522	0.84427	8.70291	0.108932
ENSG00000165076	Long-lived	2.69772	9.08577	0.00257606	0	0.809806	0.928681	0.159811	4.76023	0.0303832	0	0.809806	0.819056	0.159811	67.3052	0.0303832
ENSG00000165078	Long-lived	1.11707	1.26763	0.260212	0.039289	0.795168	0.165712	0.0729201	3.25801	0.131911	0.0268966	0.795168	0.134265	0.0729201	3.74116	0.131911
ENSG00000165084	Long-lived	1.4199	6.65895	0.00986591	0.0305031	0.896718	1	0.0330933	5.59687	0.0701885	0.00704562	0.896718	1	0.0330933	11.5347	0.0701885
ENSG00000165091	Long-lived	0.797634	5.91512	0.0150115	0	0.0375182	0.0376673	0.921704	28.4775	0.0407781	0	0.0375182	0.0731377	0.921704	14.4597	0.0407781
ENSG00000165092	Long-lived	1.27635	1.09134	0.296173	0	0.797291	1	0.183702	35.0664	0.0190071	0	0.797291	1	0.183702	93.7189	0.0190071
ENSG00000165097	Long-lived	3.87228	74.1069	0	0.00687677	0.894757	1	0.0706886	3.24339	0.0345542	4.22429e-09	0.894757	1	0.0706886	95.2202	0.0345542
ENSG00000165102	Long-lived	2.90846	14.1221	0.000171323	0	0.737841	0.888148	0.180784	4.12198	0.0813748	0	0.737841	0.708225	0.180784	61.5195	0.0813748
ENSG00000070778	Long-lived	0.62009	38.6218	5.14421e-10	0	0.890326	1	0.0965674	647.293	0.0131069	0	0.890326	1	0.0965674	55.3522	0.0131069
ENSG00000165105	Long-lived	7.87587	42.5547	6.87332e-11	0.022584	0.177293	0.0230299	0.714587	1.2062	0.10812	1.0833e-13	0.177293	1.26365e-13	0.714587	4.3778	0.10812
ENSG00000165113	Long-lived	1.13213	1.58525	0.208007	0.0378725	0.701121	0.395903	0.248503	9.17058	0.0503761	0.0245744	0.701121	0.350283	0.248503	12.2901	0.0503761
ENSG00000165115	Long-lived	0.00624211	56.7057	5.06262e-14	7.27088e-215	0.539013	0	0.339372	3.54505	0.121615	0	0.339372	0.0460601	0.539013	1.00793	0.121615
ENSG00000165118	Long-lived	2.65185	65.7444	5.55112e-16	0	0.64482	0.694572	0.307747	7.90418	0.0474333	0	0.64482	0.380415	0.307747	240.428	0.0474333
ENSG00000165120	Long-lived	1.84595	21.1714	4.1999e-06	0.055786	0.632525	1	0.315785	8.24755	0.0516904	0.00485451	0.632525	1	0.315785	49.1464	0.0516904
ENSG00000165124	Long-lived	1.79951	111.755	0	0	0.728013	0.862727	0.242635	16.8698	0.0293519	0	0.728013	0.766661	0.242635	161.51	0.0293519
ENSG00000165125	Long-lived	17.0862	54.0402	1.96398e-13	0	0.197422	0	0.632672	1.06684	0.169905	0	0.197422	0	0.632672	3.02064	0.169905
ENSG00000165138	Long-lived	2.1892	49.9017	1.61648e-12	0	0.801617	0.713233	0.155839	8.50524	0.0425437	0	0.801617	0.477194	0.155839	108.459	0.0425437
ENSG00000070785	Long-lived	2.31815	69.6572	1.11022e-16	0	0.766776	0.909408	0.187253	10.7738	0.0459711	0	0.766776	0.80241	0.187253	247.275	0.0459711
ENSG00000165140	Long-lived	3.77214	57.2225	3.89688e-14	0	0.862875	0.825535	0.0656563	3.57427	0.0714684	0	0.862875	0.485192	0.0656563	122.096	0.0714684
ENSG00000165152	Long-lived	1.29322	9.22036	0.00239339	0.0411083	0.819804	0.168365	0.178042	86.4373	0.00215385	0.0161255	0.819804	0.0998567	0.178042	319.574	0.00215385
ENSG00000165156	Long-lived	1.90407	35.0848	3.15647e-09	0.00336933	0.648098	0.382603	0.336602	8.58085	0.0152999	1.96011e-05	0.648098	0.160519	0.336602	59.9106	0.0152999
ENSG00000165164	Long-lived	0.891945	0.915016	0.338787	0.191735	0.929754	1	0.00334611	10.7702	0.0668995	0.229197	0.929754	1	0.00334611	8.33079	0.0668995
ENSG00000165168	Long-lived	1.02929	0.291975	0.588958	0	0.113401	0.0571386	0.828358	19.0682	0.0582406	0	0.113401	0.0525437	0.828358	20.7878	0.0582406
ENSG00000165171	Long-lived	7.02498	39.0682	4.09254e-10	0.0132112	0.635763	0.910586	0.307563	2.12132	0.0566735	6.30437e-14	0.635763	0.517881	0.307563	196.971	0.0566735
ENSG00000165175	Long-lived	2.27857	8.88755	0.00287122	0.00862324	0.769578	0.0725608	0.173123	1.93512	0.0572989	1.97821e-05	0.769578	0.00253528	0.173123	4.50076	0.0572989
ENSG00000165181	Long-lived	1	-0.00774232	1	0.069575	0.595391	1	0.369061	39.8021	0.0355483	0.069575	0.595391	1	0.369061	39.8021	0.0355483
ENSG00000165182	Long-lived	0.25193	11.314	0.000769269	0	0.459926	0.184632	0.232834	4.22179	0.30724	0	0.459926	0.653372	0.232834	1.43741	0.30724
ENSG00000070808	Long-lived	2.36293	8.78161	0.00304283	0	0.0858473	0.00420791	0.850144	1.86176	0.0640088	0	0.0858473	2.43127e-06	0.850144	4.34323	0.0640088
ENSG00000165185	Long-lived	1.31035	4.48305	0.0342325	0.00955272	0.678632	0.210371	0.298019	48.7464	0.0233492	0.00225555	0.678632	0.12968	0.298019	162.855	0.0233492
ENSG00000165186	Long-lived	1.04979	0.135899	0.712392	0	0.84529	0.144798	0.0586365	8.63149	0.0960739	0	0.84529	0.131516	0.0586365	9.60931	0.0960739
ENSG00000165188	Long-lived	0.410752	15.3018	9.16277e-05	0.000427822	0.608502	0.216733	0.383309	7.38729	0.00818927	0.0413318	0.608502	0.533618	0.383309	2.27369	0.00818927
ENSG00000165192	Long-lived	0.96579	0.211097	0.645909	0.0366547	0.103519	0.0678043	0.857303	7.63341	0.0391781	0.041044	0.103519	0.0743429	0.857303	7.12067	0.0391781
ENSG00000165194	Long-lived	0.93546	1.6104	0.204436	0.0244869	0.868349	0.0872038	0.0888338	15.6832	0.0428171	0.0311109	0.868349	0.102074	0.0888338	13.1305	0.0428171
ENSG00000165195	Long-lived	1.3871	14.2379	0.00016109	0	0.0811656	0.0745477	0.888015	8.54857	0.0308197	0	0.0811656	0.0272866	0.888015	19.617	0.0308197
ENSG00000165197	Long-lived	1.2646	0.0355295	0.85049	0	0.66415	0.511579	0.325693	34.9682	0.0101574	0	0.66415	0.428441	0.325693	89.5634	0.0101574
ENSG00000165202	Long-lived	0.523218	2.94197	0.0863055	0	0.769332	0.557194	0.0420079	2.4106	0.18866	0	0.769332	0.736387	0.0420079	1.58465	0.18866
ENSG00000165209	Long-lived	2.36579	48.8074	2.82374e-12	0	0.718201	0.676863	0.255719	17.8667	0.0260796	0	0.718201	0.397192	0.255719	916.388	0.0260796
ENSG00000070814	Long-lived	1.44281	24.1036	9.12917e-07	0.00539282	0.497355	0.545609	0.448835	70.3213	0.0538097	0.000533873	0.497355	0.417225	0.448835	462.379	0.0538097
ENSG00000165215	Long-lived	0.79623	3.58363	0.0583514	0.00931336	0.910152	0.56224	0.0862605	8.50009	0.00358759	0.0241513	0.910152	0.632238	0.0862605	5.49585	0.00358759
ENSG00000165219	Long-lived	1.29395	18.8871	1.38688e-05	0	0.0591373	0.0363578	0.911497	47.1461	0.0293657	0	0.0591373	0.013724	0.911497	146.34	0.0293657
ENSG00000165233	Long-lived	9.88289	67.1695	2.22045e-16	0	0.832474	1	0.0672318	1.79775	0.100295	0	0.832474	1	0.0672318	329.196	0.100295
ENSG00000165238	Long-lived	0.807828	7.0324	0.00800479	0.000184861	0.868131	1	0.113679	254.878	0.0181894	0.000964393	0.868131	1	0.113679	87.8824	0.0181894
ENSG00000165240	Long-lived	1.00971	0.112306	0.737534	0.0319589	0.830037	1	0.15487	190.962	0.0150932	0.0309079	0.830037	1	0.15487	200.955	0.0150932
ENSG00000165244	Long-lived	1.54307	9.44823	0.00211354	0	0.720127	0.167986	0.245397	57.281	0.0344766	0	0.720127	0.0637588	0.245397	516.101	0.0344766
ENSG00000165246	Long-lived	9.66263e-11	10.0883	0.00149214	0	0.967285	0.170369	0.0327154	1.00117	2.50618e-16	0	0.967285	1	0.0327154	1	2.50618e-16
ENSG00000165259	Long-lived	1.20784	6.76207	0.00931158	0.0124313	0.497192	0.529281	0.445296	23.0545	0.0575119	0.00499434	0.497192	0.463721	0.445296	44.2582	0.0575119
ENSG00000165264	Long-lived	1.75572	3.57836	0.0585371	0	0.669487	0.779413	0.253722	3.82249	0.0767914	0	0.669487	0.645616	0.253722	10.5302	0.0767914
ENSG00000005981	Long-lived	0.668545	18.0362	2.16745e-05	0.0114976	0.893363	1	0.0844993	621.71	0.0221379	0.0505161	0.893363	1	0.0844993	73.7292	0.0221379
ENSG00000070831	Long-lived	2.10921	11.6887	0.000628813	2.25833e-05	0.646598	0.00210741	0.187518	3.18313	0.165885	1.58544e-10	0.646598	2.26577e-06	0.187518	11.4981	0.165885
ENSG00000165271	Long-lived	1.94018	72.9359	0	0.00357337	0.649182	0.550178	0.330155	13.722	0.0206632	1.78866e-05	0.649182	0.313711	0.330155	160.99	0.0206632
ENSG00000165272	Long-lived	0.935611	0.358326	0.549438	0.0140115	0.648051	0.0143475	0.288796	3.32811	0.0631537	0.018443	0.648051	0.0188564	0.288796	3.08016	0.0631537
ENSG00000165275	Long-lived	1.03195	0.0794085	0.778101	0	0.453909	0.165967	0.446467	5.33508	0.0996239	0	0.453909	0.156712	0.446467	5.62825	0.0996239
ENSG00000165280	Long-lived	1.05224	0.474062	0.491124	0.00350457	0.957663	0.0035099	0.0321137	55.6565	0.0102237	0.0026083	0.957663	0.00261247	0.0321137	68.6606	0.0102237
ENSG00000165282	Long-lived	1.02486	0.171065	0.679167	0.0441639	0.807781	0.915123	0	2.19363	0.192219	0.0408683	0.807781	0.913107	0	2.23688	0.192219
ENSG00000165283	Long-lived	1.30322	2.74096	0.0978061	0.00350145	0.805362	0.221394	0.161433	4.34561	0.0332048	0.000630391	0.805362	0.140154	0.161433	6.78457	0.0332048
ENSG00000165288	Long-lived	1.29205	36.0772	1.89656e-09	0	0.0551642	0.0979978	0.920983	20.2407	0.0238528	0	0.0551642	0.0497275	0.920983	48.721	0.0238528
ENSG00000165300	Long-lived	1.16691	3.35643	0.0669432	0	0.049632	0.0380742	0.921415	9.52867	0.028953	0	0.049632	0.022066	0.921415	13.8817	0.028953
ENSG00000165304	Long-lived	1.71834	52.3377	4.67293e-13	0	0.628987	0.54938	0.327492	11.3809	0.0435204	0	0.628987	0.357285	0.327492	65.2925	0.0435204
ENSG00000165309	Long-lived	1.98452	37.912	7.40103e-10	0	0.715354	0.840235	0.259174	11.6625	0.0254722	0	0.715354	0.7079	0.259174	130.936	0.0254722
ENSG00000070882	Long-lived	2.29362	58.32	2.23155e-14	0	0.81142	0.824209	0.166328	6.89061	0.0222517	0	0.81142	0.641833	0.166328	83.6838	0.0222517
ENSG00000165312	Long-lived	1.79688	10.086	0.00149404	0	0.12306	0.0520327	0.804846	1.64738	0.0720945	0	0.12306	0.00493515	0.804846	2.45218	0.0720945
ENSG00000165322	Long-lived	2.27542	73.3893	0	0	0.819865	0.770395	0.116617	6.98903	0.063518	0	0.819865	0.552366	0.116617	83.4447	0.063518
ENSG00000165323	Long-lived	1.07958	2.73402	0.0982319	0.0230918	0.872348	0.0232904	0.0194988	3.35191	0.108153	0.0171091	0.872348	0.017268	0.0194988	3.69057	0.108153
ENSG00000165325	Long-lived	1.46841	3.20856	0.0732539	0	0.331334	0.543401	0.639968	24.4686	0.0286981	0	0.331334	0.408365	0.639968	109.407	0.0286981
ENSG00000165349	Long-lived	1.53303	24.1529	8.89818e-07	0	0.65779	0.294375	0.219175	3.7353	0.123035	0	0.65779	0.153394	0.219175	7.54035	0.123035
ENSG00000165355	Long-lived	0.909588	0.388111	0.533294	0.00185058	0.570278	0.0825004	0.351143	5.13251	0.0785787	0.00326871	0.570278	0.103376	0.351143	4.42698	0.0785787
ENSG00000165359	Long-lived	1.84798	69.9658	1.11022e-16	0	0.834079	1	0.123811	15.4022	0.0421106	0	0.834079	1	0.123811	156.542	0.0421106
ENSG00000165370	Long-lived	3.19387	1.82819	0.176341	0.0216698	0.81754	1	0.179081	4.42711	0.00337912	4.84103e-06	0.81754	1	0.179081	115.777	0.00337912
ENSG00000165376	Long-lived	0.980604	0.0408435	0.83984	2.74195e-06	0.56579	0.185383	0.412132	12.9482	0.0220784	3.51509e-06	0.56579	0.191543	0.412132	12.3207	0.0220784
ENSG00000070886	Long-lived	1.15547	8.52701	0.00349914	0.0260512	0.901301	0.238533	0.0508845	65.8419	0.0478142	0.0147751	0.901301	0.190886	0.0508845	126.25	0.0478142
ENSG00000165379	Long-lived	0.935038	0.58447	0.444566	0.0192797	0.132812	0.0306325	0.847817	1.72072	0.0193711	0.0249174	0.132812	0.0384169	0.847817	1.66111	0.0193711
ENSG00000165383	Long-lived	0.0668646	10.921	0.000950812	2.57954e-21	0.774843	0.471589	0.225157	1.00117	9.999e-17	0.0420107	0.774843	0.950983	0.225157	1.00008	9.999e-17
ENSG00000165392	Long-lived	1.18492	0.943821	0.331297	0	0.656109	1	0.318507	42.4777	0.025384	0	0.656109	1	0.318507	84.9658	0.025384
ENSG00000165406	Long-lived	0.219018	8.87755	0.00288698	0	0.145459	0	0.736584	2.78634	0.117957	0	0.145459	0	0.736584	1.25161	0.117957
ENSG00000165409	Long-lived	1.17059	6.4526	0.011079	0	0.152697	0.0636258	0.753713	4.08334	0.0935894	0	0.152697	0.0397688	0.753713	5.19099	0.0935894
ENSG00000165410	Long-lived	4.31043	21.9935	2.73576e-06	0	0.0935563	0	0.864814	4.3359	0.0416292	0	0.0935563	0	0.864814	557.299	0.0416292
ENSG00000165416	Long-lived	0.943998	0.576985	0.447496	0	0.772241	1	0.196753	134.308	0.0310058	0	0.772241	1	0.196753	102.076	0.0310058
ENSG00000165417	Long-lived	1.94651	14.5642	0.000135465	0	0.852772	0.378883	0.115099	14.9644	0.0321292	0	0.852772	0.151202	0.115099	193.758	0.0321292
ENSG00000165424	Long-lived	1.27557	7.78192	0.00527717	0.0131302	0.915819	0.97432	0	3.09748	0.0841805	0.00397855	0.915819	0.96736	0	4.22976	0.0841805
ENSG00000070915	Long-lived	1.33851	2.5765	0.108461	0.0102343	0.808121	0.710065	0.167146	232.575	0.0247337	0.0021699	0.808121	0.632355	0.167146	1471.2	0.0247337
ENSG00000165434	Long-lived	1.00668	4.82037	0.0281253	0.0503493	0.916479	1	0.0255453	27.3699	0.0579753	0.0493538	0.916479	1	0.0255453	27.9819	0.0579753
ENSG00000165443	Long-lived	0.370462	24.7244	6.61421e-07	0	0.164699	0	0.778314	9.02065	0.0569863	0	0.164699	0	0.778314	2.25881	0.0569863
ENSG00000165449	Long-lived	1.50229	8.65175	0.00326748	0	0.757014	0.770394	0.218481	13.1277	0.0245045	0	0.757014	0.675788	0.218481	47.8451	0.0245045
ENSG00000165457	Long-lived	1.06284	0.156734	0.692181	0.0176685	0.182691	0.0264839	0.657688	2.67489	0.159621	0.0137104	0.182691	0.0210803	0.657688	2.8455	0.159621
ENSG00000165458	Long-lived	2.06218	244.879	0	0.027271	0.620231	0.155594	0.324342	10.2288	0.0554269	0.000594468	0.620231	0.0215645	0.324342	120.906	0.0554269
ENSG00000165462	Long-lived	23.9336	126.057	0	0	0.859906	0.984441	0	1.26909	0.140094	0	0.859906	0.687068	0	299.862	0.140094
ENSG00000165474	Long-lived	1.08022	0.490857	0.483545	0	0.0427628	0.0287696	0.947779	18.7377	0.00945808	0	0.0427628	0.0216424	0.947779	23.7039	0.00945808
ENSG00000165475	Long-lived	2.66249	28.8424	7.85153e-08	0	0.743105	0.949761	0.167197	5.09954	0.0896979	0	0.743105	0.871762	0.167197	76.5237	0.0896979
ENSG00000165476	Long-lived	1.02688	0.119981	0.729055	0.0783328	0.955758	1	0.021315	120.436	0.0229269	0.0731505	0.955758	1	0.021315	136.986	0.0229269
ENSG00000070950	Long-lived	1.25722	2.09872	0.147423	0	0.660538	0.605828	0.243408	4.88945	0.0960533	0	0.660538	0.532556	0.243408	7.35447	0.0960533
ENSG00000165478	Long-lived	1.14344	3.05367	0.0805551	0.0108274	0.785994	0.263502	0.155	291.002	0.059006	0.00565709	0.785994	0.217621	0.155	656.632	0.059006
ENSG00000165480	Long-lived	1.28911	1.39651	0.237308	0.108338	0.672245	0.855192	0.319479	28.4122	0.00827643	0.0569811	0.672245	0.817378	0.319479	74.769	0.00827643
ENSG00000165487	Long-lived	5.42793	60.3883	7.77156e-15	0	0.774124	0.955024	0.12974	1.79893	0.0961361	0	0.774124	0.778966	0.12974	24.2213	0.0961361
ENSG00000165490	Long-lived	2.4295	43.2181	4.89664e-11	0	0.419127	0.856317	0.551969	6.52364	0.0289043	0	0.419127	0.686017	0.551969	95.2367	0.0289043
ENSG00000165494	Long-lived	0.808111	19.5372	9.86597e-06	0.0203911	0.859893	0.818991	0.119336	74.1423	0.0207707	0.0430369	0.859893	0.850981	0.119336	32.4504	0.0207707
ENSG00000165495	Long-lived	1.08829	1.3741	0.241109	0	0.812508	0.954607	0.167345	477.144	0.0201476	0	0.812508	0.9507	0.167345	822.529	0.0201476
ENSG00000165496	Long-lived	0.694962	1.2074	0.271849	1.76478e-07	0.181666	0.00545619	0.731988	1	0.0863463	2.02631e-05	0.181666	0.0267439	0.731988	1	0.0863463
ENSG00000165501	Long-lived	1.23343	7.87594	0.00500969	0	0.0876551	0.0552484	0.802334	5.85537	0.110011	0	0.0876551	0.0281023	0.802334	8.84553	0.110011
ENSG00000165502	Long-lived	18.4603	3.16914	0.0750421	0.173966	0.308322	0.174262	0.596616	1.0527	0.0950618	9.52269e-15	0.308322	9.82558e-15	0.596616	2.58083	0.0950618
ENSG00000165506	Long-lived	0.983165	0.00865305	0.925886	0.000954043	0.322204	0.294109	0.590898	3.76056	0.0868985	0.00107255	0.322204	0.300231	0.590898	3.67763	0.0868985
ENSG00000070961	Long-lived	1.28659	20.0868	7.40072e-06	0	0.0282854	0.0404894	0.941107	62.6898	0.0306079	0	0.0282854	0.0161519	0.941107	205.234	0.0306079
ENSG00000165507	Long-lived	0.996226	0.000130268	0.990894	0.16168	0.806119	0.168416	0.122399	3.14009	0.0714816	0.162795	0.806119	0.169552	0.122399	3.12656	0.0714816
ENSG00000165512	Long-lived	0.994809	0.00211276	0.963338	0.00331974	0.460905	0.0488066	0.453553	2.32953	0.0855411	0.00341958	0.460905	0.0495778	0.453553	2.31932	0.0855411
ENSG00000165516	Long-lived	4.12136	59.1874	1.43219e-14	0	0.853543	0.753205	0.0744256	7.25681	0.0720312	0	0.853543	0.310967	0.0744256	3527.33	0.0720312
ENSG00000165521	Long-lived	0.923629	3.51057	0.0609785	0	0.877004	1	0.106822	998.952	0.0161733	0	0.877004	1	0.106822	589.476	0.0161733
ENSG00000165525	Long-lived	1.02257	0.393989	0.53021	0.0104624	0.777441	0.620101	0.183589	128.055	0.0389702	0.00943898	0.777441	0.613447	0.183589	142.879	0.0389702
ENSG00000165526	Long-lived	0.846228	0.63329	0.426151	0.0208722	0.671136	0.106303	0.159459	1.26276	0.169405	0.0378418	0.671136	0.15005	0.159459	1.21826	0.169405
ENSG00000165527	Long-lived	0.941548	0.0632224	0.801473	0	0.0903693	0	0.837146	4.67349	0.072485	0	0.0903693	0	0.837146	4.27071	0.072485
ENSG00000165533	Long-lived	0.816675	3.06985	0.0797571	0.00263009	0.819534	0.959208	0.13398	15.4101	0.0464854	0.00781547	0.819534	0.966559	0.13398	9.33365	0.0464854
ENSG00000165548	Long-lived	1.11619	1.42217	0.233046	0.0730527	0.940995	0.961609	0.0211549	94.5462	0.0378504	0.053902	0.940995	0.957246	0.0211549	160.394	0.0378504
ENSG00000165553	Long-lived	0.0194629	17.0937	3.55809e-05	2.89625e-69	0.844304	5.37503e-69	0.0542154	3.83509	0.101481	0.0463496	0.844304	0.0469108	0.0542154	1.02651	0.101481
ENSG00000070985	Long-lived	0.719174	28.4491	9.6194e-08	0.00532734	0.818186	1	0.123455	215.926	0.0583582	0.0231721	0.818186	1	0.123455	47.7278	0.0583582
ENSG00000165555	Long-lived	0.909743	1.43955	0.230212	0	0.0818534	0.213221	0.855538	13.2113	0.0626088	0	0.0818534	0.245137	0.855538	10.4658	0.0626088
ENSG00000165556	Long-lived	1.2566	3.77045	0.0521655	0	0.0422374	0.0212393	0.922887	40.4509	0.034876	0	0.0422374	0.00790468	0.922887	104.536	0.034876
ENSG00000165566	Long-lived	1.18243	6.36582	0.0116339	0.0394298	0.103379	0.125113	0.852402	50.2123	0.0442189	0.0218606	0.103379	0.0856297	0.852402	102.586	0.0442189
ENSG00000165568	Long-lived	0.616061	3.70681	0.0541908	0.00119649	0.746707	1	0.198781	9.9829	0.0545122	0.0158422	0.746707	1	0.198781	4.1267	0.0545122
ENSG00000165572	Long-lived	10.1383	14.5825	0.000134152	0.0305228	0.953702	0.94734	0.0421495	1e+10	0.00414837	4.33201e-16	0.953702	0.577841	0.0421495	2.41437e+101	0.00414837
ENSG00000165588	Long-lived	21.7714	176.582	0	0	0.210706	0	0.710627	1.28752	0.0786669	0	0.210706	0	0.710627	245.174	0.0786669
ENSG00000165591	Long-lived	1.92286	3.96664	0.0464103	0	0.648611	0.590137	0.280723	6.0046	0.0706656	0	0.648611	0.362722	0.280723	31.3993	0.0706656
ENSG00000165606	Long-lived	0.963896	0.168223	0.681696	0	0.680845	0.184913	0.297702	98.3237	0.0214525	0	0.680845	0.196532	0.297702	83.3135	0.0214525
ENSG00000165609	Long-lived	0.87521	1.83546	0.175484	0	0.297777	0.094119	0.672784	135.984	0.0294395	0	0.297777	0.126401	0.672784	73.6632	0.0294395
ENSG00000071051	Long-lived	21.9407	20.0978	7.35812e-06	0	0.182112	0	0.701999	1.02866	0.11589	0	0.182112	0	0.701999	1.85892	0.11589
ENSG00000165617	Long-lived	0.796709	14.9016	0.000113266	0.0271437	0.874846	0.997862	0.0996603	457.12	0.0254939	0.0565054	0.874846	0.998296	0.0996603	131.604	0.0254939
ENSG00000165621	Long-lived	0.42928	16.3394	5.29508e-05	0.000709108	0.806213	1	0.176316	207.981	0.0174711	0.0444707	0.806213	1	0.176316	9.88737	0.0174711
ENSG00000165623	Long-lived	0.604579	7.40449	0.00650612	0.240202	0.947392	0.243609	0.0237811	180.953	0.028827	0.422191	0.947392	0.425802	0.0237811	23.1674	0.028827
ENSG00000165626	Long-lived	0.466705	42.2766	7.92356e-11	0	0.725819	1	0.226019	487.693	0.048162	0	0.725819	1	0.226019	17.971	0.048162
ENSG00000165629	Long-lived	1.11167	0.551085	0.457875	0.000670945	0.767699	0.466118	0.207619	46.9067	0.0246818	0.000296706	0.767699	0.428032	0.207619	72.0876	0.0246818
ENSG00000165632	Long-lived	1.22443	3.44807	0.0633255	0	0.0730116	0.0930881	0.86474	109.606	0.0622485	0	0.0730116	0.0546368	0.86474	314.506	0.0622485
ENSG00000165633	Long-lived	1.4733	2.98243	0.084173	0	0.770476	1	0.208513	14.4162	0.021011	0	0.770476	1	0.208513	50.9727	0.021011
ENSG00000165637	Long-lived	5.23239	50.5086	1.18638e-12	0	0.211313	0	0.753613	2.94162	0.0350747	0	0.211313	0	0.753613	283.029	0.0350747
ENSG00000071054	Long-lived	3.03772	78.0032	0	0	0.844356	0.596976	0.100606	8.09427	0.0550375	0	0.844356	0.20865	0.100606	573.841	0.0550375
ENSG00000165644	Long-lived	1.83627	7.91775	0.0048952	0	0.656996	0.415143	0.333724	42.1528	0.00927998	0	0.656996	0.199025	0.333724	962.982	0.00927998
ENSG00000165646	Long-lived	4.25315	19.5886	9.60387e-06	0	0.802109	0.81559	0.181307	1341.1	0.0165841	0	0.802109	0.42022	0.181307	2.00248e+13	0.0165841
ENSG00000165650	Long-lived	1.67862	19.3272	1.10126e-05	0	0.694136	0.799195	0.284741	10.1239	0.0211234	0	0.694136	0.686422	0.284741	48.7076	0.0211234
ENSG00000165655	Long-lived	0.93974	4.2326	0.0396547	0	0.80014	0.0732146	0.183655	333.158	0.0162055	0	0.80014	0.0857073	0.183655	234.766	0.0162055
ENSG00000165660	Long-lived	1.74632	13.4121	0.000250012	0	0.837992	1	0.117379	5.00984	0.0446286	0	0.837992	1	0.117379	16.6769	0.0446286
ENSG00000165661	Long-lived	3.08437	70.2031	0	0.0183531	0.746325	0.863618	0.206038	3.81195	0.0476362	4.41208e-06	0.746325	0.636198	0.206038	62.0113	0.0476362
ENSG00000165669	Long-lived	1.99874	4.5282	0.0333407	0	0.662783	0.551729	0.214596	2.1246	0.122621	0	0.662783	0.304634	0.214596	4.50963	0.122621
ENSG00000165671	Long-lived	1.50034	33.8058	6.08969e-09	0.00414842	0.789141	1	0.196768	32.0241	0.0140907	0.0002667	0.789141	1	0.196768	181.435	0.0140907
ENSG00000165672	Long-lived	1.42968	19.7672	8.74688e-06	0.0918576	0.869785	0.0944818	0.0609316	4.7985	0.0692831	0.0329299	0.869785	0.0342831	0.0609316	9.41369	0.0692831
ENSG00000165675	Long-lived	1.40421	9.2685	0.00233128	0.0730839	0.845597	0.386468	0.125831	18.6121	0.0285713	0.0253845	0.845597	0.263161	0.125831	60.6815	0.0285713
ENSG00000071073	Long-lived	1.74196	40.3437	2.12987e-10	0	0.727122	0.451387	0.237873	15.0029	0.0350056	0	0.727122	0.250171	0.237873	111.907	0.0350056
ENSG00000165678	Long-lived	0.700765	2.03086	0.154133	0.00378922	0.814038	1	0.164486	516.671	0.0214754	0.0200971	0.814038	1	0.164486	79.6754	0.0214754
ENSG00000165682	Long-lived	50	32.8243	1.00878e-08	0.0602864	0.555476	0.977367	0.347905	1.04536	0.0966195	1.02558e-61	0.555476	0.318342	0.347905	9.19051	0.0966195
ENSG00000165684	Long-lived	1.65131	8.21105	0.00416361	0.00873287	0.748932	0.627948	0.233566	395.963	0.017502	0.000398296	0.748932	0.463777	0.233566	19477.8	0.017502
ENSG00000165685	Long-lived	0.580594	7.86361	0.00504397	0.0173835	0.0221575	0.0176197	0.841727	4.1536	0.136116	0.0951118	0.0221575	0.0958601	0.841727	2.28588	0.136116
ENSG00000165688	Long-lived	5.85849	38.8263	4.63251e-10	0.000960558	0.148491	0.00233622	0.738583	1.27022	0.112926	2.09961e-18	0.148491	3.83229e-16	0.738583	4.06049	0.112926
ENSG00000165689	Long-lived	0.751665	1.46398	0.226299	0.0226948	0.760971	1	0.227923	147.406	0.0111055	0.0581042	0.760971	1	0.227923	42.6575	0.0111055
ENSG00000165694	Long-lived	2.2044	74.3356	0	0	0.649298	0.596248	0.309956	4.52887	0.040746	0	0.649298	0.319853	0.309956	27.9297	0.040746
ENSG00000165695	Long-lived	1.30581	10.4329	0.00123787	0.0556178	0.825165	0.0561615	0.0296216	3.57658	0.145213	0.0229871	0.825165	0.023281	0.0296216	5.28112	0.145213
ENSG00000165698	Long-lived	0.718412	2.20439	0.137618	0.00345115	0.785529	0.340109	0.209046	3.51693	0.00542573	0.0170312	0.785529	0.460797	0.209046	2.46814	0.00542573
ENSG00000165699	Long-lived	1.48886	40.0484	2.47745e-10	0.0039498	0.810278	1	0.132106	6.42094	0.0576161	0.00026402	0.810278	1	0.132106	15.9368	0.0576161
ENSG00000006007	Long-lived	0.820743	6.94163	0.00842125	0.0275349	0.792416	0.898399	0.198637	569.438	0.00894707	0.0524258	0.792416	0.915821	0.198637	182.606	0.00894707
ENSG00000071082	Long-lived	0.661787	5.47901	0.0192461	0.00279826	0.797866	0.0132301	0.202134	1.04365	2.91737e-16	0.0204355	0.797866	0.0571315	0.202134	1.02868	2.91737e-16
ENSG00000165702	Long-lived	2.47293	18.2585	1.9286e-05	0	0.830772	0.719519	0.117791	2.35044	0.0514371	0	0.830772	0.443075	0.117791	8.27607	0.0514371
ENSG00000165714	Long-lived	3.03106	14.1619	0.000167731	0	0.525386	0.32024	0.448104	1.58815	0.0265093	0	0.525386	0.0317005	0.448104	4.06366	0.0265093
ENSG00000165716	Long-lived	1.32355	13.8968	0.000193131	0	0.135178	0.0755957	0.801682	4.84914	0.0631404	0	0.135178	0.0327822	0.801682	8.08182	0.0631404
ENSG00000165724	Long-lived	1.84646	10.4185	0.00124759	0.000864168	0.801921	0.202432	0.165457	7.28773	0.0326219	2.20574e-06	0.801921	0.052369	0.165457	39.1508	0.0326219
ENSG00000165730	Long-lived	1.911	27.8504	1.31066e-07	0.141586	0.0643553	0.142487	0.773874	3.00587	0.161771	0.0238562	0.0643553	0.0241471	0.773874	8.19223	0.161771
ENSG00000165731	Long-lived	1.84485	38.1253	6.63446e-10	0.0145436	0.740309	0.743457	0.244095	29.9974	0.0155966	0.000407763	0.740309	0.578743	0.244095	530.883	0.0155966
ENSG00000165732	Long-lived	0.241777	70.5894	0	0	0.71045	0.478423	0.272833	680.724	0.0167177	0	0.71045	0.836731	0.272833	4.84112	0.0167177
ENSG00000165733	Long-lived	1.23042	13.7269	0.000211403	0.0545041	0.0446926	0.0620952	0.907014	5.59787	0.0482932	0.0278791	0.0446926	0.0327307	0.907014	8.32495	0.0482932
ENSG00000165752	Long-lived	0.332173	3.92862	0.0474709	8.16203e-07	0.907218	1.65093e-06	0.0582832	134.915	0.034499	0.00949869	0.907218	0.0120029	0.0582832	5.09974	0.034499
ENSG00000071127	Long-lived	4.90207	51.2077	8.30891e-13	0	0.905216	0.904017	0.0789048	2.60282	0.0158789	0	0.905216	0.609783	0.0789048	108.776	0.0158789
ENSG00000165757	Long-lived	0.981007	7.45251	0.00633482	0	0.588756	0.328115	0.386013	517.021	0.0252318	0	0.588756	0.335134	0.386013	459.166	0.0252318
ENSG00000165762	Long-lived	5.94316	13.8159	0.000201622	0.0144135	0.0877315	0.0165355	0.759593	1.26292	0.152675	1.14094e-11	0.0877315	2.58089e-11	0.759593	4.00407	0.152675
ENSG00000165775	Long-lived	0.456564	7.61805	0.0057787	0.000415413	0.65605	0.30851	0.332142	2430.36	0.0118078	0.0285838	0.65605	0.584546	0.332142	35.1379	0.0118078
ENSG00000165782	Long-lived	0.704	7.48489	0.00622189	0	0.924596	0.350749	0.0284559	54.1487	0.0469483	0	0.924596	0.478275	0.0284559	16.613	0.0469483
ENSG00000165792	Long-lived	0.734381	10.678	0.00108415	0.0076272	0.630869	0.68911	0.321472	707.238	0.0476592	0.0278515	0.630869	0.76075	0.321472	123.785	0.0476592
ENSG00000165794	Long-lived	1.50104	0.407499	0.523242	0.00140044	0.683175	1	0.309134	576.886	0.00769022	5.20508e-05	0.683175	1	0.309134	13947.9	0.00769022
ENSG00000165795	Long-lived	1.83103	19.6521	9.28997e-06	0.0114161	0.528432	0.11653	0.427328	6.99508	0.0442402	0.000277498	0.528432	0.0195264	0.427328	35.224	0.0442402
ENSG00000165801	Long-lived	3.69001	379.689	0	0	0.803883	0.936029	0.140705	4.22854	0.0554119	0	0.803883	0.783532	0.140705	204.479	0.0554119
ENSG00000165802	Long-lived	1.6085	28.4935	9.40113e-08	0.000424041	0.592768	0.251123	0.359955	5.88949	0.0472763	3.75986e-06	0.592768	0.108322	0.359955	17.325	0.0472763
ENSG00000165804	Long-lived	1.22077	9.60987	0.00193535	0.0350731	0.091161	0.0351847	0.854396	6.1308	0.0544434	0.0167397	0.091161	0.0168048	0.854396	9.14907	0.0544434
ENSG00000071189	Long-lived	0.869446	10.9601	0.000930949	0	0.716901	0.139176	0.244284	387.901	0.0388143	0	0.716901	0.180043	0.244284	178.137	0.0388143
ENSG00000165805	Long-lived	1.02767	0.0994622	0.752476	0	0.022797	0.334461	0.937497	80.8528	0.0397065	0	0.022797	0.324477	0.937497	91.3022	0.0397065
ENSG00000165806	Long-lived	1.12568e-12	4.97856	0.0256634	0	0.190916	0	0.625727	1.6404	0.183357	0	0.190916	0	0.625727	1	0.183357
ENSG00000165807	Long-lived	0.973784	0.0758033	0.783067	0.0387605	0.544361	0.288181	0.395636	26.2723	0.0600032	0.042208	0.544361	0.297735	0.395636	24.1148	0.0600032
ENSG00000165810	Long-lived	4.68634	31.4578	2.03824e-08	0.00198957	0.656304	0.882874	0.31163	2.6839	0.0320667	2.19318e-13	0.656304	0.55778	0.31163	102.174	0.0320667
ENSG00000165813	Long-lived	0.94115	1.44604	0.229164	0	0.058614	0.086399	0.88402	7.76287	0.0573657	0	0.058614	0.0997919	0.88402	6.88088	0.0573657
ENSG00000165819	Long-lived	1.38895	3.57118	0.0587904	0.00114687	0.831991	0.332871	0.165797	130.974	0.00221134	8.23776e-05	0.831991	0.217003	0.165797	872.304	0.00221134
ENSG00000165821	Long-lived	1.51998	84.977	0	0.0151241	0.258691	0.174746	0.698007	15.3418	0.0433027	0.00171056	0.258691	0.0705466	0.698007	63.4608	0.0433027
ENSG00000165832	Long-lived	0.725887	11.9999	0.000532033	0.022231	0.0814979	0.0279324	0.81117	5.67143	0.107332	0.0631071	0.0814979	0.0744817	0.81117	3.52448	0.107332
ENSG00000165837	Long-lived	0.50998	7.92469	0.00487647	0.123641	0.620957	0.255649	0.266604	3.85731	0.112439	0.344367	0.620957	0.498782	0.266604	1.99064	0.112439
ENSG00000165861	Long-lived	3.38974	188.613	0	0	0.862287	0.660697	0.0821275	3.57281	0.0555852	0	0.862287	0.245389	0.0821275	74.9136	0.0555852
ENSG00000165868	Long-lived	0.85541	7.61519	0.00578786	0.0241104	0.941028	0.0246395	0.0332289	137.151	0.0257427	0.0413162	0.941028	0.0420907	0.0332289	67.3259	0.0257427
ENSG00000165879	Long-lived	2.75708e-13	22.3862	2.2297e-06	0	0.532971	0.325861	0.467029	1.00117	1.737e-14	0	0.532971	1	0.467029	1	1.737e-14
ENSG00000165886	Long-lived	0.676747	3.5098	0.0610066	0	0.176249	0.00334032	0.729809	1	0.0939418	0	0.176249	0.0210975	0.729809	1	0.0939418
ENSG00000165891	Long-lived	0.809732	7.63793	0.00571534	0	0.530185	0.332412	0.426598	26.8209	0.0432177	0	0.530185	0.409908	0.426598	14.3443	0.0432177
ENSG00000165895	Long-lived	1.141	5.17545	0.0229083	0	0.0350859	0.034133	0.906723	13.6211	0.0581913	0	0.0350859	0.0212006	0.906723	19.6851	0.0581913
ENSG00000165898	Long-lived	1.70082	5.29624	0.0213715	0.0256625	0.648881	0.444569	0.3359	10.149	0.0152188	0.00197019	0.648881	0.251889	0.3359	51.4926	0.0152188
ENSG00000165899	Long-lived	0.995506	0.0211707	0.884315	0.0742622	0.866705	1	0.123241	106.828	0.010054	0.075135	0.866705	1	0.123241	104.609	0.010054
ENSG00000071205	Long-lived	1.16163	0.241073	0.623432	0.0145202	0.716036	0.43609	0.25242	76.4612	0.0315431	0.00732632	0.716036	0.381347	0.25242	154.124	0.0315431
ENSG00000165905	Long-lived	2.0342	29.9849	4.35433e-08	0.00897227	0.822383	0.752304	0.154031	14.9627	0.0235859	6.8515e-05	0.822383	0.560479	0.154031	245.591	0.0235859
ENSG00000165912	Long-lived	0.836292	4.26734	0.0388516	0	0.384502	0.0584349	0.606153	16.5358	0.00934409	0	0.384502	0.0930202	0.606153	10.4462	0.00934409
ENSG00000165914	Long-lived	1.40583	19.408	1.05564e-05	0	0.0137748	0.055882	0.944262	11.5861	0.0419633	0	0.0137748	0.0173331	0.944262	31.3124	0.0419633
ENSG00000165915	Long-lived	1.92153	36.1118	1.86311e-09	0	0.61968	0.122577	0.271921	2.95144	0.108399	0	0.61968	0.0177154	0.271921	8.00175	0.108399
ENSG00000165916	Long-lived	14.0156	39.196	3.83324e-10	0.000451527	0.569126	0.0542676	0.406038	1.2465	0.024836	1.29835e-47	0.569126	1.83584e-18	0.406038	21.9385	0.024836
ENSG00000165917	Long-lived	1.82247e-13	72.1388	0	0	0.174089	0	0.694693	3.06134	0.131218	0	0.174089	0	0.694693	1	0.131218
ENSG00000165923	Long-lived	0.86453	3.40727	0.0649099	0	0.776727	1	0.200215	302.854	0.0230586	0	0.776727	1	0.200215	139.669	0.0230586
ENSG00000165929	Long-lived	1.65102	17.4373	2.96944e-05	0.0181607	0.711226	0.793545	0.257573	18.2028	0.0312014	0.00133598	0.711226	0.682639	0.257573	120.367	0.0312014
ENSG00000165934	Long-lived	1.24435	11.1457	0.000842278	0	0.175087	0.0262264	0.811891	18.079	0.0130223	0	0.175087	0.0107733	0.811891	36.6752	0.0130223
ENSG00000071242	Long-lived	1.00239	46.5806	8.79252e-12	0	0.0775333	0.026916	0.895047	353.568	0.0274201	0	0.0775333	0.0266846	0.895047	358.558	0.0274201
ENSG00000165959	Long-lived	0.985835	0.040887	0.839756	0.0338688	0.755028	1	0.235793	213.184	0.00917818	0.0355325	0.755028	1	0.235793	197.591	0.00917818
ENSG00000165966	Long-lived	1.15549	7.48929	0.00620672	0.0362053	0.0929502	0.0704612	0.864163	11.2822	0.0428872	0.021611	0.0929502	0.0466463	0.864163	16.4449	0.0428872
ENSG00000165970	Long-lived	0.988319	20.7135	5.33373e-06	0	0.617886	0.10681	0.334023	10.6025	0.0480907	0	0.617886	0.109638	0.334023	10.3141	0.0480907
ENSG00000165972	Long-lived	2.19761	8.60237	0.00335725	0.112604	0.73985	1	0.253751	34.2737	0.00639932	0.00823543	0.73985	1	0.253751	2361.82	0.00639932
ENSG00000165973	Long-lived	1.15983	5.1797	0.0228522	0.0638018	0.920723	0.168133	0.0190084	13.2512	0.0602686	0.0410965	0.920723	0.126441	0.0190084	20.0277	0.0602686
ENSG00000165983	Long-lived	0.331516	13.9184	0.000190917	2.6418e-06	0.701153	0.552757	0.289676	1e+10	0.00917123	0.0141504	0.701153	0.821572	0.289676	2066.16	0.00917123
ENSG00000165985	Long-lived	14.1457	18.7849	1.46322e-05	0	0.110175	0	0.851532	1.10527	0.0382928	0	0.110175	0	0.851532	4.11974	0.0382928
ENSG00000071243	Long-lived	2.30492	15.9934	6.35648e-05	0	0.0737153	0.0380964	0.900354	4.66777	0.0259312	0	0.0737153	0.000535862	0.900354	34.8533	0.0259312
ENSG00000165995	Long-lived	1.28082	9.95565	0.00160357	0.0120674	0.757322	0.560562	0.204403	49.5047	0.0382749	0.00349052	0.757322	0.476466	0.204403	148.094	0.0382749
ENSG00000165996	Long-lived	10.9399	18.7335	1.50317e-05	0.00657766	0.823272	0.157383	0.108411	1.2516	0.0683164	1.34892e-24	0.823272	1.63987e-09	0.108411	11.6487	0.0683164
ENSG00000165997	Long-lived	2.42204	2.96376	0.0851496	0.00838041	0.44545	0.0183299	0.495263	5.92584	0.0592876	9.33394e-06	0.44545	6.213e-05	0.495263	74.4101	0.0592876
ENSG00000166004	Long-lived	1.40614	34.3799	4.53372e-09	0	0.53189	1	0.43023	25.1635	0.0378803	0	0.53189	1	0.43023	93.2574	0.0378803
ENSG00000166006	Long-lived	3.62475	25.0729	5.52044e-07	0.0136547	0.0850678	0.0139736	0.849462	3.40483	0.0654703	1.74124e-07	0.0850678	1.89322e-07	0.849462	84.8624	0.0654703
ENSG00000166016	Long-lived	5.27649	33.2105	8.27017e-09	0	0.0307199	0.0155994	0.902881	2.45356	0.0663987	0	0.0307199	2.92378e-10	0.902881	113.963	0.0663987
ENSG00000166024	Long-lived	1.55213	9.18917	0.00243451	0	0.713743	1	0.23517	6.46493	0.0510869	0	0.713743	1	0.23517	18.1176	0.0510869
ENSG00000166025	Long-lived	0.984436	0.0437964	0.834233	0.0120941	0.725084	0.217803	0.238811	7.5197	0.036105	0.0129544	0.725084	0.223032	0.238811	7.28724	0.036105
ENSG00000071246	Long-lived	8.85465	77.1873	0	0	0.177625	0	0.695518	1.24152	0.126857	0	0.177625	0	0.695518	6.79075	0.126857
ENSG00000166033	Long-lived	0.289324	13.9598	0.000186759	1.86827e-09	0.918277	0.24193	0.0800498	2.28896e+08	0.0016732	0.00298274	0.918277	0.663264	0.0800498	262.209	0.0016732
ENSG00000166035	Long-lived	2.64118	18.9516	1.34079e-05	0	0.707293	1	0.270698	9.92206	0.0220087	0	0.707293	1	0.270698	428.753	0.0220087
ENSG00000166037	Long-lived	0.882673	2.11915	0.145467	0	0.641029	0.346408	0.322749	16.0542	0.0362221	0	0.641029	0.392289	0.322749	11.5916	0.0362221
ENSG00000166046	Long-lived	1.4574	18.3634	1.82534e-05	0	0.640242	0.567444	0.305855	6.98036	0.0539031	0	0.640242	0.437892	0.305855	16.9774	0.0539031
ENSG00000166049	Long-lived	3.33795	39.718	2.93405e-10	0.353561	0.453285	0.35387	0.441065	3.16782	0.105651	0.0311028	0.453285	0.0311934	0.441065	46.9366	0.105651
ENSG00000166068	Long-lived	0.663627	27.9426	1.24969e-07	0	0.585897	0.157474	0.341986	28.1068	0.0721165	0	0.585897	0.293255	0.341986	9.15106	0.0721165
ENSG00000166069	Long-lived	1.19505	0.765683	0.381556	0.0159058	0.542831	1	0.416802	77.4792	0.0403673	0.00709188	0.542831	1	0.416802	181	0.0403673
ENSG00000166073	Long-lived	3.89902	26.1577	3.14633e-07	0.0193524	0.849484	0.733016	0.11341	1.82529	0.0371055	2.08901e-07	0.849484	0.297902	0.11341	10.4458	0.0371055
ENSG00000166086	Long-lived	1.48915	4.69935	0.0301741	0	0.686248	0.563292	0.302439	145.849	0.0113129	0	0.686248	0.425408	0.302439	1668.7	0.0113129
ENSG00000166090	Long-lived	6.23949	4.11593	0.0424812	0	0.142534	0.0283384	0.785362	1.21524	0.0721047	0	0.142534	2.20603e-10	0.785362	3.37472	0.0721047
ENSG00000071282	Long-lived	1.29065	5.47206	0.0193229	0.0297532	0.820275	0.325079	0.151262	34.5766	0.0284621	0.010712	0.820275	0.234504	0.151262	96.8336	0.0284621
ENSG00000166091	Long-lived	0.774614	0.432634	0.510699	0.00230663	0.752865	0.00240554	0.0206598	2.13989	0.226475	0.00906414	0.752865	0.00936378	0.0206598	1.80271	0.226475
ENSG00000166105	Long-lived	0.717238	6.11986	0.0133671	0	0.754249	1	0.145014	11.6672	0.100737	0	0.754249	1	0.145014	5.82463	0.100737
ENSG00000166106	Long-lived	1.00685	128.431	0	0.0154273	0.870524	1	0.099337	538.929	0.0301391	0.014993	0.870524	1	0.099337	562.643	0.0301391
ENSG00000166111	Long-lived	1.17193	4.24112	0.0394561	0.0350351	0.88816	0.0375891	0.0824118	126.652	0.0294283	0.0196909	0.88816	0.0213835	0.0824118	291.142	0.0294283
ENSG00000166118	Long-lived	9.38261	15.6602	7.58041e-05	0.0835165	0.732083	0.0836432	0.126238	1.18153	0.141679	7.64552e-11	0.732083	7.75499e-11	0.126238	4.78341	0.141679
ENSG00000166123	Long-lived	1.17109	2.31275	0.128317	0.00222608	0.712452	0.238538	0.268948	999.024	0.0185995	0.000782945	0.712452	0.186665	0.268948	3256.67	0.0185995
ENSG00000166126	Long-lived	0.867243	0.772621	0.379407	0.0188416	0.676945	0.730973	0.295596	144.625	0.0274586	0.0319234	0.676945	0.762026	0.295596	74.723	0.0274586
ENSG00000166128	Long-lived	0.297936	11.2926	0.000778156	0	0.159964	0	0.734863	4.06407	0.105174	0	0.159964	0	0.734863	1.51856	0.105174
ENSG00000166130	Long-lived	0.644197	7.54633	0.00601325	0	0.247291	0.192676	0.732087	13.6704	0.0206219	0	0.247291	0.346169	0.732087	5.39096	0.0206219
ENSG00000166133	Long-lived	2.62447	16.2874	5.44242e-05	0.0341805	0.629464	0.2291	0.327181	2.30025	0.0433555	0.000141887	0.629464	0.0209125	0.327181	8.90156	0.0433555
ENSG00000071462	Long-lived	10.1494	72.1801	0	0	0.820962	0.97513	0.106255	1.29952	0.0727827	0	0.820962	0.774447	0.106255	14.2835	0.0727827
ENSG00000166136	Long-lived	3.74063	11.6965	0.000626179	0	0.653339	0.936173	0.321514	3.5503	0.0251474	0	0.653339	0.781366	0.321514	114.376	0.0251474
ENSG00000166140	Long-lived	1.27945	4.42347	0.0354479	0.0102681	0.60464	0.502278	0.381599	81.9422	0.0137614	0.00285626	0.60464	0.414354	0.381599	280.7	0.0137614
ENSG00000166145	Long-lived	0.779091	11.8939	0.000563185	0.0245797	0.785133	0.907439	0.194909	295.407	0.0199576	0.0557331	0.785133	0.92712	0.194909	84.0779	0.0199576
ENSG00000166147	Long-lived	0.899853	22.1124	2.57142e-06	0.00150873	0.701489	0.160771	0.269831	336.889	0.0286792	0.00289178	0.701489	0.193065	0.269831	188.09	0.0286792
ENSG00000166148	Long-lived	1.6569	6.12692	0.0133138	0	0.76861	0.670463	0.219108	4.77544	0.0122817	0	0.76861	0.515608	0.219108	13.3371	0.0122817
ENSG00000166159	Long-lived	1.12518	1.18583	0.276173	0.0129987	0.793711	0.304535	0.20334	1822.52	0.00294907	0.00754739	0.793711	0.262421	0.20334	4664.9	0.00294907
ENSG00000006015	Long-lived	8.66145	22.3654	2.25397e-06	0.0111193	0.531412	0.712765	0.405282	1.27062	0.0633056	1.19177e-17	0.531412	0.0532482	0.405282	7.96028	0.0633056
ENSG00000071537	Long-lived	1.14668	9.26853	0.00233124	0	0.0576284	0.0733114	0.919071	42.8357	0.0233002	0	0.0576284	0.0499707	0.919071	74.329	0.0233002
ENSG00000166164	Long-lived	1.28794	5.34398	0.020794	0.0798996	0.890182	1	0.0419041	8.53768	0.0679141	0.0385959	0.890182	1	0.0419041	15.8311	0.0679141
ENSG00000166166	Long-lived	0.980578	0.00410744	0.948899	0	0.14571	0.00810155	0.707406	1	0.146884	0	0.14571	0.00889587	0.707406	1	0.146884
ENSG00000166167	Long-lived	1.02262	2.01312	0.155944	0.0101047	0.0169854	0.0435362	0.950743	71.108	0.0322719	0.00910716	0.0169854	0.0405564	0.950743	78.3088	0.0322719
ENSG00000166169	Long-lived	24.7447	31.6843	1.81379e-08	0.0145772	0.782072	0.96082	0.15256	1.06943	0.0653675	3.6367e-46	0.782072	0.371947	0.15256	5.26512	0.0653675
ENSG00000166170	Long-lived	0.892518	3.49639	0.0615027	0.0310137	0.444643	0.0621574	0.533012	3.6628	0.022345	0.045049	0.444643	0.0837859	0.533012	3.18576	0.022345
ENSG00000166171	Long-lived	2.82978	30.3366	3.63217e-08	0	0.779614	0.881983	0.188211	5.97655	0.0321758	0	0.779614	0.700913	0.188211	157.464	0.0321758
ENSG00000166173	Long-lived	15.1396	39.5694	3.16613e-10	0	0.741284	0.940487	0.25581	1.406	0.00290578	0	0.741284	0.394979	0.25581	173.957	0.00290578
ENSG00000166181	Long-lived	0.974615	0.143609	0.70472	0.00362038	0.937336	1	0.0479333	311.272	0.0147308	0.00417567	0.937336	1	0.0479333	269.062	0.0147308
ENSG00000166183	Long-lived	1.16215	1.64497	0.199645	0	0.412489	0.0908853	0.491046	3.3642	0.0964649	0	0.412489	0.0616053	0.491046	4.09556	0.0964649
ENSG00000071539	Long-lived	10.611	113.331	0	0.00762266	0.797234	0.00768517	0.0960233	1.47907	0.106743	3.36554e-23	0.797234	3.6702e-23	0.0960233	63.6437	0.106743
ENSG00000166188	Long-lived	1.23336	3.1752	0.0747639	0.000131861	0.765182	0.0547577	0.231317	2.75878e+09	0.00350091	1.63941e-05	0.765182	0.0277999	0.231317	4.404e+11	0.00350091
ENSG00000166189	Long-lived	1.04753	0.675967	0.410979	0	0.26319	0.02171	0.524764	1.90579	0.212046	0	0.26319	0.0180969	0.524764	1.9651	0.212046
ENSG00000166192	Long-lived	0.135072	16.8081	4.13564e-05	1.55375e-09	0.804314	0.97529	0.187079	1249.93	0.00860719	0.0645948	0.804314	0.996626	0.187079	2.62002	0.00860719
ENSG00000166199	Long-lived	8.8207	86.9565	0	0	0.737936	1	0.217928	1.58455	0.0441363	0	0.737936	1	0.217928	57.9837	0.0441363
ENSG00000166200	Long-lived	0.803259	2.91102	0.087976	0.0134416	0.486908	0.0203351	0.439933	7.46349	0.0731594	0.0313806	0.486908	0.0437607	0.439933	5.02572	0.0731594
ENSG00000166206	Long-lived	9.01539e-13	16.8003	4.15257e-05	0	0.185343	0	0.740596	2.196	0.0740612	0	0.185343	0	0.740596	1	0.0740612
ENSG00000166211	Long-lived	1.32615	6.82587	0.00898469	0	0.028735	0.208329	0.953081	77.8992	0.0181837	0	0.028735	0.124899	0.953081	322.449	0.0181837
ENSG00000166220	Long-lived	0.680029	7.01074	0.00810222	0.000596688	0.696272	0.972131	0.261596	136.741	0.0421324	0.00641824	0.696272	0.980963	0.261596	28.3447	0.0421324
ENSG00000166224	Long-lived	1.10015	1.428	0.23209	0.0555432	0.880015	1	0.11101	26.5137	0.0089742	0.041582	0.880015	1	0.11101	36.8156	0.0089742
ENSG00000071553	Long-lived	1.67159	22.7833	1.81337e-06	0.0504932	0.802209	0.56301	0.192875	27.6438	0.00491579	0.00679728	0.802209	0.382794	0.192875	256.899	0.00491579
ENSG00000166225	Long-lived	3.76171	24.2694	8.37594e-07	0	0.731602	0.576986	0.242819	1	0.0255791	0	0.731602	0.126349	0.242819	1	0.0255791
ENSG00000166226	Long-lived	1.38585	15.0363	0.000105465	0.0502581	0.894992	1	0.0744886	21.5045	0.0305191	0.0158513	0.894992	1	0.0744886	70.2565	0.0305191
ENSG00000166233	Long-lived	2.62531	93.5106	0	0	0.215535	0	0.681228	4.25826	0.103237	0	0.215535	0	0.681228	44.8674	0.103237
ENSG00000166246	Long-lived	0.414733	22.0676	2.63219e-06	0	0.680395	1	0.260252	483.413	0.0593531	0	0.680395	1	0.260252	12.98	0.0593531
ENSG00000166257	Long-lived	12.9793	31.0376	2.53084e-08	0	0.909405	0.965111	0.0585213	1.29477	0.0320737	0	0.909405	0.630703	0.0585213	28.5862	0.0320737
ENSG00000166260	Long-lived	0.663383	1.45089	0.228385	0.000392495	0.866742	0.356343	0.12508	16.1142	0.00817864	0.00550056	0.866742	0.504332	0.12508	6.32182	0.00817864
ENSG00000166261	Long-lived	0.483688	41.4551	1.20612e-10	0	0.776392	0.889165	0.20661	343.897	0.0169977	0	0.776392	0.944764	0.20661	16.8593	0.0169977
ENSG00000166262	Long-lived	1.36122	8.10614	0.00441155	0	0.152246	0.149399	0.730093	8.56017	0.117662	0	0.152246	0.0751809	0.730093	18.5913	0.117662
ENSG00000071564	Long-lived	1.1627	3.68325	0.0549616	0.0289346	0.808715	0.889571	0.121702	89.3604	0.0695832	0.0162586	0.808715	0.872795	0.121702	185.611	0.0695832
ENSG00000166265	Long-lived	2.23921	4.8179	0.0281657	0.010809	0.664419	0.0375864	0.187136	1.60522	0.148445	3.95572e-05	0.664419	0.000644454	0.187136	2.8856	0.148445
ENSG00000166266	Long-lived	1.06084	0.874739	0.349647	0	0.0475284	0	0.913689	70.1709	0.0387827	0	0.0475284	0	0.913689	90.8836	0.0387827
ENSG00000166268	Long-lived	1.93977	6.74656	0.00939288	0	0.630469	0.949411	0.34995	14.547	0.0195812	0	0.630469	0.904204	0.34995	180.1	0.0195812
ENSG00000166272	Long-lived	0.440612	47.445	5.65703e-12	0	0.546676	0.240666	0.427666	342.075	0.025658	0	0.546676	0.533881	0.427666	13.0787	0.025658
ENSG00000166278	Long-lived	0.942353	0.223828	0.636138	0.0200613	0.716487	0.450837	0.268038	1184.95	0.0154746	0.0251318	0.716487	0.472024	0.268038	787.971	0.0154746
ENSG00000166289	Long-lived	0.396719	0.893951	0.344409	0	0.783648	2.07055e-07	0.135101	1	0.0812516	0	0.783648	0.00223031	0.135101	1	0.0812516
ENSG00000166292	Long-lived	6.33042	8.33224	0.00389477	0	0.775393	0.843134	0.223242	117.091	0.00136498	0	0.775393	0.339544	0.223242	12434414172803	0.00136498
ENSG00000166295	Long-lived	16.7788	2.47997	0.115304	0	0.971047	2.15203e-14	0.018236	1.10467	0.0107173	4.79936e-230	0.018236	0	0.971047	5.31365	0.0107173
ENSG00000071575	Long-lived	1.12886	0.991291	0.319427	0	0.0207959	0.0308101	0.975881	4.88738	0.00332313	0	0.0207959	0.0196766	0.975881	5.99609	0.00332313
ENSG00000166311	Long-lived	0.290313	33.6094	6.73655e-09	5.01594e-15	0.39857	9.69515e-09	0.433824	2.66553	0.167606	7.05708e-05	0.39857	0.00471619	0.433824	1.32926	0.167606
ENSG00000166313	Long-lived	12.2012	18.8326	1.42706e-05	0	0.726806	0.898928	0.214463	1.54597	0.058731	0	0.726806	0.272513	0.214463	203.462	0.058731
ENSG00000166317	Long-lived	0.854455	6.65902	0.00986551	0.00213223	0.78471	1	0.187224	338.986	0.0280656	0.00521927	0.78471	1	0.187224	145.187	0.0280656
ENSG00000166323	Long-lived	1.12034	1.15139	0.283258	0.0718455	0.682075	1	0.251197	134.707	0.066728	0.0523337	0.682075	1	0.251197	243.016	0.066728
ENSG00000166326	Long-lived	0.55054	3.62208	0.0570175	0	0.792429	1	0.189325	264.777	0.018246	0	0.792429	1	0.189325	21.5722	0.018246
ENSG00000166329	Long-lived	1.07784	0.178786	0.672419	0.0531575	0.160774	0.0892351	0.767393	1.54511	0.0718331	0.042302	0.160774	0.0739341	0.767393	1.59834	0.0718331
ENSG00000166333	Long-lived	0.459809	19.7236	8.94914e-06	0	0.848507	0.0033789	0.122165	106.742	0.0293272	0	0.848507	0.073065	0.122165	8.56339	0.0293272
ENSG00000166337	Long-lived	18.2535	79.7267	0	0	0.925157	0.964621	0	1.30313	0.0748434	0	0.925157	0.518151	0	125.582	0.0748434
ENSG00000166340	Long-lived	2.57883	25.8051	3.77689e-07	0.00790734	0.648192	0.133118	0.243455	1.74806	0.108354	3.79638e-06	0.648192	0.0055151	0.243455	4.22196	0.108354
ENSG00000071626	Long-lived	4.59985	20.2446	6.81462e-06	0	0.0769207	0.0343129	0.870196	3.257	0.0528835	0	0.0769207	1.83368e-07	0.870196	228.5	0.0528835
ENSG00000166341	Long-lived	1.1625	34.7403	3.76746e-09	0	0.0470423	0.0918193	0.931716	76.959	0.021242	0	0.0470423	0.0622883	0.931716	155.878	0.021242
ENSG00000166342	Long-lived	1.37114	7.55772	0.00597537	0	0.768653	0.229181	0.195858	4.12307	0.0354887	0	0.768653	0.132654	0.195858	6.97512	0.0354887
ENSG00000166347	Long-lived	0.583634	10.2682	0.00135343	0.0215722	0.839717	1	0.126097	709.429	0.0341863	0.106562	0.839717	1	0.126097	46.1198	0.0341863
ENSG00000166348	Long-lived	1.46832	38.4873	5.51102e-10	0	0.682349	0.949157	0.282512	45.4496	0.0351388	0	0.682349	0.926243	0.282512	271.512	0.0351388
ENSG00000166349	Long-lived	1.3279	38.1514	6.54622e-10	0	0.0638381	0.101338	0.889963	5.93673	0.0461988	0	0.0638381	0.0478367	0.889963	10.6462	0.0461988
ENSG00000166359	Long-lived	2.14076	16.9459	3.84607e-05	0	0.540941	0.596374	0.412512	17.5319	0.0465467	0	0.540941	0.330704	0.412512	459.983	0.0465467
ENSG00000166363	Long-lived	0.810813	1.48985	0.22224	0.0244034	0.697586	0.736105	0.297741	2499	0.00467254	0.0492633	0.697586	0.780033	0.297741	568.791	0.00467254
ENSG00000071655	Long-lived	1.18728	2.8004	0.0942409	0.010868	0.184841	0.0112544	0.788029	45.2622	0.0271298	0.0046597	0.184841	0.00485702	0.788029	92.4325	0.0271298
ENSG00000166377	Long-lived	0.63487	35.3297	2.78355e-09	0	0.893547	1	0.0861432	435.92	0.02031	0	0.893547	1	0.0861432	47.3894	0.02031
ENSG00000166387	Long-lived	1.4104	16.2915	5.43075e-05	0.0144028	0.723604	0.63642	0.251036	46.6216	0.0253602	0.00252737	0.723604	0.528689	0.251036	225.622	0.0253602
ENSG00000166391	Long-lived	16.3204	116.234	0	0	0.686381	0.967664	0.221538	1.21448	0.0920818	0	0.686381	0.584819	0.221538	23.8374	0.0920818
ENSG00000166396	Long-lived	1.03364	0.0159458	0.899513	0.0212805	0.540951	0.164546	0.356891	1.7415	0.102158	0.0186954	0.540951	0.154854	0.356891	1.7743	0.102158
ENSG00000166398	Long-lived	1.39492	63.3086	1.77636e-15	0	0.0882663	0.101031	0.870081	6.6955	0.0416524	0	0.0882663	0.040859	0.870081	14.1874	0.0416524
ENSG00000166401	Long-lived	1.40977	4.06778	0.0437086	0	0.576394	0.660356	0.403371	10.4911	0.0202346	0	0.576394	0.557096	0.403371	27.4864	0.0202346
ENSG00000166402	Long-lived	1.97979	27.6278	1.47048e-07	0.0145477	0.825276	0.773698	0.158881	9.6509	0.0158428	0.000230522	0.825276	0.60172	0.158881	88.9696	0.0158428
ENSG00000166405	Long-lived	0.761015	10.1779	0.00142133	0	0.649543	0.755896	0.315209	606.465	0.035248	0	0.649543	0.80818	0.315209	131.147	0.035248
ENSG00000166407	Long-lived	1.10679	0.422748	0.515569	2.61231e-05	0.644876	0.0229263	0.354026	6.93376e+09	0.00109829	8.46452e-06	0.644876	0.015319	0.354026	7.79651e+10	0.00109829
ENSG00000166411	Long-lived	2.21246	6.08972	0.0135971	0	0.0459786	0.00119407	0.89909	6.34903	0.0549314	0	0.0459786	3.41236e-07	0.89909	59.6974	0.0549314
ENSG00000166415	Long-lived	0.925962	0.32635	0.567816	0.0389013	0.786966	0.553192	0.199911	64.4928	0.0131229	0.0494722	0.786966	0.57798	0.199911	47.3738	0.0131229
ENSG00000166426	Long-lived	0.54202	3.14437	0.0761893	1.13216e-08	0.677064	0.00102984	0.314867	7.06124	0.00806902	4.93236e-05	0.677064	0.0240359	0.314867	2.88477	0.00806902
ENSG00000166428	Long-lived	1.87634	14.6397	0.00013014	0	0.536214	0.251572	0.256597	1.4382	0.207189	0	0.536214	0.0750655	0.256597	1.97752	0.207189
ENSG00000166432	Long-lived	1.26242	6.17312	0.0129705	0.548019	0.069775	0.551609	0.909447	234.766	0.020778	0.468004	0.069775	0.471878	0.909447	983.43	0.020778
ENSG00000166435	Long-lived	1.68196	33.5599	6.91026e-09	0	0.678963	0.719439	0.277401	11.1861	0.0436361	0	0.678963	0.574736	0.277401	58.0548	0.0436361
ENSG00000166436	Long-lived	0.988039	1.66853	0.196455	0	0.042515	0.14328	0.911692	258.885	0.0457935	0	0.042515	0.146648	0.911692	242.238	0.0457935
ENSG00000166439	Long-lived	2.23024	41.0456	1.48715e-10	0.0248145	0.784732	0.919471	0.159246	3.97005	0.0560215	0.000262909	0.784732	0.829241	0.159246	21.65	0.0560215
ENSG00000166441	Long-lived	0.250529	6.52124	0.0106594	0	0.786028	0.254294	0.190019	5582.07	0.0239527	0	0.786028	0.70961	0.190019	8.6832	0.0239527
ENSG00000166444	Long-lived	2.87467	213.916	0	0	0.765714	0.828479	0.194954	4.94095	0.0393322	0	0.765714	0.582218	0.194954	98.7368	0.0393322
ENSG00000071794	Long-lived	1.24105	22.626	1.96802e-06	0	0.0514443	0.0961727	0.913199	13.2995	0.035357	0	0.0514443	0.0546911	0.913199	24.8162	0.035357
ENSG00000166446	Long-lived	1.00131	43.4906	4.25997e-11	0.0180241	0.879858	0.0237398	0.0492937	89.9907	0.0708485	0.0179298	0.879858	0.0236241	0.0492937	90.521	0.0708485
ENSG00000166448	Long-lived	4.00615	56.8743	4.64073e-14	0	0.690063	0.817798	0.224953	2.22026	0.0849841	0	0.690063	0.446732	0.224953	24.4201	0.0849841
ENSG00000166450	Long-lived	1.23333	4.65355	0.0309895	0.0143577	0.879299	1	0.106764	37.1109	0.0139373	0.00533439	0.879299	1	0.106764	86.2395	0.0139373
ENSG00000166451	Long-lived	1.88921	24.8044	6.34526e-07	0	0.465778	0.533838	0.471996	4.34972	0.0622261	0	0.465778	0.305506	0.471996	16.0764	0.0622261
ENSG00000166452	Long-lived	9.37471e-13	9.22553	0.00238664	0	0.692275	0.992063	0	2.06168	0.307725	0	0.692275	1	0	1	0.307725
ENSG00000166454	Long-lived	0.975014	0.118499	0.730668	0.0434436	0.8103	1	0.186004	157.809	0.0036966	0.0469849	0.8103	1	0.186004	139.062	0.0036966
ENSG00000166455	Long-lived	0.595893	4.89813	0.0268859	0	0.322526	0.344954	0.551524	5.47095	0.12595	0	0.322526	0.530341	0.551524	2.753	0.12595
ENSG00000166471	Long-lived	4.61403	18.7525	1.48826e-05	0.00198904	0.815766	0.745144	0.181265	24.3362	0.00296883	3.43439e-13	0.815766	0.257343	0.181265	2.49012e+06	0.00296883
ENSG00000166477	Long-lived	20.2337	102.686	0	0	0.821817	0.960126	0.13033	1.27746	0.0478531	0	0.821817	0.438973	0.13033	141.838	0.0478531
ENSG00000071859	Long-lived	1.40673	13.5239	0.00023554	0.0150434	0.846493	0.188389	0.107682	137.596	0.0458243	0.00272905	0.846493	0.0955423	0.107682	1019.65	0.0458243
ENSG00000166478	Long-lived	1.72688	52.3489	4.64628e-13	0.0160937	0.875202	0.455395	0.0802706	51.17	0.0445274	0.000800036	0.875202	0.257085	0.0802706	893.85	0.0445274
ENSG00000166479	Long-lived	25.8636	40.1608	2.33891e-10	0	0.782291	0.954629	0.209233	99.5512	0.00847549	0	0.782291	0.300922	0.209233	4.75084e+51	0.00847549
ENSG00000166482	Long-lived	1.01275	0.470666	0.492681	0.0236147	0.816643	0.0358395	0.133334	4.88542	0.0500226	0.0225132	0.816643	0.0343501	0.133334	4.98524	0.0500226
ENSG00000166483	Long-lived	1.44476	2.55747	0.109774	0.00915637	0.864196	0.81451	0.115585	64.1372	0.0202195	0.00113548	0.864196	0.743475	0.115585	408.168	0.0202195
ENSG00000166484	Long-lived	1.79262	32.0396	1.51059e-08	0.00476363	0.634164	0.0724159	0.326716	4.07376	0.039121	6.87748e-05	0.634164	0.00903894	0.326716	12.4019	0.039121
ENSG00000166503	Long-lived	2.3553	5.46499	0.0194012	0	0.100966	0	0.809146	1.61843	0.0898883	0	0.100966	0	0.809146	3.10798	0.0898883
ENSG00000166507	Long-lived	0.991516	0.0229909	0.879481	0.0196658	0.920859	0.622407	0.0729627	124.161	0.00617821	0.0203324	0.920859	0.624916	0.0729627	119.185	0.00617821
ENSG00000166508	Long-lived	2.96007e-13	55.1863	1.09579e-13	0	0.0990526	0	0.794219	2.13568	0.106729	0	0.0990526	0	0.794219	1	0.106729
ENSG00000166509	Long-lived	0.79234	2.39165	0.121985	0.0325724	0.337623	0.0365217	0.536219	1.39152	0.126158	0.0663242	0.337623	0.0726192	0.536219	1.29925	0.126158
ENSG00000006016	Long-lived	0.87935	1.33772	0.247436	0	0.0604406	0.0113078	0.922089	1.29724e+07	0.0174708	0	0.0604406	0.0194195	0.922089	1.79818e+06	0.0174708
ENSG00000071889	Long-lived	1.12035	1.92622	0.165172	4.97791e-07	0.0699476	0.0263684	0.906097	28.5223	0.0239557	8.67901e-08	0.0699476	0.0170238	0.906097	42.6893	0.0239557
ENSG00000166510	Long-lived	2.49127	66.9648	2.22045e-16	0.00603986	0.613834	1	0.31938	11.0763	0.0667857	2.96445e-06	0.613834	1	0.31938	399.822	0.0667857
ENSG00000166523	Long-lived	1.03991	0.0572081	0.810964	0.0132862	0.54689	0.386818	0.353753	5.60723	0.0993566	0.0111815	0.54689	0.372429	0.353753	6.00665	0.0993566
ENSG00000166526	Long-lived	16.3974	-12.2999	1	0	0.779929	0.973224	0.199901	657.519	0.0201703	0	0.779929	0.640802	0.199901	1.60872e+46	0.0201703
ENSG00000166527	Long-lived	1.64556	7.05614	0.00789941	0	0.496832	0.606914	0.365738	3.55568	0.13743	0	0.496832	0.439665	0.365738	8.06451	0.13743
ENSG00000166529	Long-lived	1.02885	0.0804705	0.776661	0.0809526	0.887497	0.0839914	0.0917299	7.05025	0.0207727	0.0752897	0.887497	0.078199	0.0917299	7.45888	0.0207727
ENSG00000166532	Long-lived	1.61703	13.3883	0.0002532	0	0.0939353	0	0.779435	2.88503	0.126629	0	0.0939353	0	0.779435	5.54725	0.126629
ENSG00000166535	Long-lived	0.992739	0.164375	0.68516	0	0.685922	1	0.274947	95.9152	0.0391308	0	0.685922	1	0.274947	92.789	0.0391308
ENSG00000166546	Long-lived	0.957513	0.0157809	0.900031	1.42496e-05	0.501356	0.647719	0.493935	21.0056	0.00470882	2.28931e-05	0.501356	0.659782	0.493935	18.4567	0.00470882
ENSG00000166548	Long-lived	11.7528	11.3682	0.000747105	0.0282347	0.798366	1	0.192375	1.54515	0.00925896	6.19932e-19	0.798366	1	0.192375	166.322	0.00925896
ENSG00000166557	Long-lived	0.931497	0.109245	0.741005	0.000724332	0.660548	0.0576751	0.268209	4.40334	0.0712433	0.00118862	0.660548	0.0701238	0.268209	3.97815	0.0712433
ENSG00000071894	Long-lived	1.20373	11.6072	0.000656963	0.0189003	0.898055	0.196949	0.0368518	220.402	0.0650935	0.0084203	0.898055	0.141445	0.0368518	661.618	0.0650935
ENSG00000166558	Long-lived	40.8658	8.71763	0.00315147	0	0.743523	0.964419	0.19689	1.06497	0.0595868	0	0.743523	0.227512	0.19689	13.0958	0.0595868
ENSG00000166562	Long-lived	9.73842e-14	63.0768	1.9984e-15	0	0.681873	0.0257802	0.314217	20.1666	0.00391021	0	0.681873	1	0.314217	1	0.00391021
ENSG00000166569	Long-lived	2.1765	6.36367	0.011648	0.00924019	0.547309	0.212249	0.348449	1.29459	0.104241	3.73521e-05	0.547309	0.0342677	0.348449	1.7541	0.104241
ENSG00000166573	Long-lived	1.61606	7.5504	0.00599967	0	0.723104	0.351359	0.266357	5.1555	0.0105388	0	0.723104	0.184461	0.266357	14.1604	0.0105388
ENSG00000166575	Long-lived	0.889323	3.85056	0.0497295	0.0333594	0.0907847	0.0415536	0.854674	15.1311	0.0545411	0.0486031	0.0907847	0.0590877	0.854674	11.2018	0.0545411
ENSG00000166578	Long-lived	0.561381	5.52963	0.0186971	0.0205538	0.694011	1	0.302558	41.0262	0.00343054	0.112951	0.694011	1	0.302558	8.04528	0.00343054
ENSG00000166579	Long-lived	0.130457	5.38479	0.020313	0	0.102191	0	0.782715	2.3056	0.115093	0	0.102191	0	0.782715	1.11514	0.115093
ENSG00000166582	Long-lived	43.9465	3.27785	0.070221	0.0365623	0.368422	0.0369879	0.59152	1.05311	0.0400579	7.08568e-64	0.368422	1.17843e-63	0.59152	9.71865	0.0400579
ENSG00000166589	Long-lived	1.70739	12.7331	0.00035925	0	0.716587	0.935512	0.273278	11.3824	0.0101352	0	0.716587	0.892421	0.273278	63.5912	0.0101352
ENSG00000166592	Long-lived	50	16.9363	3.86551e-05	0	0.205948	0.0051802	0.704664	1.02906	0.0893887	0	0.205948	5.21599e-115	0.704664	4.18732	0.0893887
ENSG00000071909	Long-lived	1.2	9.94178	0.00161569	0.0488393	0.900378	0.723214	0.0555367	10.3848	0.0440851	0.0267011	0.900378	0.67783	0.0555367	16.5835	0.0440851
ENSG00000166595	Long-lived	2.04335	4.39145	0.0361197	0	0.0936167	0.0160509	0.861704	12.356	0.0446791	0	0.0936167	0.00021538	0.861704	170.251	0.0446791
ENSG00000166596	Long-lived	0.934078	1.90238	0.167812	0.0174299	0.876587	1	0.0966955	158.644	0.0267175	0.0227632	0.876587	1	0.0966955	113.597	0.0267175
ENSG00000166598	Long-lived	1.46767	13.8805	0.000194814	0.0128293	0.904577	0.782966	0.0671033	13.5997	0.0283199	0.00167288	0.904577	0.698312	0.0671033	46.0947	0.0283199
ENSG00000166603	Long-lived	0.944315	0.276182	0.599215	0.0257984	0.935733	0.660938	0.0633674	68.3405	0.000899306	0.0316259	0.935733	0.676356	0.0633674	54.0149	0.000899306
ENSG00000166664	Long-lived	15.1937	5.24656	0.0219902	0	0.216367	0	0.722669	1.21808	0.0609634	0	0.216367	0	0.722669	20.0328	0.0609634
ENSG00000166669	Long-lived	3.06009	17.2461	3.28375e-05	0.0560957	0.713197	0.299539	0.188489	3.19539	0.0983142	0.000148462	0.713197	0.0249979	0.188489	34.9854	0.0983142
ENSG00000166670	Long-lived	1.07851	0.316893	0.573481	0.0601632	0.264035	0.112374	0.577294	1.75484	0.15867	0.0482503	0.264035	0.0946539	0.577294	1.83405	0.15867
ENSG00000166676	Long-lived	6.01968	45.2059	1.77373e-11	0.00987835	0.828748	0.945612	0.1044	2.46634	0.0668516	8.48497e-13	0.828748	0.714167	0.1044	229.103	0.0668516
ENSG00000071967	Long-lived	0.604078	13.0771	0.000298924	0	0.183757	0	0.616519	6.53121	0.199724	0	0.183757	0	0.616519	3.10684	0.199724
ENSG00000166681	Long-lived	0.661533	0.986704	0.320549	0.253921	0	0.277964	0.997499	11.1571	0.00250069	0.403821	0	0.428726	0.997499	4.93164	0.00250069
ENSG00000166682	Long-lived	1.82552	13.6419	0.000221198	0.0146419	0.582579	0.103987	0.261923	1.99524	0.155498	0.000447992	0.582579	0.0160502	0.261923	3.52895	0.155498
ENSG00000166685	Long-lived	1.32572	15.3819	8.78269e-05	0.00359328	0.576439	0.485179	0.406735	51.164	0.0168264	0.00057447	0.576439	0.383349	0.406735	184.335	0.0168264
ENSG00000166689	Long-lived	2.53875	18.3886	1.80137e-05	0.00793735	0.759874	1	0.115607	1.56179	0.124519	4.65376e-06	0.759874	1	0.115607	3.10142	0.124519
ENSG00000166704	Long-lived	4.1023	73.4517	0	0.00369715	0.878557	1	0.0925287	5.19824	0.0289145	1.05359e-10	0.878557	1	0.0925287	864.279	0.0289145
ENSG00000166707	Long-lived	0.81015	5.55294	0.0184497	0.120777	0.117584	0.252091	0.868261	906.756	0.0141551	0.180413	0.117584	0.32747	0.868261	248.892	0.0141551
ENSG00000166716	Long-lived	0.863165	4.78623	0.0286882	0.0187017	0.664799	0.113654	0.266889	5.32258	0.0683123	0.0322366	0.664799	0.153043	0.266889	4.23412	0.0683123
ENSG00000166736	Long-lived	1.04552	0.0495206	0.8239	0.0154994	0.818405	0.716487	0.176668	168.969	0.0049268	0.0128214	0.818405	0.705695	0.176668	213.412	0.0049268
ENSG00000071991	Long-lived	0.999473	0.00373793	0.951249	0	0.531072	0.37511	0.464539	121.178	0.00438892	0	0.531072	0.375303	0.464539	120.871	0.00438892
ENSG00000166741	Long-lived	0.981437	0.0212837	0.884009	0.110629	0.5083	0.165188	0.384313	3.19696	0.107386	0.115244	0.5083	0.170803	0.384313	3.12873	0.107386
ENSG00000166743	Long-lived	2.34458	16.6768	4.43188e-05	0	0.413402	0.772909	0.553328	25.8243	0.0332703	0	0.413402	0.546648	0.553328	2044.63	0.0332703
ENSG00000166747	Long-lived	2.05561	181.57	0	0	0.0476885	0.0895315	0.910969	23.2735	0.0413428	0	0.0476885	0.00700924	0.910969	645.26	0.0413428
ENSG00000166750	Long-lived	0.753537	1.49778	0.221013	0	0.521192	1	0.473015	164.585	0.00579359	0	0.521192	1	0.473015	46.7876	0.00579359
ENSG00000166762	Long-lived	4.83887	17.1299	3.4908e-05	0.067057	0.0599082	0.0676134	0.823432	1.57364	0.11666	2.09561e-06	0.0599082	2.18111e-06	0.823432	8.97008	0.11666
ENSG00000166780	Long-lived	16.991	129.574	0	0	0.140937	0.0188096	0.729931	1.4459	0.129132	0	0.140937	4.78664e-30	0.729931	525.885	0.129132
ENSG00000166783	Long-lived	1.15782	14.2766	0.000157812	7.75407e-07	0.31596	0.152911	0.660002	97.8941	0.024038	8.41756e-08	0.31596	0.113691	0.660002	201.806	0.024038
ENSG00000166788	Long-lived	1.80884	4.71988	0.0298157	0	0.561612	0.595683	0.400508	20.5311	0.0378801	0	0.561612	0.391777	0.400508	236.559	0.0378801
ENSG00000166793	Long-lived	0.510784	3.48597	0.0618909	0	0.714171	0.000923543	0.271415	11.9299	0.0144145	0	0.714171	0.0281842	0.271415	3.54755	0.0144145
ENSG00000166794	Long-lived	1.08781	0.462993	0.496229	0	0.0612909	0.0371517	0.889677	36.2187	0.0490317	0	0.0612909	0.0278234	0.889677	49.6388	0.0490317
ENSG00000071994	Long-lived	50	34.4803	4.30587e-09	0	0.253149	0.0609176	0.591745	1.03714	0.155105	0	0.253149	1.72632e-61	0.591745	6.19203	0.155105
ENSG00000166796	Long-lived	0.99264	0.00371202	0.951418	0	0.583135	1	0.395226	55.7201	0.0216397	0	0.583135	1	0.395226	54.0955	0.0216397
ENSG00000166797	Long-lived	0.994542	0.00332463	0.95402	0	0.772494	1	0.179806	34.7015	0.0477001	0	0.772494	1	0.179806	34.0362	0.0477001
ENSG00000166800	Long-lived	0.688156	2.64278	0.104021	0	0.4865	1	0.484225	20.6987	0.0292754	0	0.4865	1	0.484225	8.0459	0.0292754
ENSG00000166813	Long-lived	0.801683	15.6856	7.4791e-05	0	0.653706	0.233409	0.311023	256.752	0.0352714	0	0.653706	0.31148	0.311023	85.4411	0.0352714
ENSG00000166816	Long-lived	4.72191	40.0287	2.50261e-10	0	0.635867	0.310074	0.241381	1.38457	0.122753	0	0.635867	0.00396962	0.241381	4.64803	0.122753
ENSG00000166819	Long-lived	1.62805	22.3058	2.325e-06	0.0275933	0.691432	0.594515	0.264074	4.79384	0.0444938	0.00289434	0.691432	0.42887	0.264074	12.8288	0.0444938
ENSG00000166821	Long-lived	1.25374	4.35691	0.0368592	0	0.49753	0.514495	0.452123	11.6181	0.0503467	0	0.49753	0.434657	0.452123	21.6472	0.0503467
ENSG00000166822	Long-lived	1.78487	0.797314	0.371898	0	0.208185	0	0.671617	2.19538	0.120199	0	0.208185	0	0.671617	4.06959	0.120199
ENSG00000166823	Long-lived	7.43268	1.85752	0.172912	0.00510643	0.797042	0.910394	0.202958	1.00117	1.44887e-14	9.22943e-18	0.797042	0.497695	0.202958	1.00869	1.44887e-14
ENSG00000072041	Long-lived	1.23861	17.8609	2.37654e-05	0	0.0569798	0.0861152	0.925084	24.0951	0.0179365	0	0.0569798	0.0479708	0.925084	51.4841	0.0179365
ENSG00000166825	Long-lived	1.08682	0.694551	0.404621	0.0178768	0.785545	1	0.178809	46.6918	0.0356461	0.0126052	0.785545	1	0.178809	65.188	0.0356461
ENSG00000166828	Long-lived	1.81253	18.6925	1.53589e-05	0.0123504	0.76692	0.619673	0.21693	15.3098	0.0161497	0.00034763	0.76692	0.420039	0.21693	140.536	0.0161497
ENSG00000166831	Long-lived	4.06011	7.59673	0.00584742	0.0151315	0.178374	0.0345743	0.792708	4.20692	0.0289182	4.07486e-08	0.178374	1.16728e-06	0.792708	341.48	0.0289182
ENSG00000166833	Long-lived	1.33575	103.618	0	0	0.0991081	0.0710228	0.876775	33.4859	0.0241174	0	0.0991081	0.0292248	0.876775	108.852	0.0241174
ENSG00000166840	Long-lived	8.66518e-11	2.83878	0.0920141	0	0.53151	0.971668	0	1.7467	0.46849	0	0.53151	1	0	1	0.46849
ENSG00000166845	Long-lived	1.34611	13.3095	0.000264058	0.179526	0.873421	0.180669	0.0494797	10.8379	0.0770997	0.0990773	0.873421	0.0999275	0.0494797	24.7255	0.0770997
ENSG00000166847	Long-lived	4.76249	57.044	4.26326e-14	0	0.00284113	0	0.91068	2.662	0.0864787	0	0.00284113	0	0.91068	105.937	0.0864787
ENSG00000166848	Long-lived	2.75499	83.5328	0	0	0.41926	0.115716	0.428147	2.02165	0.152592	0	0.41926	0.00262821	0.428147	6.95368	0.152592
ENSG00000166851	Long-lived	0.986282	0.0191595	0.88991	0	0.866782	1	0.112256	449.291	0.0209621	0	0.866782	1	0.112256	413.182	0.0209621
ENSG00000072042	Long-lived	0.0439356	9.95354	0.0016054	7.89946e-41	0.741298	1	0.251755	238.214	0.00694765	0.0173012	0.741298	1	0.251755	1.27184	0.00694765
ENSG00000166855	Long-lived	1.38237	0.0212923	0.883985	0.00175773	0.88682	1	0.0882657	59.3889	0.0249144	0.000155418	0.88682	1	0.0882657	283.087	0.0249144
ENSG00000166856	Long-lived	0.685171	4.89436	0.0269446	0	0.149562	0.00578774	0.640128	1	0.21031	0	0.149562	0.0293045	0.640128	1	0.21031
ENSG00000166860	Long-lived	2.3429	31.6277	1.86742e-08	0	0.754944	0.442409	0.196571	2.05815	0.0484851	0	0.754944	0.147979	0.196571	5.42558	0.0484851
ENSG00000166862	Long-lived	1.64055	9.73801	0.00180496	0.00236207	0.0455365	0.00261698	0.844355	3.30439	0.110108	4.90633e-05	0.0455365	5.80462e-05	0.844355	7.1055	0.110108
ENSG00000166866	Long-lived	3.2439	85.5641	0	0	0.698008	0.808931	0.270135	4.22719	0.0318578	0	0.698008	0.50266	0.270135	107.362	0.0318578
ENSG00000166869	Long-lived	14.121	11.3208	0.00076644	0.00771628	0.689462	0.905089	0.277366	1.14114	0.0331719	1.47273e-30	0.689462	0.244591	0.277366	6.45158	0.0331719
ENSG00000166881	Long-lived	0.926601	0.346393	0.556162	0.0187568	0.606906	0.437238	0.32735	18.5576	0.0657443	0.0251135	0.606906	0.46461	0.32735	14.9766	0.0657443
ENSG00000166884	Long-lived	7.48435	38.2213	6.31592e-10	0.00328744	0.782492	1	0.137575	1.44638	0.0799328	2.60186e-19	0.782492	1	0.137575	15.835	0.0799328
ENSG00000166886	Long-lived	2.55136	23.4391	1.28931e-06	0.0224455	0.786912	0.474944	0.170873	13.8065	0.0422155	6.21063e-05	0.786912	0.149623	0.170873	810.525	0.0422155
ENSG00000072062	Long-lived	11.4218	174.272	0	0	0.842931	0.944069	0.0750069	1.60309	0.0820626	0	0.842931	0.518199	0.0750069	219.273	0.0820626
ENSG00000166887	Long-lived	1.60175	28.617	8.82062e-08	0.00783255	0.900781	0.570991	0.077057	24.7062	0.0221622	0.000423209	0.900781	0.407549	0.077057	170.188	0.0221622
ENSG00000166888	Long-lived	0.910426	1.36861	0.242051	0	0.837016	1	0.144738	647.267	0.0182462	0	0.837016	1	0.144738	362.48	0.0182462
ENSG00000166889	Long-lived	1.06849	1.27261	0.259277	0.0317164	0.857825	1	0.108903	158.595	0.0332724	0.0250401	0.857825	1	0.108903	224.383	0.0332724
ENSG00000166896	Long-lived	1.11899	1.53186	0.215833	0.085438	0.05383	0.0878092	0.890289	10.3806	0.0558813	0.0637571	0.05383	0.0657404	0.890289	13.7133	0.0558813
ENSG00000166897	Long-lived	1.62876	15.8085	7.00886e-05	0	0.833113	0.21261	0.150479	5.97365	0.0164081	0	0.833113	0.0803147	0.150479	18.3785	0.0164081
ENSG00000166900	Long-lived	0.991211	0.00892167	0.924748	0.00639219	0.867152	0.373499	0.0882109	144.283	0.0446373	0.00668247	0.867152	0.376746	0.0882109	138.113	0.0446373
ENSG00000166902	Long-lived	0.214997	13.7566	0.000208086	1.83348e-08	0.790989	0.977814	0.19116	59.346	0.0178505	0.0217084	0.790989	0.995188	0.19116	2.40588	0.0178505
ENSG00000166908	Long-lived	2.30893	36.9021	1.24209e-09	0	0.0234993	0.0192641	0.940852	16.1782	0.0356486	0	0.0234993	0.000109549	0.940852	618.487	0.0356486
ENSG00000166912	Long-lived	1.01035	93.1405	0	0	0.0233535	0.0933426	0.966413	121.812	0.0102335	0	0.0233535	0.0910791	0.966413	128.021	0.0102335
ENSG00000166913	Long-lived	0.255061	10.7799	0.00102608	0	0.935354	0.0717854	0.0646456	1.00117	2.29667e-16	0	0.935354	0.510762	0.0646456	1.0003	2.29667e-16
ENSG00000072071	Long-lived	1.00199	0.403533	0.52527	0	0.930425	0.383647	0.0492063	197.792	0.020369	0	0.930425	0.382917	0.0492063	199.881	0.020369
ENSG00000166922	Long-lived	1.47459	3.54351	0.059779	0	0.675371	0.36125	0.291103	30.6111	0.0335262	0	0.675371	0.222818	0.291103	155.259	0.0335262
ENSG00000166923	Long-lived	4.97099e-14	55.1567	1.11244e-13	0	0.757766	0.141075	0.242234	1.00117	1.42535e-15	0	0.757766	1	0.242234	1	1.42535e-15
ENSG00000166924	Long-lived	1.22085	8.45397	0.00364248	0.0390463	0.879241	0.931748	0.0932796	81.1152	0.0274792	0.0190779	0.879241	0.917314	0.0932796	214.154	0.0274792
ENSG00000166925	Long-lived	0.798975	2.55599	0.109877	0	0.00397806	0	0.871604	4.68613	0.124418	0	0.00397806	0	0.871604	3.43529	0.124418
ENSG00000166927	Long-lived	30.0488	4.22742	0.0397759	0.240174	0.622835	0.99869	0.317212	1.0524	0.0599523	2.42973e-19	0.622835	0.961373	0.317212	4.6403	0.0599523
ENSG00000166928	Long-lived	1.62764	2.82155	0.0930064	0	0.508654	1	0.434539	18.9505	0.0568076	0	0.508654	1	0.434539	120.089	0.0568076
ENSG00000166930	Long-lived	0.442482	9.82908	0.00171774	0	0.580026	1	0.365002	560.182	0.0549722	0	0.580026	1	0.365002	16.447	0.0549722
ENSG00000166938	Long-lived	1.86116	55.0956	1.14797e-13	0	0.732018	0.673972	0.227208	12.4871	0.040774	0	0.732018	0.479816	0.227208	109.823	0.040774
ENSG00000006025	Long-lived	1.26469	11.0267	0.000898098	0.00762775	0.716769	0.136055	0.255938	41.6303	0.0272939	0.00209842	0.716769	0.0802455	0.255938	111.699	0.0272939
ENSG00000072080	Long-lived	0.441601	9.32826	0.00225647	0.000804773	0.446544	0.257724	0.531563	9.93684	0.0218928	0.0430072	0.446544	0.549496	0.531563	2.75668	0.0218928
ENSG00000166946	Long-lived	3.59129	72.1872	0	0	0.647259	0.859523	0.316042	4.36454	0.0366993	0	0.647259	0.58063	0.316042	198.703	0.0366993
ENSG00000166947	Long-lived	0.967455	0.160275	0.688903	0.00104342	0.443561	0.499532	0.473979	7.66181	0.0824596	0.00130466	0.443561	0.510945	0.473979	7.17052	0.0824596
ENSG00000166949	Long-lived	10.2293	98.4794	0	0	0.832638	0.734751	0.115951	1.64855	0.0514104	0	0.832638	0.0427276	0.115951	166.262	0.0514104
ENSG00000166959	Long-lived	0.670405	3.21975	0.0727548	0	0.264991	0	0.399733	4.38984	0.335276	0	0.264991	0	0.399733	2.69588	0.335276
ENSG00000166960	Long-lived	0.496972	17.3433	3.11999e-05	0	0.389396	1	0.575861	321.598	0.0347424	0	0.389396	1	0.575861	17.6224	0.0347424
ENSG00000166961	Long-lived	1.98547	12.5936	0.000387069	0	0.239072	0.100687	0.663161	3.18341	0.0977665	0	0.239072	0.0104818	0.663161	9.96495	0.0977665
ENSG00000166963	Long-lived	0.911775	6.79078	0.00916296	0.00415059	0.733557	1	0.220492	80.8012	0.0459517	0.00673368	0.733557	1	0.220492	54.8448	0.0459517
ENSG00000166965	Long-lived	1.17513	0.165186	0.684426	0.00828457	0.80126	1	0.157064	9.42505	0.0416761	0.00357841	0.80126	1	0.157064	13.9609	0.0416761
ENSG00000166971	Long-lived	5.27672e-13	40.2418	2.24394e-10	0	0.165977	0	0.748058	4.20585	0.0859649	0	0.165977	0	0.748058	1	0.0859649
ENSG00000072110	Long-lived	1.39798	37.5408	8.95197e-10	0.0316524	0.816284	0.0317188	0.129172	212.239	0.0545445	0.00800932	0.816284	0.00803282	0.129172	1790.03	0.0545445
ENSG00000166974	Long-lived	1.48438	3.37732	0.0660994	0	0.816971	1	0.0690865	3.27462	0.113942	0	0.816971	1	0.0690865	5.8169	0.113942
ENSG00000166979	Long-lived	2.18043	16.9713	3.79488e-05	0	0.677392	0.812983	0.270424	7.88787	0.0521844	0	0.677392	0.636707	0.270424	90.3146	0.0521844
ENSG00000166986	Long-lived	1.15454	3.1598	0.0754723	0.0105593	0.795956	0.344127	0.124898	7.40339	0.0791461	0.00522638	0.795956	0.291825	0.124898	10.0878	0.0791461
ENSG00000166987	Long-lived	1.31598	32.2362	1.36523e-08	0.0404319	0.135187	0.0422234	0.724482	5.90429	0.140331	0.0146718	0.135187	0.0155332	0.724482	10.3476	0.140331
ENSG00000166997	Long-lived	2.03636	9.51154	0.00204183	0	0.419158	0.061131	0.524115	2.53035	0.0567277	0	0.419158	0.00337594	0.524115	6.62249	0.0567277
ENSG00000167004	Long-lived	1.0646	0.742699	0.388798	0.0304399	0.903238	0.164362	0.0542089	8.8512	0.0425526	0.0242928	0.903238	0.146266	0.0542089	10.1901	0.0425526
ENSG00000167005	Long-lived	0.397933	96.9902	0	0.0109112	0.812841	0.0109313	0.0643715	24.866	0.122787	0.165655	0.812841	0.165776	0.0643715	3.59218	0.122787
ENSG00000167014	Long-lived	1.63234	5.35998	0.020604	0.155676	0.856198	0.606665	0.0461459	6.93864	0.0976557	0.0480209	0.856198	0.44228	0.0461459	23.6183	0.0976557
ENSG00000072121	Long-lived	2.22604	68.9755	1.11022e-16	0	0.661148	0.746118	0.328736	11.2507	0.010116	0	0.661148	0.521032	0.328736	218.762	0.010116
ENSG00000167034	Long-lived	0.964669	2.46453	0.116442	0.000427711	0.0232322	0.106362	0.971791	4543.29	0.00497702	0.000562566	0.0232322	0.115125	0.971791	3374.06	0.00497702
ENSG00000167037	Long-lived	1.02624	0.541092	0.46198	0.00927562	0.829784	0.280741	0.12573	414.866	0.044486	0.0082038	0.829784	0.271538	0.12573	485.948	0.044486
ENSG00000167065	Long-lived	1.61664	0.0348563	0.851897	0.000249659	0.307284	0.0135673	0.477511	1.01189	0.215206	1.49906e-06	0.307284	0.000957015	0.477511	1.01928	0.215206
ENSG00000167074	Long-lived	0.914236	3.66945	0.0554184	0.00757885	0.945198	0.338892	0.0396086	473.583	0.0151936	0.0115201	0.945198	0.371848	0.0396086	279.218	0.0151936
ENSG00000167077	Long-lived	1.99983	56.3673	6.01741e-14	0.0143506	0.756055	1	0.181919	11.5202	0.0620251	0.000206088	0.756055	1	0.181919	132.659	0.0620251
ENSG00000167081	Long-lived	30.6926	23.6705	1.14324e-06	0	0.0371788	0	0.956259	1.52487	0.00656251	0	0.0371788	0	0.956259	420593	0.00656251
ENSG00000167085	Long-lived	7.79743	60.8084	6.32827e-15	0.0395932	0.835406	0.726841	0.124392	1.36052	0.0402019	1.16159e-11	0.835406	0.0830969	0.124392	11.0295	0.0402019
ENSG00000167088	Long-lived	7.63218	20.2779	6.69701e-06	0.0285506	0.169551	0.028559	0.81436	2.00592	0.0160888	1.63298e-12	0.169551	1.63665e-12	0.81436	202.915	0.0160888
ENSG00000072133	Long-lived	1.14778	4.54915	0.0329352	0.0663982	0.853357	0.0675424	0.0975038	108.264	0.0491396	0.0444728	0.853357	0.0453535	0.0975038	216.342	0.0491396
ENSG00000167094	Long-lived	1.15114	0.683318	0.408447	0.0359071	0.829592	1	0.152357	50.4668	0.0180516	0.0217176	0.829592	1	0.152357	91.2842	0.0180516
ENSG00000167098	Long-lived	1.61096	29.611	5.28036e-08	0.0246246	0.537523	0.308658	0.419083	12.5849	0.0433941	0.00256194	0.537523	0.150512	0.419083	59.13	0.0433941
ENSG00000167100	Long-lived	0.859483	1.51496	0.218384	0.00131699	0.823199	0.13576	0.103684	4.71691	0.0731178	0.0033445	0.823199	0.179735	0.103684	3.79312	0.0731178
ENSG00000167103	Long-lived	17.5797	46.6047	8.68505e-12	0.00403136	0.340318	0.0337522	0.526071	1.08587	0.13361	8.02707e-43	0.340318	1.34276e-26	0.526071	4.2555	0.13361
ENSG00000167104	Long-lived	1.03405	0.0461211	0.829956	0.0552202	0.803306	1	0.138319	10.7763	0.0583753	0.0500347	0.803306	1	0.138319	11.6848	0.0583753
ENSG00000167106	Long-lived	20.9157	114.076	0	0	0.894414	1	0.0493464	1.19716	0.0562392	0	0.894414	1	0.0493464	43.1134	0.0562392
ENSG00000167107	Long-lived	3.60967	63.3204	1.77636e-15	0	0.741892	0.968355	0.207842	4.94318	0.0502666	0	0.741892	0.890409	0.207842	319.988	0.0502666
ENSG00000167110	Long-lived	1.55539	33.3498	7.6987e-09	0.0911314	0.764653	1	0.208947	17.4154	0.0263996	0.024092	0.764653	1	0.208947	85.1413	0.0263996
ENSG00000167112	Long-lived	1.1888	2.28325	0.130778	0.0467479	0.842282	0.709595	0.14478	43.759	0.0129382	0.026219	0.842282	0.665092	0.14478	89.3092	0.0129382
ENSG00000072134	Long-lived	0.969825	0.577446	0.447315	0	0.087289	0.07331	0.879639	128.982	0.0330717	0	0.087289	0.0793245	0.879639	111.389	0.0330717
ENSG00000167113	Long-lived	5.08483	5.00446	0.0252821	0	0.168864	0	0.672206	1.17276	0.158931	0	0.168864	0	0.672206	2.24859	0.158931
ENSG00000167114	Long-lived	2.21202	26.1868	3.09932e-07	0.0276014	0.650596	0.104175	0.27806	2.84551	0.0713438	0.00035589	0.650596	0.00671863	0.27806	10.1067	0.0713438
ENSG00000167123	Long-lived	2.53815	15.2752	9.29287e-05	0.0479657	0.870504	1	0.078207	10.0689	0.0512887	0.000448746	0.870504	1	0.078207	351.339	0.0512887
ENSG00000167130	Long-lived	2.22475	13.9588	0.00018686	0	0.870446	0.682739	0.117666	10.4088	0.0118878	0	0.870446	0.427817	0.117666	183.427	0.0118878
ENSG00000167131	Long-lived	0.652395	5.15638	0.0231611	0.147414	0.682716	0.162911	0.279667	2.4742	0.0376162	0.286786	0.682716	0.306112	0.279667	1.80582	0.0376162
ENSG00000167136	Long-lived	1.8329	8.51534	0.00352166	0	0.581401	0.0357579	0.321846	2.03957	0.096753	0	0.581401	0.00223086	0.321846	3.6928	0.096753
ENSG00000167139	Long-lived	1.15523	1.18661	0.276015	0.0629891	0.897968	1	0.0749457	132.777	0.0270865	0.0410087	0.897968	1	0.0749457	283.593	0.0270865
ENSG00000167157	Long-lived	10.5307	15.6468	7.63396e-05	0	0.125081	0	0.827825	1.21622	0.0470936	0	0.125081	0	0.827825	7.8568	0.0470936
ENSG00000167165	Long-lived	0.949346	0.00693102	0.933651	0	0.667605	0.564764	0.332395	1.00117	2.50942e-14	0	0.667605	0.581347	0.332395	1.00111	2.50942e-14
ENSG00000167173	Long-lived	1.63478	21.1217	4.31029e-06	0.0562478	0.858847	1	0.115848	11.2211	0.0253045	0.009051	0.858847	1	0.115848	52.0687	0.0253045
ENSG00000167178	Long-lived	0.996179	1.00466	0.316186	0.00146638	0.358377	0.0392675	0.579034	5.47224	0.0625891	0.0015034	0.358377	0.0397562	0.579034	5.43682	0.0625891
ENSG00000167182	Long-lived	0.990656	0.0536886	0.816765	0.00680903	0.851266	0.324186	0.104523	65.1497	0.0442111	0.00713398	0.851266	0.327616	0.104523	62.6562	0.0442111
ENSG00000167186	Long-lived	3.38813e-21	26.6441	2.44593e-07	0	0.72074	0.23613	0.247179	2.15017	0.032081	0	0.72074	1	0.032081	1	0.247179
ENSG00000167191	Long-lived	50	16.8788	3.98447e-05	0.0144713	0.751944	0.029828	0.173805	1.02821	0.0742511	1.06012e-92	0.751944	5.38499e-77	0.173805	4.01831	0.0742511
ENSG00000167193	Long-lived	1.00174	0.484283	0.486489	0.0383932	0.140178	0.0489654	0.726565	50.2648	0.133257	0.0381758	0.140178	0.0487088	0.726565	50.6089	0.133257
ENSG00000167196	Long-lived	0.932107	0.47411	0.491102	0.00909133	0.797949	0.881702	0.180538	44.6068	0.0215128	0.012509	0.797949	0.889271	0.180538	34.4681	0.0215128
ENSG00000072163	Long-lived	1.25302	2.30424	0.129021	0.00369291	0.887163	0.280109	0.109752	3061.65	0.00308581	0.00089508	0.887163	0.202997	0.109752	23333.3	0.00308581
ENSG00000167202	Long-lived	2.15381	34.4775	4.31211e-09	0	0.788859	0.689697	0.171098	11.0792	0.0400429	0	0.788859	0.449264	0.171098	177.693	0.0400429
ENSG00000167207	Long-lived	0.696032	13.1198	0.00029219	0	0.754149	1	0.228194	158.81	0.0176565	0	0.754149	1	0.228194	34.0314	0.0176565
ENSG00000167208	Long-lived	1.22189	4.4556	0.034787	0.00758918	0.353149	0.20534	0.642108	7.95699	0.0047431	0.00256939	0.353149	0.144517	0.642108	12.6071	0.0047431
ENSG00000167210	Long-lived	1.83663	32.3605	1.28066e-08	0	0.75127	0.743422	0.217677	8.43301	0.031053	0	0.75127	0.580105	0.217677	50.1984	0.031053
ENSG00000167216	Long-lived	1.84715	22.0856	2.60754e-06	0	0.761002	0.60641	0.203332	7.32953	0.0356653	0	0.761002	0.396951	0.203332	39.6212	0.0356653
ENSG00000167220	Long-lived	2.33147	11.9858	0.000536062	0	0.823909	0.821899	0.144187	4.84231	0.0319043	0	0.823909	0.632998	0.144187	39.553	0.0319043
ENSG00000167244	Long-lived	0.763983	1.33487	0.247941	0.0113534	0.201969	0.0290436	0.638039	2.34639	0.159992	0.03267	0.201969	0.0669571	0.638039	1.91858	0.159992
ENSG00000167257	Long-lived	1.06498	0.30689	0.579595	0	0.741856	0.436731	0.247185	254.319	0.0109591	0	0.741856	0.413842	0.247185	364.487	0.0109591
ENSG00000167258	Long-lived	1.08796	7.60456	0.00582207	0	0.759776	0.604404	0.22024	425.996	0.019984	0	0.759776	0.578219	0.22024	725.593	0.019984
ENSG00000072182	Long-lived	0.933511	2.57974	0.108239	0.00108707	0.621508	0.0779968	0.2995	209.721	0.0789921	0.00171125	0.621508	0.0924147	0.2995	146.987	0.0789921
ENSG00000167264	Long-lived	1.07949	0.722974	0.39517	4.74275e-05	0.0590383	0.0719537	0.892252	46.1815	0.0487096	2.14947e-05	0.0590383	0.058372	0.892252	62.6283	0.0487096
ENSG00000167272	Long-lived	1.40328	1.98837	0.158512	0.0128767	0.787066	1	0.199609	54.509	0.0133246	0.00222604	0.787066	1	0.199609	273.367	0.0133246
ENSG00000167280	Long-lived	1.03137	0.174958	0.675743	0.0281965	0.79708	1	0.174117	182.019	0.028803	0.0252104	0.79708	1	0.174117	214.296	0.028803
ENSG00000167281	Long-lived	1.49645	10.6661	0.00109118	0.0179127	0.566028	0.121368	0.341997	62.4913	0.0919746	0.00243186	0.566028	0.0425997	0.341997	486.807	0.0919746
ENSG00000167286	Long-lived	0.730235	0.575757	0.44798	0	0.00343424	0.143657	0.833697	3.78937	0.162869	0	0.00343424	0.242465	0.833697	2.64539	0.162869
ENSG00000167291	Long-lived	0.517068	45.4058	1.60159e-11	0.000278605	0.8157	0.559086	0.165764	96.2597	0.0185366	0.014515	0.8157	0.740336	0.165764	10.6066	0.0185366
ENSG00000167302	Long-lived	1.09189	1.12866	0.288061	0.00130647	0.0899289	0.0509776	0.803617	5.11722	0.106454	0.000709751	0.0899289	0.0387797	0.803617	5.94546	0.106454
ENSG00000167306	Long-lived	1.09305	2.06374	0.15084	6.16939e-06	0.0530599	0.0751237	0.892957	48.7487	0.0539832	2.0205e-06	0.0530599	0.0590426	0.892957	69.9895	0.0539832
ENSG00000167311	Long-lived	0.869077	0.908895	0.340408	0.0228176	0.617864	0.599815	0.372675	46.4012	0.00946141	0.0374293	0.617864	0.641328	0.372675	28.0764	0.00946141
ENSG00000072195	Long-lived	2.46489	387.169	0	0	0.822839	0.685596	0.130527	12.2717	0.0466339	0	0.822839	0.394391	0.130527	483.087	0.0466339
ENSG00000167315	Long-lived	0.710628	7.41092	0.00648293	0	0.807679	1	0.100571	8.06441	0.0917501	0	0.807679	1	0.100571	4.40795	0.0917501
ENSG00000167323	Long-lived	1.23685	8.05924	0.00452723	0.0189913	0.125112	0.0285099	0.760036	2.85329	0.114852	0.00742734	0.125112	0.0122762	0.760036	3.65758	0.114852
ENSG00000167325	Long-lived	1.10697	3.21746	0.0728566	0.032584	0.873668	0.0327434	0.0832686	12.1814	0.0430638	0.0225913	0.873668	0.0227137	0.0832686	15.916	0.0430638
ENSG00000167332	Long-lived	0.672989	4.77609	0.0288575	0.00175446	0.549887	0.227395	0.446906	113.203	0.00320752	0.0139746	0.549887	0.36908	0.446906	24.1115	0.00320752
ENSG00000167333	Long-lived	1.32022e-13	125.508	0	0	0.723601	1	0.18887	69.2905	0.0875293	0	0.723601	1	0.18887	1	0.0875293
ENSG00000167346	Long-lived	0.447794	5.95888	0.0146433	0	0.455253	0.246358	0.483663	10.6259	0.061084	0	0.455253	0.534008	0.483663	2.88138	0.061084
ENSG00000167363	Long-lived	2.73637	38.0575	6.86906e-10	0	0.157962	0.0458769	0.716688	1.89989	0.12535	0	0.157962	0.000217583	0.716688	5.79035	0.12535
ENSG00000072201	Long-lived	2.06045	90.6143	0	0	0.668292	0.599675	0.25376	7.17372	0.0779486	0	0.668292	0.348664	0.25376	57.972	0.0779486
ENSG00000167371	Long-lived	1.08669	2.14636	0.142908	0	0.0233877	0.237595	0.97413	595.75	0.00248203	0	0.0233877	0.209765	0.97413	1036.63	0.00248203
ENSG00000167377	Long-lived	50	15.8872	6.72328e-05	0	0.657964	0.984052	0.33575	1.0898	0.0062865	0	0.657964	0.447619	0.33575	73.688	0.0062865
ENSG00000167378	Long-lived	5.22323	78.541	0	0	0.785721	1	0.150186	2.32672	0.0640928	0	0.785721	1	0.150186	82.3358	0.0640928
ENSG00000167380	Long-lived	1.40464	6.66627	0.00982548	0.0608885	0.716994	0.849338	0.274933	26.1319	0.00807332	0.0196202	0.716994	0.795029	0.274933	97.8638	0.00807332
ENSG00000167384	Long-lived	1.09225	1.14274	0.285074	4.00341e-08	0.512889	0.174996	0.44341	6.74929	0.0437016	8.31808e-09	0.512889	0.149005	0.44341	8.04924	0.0437016
ENSG00000167393	Long-lived	0.954027	29.9015	4.54556e-08	0.00743786	0.0575196	0.02175	0.924187	858.377	0.0182934	0.00931758	0.0575196	0.0259353	0.924187	629.23	0.0182934
ENSG00000167394	Long-lived	1.02067	0.0332934	0.855218	0	0.0402461	0	0.875541	3.45756	0.0842128	0	0.0402461	0	0.875541	3.54738	0.0842128
ENSG00000167395	Long-lived	1.36599	10.2823	0.00134313	0.00823738	0.747922	0.580523	0.241589	18.2472	0.0104894	0.00142229	0.747922	0.475751	0.241589	52.818	0.0104894
ENSG00000167397	Long-lived	50	1.46623	0.225941	0	0.544114	0.236408	0.314902	1.00938	0.140983	4.82102e-32	0.314902	0	0.544114	1.595	0.140983
ENSG00000006042	Long-lived	1.53737	7.77285	0.00530374	0.00232954	0.854017	0.0393139	0.101606	2.43966	0.0443776	8.96454e-05	0.854017	0.0069072	0.101606	3.93974	0.0443776
ENSG00000072210	Long-lived	1.93418	46.465	9.32687e-12	0	0.708438	0.665462	0.239023	8.99044	0.0525391	0	0.708438	0.454871	0.239023	69.9499	0.0525391
ENSG00000167419	Long-lived	1.1834	1.87258	0.17118	0.00539358	0.566666	0.42084	0.424276	30.8437	0.00905829	0.00206972	0.566666	0.359072	0.424276	57.8461	0.00905829
ENSG00000167434	Long-lived	1.38189	5.68549	0.0171058	0	0.542603	0.315581	0.343143	3.84366	0.114255	0	0.542603	0.203154	0.343143	6.42766	0.114255
ENSG00000167447	Long-lived	0.480897	1.49664	0.221189	0	0.0995958	0	0.872773	9.63168	0.0276312	0	0.0995958	0	0.872773	2.97208	0.0276312
ENSG00000167460	Long-lived	50	82.4106	0	0	0.0724617	0	0.884352	1.12225	0.0431863	0	0.0724617	0	0.884352	319.448	0.0431863
ENSG00000167461	Long-lived	0.918369	0.975147	0.3234	0	0.706621	0.103923	0.22488	112.833	0.068499	0	0.706621	0.12502	0.22488	76.7176	0.068499
ENSG00000167468	Long-lived	1.33015	3.53321	0.0601513	0.034882	0.842636	0.615583	0.103068	17.2455	0.0542966	0.0115197	0.842636	0.524469	0.103068	44.1534	0.0542966
ENSG00000167470	Long-lived	50	239.297	0	0	0.841049	0.972782	0	1.12265	0.158951	0	0.841049	0.25164	0	325.306	0.158951
ENSG00000167476	Long-lived	0.934785	0.162302	0.687046	0.0215619	0.634692	0.429472	0.352431	2457.3	0.0128767	0.0276921	0.634692	0.453809	0.352431	1476.89	0.0128767
ENSG00000167483	Long-lived	0.95083	3.86591	0.0492765	0.00636742	0.564365	0.702629	0.402233	265.448	0.0334018	0.00816475	0.564365	0.714928	0.402233	201.74	0.0334018
ENSG00000167487	Long-lived	43.8914	22.8463	1.75485e-06	0.00652357	0.800589	0.942049	0.196089	1.14882	0.00332266	1.18792e-96	0.800589	0.0727855	0.196089	441.066	0.00332266
ENSG00000072274	Long-lived	1.14255	3.58488	0.0583078	0.0745143	0.797466	1	0.183397	18.3596	0.0191376	0.0514607	0.797466	1	0.183397	27.799	0.0191376
ENSG00000167491	Long-lived	1.26818	9.55808	0.00199071	0.0299596	0.898942	0.703513	0.0503291	12.7021	0.0507292	0.0116941	0.898942	0.640196	0.0503291	25.1141	0.0507292
ENSG00000167508	Long-lived	1.4771	6.96408	0.0083162	0	0.705171	0.372085	0.247819	6.12112	0.0470104	0	0.705171	0.232165	0.247819	14.5287	0.0470104
ENSG00000167513	Long-lived	5.09378	18.8012	1.45074e-05	0.00342599	0.816621	0.915585	0.146435	2.46032	0.0369444	2.7716e-13	0.816621	0.638119	0.146435	98.0896	0.0369444
ENSG00000167522	Long-lived	6.07753	104.936	0	0.0112963	0.797061	0.0121142	0.118157	2.09873	0.0847816	1.46783e-12	0.797061	2.24475e-12	0.118157	90.5112	0.0847816
ENSG00000167526	Long-lived	0.333699	101.556	0	0	0.44332	0.0265524	0.545514	7377.73	0.0111665	0	0.44332	0.297938	0.545514	19.5308	0.0111665
ENSG00000167528	Long-lived	0.289704	20.8296	5.0201e-06	0	0.900851	1	0.00336302	4.17569	0.0957858	0	0.900851	1	0.00336302	1.51296	0.0957858
ENSG00000072310	Long-lived	0.778652	19.8244	8.48919e-06	0	0.715073	0.533508	0.262775	430.073	0.022152	0	0.715073	0.613109	0.262775	112.36	0.022152
ENSG00000167531	Long-lived	11.0935	6.43038	0.0112185	0	0.411993	0.940754	0.555756	1.39338	0.0322515	0	0.411993	0.507873	0.555756	39.651	0.0322515
ENSG00000167535	Long-lived	0.726884	12.5639	0.000393279	0.0041765	0.717512	0.0309687	0.244977	7.19042	0.037511	0.0186469	0.717512	0.0799973	0.244977	4.19528	0.037511
ENSG00000167536	Long-lived	1.38025	16.9353	3.86747e-05	0.00927207	0.522944	0.0866681	0.380652	5.58436	0.0964038	0.00156384	0.522944	0.0341962	0.380652	10.7402	0.0964038
ENSG00000167543	Long-lived	2.19997	19.2705	1.13446e-05	0	0.734744	1	0.207042	5.89265	0.0582139	0	0.734744	1	0.207042	49.506	0.0582139
ENSG00000167548	Long-lived	1.11398	3.29709	0.0694029	0.00314346	0.772245	0.454941	0.210853	713.286	0.0169023	0.00162988	0.772245	0.41588	0.210853	1508.3	0.0169023
ENSG00000167549	Long-lived	1.05035	8.09444	0.00444013	0.0223042	0.852291	0.446112	0.112338	679.607	0.0353707	0.0184174	0.852291	0.428345	0.112338	943.753	0.0353707
ENSG00000167550	Long-lived	29.6453	43.496	4.2483e-11	0.0286838	0.75307	0.35493	0.21502	1.19216	0.0319098	1.88865e-46	0.75307	4.61166e-14	0.21502	183.213	0.0319098
ENSG00000167552	Long-lived	0.88966	0.319663	0.57181	0	0.27048	0	0.623694	2.85412	0.105826	0	0.27048	0	0.623694	2.54223	0.105826
ENSG00000167553	Long-lived	8.14758	95.9508	0	0	0.772188	0.440215	0.19281	1.24173	0.035002	0	0.772188	0.00124948	0.19281	5.83559	0.035002
ENSG00000072315	Long-lived	1.03645	0.129836	0.718602	0.00114517	0.770983	0.244474	0.204234	25.0939	0.0247826	0.000894665	0.770983	0.232237	0.204234	28.2219	0.0247826
ENSG00000167565	Long-lived	0.922767	0.238804	0.625071	0.0804203	0.643896	0.0910556	0.341801	169.822	0.0143033	0.0977028	0.643896	0.109568	0.341801	114.226	0.0143033
ENSG00000167566	Long-lived	1.57512	10.958	0.000932008	0	0.758678	0.796009	0.201449	25.9887	0.0398724	0	0.758678	0.698127	0.201449	169.22	0.0398724
ENSG00000167578	Long-lived	50	39.5989	3.11852e-10	0	0.0594686	0	0.903906	1.10137	0.0366253	0	0.0594686	0	0.903906	124.903	0.0366253
ENSG00000167580	Long-lived	15.7197	15.6732	7.52847e-05	0.0221485	0.0581432	0.0223069	0.843964	1.10483	0.0978933	9.75847e-27	0.0581432	1.09148e-26	0.843964	4.79302	0.0978933
ENSG00000167588	Long-lived	1.17774	0.953786	0.328758	5.91277e-05	0.770053	0.359146	0.194158	4.85559	0.0357895	1.04778e-05	0.770053	0.299381	0.194158	6.43004	0.0357895
ENSG00000167595	Long-lived	1.46126	5.47804	0.0192568	0	0.649986	1	0.30585	23.3949	0.0441647	0	0.649986	1	0.30585	100.147	0.0441647
ENSG00000167600	Long-lived	2.05328	23.7228	1.11258e-06	0.0665025	0.830669	1	0.126297	7.04143	0.0430341	0.00382786	0.830669	1	0.126297	55.0155	0.0430341
ENSG00000167601	Long-lived	9.80211	223.26	0	0.0240911	0.72217	0.904747	0.236169	2.33687	0.0416609	1.3765e-16	0.72217	0.374866	0.236169	4105.79	0.0416609
ENSG00000167604	Long-lived	1.72038e-13	32.4692	1.21098e-08	0	0.610435	0.0978929	0.305423	1.62708	0.0841424	0	0.610435	1	0.305423	1	0.0841424
ENSG00000167608	Long-lived	2.52206	37.4138	9.55433e-10	0.0052842	0.743978	0.925597	0.203513	7.56239	0.0525096	1.80804e-06	0.743978	0.822837	0.203513	164.45	0.0525096
ENSG00000072364	Long-lived	1.20229	3.89755	0.0483567	0	0.893726	0.877933	0.0956239	101.206	0.0106503	0	0.893726	0.855115	0.0956239	257.531	0.0106503
ENSG00000167612	Long-lived	1.1648	0.737564	0.390442	0.0308643	0.154714	0.034016	0.717781	2.25778	0.127505	0.0173986	0.154714	0.019485	0.717781	2.58208	0.127505
ENSG00000167614	Long-lived	22.5513	4.66944	0.030704	0	0.662447	0.932114	0.321527	1.29832	0.0160254	0	0.662447	0.204876	0.321527	360.515	0.0160254
ENSG00000167615	Long-lived	0.858898	5.19925	0.0225966	2.37874e-05	0.575991	0.0667388	0.399623	150.11	0.024386	0.000106845	0.575991	0.0977824	0.399623	74.0139	0.024386
ENSG00000167617	Long-lived	24.7791	23.5192	1.23677e-06	0	0.200034	0	0.686829	1.05228	0.113138	0	0.200034	0	0.686829	3.53481	0.113138
ENSG00000167619	Long-lived	0.81594	6.20949	0.0127067	0.0135319	0.960019	0.0847793	0.0262427	470.406	0.0137385	0.0298745	0.960019	0.133521	0.0262427	151.557	0.0137385
ENSG00000167625	Long-lived	12.7854	12.8331	0.000340533	0.0151401	0.905376	0.954837	0.0833001	9.99991e+09	0.011324	5.39853e-24	0.905376	0.553843	0.0833001	7.13941e+127	0.011324
ENSG00000167632	Long-lived	1.18008	7.01919	0.00806409	0.000969335	0.783838	0.275289	0.193883	150.737	0.0222786	0.000277838	0.783838	0.218225	0.193883	371.946	0.0222786
ENSG00000072401	Long-lived	0.90783	0.00352649	0.952646	0	1	0.182382	0	1.11576	0	0	1	0.213352	0	1.10455	0
ENSG00000167635	Long-lived	2.65086	1.95455	0.162097	0	0.934352	0.646814	0.0656482	1.00117	9.32917e-16	0	0.934352	0.315067	0.0656482	1.00309	9.32917e-16
ENSG00000167637	Long-lived	1.68753	24.1937	8.71154e-07	0.335281	0.8849	0.717849	0.0481648	20.9346	0.0669349	0.158167	0.8849	0.571548	0.0481648	169.431	0.0669349
ENSG00000167641	Long-lived	0.630102	1.55999	0.211666	0	0.74222	0.506127	0.227271	278.977	0.0305082	0	0.74222	0.651108	0.227271	34.7502	0.0305082
ENSG00000167642	Long-lived	2.97793	16.1941	5.71733e-05	0.0223933	0.671351	1	0.311063	8.41956	0.0175866	1.22112e-05	0.671351	1	0.311063	569.445	0.0175866
ENSG00000167645	Long-lived	1.85322	10.0461	0.00152672	0	0.131501	0.0218892	0.780122	1.77978	0.0883772	0	0.131501	0.000839607	0.780122	2.91063	0.0883772
ENSG00000167646	Long-lived	9.87608	4.60926	0.0317998	0.0163657	0.171494	0.0228103	0.668566	1.07136	0.15994	2.29435e-18	0.171494	6.09215e-17	0.668566	1.97536	0.15994
ENSG00000167654	Long-lived	12.9282	45.5806	1.46482e-11	0.00960877	0.068879	0.0100087	0.885626	1.46516	0.0454947	8.30972e-27	0.068879	1.40772e-26	0.885626	139.506	0.0454947
ENSG00000167657	Long-lived	13.5471	9.60118	0.00194452	0.0107203	0.0797199	0.0108521	0.887274	1.12354	0.0330056	2.06524e-27	0.0797199	2.43699e-27	0.887274	4.84547	0.0330056
ENSG00000072415	Long-lived	1.13005	4.76028	0.0291239	0.0288654	0.0516727	0.055647	0.925644	16.8205	0.0226836	0.0182034	0.0516727	0.0382198	0.925644	24.2804	0.0226836
ENSG00000167658	Long-lived	1.25462	1.55093	0.212998	0.00356773	0.750653	0.00396866	0.19135	1.21626	0.0579972	0.000849518	0.750653	0.000970958	0.19135	1.27843	0.0579972
ENSG00000167670	Long-lived	0.946427	1.1258	0.288673	0.0469294	0.801124	0.477058	0.163518	89.3967	0.0353582	0.0552866	0.801124	0.496354	0.163518	70.2721	0.0353582
ENSG00000167671	Long-lived	1.05293	0.430608	0.511691	0.0364101	0.886567	1	0.104179	23.3246	0.00925416	0.0305543	0.886567	1	0.104179	27.5555	0.00925416
ENSG00000167674	Long-lived	1.2837	13.262	0.000270838	0.000261597	0.449869	0.137079	0.509107	39.8811	0.0410243	2.51955e-05	0.449869	0.0780065	0.509107	113.475	0.0410243
ENSG00000167676	Long-lived	1.52375	19.5287	9.91008e-06	0.0512907	0.80946	1	0.169173	69.1212	0.0213676	0.0108247	0.80946	1	0.169173	635.494	0.0213676
ENSG00000167680	Long-lived	15.3687	57.2619	3.81917e-14	0	0.811229	0.913396	0.152001	61.2099	0.0367697	0	0.811229	0.248532	0.152001	2.89213e+27	0.0367697
ENSG00000167685	Long-lived	0.825073	0.500753	0.479169	0.000469081	0.707248	0.117855	0.275165	279.537	0.0175872	0.00179282	0.707248	0.171314	0.275165	104.349	0.0175872
ENSG00000167693	Long-lived	11.311	43.2331	4.85907e-11	0	0.713308	4.08043e-15	0.180018	1.11789	0.106674	1.74636e-163	0.180018	0	0.713308	3.52724	0.106674
ENSG00000167695	Long-lived	1.21731	1.88343	0.169945	0.0588364	0.499038	0.0591939	0.340804	2.53506	0.160159	0.0317895	0.499038	0.0320247	0.340804	3.10296	0.160159
ENSG00000072422	Long-lived	0.345303	57.7901	2.91989e-14	0	0.910328	0.921153	0.0729014	570.651	0.016771	0	0.910328	0.972039	0.0729014	8.94917	0.016771
ENSG00000167699	Long-lived	2.84542	15.7045	7.40464e-05	0.0168942	0.820051	1	0.156432	7.83001	0.0235171	9.06065e-06	0.820051	1	0.156432	349.247	0.0235171
ENSG00000167700	Long-lived	1.16825	0.230872	0.630878	0	0.584936	0.0340184	0.291419	2.62126	0.123645	0	0.584936	0.019261	0.291419	3.08265	0.123645
ENSG00000167701	Long-lived	1.78249	17.7825	2.47657e-05	0.0127963	0.834226	1	0.124296	5.15731	0.0414783	0.000422563	0.834226	1	0.124296	18.6161	0.0414783
ENSG00000167702	Long-lived	6.38192	50.1528	1.42231e-12	0	0.0568539	0	0.815804	3.54513	0.127342	0	0.0568539	0	0.815804	3218.91	0.127342
ENSG00000167703	Long-lived	0.307084	14.8505	0.000116377	0	0.853522	0.404414	0.128626	1e+10	0.0178516	0	0.853522	0.757291	0.128626	1177.17	0.0178516
ENSG00000167705	Long-lived	3.36692	24.4732	7.53513e-07	0	0.492753	0.259282	0.411049	7.85411	0.0961983	0	0.492753	0.0106222	0.411049	1032.09	0.0961983
ENSG00000167711	Long-lived	0.981671	0.0150284	0.902431	0.0444795	0.795475	0.273652	0.0845059	2.97435	0.120019	0.0470909	0.795475	0.28023	0.0845059	2.91552	0.120019
ENSG00000167716	Long-lived	1.06069	0.850284	0.356472	0.0168014	0.817622	0.145056	0.115502	2.28932	0.0668762	0.0131113	0.817622	0.129018	0.115502	2.40733	0.0668762
ENSG00000167720	Long-lived	5.59951	58.9173	1.64313e-14	0.0246346	0.141224	0.0246656	0.7496	1.50612	0.109176	9.85016e-10	0.141224	9.91965e-10	0.7496	9.90653	0.109176
ENSG00000167721	Long-lived	3.16565	55.2955	1.03695e-13	0	0.766743	0.889185	0.217766	3.9035	0.0154915	0	0.766743	0.689488	0.217766	74.5309	0.0154915
ENSG00000167733	Long-lived	1.16024	4.58598	0.0322345	0.00583071	0.489146	0.186513	0.426846	363.59	0.0840085	0.00255686	0.489146	0.142511	0.426846	935.228	0.0840085
ENSG00000167740	Long-lived	9.54128	78.6985	0	0	0.761296	0.893831	0.0877362	1.22503	0.150968	0	0.761296	0.342699	0.0877362	6.93486	0.150968
ENSG00000167741	Long-lived	2.65056	35.7941	2.19307e-09	0.0103028	0.169982	0.0670473	0.660563	1.68517	0.169455	5.41031e-06	0.169982	0.000774916	0.660563	3.98777	0.169455
ENSG00000167748	Long-lived	1.60006	3.3518	0.0671314	0	0.5724	1	0.364638	8.09394	0.0629626	0	0.5724	1	0.364638	28.3864	0.0629626
ENSG00000167749	Long-lived	1.14619	0.471165	0.492452	0	0.0508101	0	0.801082	4.41052	0.148108	0	0.0508101	0	0.801082	5.47905	0.148108
ENSG00000167754	Long-lived	0.688823	17.0877	3.56933e-05	0.00215244	0.521104	0.293868	0.417468	469.987	0.0614276	0.01455	0.521104	0.430181	0.417468	69.2776	0.0614276
ENSG00000167755	Long-lived	4.22313	31.4797	2.01532e-08	0.0288312	0.732928	0.714455	0.194587	3.09641	0.0724848	3.13186e-07	0.732928	0.241722	0.194587	118.293	0.0724848
ENSG00000072506	Long-lived	0.837788	0.482068	0.487487	0.015116	0.607115	0.0156115	0.196886	1.31048	0.195998	0.0298368	0.607115	0.0306541	0.196886	1.25425	0.195998
ENSG00000167757	Long-lived	1.01397	0.00265232	0.958927	0.000885369	0.421057	0.0651907	0.44756	3.2694	0.131383	0.000802571	0.421057	0.0627513	0.44756	3.32394	0.131383
ENSG00000167759	Long-lived	0.878535	2.25029	0.13359	0.00500339	0.562632	0.473552	0.419992	453.453	0.0173766	0.00952188	0.562632	0.51856	0.419992	215.704	0.0173766
ENSG00000167767	Long-lived	1.32484	9.03223	0.00265261	0.0173273	0.431155	0.142408	0.466172	3.53189	0.102674	0.00464084	0.431155	0.0756081	0.466172	5.32137	0.102674
ENSG00000167768	Long-lived	14.5712	33.7013	6.42565e-09	0	0.728998	0.967227	0.20735	1.29811	0.0636517	0	0.728998	0.615359	0.20735	44.7824	0.0636517
ENSG00000167769	Long-lived	1.69167	21.0104	4.56791e-06	0.00940639	0.490006	0.320655	0.418821	5.40476	0.0911735	0.000372999	0.490006	0.146009	0.418821	17.3625	0.0911735
ENSG00000167770	Long-lived	1.69437	20.896	4.84918e-06	0.00500976	0.633069	0.276037	0.358519	9.99979e+09	0.00841183	0.00012666	0.633069	0.112925	0.358519	8.78396e+16	0.00841183
ENSG00000167771	Long-lived	50	195.051	0	0	0.770784	0.920822	0.195676	1.09909	0.0335404	0	0.770784	0.0161724	0.195676	112.624	0.0335404
ENSG00000167772	Long-lived	1.42888	11.5127	0.00069123	0	0.539336	0.284123	0.404319	5.65829	0.0563445	0	0.539336	0.165626	0.404319	11.8986	0.0563445
ENSG00000167774	Long-lived	6.68254	22.5499	2.04753e-06	0	0.754068	0.872321	0.208333	2.3602	0.0375991	0	0.754068	0.401391	0.208333	310.631	0.0375991
ENSG00000167775	Long-lived	1.74907	16.4255	5.05987e-05	0.0555964	0.589803	0.645322	0.387233	277.534	0.0229641	0.0063826	0.589803	0.464821	0.387233	18772.9	0.0229641
ENSG00000006047	Long-lived	0.805228	5.38918	0.020262	0	0.914981	1	0.0571127	392.786	0.0279059	0	0.914981	1	0.0571127	122.712	0.0279059
ENSG00000072518	Long-lived	5.99077	49.0643	2.47702e-12	0.0117305	0.566052	0.0175242	0.365799	2.80674	0.0681489	2.71471e-12	0.566052	3.00638e-11	0.365799	484.259	0.0681489
ENSG00000167778	Long-lived	1.07796	0.441089	0.506597	0.0142816	0.897999	0.197326	0.0587286	216.748	0.0432721	0.0102548	0.897999	0.173876	0.0587286	329.655	0.0432721
ENSG00000167779	Long-lived	0.965916	0.242482	0.622419	0.11081	0.809861	0.489823	0.165942	107.944	0.0241974	0.119438	0.809861	0.501885	0.165942	92.0237	0.0241974
ENSG00000167780	Long-lived	1.37093	3.35901	0.0668381	0.0120923	0.821992	1	0.0864927	2.77261	0.091515	0.00235103	0.821992	1	0.0864927	4.04733	0.091515
ENSG00000167791	Long-lived	0.769793	3.78614	0.0516786	0.020918	0.869429	0.248328	0.103051	9.99995e+09	0.0275201	0.0509506	0.869429	0.342212	0.103051	4.98798e+07	0.0275201
ENSG00000167792	Long-lived	50	8.15181	0.00430181	0	0.860137	0.101507	0.0857149	1.09808	0.0541478	2.11222e-50	0.0857149	0	0.860137	107.557	0.0541478
ENSG00000167797	Long-lived	1.0266e-13	28.4799	9.46783e-08	0	0.756153	0.0672049	0.242068	131.572	0.00177887	0	0.756153	1	0.242068	1	0.00177887
ENSG00000167799	Long-lived	0.698041	0.786189	0.375255	0	0.80229	0.882695	0	3.59486	0.19771	0	0.80229	0.916587	0	2.4428	0.19771
ENSG00000167800	Long-lived	0.803564	1.00247	0.316714	0.00235593	0.71809	1	0.253585	106.312	0.0283245	0.00773331	0.71809	1	0.253585	42.5095	0.0283245
ENSG00000072571	Long-lived	0.79018	5.73895	0.0165927	0.0146162	0.685889	1	0.288941	68.5538	0.0251696	0.0354722	0.685889	1	0.288941	28.2356	0.0251696
ENSG00000167815	Long-lived	4.41394	19.6068	9.51301e-06	0	0.709858	0.907006	0.259903	2.67772	0.0302391	0	0.709858	0.64997	0.259903	77.2904	0.0302391
ENSG00000167842	Long-lived	1.54223	3.61765	0.0571697	0	0.466859	0.47142	0.52347	4.73887	0.00967189	0	0.466859	0.31356	0.52347	11.0166	0.00967189
ENSG00000167858	Long-lived	0.882982	2.61426	0.105907	0	0.0968845	0.113949	0.828548	5.83015	0.0745675	0	0.0968845	0.146923	0.828548	4.74331	0.0745675
ENSG00000167861	Long-lived	4.78687	153.712	0	0	0.8525	0.6765	0.0942466	2.94374	0.053253	0	0.8525	0.153998	0.0942466	175.615	0.053253
ENSG00000167862	Long-lived	3.82431	48.9894	2.5735e-12	0	0.738289	0.929272	0.190857	4.1163	0.0708539	0	0.738289	0.755386	0.190857	223.907	0.0708539
ENSG00000167863	Long-lived	0.167244	37.6717	8.37103e-10	1.75104e-06	0.714	0.410495	0.139694	13.2272	0.146306	0.10895	0.714	0.861645	0.139694	1.54013	0.146306
ENSG00000072609	Long-lived	2.32712	61.048	5.55112e-15	4.1702e-05	0.751702	0.576323	0.195209	14.2376	0.053089	6.42073e-11	0.751702	0.277358	0.195209	483.261	0.053089
ENSG00000167874	Long-lived	0.993722	0.000374608	0.984558	0	0.645682	0.23836	0.344084	8.57065	0.0102341	0	0.645682	0.240516	0.344084	8.45582	0.0102341
ENSG00000167880	Long-lived	0.888744	12.7475	0.000356483	0.0314142	0.83651	1	0.140351	801.195	0.0231384	0.0461668	0.83651	1	0.140351	380.785	0.0231384
ENSG00000167881	Long-lived	4.026	56.5997	5.34017e-14	0.00952617	0.883035	1	0.0737547	3.3639	0.0432101	7.29678e-09	0.883035	1	0.0737547	132.15	0.0432101
ENSG00000167889	Long-lived	1.11573	4.3549	0.0369026	0.0150332	0.174014	0.0358216	0.751898	4.11757	0.0740881	0.00924869	0.174014	0.0243677	0.751898	4.85037	0.0740881
ENSG00000167895	Long-lived	1.98458	12.9957	0.000312202	0.007328	0.757336	0.767378	0.219808	9.8477	0.0228559	5.79285e-05	0.757336	0.591278	0.219808	93.6164	0.0228559
ENSG00000167900	Long-lived	11.4314	40.533	1.93328e-10	0.00390427	0.710853	0.00391751	0.165932	1.4413	0.123215	2.93739e-28	0.710853	3.05332e-28	0.165932	65.2784	0.123215
ENSG00000167904	Long-lived	0.862559	3.50915	0.0610308	0.00532601	0.0581754	0.0853755	0.887994	17.0584	0.0538304	0.0109367	0.0581754	0.119732	0.887994	11.551	0.0538304
ENSG00000167910	Long-lived	0.950258	0.422179	0.515852	0	0.0540739	0.116462	0.921044	4.08062	0.0248816	0	0.0540739	0.129608	0.921044	3.80494	0.0248816
ENSG00000167916	Long-lived	2.07612	43.8156	3.6081e-11	0.0403401	0.808913	0.0412785	0.0585845	3.10869	0.132503	0.0012745	0.808913	0.00133683	0.0585845	10.5354	0.132503
ENSG00000072657	Long-lived	0.71328	9.42871	0.00213615	0	0.834391	1	0.138957	107.979	0.026652	0	0.834391	1	0.138957	28.206	0.026652
ENSG00000167925	Long-lived	2.10766	49.1713	2.34557e-12	0.0627161	0.704006	0.971063	0.261588	6.12734	0.0344065	0.00291933	0.704006	0.939987	0.261588	45.6354	0.0344065
ENSG00000167930	Long-lived	1.03818	8.11284	0.00439527	0.0365829	0.731293	1	0.258953	1243.62	0.00975381	0.0322422	0.731293	1	0.258953	1632.45	0.00975381
ENSG00000167941	Long-lived	0.804482	2.29517	0.129777	0.00349632	0.525478	0.0959929	0.468811	30.6739	0.00571101	0.0105652	0.525478	0.151785	0.468811	15.7065	0.00571101
ENSG00000167962	Long-lived	1.89038	9.99802	0.00156708	0.00894218	0.835401	0.899191	0.151792	11.7342	0.0128079	0.000134108	0.835401	0.818019	0.151792	105.117	0.0128079
ENSG00000167964	Long-lived	9.36704	36.7801	1.32232e-09	0	0.777323	0.613743	0.129287	1.16304	0.09339	0	0.777323	0.0103291	0.129287	4.11562	0.09339
ENSG00000167965	Long-lived	15.4583	106.674	0	0	0.850174	0.825722	0.141337	1.34697	0.00848902	0	0.850174	0.0518079	0.141337	99.9238	0.00848902
ENSG00000167967	Long-lived	1.21426	5.31335	0.0211626	0.0199768	0.930399	1	0.0607153	11.7152	0.00888546	0.0086375	0.930399	1	0.0607153	19.8492	0.00888546
ENSG00000167968	Long-lived	1.11416	0.827881	0.362886	0.00211392	0.462194	0.0871802	0.457953	3.98859	0.0798524	0.00104646	0.462194	0.0659868	0.457953	4.67098	0.0798524
ENSG00000167969	Long-lived	0.880621	2.4068	0.120809	0.00965132	0.71947	1	0.269988	279.857	0.0105414	0.0167952	0.71947	1	0.269988	142.831	0.0105414
ENSG00000167971	Long-lived	1.02456	117.585	0	0	0.0607265	0.0525116	0.907713	239.985	0.0315603	0	0.0607265	0.0488452	0.907713	274.566	0.0315603
ENSG00000167972	Long-lived	2.98299	179.245	0	0	0.754585	0.717158	0.211962	6.65542	0.0334525	0	0.754585	0.370937	0.211962	285.448	0.0334525
ENSG00000167977	Long-lived	0.728824	7.80713	0.00520405	0	0.711103	0.0529398	0.249538	3634.7	0.0393598	0	0.711103	0.117452	0.249538	393.509	0.0393598
ENSG00000167978	Long-lived	1.2629	12.3996	0.000429428	0.0305264	0.837606	0.817311	0.138824	52.0328	0.0235706	0.0121981	0.837606	0.775093	0.138824	147.058	0.0235706
ENSG00000167981	Long-lived	0.702667	1.76827	0.183596	0.415382	0.346111	0.518349	0.640146	2586.35	0.0137431	0.539382	0.346111	0.630194	0.640146	250.024	0.0137431
ENSG00000167985	Long-lived	1.11004	0.509955	0.475158	0.0654232	0.838652	0.0718935	0.0989221	4.22724	0.0624256	0.0484631	0.838652	0.0538117	0.0989221	4.95392	0.0624256
ENSG00000167986	Long-lived	7.67525	160.44	0	0	0.905059	0.732867	0.0727691	3.20271	0.0221722	0	0.905059	0.0920522	0.0727691	7585.27	0.0221722
ENSG00000167987	Long-lived	0.946838	0.185877	0.66637	0.0146616	0.138617	0.0235525	0.695009	2.75974	0.166374	0.0183515	0.138617	0.0287463	0.695009	2.61475	0.166374
ENSG00000167992	Long-lived	1.06912	113.406	0	0.0178877	0.722159	0.882659	0.241226	397.27	0.0366149	0.0135449	0.722159	0.875077	0.241226	600.796	0.0366149
ENSG00000167994	Long-lived	7.88958	56.7176	5.02931e-14	0.0198649	0.662037	0.0203452	0.191632	1.27492	0.146331	3.73782e-14	0.662037	4.51302e-14	0.191632	6.79561	0.146331
ENSG00000167995	Long-lived	1.28144	4.56779	0.0325785	0.00178666	0.562997	0.120995	0.355466	3.71196	0.0815368	0.000301065	0.562997	0.0667762	0.355466	5.36923	0.0815368
ENSG00000167996	Long-lived	0.837358	1.00156	0.316934	0.036788	0.657785	0.593803	0.286848	17.1469	0.0553664	0.062948	0.657785	0.646335	0.286848	10.8008	0.0553664
ENSG00000168000	Long-lived	2.64139	32.0588	1.49576e-08	0.000844389	0.611368	0.00581207	0.305722	2.1622	0.0829098	7.6171e-09	0.611368	1.24371e-06	0.305722	7.66642	0.0829098
ENSG00000168002	Long-lived	1.06049	4.85453	0.0275736	0.00852273	0.205149	0.0376704	0.759544	127.601	0.0353069	0.00638848	0.205149	0.0308931	0.759544	171.096	0.0353069
ENSG00000168003	Long-lived	1.86335	25.3889	4.68617e-07	0	0.189009	0	0.678914	2.36977	0.132077	0	0.189009	0	0.678914	4.99125	0.132077
ENSG00000168004	Long-lived	2.25886	12.75	0.000356008	0	0.0176823	0	0.845315	2.03575	0.137003	0	0.0176823	0	0.845315	4.98155	0.137003
ENSG00000168005	Long-lived	50	92.5414	0	0.0539985	0.846755	1	0.0970185	1.11658	0.0562267	4.15979e-64	0.846755	1	0.0970185	248.02	0.0562267
ENSG00000168010	Long-lived	1.19856	1.40062	0.23662	0	0.757045	1	0.216714	405.257	0.0262408	0	0.757045	1	0.216714	1335.1	0.0262408
ENSG00000168014	Long-lived	1.97283	167.087	0	0.0186324	0.658785	0.81904	0.306707	31.882	0.0345083	0.00038684	0.658785	0.674475	0.306707	925.22	0.0345083
ENSG00000168016	Long-lived	1.54512	26.0122	3.39265e-07	0.0271905	0.758476	0.729253	0.226603	18.2506	0.0149205	0.0038105	0.758476	0.613946	0.226603	88.8849	0.0149205
ENSG00000072756	Long-lived	0.891134	0.357238	0.550044	0.0136794	0.724019	0.48503	0.270807	606.168	0.00517397	0.0218266	0.724019	0.524781	0.270807	301.761	0.00517397
ENSG00000168028	Long-lived	2.31378	10.0325	0.00153802	0	0.713169	1	0.209299	4.76883	0.077532	0	0.713169	1	0.209299	37.1277	0.077532
ENSG00000168032	Long-lived	38.6343	3.3732	0.0662651	0	0.67656	0.988382	0.288094	1.12642	0.0353465	0	0.67656	0.63669	0.288094	99.4006	0.0353465
ENSG00000168036	Long-lived	0.53351	0.290954	0.58961	0	0.1124	0	0.875947	88.8216	0.0116524	0	0.1124	0	0.875947	10.9535	0.0116524
ENSG00000168038	Long-lived	2.34575	67.9322	2.22045e-16	0.0185153	0.747384	0.880734	0.211261	10.7626	0.0413548	8.63089e-05	0.747384	0.742369	0.211261	263.402	0.0413548
ENSG00000168040	Long-lived	0.0907713	11.8841	0.000566147	0	0.23908	1.34917e-20	0.567757	2.49301	0.193163	0	0.23908	0.0157174	0.567757	1.08645	0.193163
ENSG00000168056	Long-lived	1.20346	8.2758	0.0040177	0.0303514	0.892834	0.0311278	0.0284939	257.509	0.078672	0.014906	0.892834	0.015366	0.0284939	796.703	0.078672
ENSG00000168060	Long-lived	1.82975	22.3464	2.27635e-06	0	0.792478	0.979124	0.180771	16.36	0.0267507	0	0.792478	0.962134	0.180771	166.309	0.0267507
ENSG00000168061	Long-lived	32.5939	64.5257	9.99201e-16	0	0.815072	1	0.00382103	1.04179	0.181107	0	0.815072	1	0.00382103	3.79789	0.181107
ENSG00000168062	Long-lived	4.36116	10.3219	0.00131462	0	0.522546	0.859415	0.467053	44.8323	0.0104008	0	0.522546	0.516474	0.467053	1.59534e+07	0.0104008
ENSG00000072778	Long-lived	0.898224	1.02423	0.311518	0	0.213566	0.0136859	0.694509	2.97074	0.0919247	0	0.213566	0.0211814	0.694509	2.65912	0.0919247
ENSG00000168066	Long-lived	0.497278	0.423948	0.514973	0	0.88889	0.741193	0.0869347	9.99997e+09	0.0241756	0	0.88889	0.861628	0.0869347	93923.6	0.0241756
ENSG00000168067	Long-lived	1.22935	10.3261	0.00131163	0.0420348	0.0585813	0.0425935	0.875198	456.811	0.0662206	0.0203207	0.0585813	0.0206533	0.875198	1860.95	0.0662206
ENSG00000168070	Long-lived	1.35786	1.40783	0.235417	0	0.034956	0.376295	0.948275	13.7927	0.016769	0	0.034956	0.265234	0.948275	35.2761	0.016769
ENSG00000168071	Long-lived	6.87252	101.686	0	0	0.136279	0.0548321	0.796217	3.31941	0.0675045	0	0.136279	2.15767e-09	0.796217	3810.71	0.0675045
ENSG00000168077	Long-lived	9.99353	114.992	0	0	0.78906	0.682542	0.114084	1.23625	0.096856	0	0.78906	0.0219973	0.114084	8.32633	0.096856
ENSG00000168078	Long-lived	0.844613	2.79868	0.0943417	0.025913	0.0226364	0.0271073	0.871294	3.73506	0.10607	0.0457126	0.0226364	0.0474858	0.871294	3.04348	0.10607
ENSG00000168079	Long-lived	1.24041	1.92007	0.165849	0	0.774436	0.770586	0.189081	496.255	0.0364835	0	0.774436	0.723789	0.189081	2206.86	0.0364835
ENSG00000168081	Long-lived	1.0561	0.0456735	0.83077	0	0.37456	0.372198	0.624189	1907.95	0.00125062	0	0.37456	0.352123	0.624189	2914.82	0.00125062
ENSG00000168090	Long-lived	15.3098	10.9369	0.00094268	0	0.120063	0	0.876086	1.53862	0.00385079	0	0.120063	0	0.876086	732.767	0.00385079
ENSG00000072786	Long-lived	1.45985	12.5534	0.000395478	0	0.764434	0.474325	0.167749	3.49119	0.0678169	0	0.764434	0.336603	0.167749	6.20386	0.0678169
ENSG00000168092	Long-lived	9.20468e-14	63.4043	1.66533e-15	0	0.135753	0	0.777939	6.04043	0.0863084	0	0.135753	0	0.777939	1	0.0863084
ENSG00000168096	Long-lived	1.34234	2.16261	0.141404	0	0.722757	0.829366	0.22988	8.99507	0.0473626	0	0.722757	0.77791	0.22988	19.081	0.0473626
ENSG00000168101	Long-lived	1.66124	33.9822	5.56187e-09	0	0.508739	0.0466443	0.355001	895.516	0.13626	0	0.508739	0.00614541	0.355001	80188.4	0.13626
ENSG00000168116	Long-lived	1.00818	0.0173746	0.895132	0	0.532064	1	0.443133	210.718	0.0248038	0	0.532064	1	0.443133	220.145	0.0248038
ENSG00000168118	Long-lived	1.0842e-19	30.8314	2.81448e-08	0	0.76069	0.0302608	0.191955	1.26679	0.0473541	0	0.76069	1	0.0473541	1	0.191955
ENSG00000168131	Long-lived	0.345579	3.56597	0.0589752	0.0175835	0.6993	0.13711	0.157324	1.27201	0.143376	0.247483	0.6993	0.503256	0.157324	1.0867	0.143376
ENSG00000168135	Long-lived	1.18172	0.267201	0.605216	0.00354868	0.882621	0.439329	0.117379	1.00117	2.89825e-14	0.0012731	0.882621	0.378336	0.117379	1.00138	2.89825e-14
ENSG00000168137	Long-lived	1.20806	20.2742	6.70985e-06	0.0953817	0.870249	1	0.0758132	20.3182	0.0539381	0.0584962	0.870249	1	0.0758132	38.0199	0.0539381
ENSG00000168140	Long-lived	1.48239	9.70749	0.00183519	0.0161744	0.803642	0.612653	0.177753	6.3841	0.0186041	0.00221197	0.803642	0.483692	0.177753	15.6125	0.0186041
ENSG00000072803	Long-lived	1.37423	6.81147	0.00905741	0.0174556	0.304119	0.0177125	0.680578	27.6393	0.0153033	0.00383719	0.304119	0.003915	0.680578	95.7175	0.0153033
ENSG00000168143	Long-lived	1.99879	103.021	0	0	0.674093	0.668111	0.271674	5.12717	0.0542331	0	0.674093	0.44659	0.271674	26.2361	0.0542331
ENSG00000168148	Long-lived	0.624398	6.74056	0.0094245	0.0100432	0.949111	0.0918571	0.050889	1.00117	9.49169e-16	0.0565423	0.949111	0.225201	0.050889	1.00073	9.49169e-16
ENSG00000168152	Long-lived	1.72376	42.9503	5.6147e-11	0.108921	0.72202	0.808684	0.254475	11.4273	0.0235056	0.0218881	0.72202	0.693478	0.254475	66.626	0.0235056
ENSG00000168159	Long-lived	1.11145	0.541598	0.461771	0.0661674	0	0.081563	1	1.10442	0	0.0488882	0	0.0616849	1	1.11671	0
ENSG00000168172	Long-lived	1.13923	2.12811	0.144619	0	0.0918982	0.0609558	0.87518	201.951	0.0329214	0	0.0918982	0.0412902	0.87518	422.88	0.0329214
ENSG00000168175	Long-lived	1.19793	4.55281	0.0328648	0	0.0348302	0.164035	0.941308	17.6386	0.0238622	0	0.0348302	0.114697	0.941308	31.1297	0.0238622
ENSG00000168209	Long-lived	1.86683	18.5738	1.63454e-05	0	0.461499	0.0523892	0.476246	2.28118	0.0622549	0	0.461499	0.00406486	0.476246	4.66253	0.0622549
ENSG00000168214	Long-lived	50	20.9981	4.59729e-06	0	0.88375	0.986217	0.0338402	1.03748	0.0824101	0	0.88375	0.49961	0.0338402	6.29408	0.0824101
ENSG00000168216	Long-lived	1.09683	0.743515	0.388537	0.0624914	0.887328	0.493386	0.0531595	77.213	0.0595126	0.0477773	0.887328	0.460764	0.0531595	117.618	0.0595126
ENSG00000072818	Long-lived	2.30616	68.7472	1.11022e-16	0.00122869	0.777296	0.659051	0.177002	9.62832	0.0457011	1.93993e-07	0.777296	0.382294	0.177002	185.449	0.0457011
ENSG00000168228	Long-lived	0.89146	3.61107	0.0573962	0.0291416	0.822604	1	0.166423	215.752	0.0109731	0.0427735	0.822604	1	0.166423	120.401	0.0109731
ENSG00000168229	Long-lived	1.28239	3.89042	0.0485623	0.00680701	0.534734	0.0528454	0.300127	3.16904	0.165138	0.00166343	0.534734	0.0230355	0.300127	4.38919	0.165138
ENSG00000168234	Long-lived	2.12174	33.4783	7.2064e-09	0	0.785814	0.622995	0.195446	14.2649	0.0187396	0	0.785814	0.366395	0.195446	281.224	0.0187396
ENSG00000168237	Long-lived	1.95524	23.6802	1.13749e-06	0.0221785	0.773692	1	0.21013	5.95682	0.0161773	0.0005833	0.773692	1	0.21013	32.7599	0.0161773
ENSG00000168246	Long-lived	1.23425	2.5559	0.109883	0.0296299	0.105438	0.0305298	0.863953	7.1271	0.030609	0.0129939	0.105438	0.0134826	0.863953	11.2903	0.030609
ENSG00000168256	Long-lived	19.879	8.63537	0.00329698	0	0.0366386	0.0121102	0.951815	1.35295	0.0115467	0	0.0366386	7.85294e-39	0.951815	407.123	0.0115467
ENSG00000168259	Long-lived	1.96913	14.255	0.000159638	0.010921	0.885231	1	0.0895477	8.68313	0.0252209	0.000137113	0.885231	1	0.0895477	70.5306	0.0252209
ENSG00000168263	Long-lived	1.65632e-13	25.0136	5.69282e-07	0	0.141949	0	0.7061	2.8281	0.15195	0	0.141949	0	0.7061	1	0.15195
ENSG00000168264	Long-lived	1.80229	20.3376	6.49123e-06	0.0109268	0.300205	0.0862171	0.66804	8.76856	0.0317551	0.000291603	0.300205	0.0120678	0.66804	50.0532	0.0317551
ENSG00000072832	Long-lived	50	73.734	0	0.0069361	0.870814	0.981841	0.0917678	1.10516	0.0374186	1.13703e-108	0.870814	0.399993	0.0917678	148.361	0.0374186
ENSG00000168267	Long-lived	1.22239	1.0042	0.316296	0.00149479	0.648287	0.29253	0.337447	6867.37	0.0142665	0.000351746	0.648287	0.222561	0.337447	48985.1	0.0142665
ENSG00000168268	Long-lived	50	41.439	1.21605e-10	0	0.879896	0.960807	0.0555561	1.03377	0.064548	0	0.879896	0.135462	0.0555561	5.26214	0.064548
ENSG00000168269	Long-lived	3.24138	28.0242	1.19805e-07	0.00117273	0.732707	0.680909	0.260169	2.65117	0.00712419	3.16342e-10	0.732707	0.287725	0.260169	23.5787	0.00712419
ENSG00000168280	Long-lived	1.67991	17.4016	3.02569e-05	0	0.649882	0.113054	0.3204	13.786	0.0297176	0	0.649882	0.0256806	0.3204	82.0639	0.0297176
ENSG00000168282	Long-lived	1.62412	4.98426	0.0255789	0	0.707002	0.565985	0.265908	8.53522	0.0270901	0	0.707002	0.396758	0.265908	32.5392	0.0270901
ENSG00000168283	Long-lived	4.85077e-13	2.3103	0.128519	0	0.142333	0	0.832874	2.47126	0.0247933	0	0.142333	0	0.832874	1	0.0247933
ENSG00000168286	Long-lived	50	23.6442	1.15895e-06	0.0103037	0.893936	0.252547	0.0708504	1.04269	0.0352133	4.46387e-100	0.893936	1.30958e-30	0.0708504	8.0848	0.0352133
ENSG00000168288	Long-lived	1.18639	5.95557	0.0146709	0.0512012	0.729957	0.0815782	0.198563	7.71545	0.0714799	0.0294244	0.729957	0.0511336	0.198563	11.2915	0.0714799
ENSG00000072840	Long-lived	1.7583	32.0159	1.52913e-08	0	0.57208	0.70333	0.38335	9.93001	0.0445702	0	0.57208	0.538592	0.38335	56.6158	0.0445702
ENSG00000168291	Long-lived	4.12602	13.2486	0.000272783	0	0.840591	0.813216	0.148979	348.732	0.0104301	0	0.840591	0.426097	0.148979	3.09293e+10	0.0104301
ENSG00000168297	Long-lived	2.76253	82.0403	0	0	0.866438	0.850238	0.0949184	7.79124	0.0386436	0	0.866438	0.638783	0.0949184	290.461	0.0386436
ENSG00000168298	Long-lived	6.88919e-13	3.07298	0.0796032	0	0.100737	0	0.827576	2.08005	0.0716878	0	0.100737	0	0.827576	1	0.0716878
ENSG00000168300	Long-lived	6.88199	34.1256	5.1666e-09	0	0.787857	0.810088	0.206295	225.225	0.00584838	0	0.787857	0.234704	0.206295	1.55127e+16	0.00584838
ENSG00000168301	Long-lived	1.04695	0.155603	0.693238	0.010585	0.0826509	0.0114147	0.915034	2.17847e+08	0.00231514	0.0085496	0.0826509	0.00925243	0.915034	5.366e+08	0.00231514
ENSG00000168303	Long-lived	0.721915	3.49717	0.0614739	0	0.694445	0.448185	0.253203	19.4665	0.052352	0	0.694445	0.56025	0.253203	8.52622	0.052352
ENSG00000168309	Long-lived	2.84131	3.82045	0.0506307	0.00281082	0.73035	0.747797	0.26965	1.00117	3.35296e-15	5.64096e-08	0.73035	0.437905	0.26965	1.00331	3.35296e-15
ENSG00000168310	Long-lived	2.83277	27.0601	1.97228e-07	0	0.782292	0.684356	0.194462	8.09616	0.0232455	0	0.782292	0.341501	0.194462	374.062	0.0232455
ENSG00000072849	Long-lived	1.60031	0.328986	0.566257	0	0.840844	0.386429	0.136237	8.66147	0.0229195	0	0.840844	0.218365	0.136237	31.6548	0.0229195
ENSG00000168329	Long-lived	0.530453	13.3682	0.000255928	1.63069e-05	0.547643	0.378596	0.433519	16.4455	0.0188374	0.00288662	0.547643	0.597369	0.433519	4.41626	0.0188374
ENSG00000168334	Long-lived	1.31628	9.80786	0.00173768	0.0772183	0.810576	0.885075	0.187337	32.6084	0.00208673	0.0343503	0.810576	0.851551	0.187337	98.1663	0.00208673
ENSG00000168348	Long-lived	0.941856	1.74938	0.185955	0	0.503973	0.183191	0.447341	811.207	0.048686	0	0.503973	0.202191	0.447341	549.518	0.048686
ENSG00000168350	Long-lived	1.18741	3.34289	0.0674959	0	0.0281609	0.0693379	0.962863	32.4844	0.00897643	0	0.0281609	0.0420493	0.962863	62.3699	0.00897643
ENSG00000168356	Long-lived	8.51943	469.802	0	0.00378656	0.786993	1	0.134107	1.81952	0.0789007	2.33358e-21	0.786993	1	0.134107	163.94	0.0789007
ENSG00000168374	Long-lived	2.78373	17.619	2.69875e-05	0	0.103521	0.0142436	0.833919	2.37401	0.0625602	0	0.103521	7.24729e-06	0.833919	11.098	0.0625602
ENSG00000168385	Long-lived	24.2869	12.4315	0.000422143	0	0.872674	1	0.0771957	1.12003	0.0501301	0	0.872674	1	0.0771957	15.6909	0.0501301
ENSG00000168386	Long-lived	1.25277	26.2255	3.03779e-07	0	0.035544	0.154178	0.908552	28.7795	0.0559041	0	0.035544	0.0961124	0.908552	67.2811	0.0559041
ENSG00000168389	Long-lived	4.35001	57.9003	2.75335e-14	0	0.793744	0.838534	0.178072	3.26158	0.0281837	0	0.793744	0.464852	0.178072	171.166	0.0281837
ENSG00000168393	Long-lived	1.18546	2.60959	0.106219	0.106334	0.500419	0.123165	0.410908	29.4324	0.0886735	0.0701719	0.500419	0.0835241	0.410908	55.1098	0.0886735
ENSG00000168394	Long-lived	2.68476	47.3999	5.7887e-12	0	0.707057	1	0.266773	4.77276	0.02617	0	0.707057	1	0.266773	66.4255	0.02617
ENSG00000168395	Long-lived	0.976031	0.102898	0.748379	0.00221922	0.659706	0.125952	0.304644	265.674	0.03565	0.00256927	0.659706	0.132365	0.304644	232.402	0.03565
ENSG00000168397	Long-lived	1.65009	9.59222	0.00195404	0	0.793493	0.611633	0.174046	14.7013	0.0324611	0	0.793493	0.444314	0.174046	84.3812	0.0324611
ENSG00000168398	Long-lived	0.820951	3.09708	0.078433	0.0175906	0.78395	0.509481	0.201535	8.83216	0.0145144	0.0362628	0.78395	0.574866	0.201535	5.97963	0.0145144
ENSG00000168404	Long-lived	1.59993	3.82482	0.0504988	0	0.580645	1	0.392834	10.347	0.0265211	0	0.580645	1	0.392834	42.0375	0.0265211
ENSG00000168411	Long-lived	1.87813	36.7403	1.34957e-09	0	0.759984	0.72537	0.202584	14.5665	0.0374315	0	0.759984	0.547158	0.202584	153.083	0.0374315
ENSG00000168412	Long-lived	1.15215	1.46436	0.226237	0	0.449804	0.246563	0.523389	4.52301	0.0268063	0	0.449804	0.199256	0.523389	5.69047	0.0268063
ENSG00000168418	Long-lived	1.09329	2.52049	0.112376	0	0.0945054	0.065214	0.871824	6.69452	0.0336709	0	0.0945054	0.0505516	0.871824	7.99369	0.0336709
ENSG00000168421	Long-lived	0.877929	1.09278	0.295857	0.00800322	0.81646	0.152196	0.18354	1.00117	0	0.0144283	0.81646	0.191517	0.18354	1.00102	0
ENSG00000072864	Long-lived	2.41715	19.1837	1.18722e-05	0.0167533	0.747251	0.712894	0.244876	9.15696	0.00787387	5.09778e-05	0.747251	0.441306	0.244876	211.203	0.00787387
ENSG00000168427	Long-lived	1.00498	0.0668389	0.795996	0.000805252	0.634011	0.191931	0.329608	51.7708	0.0363808	0.000777165	0.634011	0.190358	0.329608	52.7991	0.0363808
ENSG00000168438	Long-lived	0.523353	14.3069	0.000155298	0	0.182964	0	0.739711	5.5491	0.0773245	0	0.182964	0	0.739711	2.45183	0.0773245
ENSG00000168439	Long-lived	1.06221	0.527816	0.467526	0.00246809	0.926112	0.615062	0.0631569	78.1473	0.0107307	0.00169881	0.926112	0.596744	0.0631569	102.487	0.0107307
ENSG00000168447	Long-lived	50	101.668	0	0	0.744073	0.982802	0.216916	1.08713	0.0390106	0	0.744073	0.420055	0.216916	65.1749	0.0390106
ENSG00000168453	Long-lived	2.64237	67.626	2.22045e-16	0.030713	0.693541	0.961317	0.289792	14.4414	0.016667	0.000100679	0.693541	0.901006	0.289792	1159.1	0.016667
ENSG00000168461	Long-lived	0.271632	9.56291	0.00198549	5.95724e-10	0.874887	1	0.0912892	42.5544	0.033824	0.00312039	0.874887	1	0.0912892	2.76996	0.033824
ENSG00000168468	Long-lived	1.03648	0.151652	0.696962	0.110666	0.906443	1	0.0770067	2761.78	0.0165507	0.102128	0.906443	1	0.0770067	3687.37	0.0165507
ENSG00000168476	Long-lived	50	17.143	3.46684e-05	0	0.804541	0.982313	0.121051	1.04041	0.0744082	0	0.804541	0.40973	0.121051	7.2498	0.0744082
ENSG00000072952	Long-lived	1.03906	18.9326	1.3542e-05	0	0.802691	0.99866	0.189001	375.076	0.00830764	0	0.802691	0.998607	0.189001	472.789	0.00830764
ENSG00000168477	Long-lived	1.94512	3.58882	0.0581694	0.0325438	0.726201	0.742021	0.273799	1.00117	3.3822e-13	0.00127814	0.726201	0.559686	0.273799	1.00227	3.3822e-13
ENSG00000168481	Long-lived	1.22825	9.31174	0.0022769	0.00304107	0.550428	0.0576185	0.418314	38.5184	0.0312589	0.000810066	0.550428	0.0300371	0.418314	88.6342	0.0312589
ENSG00000168484	Long-lived	1.56516	4.39566	0.0360305	0.0460891	0.768703	0.650475	0.210815	18.485	0.0204822	0.00809679	0.768703	0.510123	0.210815	96.1121	0.0204822
ENSG00000168487	Long-lived	4.18616	88.5556	0	0	0.863184	0.618803	0.110912	3.79171	0.0259038	0	0.863184	0.134093	0.110912	264.908	0.0259038
ENSG00000168488	Long-lived	1.19118	6.22567	0.0125911	7.72092e-05	0.830279	1	0.152746	345.2	0.0169752	1.2632e-05	0.830279	1	0.152746	1055.12	0.0169752
ENSG00000168490	Long-lived	1.35251	13.3802	0.000254295	0	0.0673902	0.0159442	0.892218	28.7698	0.0403917	0	0.0673902	0.00370681	0.892218	94.0215	0.0403917
ENSG00000168491	Long-lived	0.906786	0.915504	0.338658	0.345968	0.969251	0.34654	0.0157402	399.356	0.0150091	0.381948	0.969251	0.38252	0.0157402	228.495	0.0150091
ENSG00000168495	Long-lived	2.25333	14.3824	0.000149187	0	0.386431	0.10018	0.539243	3.14023	0.0743264	0	0.386431	0.00560313	0.539243	13.177	0.0743264
ENSG00000168496	Long-lived	3.74102	39.4495	3.36656e-10	0.00758264	0.813453	0.622359	0.176394	2.20476	0.0101527	1.17048e-08	0.813453	0.16963	0.176394	19.2542	0.0101527
ENSG00000168497	Long-lived	2.40338	18.442	1.75151e-05	0	0.592123	0.142009	0.324613	1.96143	0.0832637	0	0.592123	0.0091768	0.324613	5.04853	0.0832637
ENSG00000072954	Long-lived	50	27.0704	1.96181e-07	0	0.810149	0.979664	0.189021	1.26093	0.000829864	0	0.810149	0.357973	0.189021	108295	0.000829864
ENSG00000168502	Long-lived	0.95878	1.31084	0.252242	0	0.0691074	0.10419	0.903465	142.218	0.0274271	0	0.0691074	0.11437	0.903465	115.934	0.0274271
ENSG00000168505	Long-lived	2.98931	17.4866	2.89347e-05	0	0.754941	0.10293	0.206934	5.54817	0.0381252	0	0.754941	0.00111733	0.206934	167.685	0.0381252
ENSG00000168509	Long-lived	1.03142	0.122779	0.72604	0.00223607	0.544238	0.177898	0.443416	266.961	0.0123459	0.00184588	0.544238	0.168504	0.443416	318.192	0.0123459
ENSG00000168517	Long-lived	17.2107	7.45416	0.006329	0	0.4942	0.287866	0.414987	1.04605	0.0908129	0	0.4942	4.92355e-10	0.414987	2.17029	0.0908129
ENSG00000168522	Long-lived	1.48729	6.90641	0.00858872	0.005861	0.857622	0.482237	0.125506	24.7516	0.0168722	0.000478988	0.857622	0.338	0.125506	118.22	0.0168722
ENSG00000168528	Long-lived	14.8894	42.1883	8.28927e-11	0.00741162	0.0505956	0.00751084	0.825455	1.10317	0.123949	1.92427e-32	0.0505956	2.34561e-32	0.825455	4.31444	0.123949
ENSG00000168530	Long-lived	0.94835	1.98252	0.159125	0.0193416	0.875172	1	0.0983047	155.102	0.026523	0.0237135	0.875172	1	0.0983047	119.529	0.026523
ENSG00000168539	Long-lived	8.4625e-13	7.48706	0.00621438	0	0.868196	0.99237	0	1.5577	0.131804	0	0.868196	1	0	1	0.131804
ENSG00000168542	Long-lived	2.04021	84.817	0	0.0134973	0.828911	0.972722	0.104093	11.2816	0.0669963	0.000153218	0.828911	0.945137	0.104093	140.299	0.0669963
ENSG00000072958	Long-lived	0.975844	0.0813476	0.775479	5.55202e-06	0.681543	0.00863391	0.297063	328.671	0.0213943	7.43708e-06	0.681543	0.00968411	0.297063	285.737	0.0213943
ENSG00000168546	Long-lived	14.0078	177.646	0	0	0.135928	0	0.756443	1.51645	0.10763	0	0.135928	0	0.756443	341.185	0.10763
ENSG00000168556	Long-lived	2.64659	18.3101	1.87706e-05	0	0.838152	0.600469	0.110106	2.64566	0.0517421	0	0.838152	0.259273	0.110106	13.1303	0.0517421
ENSG00000168564	Long-lived	0.721462	24.9373	5.92241e-07	0.00202689	0.550303	0.372773	0.414823	326.63	0.034874	0.0114019	0.550303	0.490697	0.414823	65.1323	0.034874
ENSG00000168566	Long-lived	1.48421	7.85687	0.00506281	0	0.63684	0.363598	0.283592	3.55104	0.0795681	0	0.63684	0.222776	0.283592	6.55912	0.0795681
ENSG00000168569	Long-lived	2.62946	12.1264	0.000497142	0	0.527524	0.152197	0.389854	1.56997	0.0826225	0	0.527524	0.00708221	0.389854	3.27405	0.0826225
ENSG00000168575	Long-lived	0.966381	4.88054	0.0271611	0	0.895762	1	0.0851093	343.062	0.0191289	0	0.895762	1	0.0851093	281.927	0.0191289
ENSG00000168582	Long-lived	1.28398	0.147425	0.701009	0	0.643594	0.890659	0.341735	12.7978	0.0146708	0	0.643594	0.861848	0.341735	26.3959	0.0146708
ENSG00000168591	Long-lived	0.719723	3.84606	0.0498631	0	0.291186	0.170491	0.689206	4.89036	0.0196077	0	0.291186	0.279922	0.689206	3.13426	0.0196077
ENSG00000168594	Long-lived	0.0950553	17.6402	2.66888e-05	0	0.563885	7.87043e-05	0.134827	1.96392	0.301289	0	0.563885	0.40728	0.134827	1.06626	0.301289
ENSG00000073008	Long-lived	4.41404	54.249	1.76636e-13	0	0.593727	0.800365	0.301614	2.99109	0.104659	0	0.593727	0.374206	0.301614	125.988	0.104659
ENSG00000168610	Long-lived	1.04483	5.77344	0.0162701	0.00749828	0.939	0.00752797	0.054349	2121.41	0.00665151	0.00602144	0.939	0.00604636	0.054349	2990.54	0.00665151
ENSG00000168612	Long-lived	0.785731	6.27185	0.0122671	0	0.00235621	0.142522	0.997149	1002.06	0.000494893	0	0.00235621	0.216361	0.997149	227.978	0.000494893
ENSG00000168615	Long-lived	0.638451	13.6337	0.000222165	0.00362038	0.794685	1	0.164269	44.8149	0.0410466	0.0276303	0.794685	1	0.164269	11.3332	0.0410466
ENSG00000168619	Long-lived	1.10358	2.5431	0.110777	0.108539	0.797405	0.10865	0.0728694	7.89072	0.129725	0.0862365	0.797405	0.0863341	0.0728694	9.77324	0.129725
ENSG00000168621	Long-lived	1.11041	3.90406	0.0481696	0.0789444	0.0848058	0.0793041	0.828417	223.376	0.0867774	0.0596457	0.0848058	0.0599475	0.828417	405.868	0.0867774
ENSG00000168646	Long-lived	1.57178	8.05935	0.00452694	0.0193715	0.188391	0.0242532	0.701089	1.3827	0.11052	0.00203137	0.188391	0.00289204	0.701089	1.66416	0.11052
ENSG00000168658	Long-lived	0.829144	0.0861123	0.769179	0.0097467	0.624021	0.389619	0.19623	1	0.179748	0.0215017	0.624021	0.457701	0.19623	1	0.179748
ENSG00000001461	Long-lived	0.788151	4.53857	0.0331392	0	0.143111	0.0130405	0.795015	3.90215	0.0618738	0	0.143111	0.0327015	0.795015	2.9244	0.0618738
ENSG00000006062	Long-lived	1.8944	15.6717	7.53449e-05	0	0.778542	0.772162	0.205381	14.6606	0.016077	0	0.778542	0.612738	0.205381	161.866	0.016077
ENSG00000168671	Long-lived	3.46074e-13	29.6022	5.30459e-08	0	0.132412	0	0.543735	1.93185	0.323853	0	0.132412	0	0.543735	1	0.323853
ENSG00000168672	Long-lived	9.02166	9.69951	0.00184317	0	0.0872557	0.0180403	0.79247	1	0.120274	0	0.0872557	1.85535e-16	0.79247	1	0.120274
ENSG00000168675	Long-lived	0.896189	1.92173	0.165666	0.00476643	0.70503	0.230006	0.247849	477.822	0.0471206	0.00830277	0.70503	0.267915	0.247849	251.842	0.0471206
ENSG00000168676	Long-lived	1.80603	2.87668	0.0898711	0	0.833577	1	0.133634	17.9136	0.0327887	0	0.833577	1	0.133634	183.354	0.0327887
ENSG00000168685	Long-lived	0.927521	0.676967	0.410633	0	0.352861	0.260469	0.550721	7.95092	0.0964178	0	0.352861	0.287146	0.550721	6.84157	0.0964178
ENSG00000168701	Long-lived	50	50.5655	1.15252e-12	0	0.862099	0.977501	0.0850674	1.12935	0.0528331	0	0.862099	0.320524	0.0850674	437.927	0.0528331
ENSG00000168702	Long-lived	1.30853	17.9833	2.22847e-05	0.0130375	0.829373	1	0.133558	24.7975	0.0370687	0.00341723	0.829373	1	0.133558	66.7765	0.0370687
ENSG00000073060	Long-lived	0.894478	2.9829	0.0841484	0.041677	0.847853	1	0.125487	569.979	0.0266601	0.0582812	0.847853	1	0.125487	291.779	0.0266601
ENSG00000168710	Long-lived	2.88927	32.0671	1.48939e-08	0	0.964119	0.52958	0.0251776	7.18913	0.0107036	0	0.964119	0.159354	0.0251776	298.655	0.0107036
ENSG00000168724	Long-lived	1.69105	14.2088	0.0001636	0.0421606	0.815294	0.906628	0.168944	12.2686	0.0157619	0.00472762	0.815294	0.847248	0.168944	69.3758	0.0157619
ENSG00000168743	Long-lived	0.771877	23.3241	1.36874e-06	0	0.651902	0.51637	0.314057	464.686	0.0340408	0	0.651902	0.6004	0.314057	114.478	0.0340408
ENSG00000168748	Long-lived	0.972438	0.0650595	0.798671	0.0162462	0.820243	0.210535	0.10098	3.03568	0.0787772	0.0181999	0.820243	0.219773	0.10098	2.94418	0.0787772
ENSG00000168754	Long-lived	2.59837	25.4732	4.48568e-07	0	0.331014	0.486296	0.628018	3.45621	0.040968	0	0.331014	0.153622	0.628018	25.0889	0.040968
ENSG00000168758	Long-lived	1.16314	3.32196	0.0683602	0.0193619	0.827613	0.348977	0.164013	74.5361	0.00837427	0.0101737	0.827613	0.293907	0.164013	150.599	0.00837427
ENSG00000168763	Long-lived	0.668278	2.70983	0.0997316	0	0.757596	0.433482	0.238457	476.415	0.0039479	0	0.757596	0.572	0.238457	61.6081	0.0039479
ENSG00000168765	Long-lived	5.81474	30.8901	2.73055e-08	0.0604874	0.716986	1	0.247396	2.26932	0.0356177	8.23563e-08	0.716986	1	0.247396	117.337	0.0356177
ENSG00000168769	Long-lived	2.08463	4.57391	0.0324624	0	0.645273	0.82503	0.350213	10.9159	0.00451402	0	0.645273	0.669684	0.350213	145.873	0.00451402
ENSG00000073067	Long-lived	1.3973	23.3696	1.33674e-06	0.010665	0.57004	0.203601	0.33575	3.6	0.0942099	0.00175575	0.57004	0.108183	0.33575	5.98855	0.0942099
ENSG00000168772	Long-lived	0.985414	17.7972	2.45741e-05	2.9042e-05	0.701735	0.0573702	0.16288	81.1457	0.135385	3.38221e-05	0.701735	0.0598125	0.16288	76.1058	0.135385
ENSG00000168778	Long-lived	1.63898	6.88728	0.00868112	0	0.52956	0.707023	0.415219	28.6108	0.0552214	0	0.52956	0.566533	0.415219	243.904	0.0552214
ENSG00000168779	Long-lived	1.51512	3.58874	0.0581725	0	0.0866584	0	0.795852	2.92698	0.117489	0	0.0866584	0	0.795852	5.0896	0.117489
ENSG00000168781	Long-lived	6.46453	222.54	0	0.010548	0.823606	1	0.117162	2.43731	0.0592325	1.66241e-13	0.823606	1	0.117162	317.102	0.0592325
ENSG00000168785	Long-lived	0.762513	5.98974	0.0143893	0.00226875	0.773334	0.0269047	0.17483	6.68098	0.0518361	0.00963282	0.773334	0.0634926	0.17483	4.25551	0.0518361
ENSG00000168792	Long-lived	1.01186	0.0492376	0.824395	0.00590357	0.114529	0.00887955	0.82042	6.03291	0.0650508	0.00555494	0.114529	0.00839572	0.82042	6.16288	0.0650508
ENSG00000168795	Long-lived	0.929995	0.307332	0.579322	0.0333987	0.978928	1	0.017092	38.6029	0.00398046	0.0423717	0.978928	1	0.017092	29.8916	0.00398046
ENSG00000168803	Long-lived	1.05871	0.0770735	0.781303	0.0867768	0.873626	1	0.0475574	14.6462	0.0788162	0.0751764	0.873626	1	0.0475574	17.1459	0.0788162
ENSG00000168806	Long-lived	1.00583	0.0566612	0.811853	0.0558711	0.78911	1	0.195849	65.6567	0.0150412	0.0549392	0.78911	1	0.195849	67.2783	0.0150412
ENSG00000168807	Long-lived	1.41302	9.99667	0.00156824	0	0.684295	0.0120233	0.237302	4.74998	0.0784031	0	0.684295	0.00193661	0.237302	9.04017	0.0784031
ENSG00000168811	Long-lived	0.0465419	8.92741	0.00280922	3.70043e-23	0.674542	1	0.0669247	2.29666	0.258533	0.0903614	0.674542	1	0.0669247	1.03946	0.258533
ENSG00000168813	Long-lived	0.955866	0.173326	0.677173	4.67681e-05	0.508245	0.183327	0.473104	259.73	0.0186502	7.26192e-05	0.508245	0.19758	0.473104	203.217	0.0186502
ENSG00000168818	Long-lived	2.53405	6.62803	0.0100386	0	0.774287	0.76917	0.153107	8.36695	0.0726064	0	0.774287	0.51425	0.153107	217.687	0.0726064
ENSG00000168824	Long-lived	0.12621	13.9921	0.000183578	0	0.892792	0.994268	0	3.81798	0.107208	0	0.892792	0.999275	0	1.18422	0.107208
ENSG00000168826	Long-lived	1.03872	0.0135056	0.907483	0.0977312	0.0434235	0.0978576	0.946445	47.1005	0.010132	0.0893147	0.0434235	0.0894346	0.946445	54.6781	0.010132
ENSG00000168827	Long-lived	0.939649	0.845242	0.357902	0.0303862	0.754983	0.0680899	0.194065	2.76753	0.0509517	0.0375187	0.754983	0.0800769	0.194065	2.60263	0.0509517
ENSG00000168828	Long-lived	5.42101e-20	32.3969	1.25685e-08	0	0.637962	0.387006	0.362038	1.00117	1.98158e-14	0	0.637962	1	1.98158e-14	1	0.362038
ENSG00000168830	Long-lived	0.963941	0.0799164	0.777411	0.00137688	0.16824	0.0302993	0.802024	4.28263	0.0297359	0.00174608	0.16824	0.0343709	0.802024	4.06379	0.0297359
ENSG00000168843	Long-lived	14.3795	66.3147	3.33067e-16	0	0.742581	0.928895	0.2472	1.40301	0.0102189	0	0.742581	0.346238	0.2472	130.213	0.0102189
ENSG00000073146	Long-lived	0.851271	25.7392	3.90813e-07	0.0475519	0.771897	0.330179	0.192891	496.133	0.0352111	0.0748017	0.771897	0.389337	0.192891	197.099	0.0352111
ENSG00000168874	Long-lived	0.73516	1.66955	0.196319	0	0.618919	0.000683284	0.250191	3.48555	0.13089	0	0.618919	0.00470896	0.250191	2.50412	0.13089
ENSG00000168875	Long-lived	6.89054e-14	41.0415	1.49035e-10	0	0.815782	0.0563849	0.184218	1.00117	1.02262e-16	0	0.815782	1	0.184218	1	1.02262e-16
ENSG00000168876	Long-lived	0.581824	4.31032	0.0378819	0	0.648855	0.367305	0.347571	481.442	0.00357358	0	0.648855	0.55837	0.347571	36.3722	0.00357358
ENSG00000168878	Long-lived	1.08231	0.436863	0.50864	0.0864408	0.0870108	0.124739	0.815369	9.47621	0.0976204	0.0706651	0.0870108	0.105099	0.815369	11.4029	0.0976204
ENSG00000168883	Long-lived	0.869451	0.598239	0.439251	0	0.894396	0.683706	0.0619258	949.191	0.0436782	0	0.894396	0.718501	0.0619258	387.848	0.0436782
ENSG00000168884	Long-lived	1.30376	1.66665	0.196708	0.0267081	0.728203	0.623405	0.22712	2.62639	0.0446769	0.00888638	0.728203	0.540046	0.22712	3.52162	0.0446769
ENSG00000168887	Long-lived	3.91575	17.8318	2.41314e-05	0	0.813142	0.933097	0.163867	5.03998	0.0229909	0	0.813142	0.762502	0.163867	563.031	0.0229909
ENSG00000168890	Long-lived	6.09008	7.52081	0.00609901	0.00705306	0.845086	1	0.148985	3.57454	0.00592976	7.87853e-14	0.845086	1	0.148985	2339.68	0.00592976
ENSG00000168894	Long-lived	1.87058	7.34877	0.00671086	0.00669174	0.542641	0.128587	0.378388	2.09142	0.0789709	8.56024e-05	0.542641	0.0215615	0.378388	3.97569	0.0789709
ENSG00000073150	Long-lived	12.0126	293.057	0	0.000250462	0.713527	0.00949167	0.14732	1.58858	0.139154	5.49083e-44	0.713527	5.04292e-25	0.14732	259.801	0.139154
ENSG00000168899	Long-lived	0.434981	6.36358	0.0116486	0	0.557814	0.0714563	0.381629	8.7054	0.0605569	0	0.557814	0.317343	0.381629	2.56324	0.0605569
ENSG00000168904	Long-lived	0.465416	25.8117	3.76392e-07	0	0.0685918	0	0.839191	12.2116	0.0922173	0	0.0685918	0	0.839191	3.2048	0.0922173
ENSG00000168906	Long-lived	15.1669	21.6994	3.18895e-06	0	0.85149	0.851969	0.1307	9.99483e+09	0.0178109	0	0.85149	0.0880527	0.1307	4.62806e+151	0.0178109
ENSG00000168907	Long-lived	1.11723	2.86305	0.0906355	0	0.470496	0.347906	0.500674	53.8303	0.0288304	0	0.470496	0.307404	0.500674	85.8907	0.0288304
[truncated: 29,381 more rows]
