# Supplementary material for: Large‐scale across species transcriptomic analysis identifies genetic selection signatures associated with longevity in mammals
Source: EMBO J. 2023 Jul 10;42(17):e112740. doi: 10.15252/embj.2022112740 (PMC10476176; doi:10.15252/embj.2022112740)
Supplement: Supplementary file 18 — Dataset EV11 [file EMBJ-42-e112740-s012.xlsx]

## Sheet: Sheet 1
Dataset EV11. Genes under relax and intensified selection in medium-lived animals and short-lived animals estimated with RELAX.
1 Relaxation parameters. 2 Three ω parameters and the relative proportion of sites in reference branch. 3 Three ω parameters and the relative proportion of sites in foreground branch.
Gene_ID	Branch	K1	LRT	P	R_omega02	R_omega0_prop2	R_omega12	R_omega1_prop2	R_omega22	R_omega2_prop2	T_omega03	T_omega0_prop3	T_omega13	T_omega1_prop3	T_omega23	T_omega2_prop3
ENSG00000000003	Short-lived	0.693844	6.54121	0.0105404	0	0.227117	0.00513245	0.598315	2.33954	0.174568	0	0.227117	0.0257823	0.598315	1.80351	0.174568
ENSG00000001167	Short-lived	1.5915	5.48943	0.0191317	0	0.270753	0	0.62319	2.24636	0.106057	0	0.270753	0	0.62319	3.62558	0.106057
ENSG00000005483	Short-lived	0.912724	0.51165	0.474425	0.0080781	0.767865	0.497755	0.205301	86.6354	0.0268337	0.0123013	0.767865	0.529004	0.205301	58.6923	0.0268337
ENSG00000159167	Short-lived	0.192557	21.4923	3.55247e-06	1.09871e-07	0.771053	0.0445011	0.157131	1	0.0718152	0.0457062	0.771053	0.549205	0.157131	1	0.0718152
ENSG00000159173	Short-lived	3.22719	5.64917	0.0174636	1.83567e-05	0.662218	0.0497963	0.317429	1.02512	0.0203525	5.19243e-16	0.662218	6.2461e-05	0.317429	1.08337	0.0203525
ENSG00000159176	Short-lived	1.82138	5.47677	0.0192708	0	0.115559	0.0185353	0.818383	1.18023	0.0660571	0	0.115559	0.000700435	0.818383	1.35231	0.0660571
ENSG00000159184	Short-lived	50	3.79884	0.0512882	0	0.217445	0	0.643535	1.0047	0.13902	0	0.217445	0	0.643535	1.26401	0.13902
ENSG00000159189	Short-lived	1.21527e-12	20.1135	7.29789e-06	0	0.231573	0	0.56261	1.90999	0.205817	0	0.231573	0	0.56261	1	0.205817
ENSG00000159197	Short-lived	1.28077	2.73367	0.0982534	0.0415866	0.708884	0.403964	0.291116	1.00117	4.52485e-16	0.0170291	0.708884	0.313195	0.291116	1.00149	4.52485e-16
ENSG00000159199	Short-lived	4.33681e-19	49.0325	2.51754e-12	0	0.247038	0	0.661576	19.8491	0.0913866	0	0.247038	0	0.661576	1	0.0913866
ENSG00000159200	Short-lived	1.18907	0.236777	0.626544	0.00582864	0.929449	0.524346	0.0682635	69.0837	0.00228749	0.00220345	0.929449	0.464095	0.0682635	153.867	0.00228749
ENSG00000159202	Short-lived	7.64256	35.0247	3.25551e-09	0	0.116366	0	0.769003	1.19426	0.114631	0	0.116366	0	0.769003	3.88353	0.114631
ENSG00000159208	Short-lived	1.10795	0.29232	0.588737	0	0.618073	1	0.328523	8.26881	0.0534035	0	0.618073	1	0.328523	10.3868	0.0534035
ENSG00000159210	Short-lived	0.137597	31.8328	1.68034e-08	0	0.122843	0	0.836388	580.147	0.0407697	0	0.122843	0	0.836388	2.40024	0.0407697
ENSG00000159212	Short-lived	1.45455	0.731767	0.392311	0	0.854466	0.538449	0.126105	424.437	0.0194293	0	0.854466	0.406384	0.126105	6641.89	0.0194293
ENSG00000159214	Short-lived	1.45338	0.754224	0.385142	0.0358838	0.665119	1	0.320068	2178.42	0.0148126	0.00793805	0.665119	1	0.320068	71055.7	0.0148126
ENSG00000159216	Short-lived	7.23317e-13	166.547	0	0	0.73985	0.31066	0.14831	858.93	0.11184	0	0.73985	1	0.14831	1	0.11184
ENSG00000159217	Short-lived	0.175201	72.9109	0	0	0.203069	0	0.697566	150.613	0.0993654	0	0.203069	0	0.697566	2.40748	0.0993654
ENSG00000159228	Short-lived	5.95422	1.70775	0.191277	0	0.231252	0	0.575934	1.04388	0.192814	0	0.231252	0	0.575934	1.29137	0.192814
ENSG00000159231	Short-lived	0.909496	1.00641	0.315765	0.0465323	0.78572	0.0542144	0.153978	4.28176	0.0603028	0.0614226	0.78572	0.0705801	0.153978	3.75368	0.0603028
ENSG00000159248	Short-lived	0.165327	8.97839	0.00273191	0	0.915006	0.294008	0.0827322	9.62119	0.00226178	0	0.915006	0.816781	0.0827322	1.45397	0.00226178
ENSG00000159251	Short-lived	0.0107891	59.2939	1.35447e-14	4.15994e-228	0.194818	0	0.772254	86.0726	0.0329282	0	0.772254	0.00352171	0.194818	1.04924	0.0329282
ENSG00000067646	Short-lived	0.985948	0.00635775	0.936448	0	0.13928	0	0.736965	2.34121	0.123754	0	0.13928	0	0.736965	2.31339	0.123754
ENSG00000159256	Short-lived	1.13939	1.9615	0.161353	0.000969469	0.806263	1	0.128763	8.92258	0.0649739	0.000368549	0.806263	1	0.128763	12.1053	0.0649739
ENSG00000159259	Short-lived	0.931469	1.16826	0.279759	0.026787	0.717136	0.0473934	0.211282	6.61365	0.0715825	0.034329	0.717136	0.0584081	0.211282	5.81053	0.0715825
ENSG00000159261	Short-lived	1.41836	7.25557	0.00706816	0.00202656	0.573727	0.198092	0.418498	382.309	0.00777544	0.000151365	0.573727	0.100625	0.418498	4600.27	0.00777544
ENSG00000159263	Short-lived	6.67609e-14	116.265	0	0	0.1635	0	0.685113	5.50313	0.151388	0	0.1635	0	0.685113	1	0.151388
ENSG00000159267	Short-lived	1.06469	0.468515	0.493671	3.75718e-05	0.604559	0.459187	0.353983	8.46599	0.0414574	1.94359e-05	0.604559	0.43664	0.353983	9.72049	0.0414574
ENSG00000159307	Short-lived	0.21974	62.3005	2.9976e-15	0	0.615093	3.69047e-07	0.248962	3.78993	0.135945	0	0.615093	0.0385859	0.248962	1.34014	0.135945
ENSG00000159314	Short-lived	1.26308e-12	44.8573	2.11924e-11	0	0.208468	0	0.580262	2.37623	0.21127	0	0.208468	0	0.580262	1	0.21127
ENSG00000067704	Short-lived	1.10013	5.15759	0.023145	0.0274967	0.107969	0.0603975	0.793212	4.46965	0.0988186	0.019187	0.107969	0.0455999	0.793212	5.19259	0.0988186
ENSG00000159339	Short-lived	0.958064	0.401855	0.526133	0	0.136693	0.0580948	0.732039	3.95037	0.131268	0	0.136693	0.0654583	0.732039	3.72921	0.131268
ENSG00000159346	Short-lived	1.0842e-19	34.9905	3.31325e-09	0	0.101339	0	0.855416	3.54003	0.0432455	0	0.101339	0	0.855416	1	0.0432455
ENSG00000159348	Short-lived	0.0993116	14.645	0.000129776	0	0.811101	0.239861	0.122092	2.94513	0.0668068	0	0.811101	0.867806	0.122092	1.11324	0.0668068
ENSG00000159352	Short-lived	0.333668	8.90146	0.00284943	0	0.926254	0.312106	0.0686198	231.342	0.00512578	0	0.926254	0.678055	0.0686198	6.15003	0.00512578
ENSG00000159363	Short-lived	0.134895	102.345	0	0	0.811347	0.783665	0.149007	68.2051	0.0396458	0	0.811347	0.967651	0.149007	1.76755	0.0396458
ENSG00000159374	Short-lived	1.73726	19.1435	1.21249e-05	0.0277453	0.709387	1	0.141619	2.5585	0.148994	0.00197432	0.709387	1	0.141619	5.11419	0.148994
ENSG00000159377	Short-lived	0.927427	1.11305	0.291419	0.00308522	0.881192	0.711744	0.101832	934.359	0.0169766	0.00469348	0.881192	0.729527	0.101832	568.769	0.0169766
ENSG00000159387	Short-lived	1.02194	0.0109533	0.916647	0.0291147	0.868492	1	0.110404	9.85776	0.0211049	0.0269409	0.868492	1	0.110404	10.3654	0.0211049
ENSG00000159388	Short-lived	0.0146851	4.34283	0.0371651	3.14084e-90	0.11934	0	0.808823	1.83099	0.0718367	0	0.808823	0.0484882	0.11934	1.00892	0.0718367
ENSG00000067715	Short-lived	50	20.9163	4.79795e-06	0	0.0519252	0	0.925801	1.03431	0.0222742	0	0.0519252	0	0.925801	5.40286	0.0222742
ENSG00000159399	Short-lived	7.11349e-11	81.7152	0	0	0.163365	0	0.768797	2.7898	0.0678389	0	0.163365	0	0.768797	1	0.0678389
ENSG00000159409	Short-lived	0.584666	13.9151	0.000191258	1.34756e-05	0.406534	0.00189882	0.549015	5.57324	0.0444514	0.0014204	0.406534	0.0256343	0.549015	2.73039	0.0444514
ENSG00000159423	Short-lived	3.1686e-10	23.5808	1.19775e-06	0	0.140441	0	0.784438	3.31449	0.0751211	0	0.140441	0	0.784438	1	0.0751211
ENSG00000159445	Short-lived	0.47614	3.58918	0.0581571	1.01141e-05	0.687152	0.896594	0	1.89371	0.312848	0.0041845	0.687152	0.949356	0	1.35531	0.312848
ENSG00000159450	Short-lived	50	0.826525	0.363279	0	0.615184	1	0.221328	1.0775	0.163488	0	0.615184	1	0.221328	41.7793	0.163488
ENSG00000159459	Short-lived	0.753669	10.7744	0.00102913	8.07922e-05	0.822378	1	0.124158	431.891	0.0534631	0.000823213	0.822378	1	0.124158	96.8722	0.0534631
ENSG00000159461	Short-lived	6.8453	56.1632	6.67244e-14	0.00105924	0.790521	0.00153623	0.110442	1.35972	0.0990369	4.31695e-21	0.790521	5.50106e-20	0.110442	8.19411	0.0990369
ENSG00000067798	Short-lived	0.627417	67.6717	2.22045e-16	0	0.267948	0	0.623346	5.06504	0.108706	0	0.267948	0	0.623346	2.76737	0.108706
ENSG00000159479	Short-lived	14.7648	3.71947	0.0537813	0.00126486	0.205393	0.00147198	0.713354	1.05238	0.0812531	1.62982e-43	0.205393	1.52954e-42	0.713354	2.12504	0.0812531
ENSG00000159556	Short-lived	1.54485	1.06392	0.302322	0.000160421	0.720757	0.0235261	0.196695	1	0.0825481	1.37303e-06	0.720757	0.00304987	0.196695	1	0.0825481
ENSG00000159579	Short-lived	0.73815	7.45604	0.00632241	0	0.262037	0	0.658867	5.16653	0.0790957	0	0.262037	0	0.658867	3.36084	0.0790957
ENSG00000159588	Short-lived	1.08067	0.373248	0.541239	0.0704162	0.046125	0.0822117	0.701622	1.88722	0.252253	0.0568473	0.046125	0.0672043	0.701622	1.98644	0.252253
ENSG00000159592	Short-lived	1.941	49.2855	2.2129e-12	0	0.798116	1	0.145146	8.54988	0.0567381	0	0.798116	1	0.145146	64.4066	0.0567381
ENSG00000159593	Short-lived	0.867992	1.60679	0.204944	0	0.794758	0.787802	0.154125	11.3372	0.0511168	0	0.794758	0.813001	0.154125	8.22812	0.0511168
ENSG00000067829	Short-lived	0.0897576	88.11	0	0	0.830244	0.101657	0.14022	17.4115	0.0295361	0	0.830244	0.814485	0.14022	1.29233	0.0295361
ENSG00000159596	Short-lived	2.11768	1.2125	0.270837	0	0.602526	1	0.389445	50.8332	0.00802918	0	0.602526	1	0.389445	4102.79	0.00802918
ENSG00000159618	Short-lived	4.14479e-13	21.0595	4.45239e-06	0	0.215095	0	0.530324	1.88221	0.25458	0	0.215095	0	0.530324	1	0.25458
ENSG00000159625	Short-lived	6.40022e-13	36.1711	1.80734e-09	0	0.200139	0	0.627891	1.6687	0.17197	0	0.200139	0	0.627891	1	0.17197
ENSG00000159640	Short-lived	0.11971	112.163	0	0	0.168789	0	0.670393	3.02252	0.160818	0	0.168789	0	0.670393	1.14158	0.160818
ENSG00000159648	Short-lived	1.3137	4.86088	0.0274724	0.0631776	0.676951	0.358131	0.291663	441.193	0.0313863	0.0265646	0.676951	0.259505	0.291663	2980.18	0.0313863
ENSG00000159650	Short-lived	50	38.2713	6.15606e-10	0.0027885	0.761947	0.939332	0.180162	1.00117	0.057891	1.85589e-128	0.761947	0.0437482	0.180162	1.05996	0.057891
ENSG00000159658	Short-lived	1.09596	30.0882	4.12831e-08	0	0.694058	1	0.290335	172.412	0.0156074	0	0.694058	1	0.290335	282.612	0.0156074
ENSG00000159674	Short-lived	1.14043	3.08828	0.0788581	0.00250281	0.466479	0.0503441	0.412418	1.5591	0.121103	0.00107917	0.466479	0.0330875	0.412418	1.65943	0.121103
ENSG00000159685	Short-lived	0.439676	0.528252	0.467343	0.000554626	0.676812	0.00119411	0.128013	1.90023	0.195175	0.0370182	0.676812	0.0518618	0.128013	1.32612	0.195175
ENSG00000067836	Short-lived	4.15748	2.46912	0.116103	0.00239766	0.837038	0.894238	0.149879	4.59719	0.0130824	1.27794e-11	0.837038	0.628301	0.149879	567.938	0.0130824
ENSG00000159708	Short-lived	0.744779	29.408	5.86357e-08	0.0294153	0.635897	0.304052	0.265879	9.78635	0.0982242	0.0723478	0.635897	0.412013	0.265879	5.46756	0.0982242
ENSG00000159713	Short-lived	1.24765	0.701717	0.402207	0.00913572	0.94896	0.398086	0.0510398	1.00117	5.64955e-15	0.00285575	0.94896	0.316892	0.0510398	1.00145	5.64955e-15
ENSG00000159714	Short-lived	0.588339	8.71557	0.00315504	0	0.709476	0.276149	0.285672	3335.89	0.0048516	0	0.709476	0.469033	0.285672	118.261	0.0048516
ENSG00000159720	Short-lived	5.44347e-13	53.6632	2.38032e-13	0	0.133733	0	0.799098	3.91771	0.067169	0	0.133733	0	0.799098	1	0.067169
ENSG00000159784	Short-lived	0.270108	23.7789	1.08061e-06	0	0.301759	0	0.600538	3.81548	0.0977034	0	0.301759	0	0.600538	1.43576	0.0977034
ENSG00000067840	Short-lived	6.47897e-10	16.9685	3.80057e-05	0	0.154307	0	0.740317	1.86511	0.105376	0	0.154307	0	0.740317	1	0.105376
ENSG00000159788	Short-lived	6.72801	77.7641	0	0.00569668	0.804643	0.821819	0.173312	391.831	0.0220455	7.93955e-16	0.804643	0.267062	0.173312	2.79514e+17	0.0220455
ENSG00000159792	Short-lived	2.58219	8.05456	0.00453894	0.00707304	0.096771	0.00758117	0.832414	1.38024	0.0708148	2.80076e-06	0.096771	3.35025e-06	0.832414	2.29823	0.0708148
ENSG00000159840	Short-lived	0.752778	3.13521	0.0766186	0.00445294	0.826256	0.865406	0.157381	69.6304	0.0163627	0.0169806	0.826256	0.896893	0.157381	24.3903	0.0163627
ENSG00000159842	Short-lived	18.1384	64.1872	1.11022e-15	0	0.893287	0.866616	0.0743709	2.40774e+08	0.0323421	0	0.893287	0.074521	0.0743709	1.0693e+152	0.0323421
ENSG00000159871	Short-lived	0.989089	0.0131919	0.908559	0.0128977	0.674952	0.109698	0.151546	1	0.173502	0.0135247	0.674952	0.112375	0.151546	1	0.173502
ENSG00000159873	Short-lived	0.842654	1.05433	0.304512	0	0.0438644	0.174924	0.926261	231.775	0.029875	0	0.0438644	0.230135	0.926261	98.3858	0.029875
ENSG00000159884	Short-lived	1.79131	3.61333	0.0573183	0	0.390404	0.627034	0.603895	1400.74	0.00570008	0	0.390404	0.433396	0.603895	432620	0.00570008
ENSG00000159899	Short-lived	1.88604	7.00119	0.00814556	0.0205821	0.919726	1	0.0407825	180.09	0.0394912	0.00065944	0.919726	1	0.0407825	17945	0.0394912
ENSG00000159915	Short-lived	0.550945	1.45183	0.228235	0.00369469	0.489107	1	0.461771	27.2303	0.0491216	0.0456949	0.489107	1	0.461771	6.17498	0.0491216
ENSG00000067842	Short-lived	0.196743	223.959	0	0	0.842351	0.23517	0.0984382	473.506	0.0592105	0	0.842351	0.752183	0.0984382	3.3601	0.0592105
ENSG00000159917	Short-lived	0.608258	11.4452	0.000716773	0.000283459	0.699673	0.0415687	0.221378	3.03934	0.0789494	0.00695345	0.699673	0.144495	0.221378	1.96632	0.0789494
ENSG00000159921	Short-lived	1.53965	11.7072	0.000622573	0.00186257	0.913787	1	0.0413261	42.2962	0.044887	6.26509e-05	0.913787	1	0.0413261	319.106	0.044887
ENSG00000160007	Short-lived	11.1987	72.434	0	0	0.606311	0.0434998	0.323713	1.10793	0.069976	0	0.606311	5.66062e-16	0.323713	3.15115	0.069976
ENSG00000160013	Short-lived	0.721468	4.35406	0.0369207	0.000294591	0.722274	0.121752	0.243196	1	0.03453	0.00283568	0.722274	0.218878	0.243196	1	0.03453
ENSG00000160014	Short-lived	50	2.92359	0.0872935	0	0.089654	0	0.896092	126.586	0.0142543	0	0.089654	0	0.896092	1.3161e+105	0.0142543
ENSG00000160049	Short-lived	0.806028	2.64542	0.103849	0	0.601217	0.373975	0.350652	8.37661	0.0481312	0	0.601217	0.452584	0.350652	5.5465	0.0481312
ENSG00000160050	Short-lived	0.599996	3.73003	0.0534426	0.00360966	0.953959	1	0.0385928	9.76496e+09	0.00744812	0.0342366	0.953959	1	0.0385928	985731	0.00744812
ENSG00000160051	Short-lived	1.97436	1.0856	0.297449	0	0.569281	0.860043	0.418992	19.5858	0.0117265	0	0.569281	0.742539	0.418992	355.434	0.0117265
ENSG00000005486	Short-lived	5.30772e-13	41.3189	1.29315e-10	0	0.212807	0	0.578003	3.05289	0.209189	0	0.212807	0	0.578003	1	0.209189
ENSG00000160055	Short-lived	1.07227	0.281033	0.596025	0.0955885	0.667153	0.127142	0.242876	5.98924	0.0899705	0.0806713	0.667153	0.109536	0.242876	6.81636	0.0899705
ENSG00000160058	Short-lived	1.24464	6.2671	0.0123	0	0.324257	0.0698287	0.623616	4.03644	0.0521275	0	0.324257	0.0364116	0.623616	5.6787	0.0521275
ENSG00000160062	Short-lived	0.742909	12.9213	0.000324869	0.00180688	0.285428	0.0839751	0.68412	4.68815	0.0304523	0.00916534	0.285428	0.15876	0.68412	3.15133	0.0304523
ENSG00000160075	Short-lived	19.6348	23.1634	1.48806e-06	0	0.112484	0	0.780326	1.04924	0.107191	0	0.112484	0	0.780326	2.56978	0.107191
ENSG00000160087	Short-lived	8.93444e-14	87.6886	0	0	0.767624	0.1114	0.216321	2.50267	0.0160542	0	0.767624	1	0.216321	1	0.0160542
ENSG00000160094	Short-lived	39.7575	12.0274	0.00052425	0	0.871115	0.183538	0.106482	226.707	0.0224036	5.34055e-30	0.106482	0	0.871115	4.4397e+93	0.0224036
ENSG00000160097	Short-lived	0.660091	9.94575	0.00161221	0	0.277205	0.00319379	0.649509	2.63373	0.0732865	0	0.277205	0.0225224	0.649509	1.89502	0.0732865
ENSG00000160111	Short-lived	1.10631e-10	41.3684	1.26079e-10	0	0.677351	1	0.141547	23.8639	0.181101	0	0.677351	1	0.141547	1	0.181101
ENSG00000160113	Short-lived	0.062179	39.7554	2.87837e-10	8.16242e-45	0.688567	6.44069e-20	0.216507	3.40717	0.0949264	0.00181401	0.688567	0.0640793	0.216507	1.0792	0.0949264
ENSG00000160117	Short-lived	0.0394281	21.3956	3.73636e-06	7.81824e-31	0.0878092	1.00121e-30	0.766124	2.07171	0.146067	0.0650044	0.0878092	0.0656414	0.766124	1.02913	0.146067
ENSG00000067955	Short-lived	37.4268	31.2716	2.24335e-08	0	0.621519	0.916844	0.367052	144.683	0.0114294	0	0.621519	0.0388001	0.367052	7.20088e+80	0.0114294
ENSG00000160124	Short-lived	13.2077	9.94122	0.00161618	0.0199922	0.14558	0.0216048	0.759325	1.09326	0.095094	3.61677e-23	0.14558	1.00763e-22	0.759325	3.24655	0.095094
ENSG00000160145	Short-lived	0.300306	46.8923	7.49967e-12	0	0.134216	0	0.763463	2.50819	0.102321	0	0.134216	0	0.763463	1.31805	0.102321
ENSG00000160161	Short-lived	0.015029	72.0128	0	0	0.74796	0.0512309	0.122156	2.96723	0.129884	0	0.74796	0.956325	0.122156	1.01648	0.129884
ENSG00000160179	Short-lived	0.227949	120.692	0	0	0.488968	3.6282e-08	0.450732	8.60329	0.0603001	0	0.488968	0.0201367	0.450732	1.63326	0.0603001
ENSG00000160181	Short-lived	1.1358	0.496654	0.480974	0.130044	0.760171	0.606402	0.223154	13.6436	0.016675	0.0985775	0.760171	0.566577	0.223154	19.4563	0.016675
ENSG00000160183	Short-lived	1.44322	3.73785	0.0531927	0.00270477	0.790877	0.505685	0.201542	57.865	0.00758031	0.000196793	0.790877	0.373797	0.201542	349.58	0.00758031
ENSG00000160185	Short-lived	1.12105	1.6214	0.202897	0.0495684	0.801141	0.0588944	0.100937	1.99679	0.097922	0.034456	0.801141	0.041802	0.100937	2.17113	0.097922
ENSG00000067992	Short-lived	0.361116	39.2145	3.79713e-10	0	0.744853	2.52203e-05	0.170666	12.2885	0.0844809	0	0.744853	0.0218523	0.170666	2.4742	0.0844809
ENSG00000160188	Short-lived	1.09606	1.01315	0.31415	0.0710748	0.814588	0.0810041	0.112775	5.00292	0.0726373	0.0551335	0.814588	0.06363	0.112775	5.83967	0.0726373
ENSG00000160190	Short-lived	2.71051e-20	50.4321	1.23368e-12	0	0.142971	0	0.72413	2.18528	0.132899	0	0.142971	0	0.72413	1	0.132899
ENSG00000160191	Short-lived	0.0619264	80.7339	0	2.90835e-51	0.803965	0.729358	0.155636	6385.67	0.0403983	0.000742101	0.803965	0.980646	0.155636	1.72045	0.0403983
ENSG00000160193	Short-lived	1.20396	1.30812	0.252736	0.0239962	0.665533	0.0243103	0.170234	2.03875	0.164233	0.011214	0.665533	0.0113909	0.170234	2.35755	0.164233
ENSG00000160199	Short-lived	0.691074	10.7019	0.00107024	0	0.272152	0.00710995	0.635476	3.57656	0.0923722	0	0.272152	0.0327703	0.635476	2.4126	0.0923722
ENSG00000160200	Short-lived	0.531063	17.6777	2.61674e-05	0	0.767572	0.108453	0.229639	20.1341	0.00278879	0	0.767572	0.307363	0.229639	4.92573	0.00278879
ENSG00000160201	Short-lived	3.20694e-12	33.5619	6.90316e-09	0	0.845378	0.0434781	0.128331	4.01465	0.0262911	0	0.845378	1	0.128331	1	0.0262911
ENSG00000160202	Short-lived	1.97919	5.34484	0.0207836	0.010411	0.831339	0.61538	0.168661	1.00117	1.25646e-14	0.000119192	0.831339	0.382538	0.168661	1.00231	1.25646e-14
ENSG00000160207	Short-lived	0.868225	22.7296	1.86469e-06	0.0690084	0.881533	1	0.0794315	952.488	0.0390357	0.0981536	0.881533	1	0.0794315	385.762	0.0390357
ENSG00000068001	Short-lived	0.142573	12.7876	0.000348919	0	0.253377	0	0.578111	1.70574	0.168512	0	0.253377	0	0.578111	1.07911	0.168512
ENSG00000160208	Short-lived	1.23457	2.64249	0.10404	0	0.365275	0.303587	0.590326	857.119	0.0443987	0	0.365275	0.229532	0.590326	4178.6	0.0443987
ENSG00000160209	Short-lived	1.04439	0.298928	0.584556	0.0368267	0.888906	1	0.0707401	26.151	0.0403538	0.031806	0.888906	1	0.0707401	30.2284	0.0403538
ENSG00000160211	Short-lived	12.3293	28.7718	8.14295e-08	0.00113142	0.858999	0.932564	0.133934	1182.92	0.00706665	4.71249e-37	0.858999	0.422822	0.133934	7.716e+37	0.00706665
ENSG00000160214	Short-lived	0.946308	0.318585	0.572459	0.045818	0.622368	0.0593532	0.237647	1.78934	0.139985	0.0540665	0.622368	0.0690718	0.237647	1.7343	0.139985
ENSG00000160216	Short-lived	1.49826	7.70683	0.00550124	0	0.592403	0.120908	0.331625	1.743	0.0759712	0	0.592403	0.0421963	0.331625	2.29893	0.0759712
ENSG00000160218	Short-lived	3.21185	66.5796	3.33067e-16	0.00659043	0.812309	0.798857	0.166064	22.7562	0.0216269	9.87815e-08	0.812309	0.486122	0.166064	22845.5	0.0216269
ENSG00000160219	Short-lived	0.359501	12.1751	0.000484318	4.33558e-07	0.662044	1	0.285651	109.463	0.0523055	0.00515834	0.662044	1	0.285651	5.40904	0.0523055
ENSG00000160221	Short-lived	1.59233	2.43869	0.118375	0.0124302	0.805233	0.388186	0.194767	1.00117	3.45759e-14	0.000924227	0.805233	0.221623	0.194767	1.00186	3.45759e-14
ENSG00000160223	Short-lived	1.31277	0.99099	0.319501	0.0185022	0.636029	0.172948	0.177075	1.7327	0.186896	0.00531201	0.636029	0.0998982	0.177075	2.05773	0.186896
ENSG00000068024	Short-lived	1	-0.0149982	1	0.0107469	0.944909	1	0.0428476	1e+10	0.0122432	0.0107469	0.944909	1	0.0428476	1e+10	0.0122432
ENSG00000160224	Short-lived	0.450648	9.39902	0.00217101	7.09677e-05	0.775864	0.610187	0.211375	134.516	0.0127605	0.0134986	0.775864	0.800422	0.211375	9.10599	0.0127605
ENSG00000160226	Short-lived	1.78939	0.520139	0.470783	0.000441251	0.763096	0.815925	0.236517	1	0.00038704	9.90899e-07	0.763096	0.694876	0.236517	1	0.00038704
ENSG00000160233	Short-lived	1.09907	0.9057	0.341258	0.00151226	0.400504	0.0810387	0.589385	14.2867	0.0101115	0.0007947	0.400504	0.0631791	0.589385	18.5933	0.0101115
ENSG00000160255	Short-lived	7.54855e-12	2.03066	0.154153	0	0.726545	0.426334	0.164963	7.01355	0.108493	0	0.726545	1	0.164963	1	0.108493
ENSG00000160256	Short-lived	0.421278	1.37528	0.240907	6.14817e-05	0.664728	0.00541017	0.158927	1.78385	0.176345	0.0168225	0.664728	0.11093	0.158927	1.27612	0.176345
ENSG00000160282	Short-lived	0.256423	45.1387	1.8356e-11	0	0.729335	0.333354	0.223253	962.464	0.0474118	0	0.729335	0.754505	0.223253	5.82116	0.0474118
ENSG00000160284	Short-lived	2.44401	35.8155	2.16918e-09	0	0.653305	0.413935	0.346695	1.00117	2.68366e-15	0	0.653305	0.115819	0.346695	1.00285	2.68366e-15
ENSG00000160285	Short-lived	1.0842e-19	26.2081	3.06531e-07	0	0.692701	0.502527	0.302251	370.597	0.00504821	0	0.692701	1	0.00504821	1	0.302251
ENSG00000160293	Short-lived	0.0060992	58.8237	1.72085e-14	1.57413e-153	0.103134	0	0.797386	2.40585	0.0994791	0	0.797386	0.116956	0.103134	1.00537	0.0994791
ENSG00000160294	Short-lived	16.8315	9.08303	0.00257992	0.00583935	0.78573	0.990502	0.199369	9.36e+08	0.0149011	2.53786e-38	0.78573	0.851603	0.199369	1.00095e+151	0.0149011
ENSG00000068028	Short-lived	1.10149	0.845122	0.357936	0.010286	0.606443	0.142333	0.335407	2.38797	0.0581498	0.00646411	0.606443	0.116782	0.335407	2.60853	0.0581498
ENSG00000160298	Short-lived	9.75685e-12	7.43465	0.00639797	0	0.713629	0.804243	0.227177	55.3905	0.059194	0	0.713629	1	0.227177	1	0.059194
ENSG00000160299	Short-lived	0.178843	166.997	0	4.4905e-08	0.726027	1	0.234846	376.41	0.0391269	0.0485194	0.726027	1	0.234846	2.88827	0.0391269
ENSG00000160305	Short-lived	1.25326	26.2837	2.94771e-07	0.034391	0.688683	0.0373387	0.242782	3.37668	0.0685353	0.0146481	0.688683	0.0162383	0.242782	4.59554	0.0685353
ENSG00000160310	Short-lived	1.2797	4.88643	0.0270685	0.0268672	0.872451	0.719025	0.108824	44.7649	0.0187257	0.00976974	0.872451	0.655656	0.108824	129.628	0.0187257
ENSG00000160318	Short-lived	5.19261	7.26578	0.00702807	0	0.662617	0.998769	0.282399	1.66902	0.0549846	0	0.662617	0.993627	0.282399	14.294	0.0549846
ENSG00000160323	Short-lived	0.352661	17.024	3.69106e-05	0	0.699899	0.898704	0.279855	690.853	0.020246	0	0.699899	0.963036	0.279855	10.0309	0.020246
ENSG00000160325	Short-lived	0.519566	7.46766	0.00628171	0.000379693	0.16086	0.000509749	0.725201	2.76691	0.113939	0.0167028	0.16086	0.019465	0.725201	1.69686	0.113939
ENSG00000160326	Short-lived	0.310148	4.20562	0.0402903	0	0.819337	0.249242	0.0967304	1	0.0839324	0	0.819337	0.649925	0.0967304	1	0.0839324
ENSG00000068078	Short-lived	1.02749e-12	53.7454	2.28262e-13	0	0.125884	0	0.73262	2.27718	0.141496	0	0.125884	0	0.73262	1	0.141496
ENSG00000160345	Short-lived	0.957871	0.0584013	0.809041	0.222157	0.251983	0.228436	0.713064	9.58344	0.0349528	0.236692	0.251983	0.243097	0.713064	8.71306	0.0349528
ENSG00000160360	Short-lived	8.67592e-12	68.2448	1.11022e-16	0	0.131017	0	0.750336	2.60199	0.118647	0	0.131017	0	0.750336	1	0.118647
ENSG00000160392	Short-lived	3.7687e-11	56.1564	6.69464e-14	0	0.815985	0.373371	0.149561	180.498	0.0344541	0	0.815985	1	0.149561	1	0.0344541
ENSG00000160396	Short-lived	0.906502	0.497895	0.480426	0.000485035	0.574716	0.0113051	0.332637	1.2429	0.0926466	0.000990029	0.574716	0.0171905	0.332637	1.21789	0.0926466
ENSG00000160401	Short-lived	0.911016	0.579792	0.446394	0.0184683	0.523135	0.0734442	0.191721	1.29805	0.285143	0.0263443	0.523135	0.092655	0.191721	1.26826	0.285143
ENSG00000160404	Short-lived	0.256053	21.3319	3.86254e-06	3.75343e-08	0.721005	0.0194437	0.17288	1.04176	0.106115	0.0125504	0.721005	0.364616	0.17288	1.01053	0.106115
ENSG00000160408	Short-lived	7.99864e-13	6.98335	0.00822715	0	0.120738	0	0.710763	1.9415	0.168499	0	0.120738	0	0.710763	1	0.168499
ENSG00000068079	Short-lived	0.250698	40.7149	1.76139e-10	3.86147e-06	0.756917	1	0.195968	879.307	0.0471155	0.043945	0.756917	1	0.195968	5.47129	0.0471155
ENSG00000160410	Short-lived	0.735817	2.46598	0.116335	0.000231871	0.809897	0.0430406	0.118068	3.18422	0.0720348	0.00211585	0.809897	0.098806	0.118068	2.34487	0.0720348
ENSG00000160439	Short-lived	0.498196	18.4497	1.74453e-05	0	0.741454	0.329808	0.235079	177.257	0.0234673	0	0.741454	0.57544	0.235079	13.19	0.0234673
ENSG00000160445	Short-lived	0.0201249	60.0191	9.4369e-15	9.00771e-115	0.844	8.28217e-44	0.0761504	2.69314	0.0798501	0.00506819	0.844	0.135826	0.0761504	1.02014	0.0798501
ENSG00000160446	Short-lived	0.751904	0.886314	0.346478	0	0.756643	0.433346	0.241021	5.88695	0.00233526	0	0.756643	0.533255	0.241021	3.79213	0.00233526
ENSG00000160447	Short-lived	0.747182	34.2309	4.89456e-09	0	0.136923	0.0304476	0.763038	4.84728	0.100039	0	0.136923	0.0736103	0.763038	3.25231	0.100039
ENSG00000160460	Short-lived	0.195097	180.354	0	0	0.709038	0.000127009	0.184563	4.43435	0.1064	0	0.709038	0.173728	0.184563	1.33719	0.1064
ENSG00000160469	Short-lived	0.144376	108.461	0	0	0.890605	8.72357e-10	0.0702517	111.511	0.039143	0	0.890605	0.0492096	0.0702517	1.97508	0.039143
ENSG00000160472	Short-lived	0.653591	1.86404	0.172159	0.00221459	0.848961	0.771386	0.139922	136.137	0.0111174	0.0184038	0.848961	0.84396	0.139922	24.8168	0.0111174
ENSG00000160505	Short-lived	0.869381	1.19842	0.273638	0	0.51345	0.76703	0.404378	9.45401	0.082172	0	0.51345	0.794069	0.404378	7.04989	0.082172
ENSG00000068097	Short-lived	1.14341	0.979269	0.322379	0.0007609	0.813618	0.871868	0.149912	4.84428	0.0364704	0.000271691	0.813618	0.85489	0.149912	6.07433	0.0364704
ENSG00000160539	Short-lived	1.02962	0.0706504	0.790392	0.00434949	0.0852412	0.0126614	0.899227	1	0.0155318	0.00370247	0.0852412	0.0111245	0.899227	1	0.0155318
ENSG00000160551	Short-lived	1.70803	12.5548	0.0003952	0	0.193427	0	0.759466	4.7773	0.0471064	0	0.193427	0	0.759466	14.4566	0.0471064
ENSG00000160563	Short-lived	1.00039e-10	9.83573	0.00171154	0	0.362242	0	0.545573	2.13586	0.0921848	0	0.362242	0	0.545573	1	0.0921848
ENSG00000160570	Short-lived	0.35451	9.69996	0.00184273	4.22222e-05	0.886613	0.868898	0.104117	53.6009	0.00927001	0.0281328	0.886613	0.951401	0.104117	4.10212	0.00927001
ENSG00000160584	Short-lived	1.19514	16.8669	4.00955e-05	0.0627849	0.622114	0.0635739	0.296647	3.9576	0.0812387	0.0365823	0.622114	0.0371324	0.296647	5.17623	0.0812387
ENSG00000160593	Short-lived	50	9.66573	0.00187737	0	0.565667	1	0.411658	1.07985	0.0226744	0	0.565667	1	0.411658	46.5804	0.0226744
ENSG00000160602	Short-lived	0.595469	9.83879	0.0017087	0	0.08287	0	0.811916	2.73602	0.105214	0	0.08287	0	0.811916	1.82092	0.105214
ENSG00000160606	Short-lived	3.05403	7.71241	0.00548425	0	0.169244	0	0.658715	1.26166	0.172041	0	0.169244	0	0.658715	2.03366	0.172041
ENSG00000160613	Short-lived	0.288606	28.7858	8.08429e-08	0	0.855372	0.142962	0.023328	2.73013	0.1213	0	0.855372	0.570416	0.023328	1.33624	0.1213
ENSG00000068120	Short-lived	6.85178e-13	27.5479	1.53255e-07	0	0.23005	0	0.623071	1.91259	0.146879	0	0.23005	0	0.623071	1	0.146879
ENSG00000160633	Short-lived	11.1132	23.0382	1.58812e-06	0	0.769777	0.92935	0.197535	3342.49	0.0326878	0	0.769777	0.442969	0.197535	1.45726e+39	0.0326878
ENSG00000160654	Short-lived	0.616039	5.68235	0.0171364	0	0.605374	1	0.342324	17.6369	0.0523019	0	0.605374	1	0.342324	5.85929	0.0523019
ENSG00000160679	Short-lived	0.437599	7.26699	0.00702335	0.000399013	0.256143	0.0632284	0.740503	4175.46	0.00335336	0.0325532	0.256143	0.298731	0.740503	38.4077	0.00335336
ENSG00000160683	Short-lived	1.34937	12.9489	0.000320112	0.0498663	0.886447	0.350553	0.0995878	1.10802e+09	0.0139649	0.0174928	0.886447	0.243054	0.0995878	1.60123e+12	0.0139649
ENSG00000160685	Short-lived	0.888284	1.20057	0.273207	0.00716263	0.164332	0.0097829	0.781221	2.16072	0.0544472	0.0124364	0.164332	0.0164045	0.781221	1.98252	0.0544472
ENSG00000160688	Short-lived	2.46312	12.5523	0.000395725	0	0.607054	0.0423099	0.244065	1.37074	0.148881	0	0.607054	0.000413771	0.244065	2.17438	0.148881
ENSG00000160691	Short-lived	0.680853	10.9829	0.000919575	0	0.146911	0.00378233	0.780742	5.41091	0.0723467	0	0.146911	0.0224291	0.780742	3.15681	0.0723467
ENSG00000160695	Short-lived	2.65277	30.9583	2.63627e-08	0	0.0876817	0	0.831045	1.59443	0.0812729	0	0.0876817	0	0.831045	3.44719	0.0812729
ENSG00000160703	Short-lived	1.78216	18.3138	1.8734e-05	0.00138249	0.700986	0.231797	0.185242	1.4287	0.113772	8.02064e-06	0.700986	0.0738792	0.185242	1.88857	0.113772
ENSG00000005513	Short-lived	1.83059	1.34973	0.245325	0.00643592	0.69533	0.0137175	0.214328	1.187	0.0903423	9.73802e-05	0.69533	0.000389152	0.214328	1.36865	0.0903423
ENSG00000068137	Short-lived	0.623973	10.6333	0.0011107	0.00108466	0.619823	0.00157468	0.229973	2.60544	0.150204	0.0141287	0.619823	0.0178288	0.229973	1.8176	0.150204
ENSG00000160710	Short-lived	0.778438	4.68103	0.0304975	0.00318964	0.82497	0.542436	0.121526	4.62682	0.0535042	0.0113977	0.82497	0.621165	0.121526	3.29519	0.0535042
ENSG00000160712	Short-lived	0.757417	4.76564	0.0290332	0.0240292	0.741524	1	0.234392	485.85	0.024084	0.0593669	0.741524	1	0.234392	108.343	0.024084
ENSG00000160714	Short-lived	9.98991e-14	112.293	0	0	0.283872	0	0.618559	6.14866	0.0975684	0	0.283872	0	0.618559	1	0.0975684
ENSG00000160716	Short-lived	1.52544	4.81745	0.0281731	0	0.925394	0.625717	0.0545595	14.6208	0.0200468	0	0.925394	0.489089	0.0545595	59.8534	0.0200468
ENSG00000160741	Short-lived	0.401713	39.0646	4.10005e-10	0	0.0601659	0	0.748621	4.35027	0.191213	0	0.0601659	0	0.748621	1.8051	0.191213
ENSG00000160746	Short-lived	0.783074	8.22946	0.00412158	0.0148689	0.77259	0.0493293	0.134338	2.65116	0.0930722	0.0370475	0.77259	0.0947553	0.134338	2.14576	0.0930722
ENSG00000160752	Short-lived	1.41801	4.48254	0.0342428	0	0.581044	0.366435	0.347332	2.36358	0.0716242	0	0.581044	0.240847	0.347332	3.38632	0.0716242
ENSG00000160753	Short-lived	2.2255	5.34737	0.0207535	0	0.824163	0.566485	0.156798	2.02153	0.0190394	0	0.824163	0.282307	0.156798	4.78951	0.0190394
ENSG00000160767	Short-lived	2.42133e-11	124.273	0	0	0.896455	1.0819e-06	0	4.30125	0.103545	0	0.896455	1	0	1	0.103545
ENSG00000160781	Short-lived	0.0258098	31.3206	2.18751e-08	0	0.559731	2.74702e-44	0.295832	3.61963	0.144437	0	0.559731	0.0751094	0.295832	1.03376	0.144437
ENSG00000068305	Short-lived	0.963971	0.326114	0.567956	0.0249392	0.727334	0.0370355	0.161283	4.99385	0.111384	0.0284866	0.727334	0.0417052	0.161283	4.71272	0.111384
ENSG00000160783	Short-lived	1.15588	0.0341995	0.853283	0	0.716837	1	0.267368	62.9289	0.0157943	0	0.716837	1	0.267368	120.019	0.0157943
ENSG00000160785	Short-lived	0.0191648	20.9065	4.82262e-06	0	0.127944	0	0.802862	2.96874	0.0691943	0	0.127944	0	0.802862	1.02107	0.0691943
ENSG00000160789	Short-lived	2.00038e-12	3.40898	0.0648426	0	0.163975	0	0.708674	1.20969	0.12735	0	0.163975	0	0.708674	1	0.12735
ENSG00000160791	Short-lived	0.871119	1.98632	0.158726	0.0169569	0.602285	0.268381	0.31404	4.57245	0.0836748	0.028678	0.602285	0.317961	0.31404	3.75897	0.0836748
ENSG00000160796	Short-lived	0.0164027	289.581	0	0	0.237221	0	0.6193	3.04946	0.143478	0	0.237221	0	0.6193	1.01846	0.143478
ENSG00000160799	Short-lived	1.32924	1.79326	0.18053	0.0203542	0.0963134	0.0205924	0.743146	1.56429	0.160541	0.00564661	0.0963134	0.00573462	0.743146	1.81257	0.160541
ENSG00000160801	Short-lived	0.925712	4.13544	0.0419941	0	0.750289	0.0450695	0.14417	3.09725	0.105541	0	0.750289	0.0567391	0.14417	2.84775	0.105541
ENSG00000160808	Short-lived	4.27186e-13	15.6462	7.63676e-05	0	0.250771	0	0.711947	15.0552	0.0372822	0	0.250771	0	0.711947	1	0.0372822
ENSG00000160813	Short-lived	1.01417	0.0307943	0.8607	0	0.138068	0.0783133	0.790792	2.24993	0.0711398	0	0.138068	0.0755377	0.790792	2.27593	0.0711398
ENSG00000068308	Short-lived	0.0997761	15.8699	6.7851e-05	0	0.143115	0	0.82763	43.0223	0.0292551	0	0.143115	0	0.82763	1.45547	0.0292551
ENSG00000160818	Short-lived	0.184477	2.46861	0.116141	0	0.19056	4.83091e-08	0.634606	1.43408	0.174834	0	0.19056	0.0447067	0.634606	1.06877	0.174834
ENSG00000160838	Short-lived	0.239619	17.7825	2.4765e-05	0	0.562324	1.65901e-05	0.279889	2.6134	0.157787	0	0.562324	0.0715457	0.279889	1.25884	0.157787
ENSG00000160856	Short-lived	0.167753	23.9311	9.98447e-07	0	0.537914	1	0.408812	3781.17	0.0532738	0	0.537914	1	0.408812	3.98253	0.0532738
ENSG00000160862	Short-lived	5.62777	15.3332	9.01192e-05	0.075505	0.446991	0.773672	0.385515	1.0052	0.167495	4.84741e-07	0.446991	0.235953	0.385515	1.0296	0.167495
ENSG00000160867	Short-lived	0.847941	0.75854	0.383786	0.000104461	0.596635	0.0135509	0.293141	2.15825	0.110224	0.000421024	0.596635	0.0260626	0.293141	1.91999	0.110224
ENSG00000160882	Short-lived	0.249171	1.05968	0.303288	0	0.678532	1	0.130338	2.74836	0.19113	0	0.678532	1	0.130338	1.28648	0.19113
ENSG00000160883	Short-lived	1.35525e-20	49.5651	1.91891e-12	0	0.739132	0.359278	0.197425	1.00015	0.063443	0	0.739132	1	0.063443	1	0.197425
ENSG00000160888	Short-lived	1.05424	0.147386	0.701046	0.0555429	0.832325	0.319313	0.100802	2.65276	0.0668733	0.0474825	0.832325	0.30014	0.100802	2.79693	0.0668733
ENSG00000160908	Short-lived	2.18797e-13	46.8135	7.80742e-12	0	0.718765	1	0.191258	8.10983	0.0899763	0	0.718765	1	0.191258	1	0.0899763
ENSG00000160917	Short-lived	1.35576	1.08903	0.296686	0	0.0954005	0	0.855684	3.26278	0.0489152	0	0.0954005	0	0.855684	4.96939	0.0489152
ENSG00000160948	Short-lived	0.0328036	12.5396	0.000398417	0	0.191199	0	0.732288	2121	0.0765137	0	0.191199	0	0.732288	1.28565	0.0765137
ENSG00000160949	Short-lived	0.706486	9.00721	0.00268916	0.00592133	0.550859	0.0340402	0.255447	1.29048	0.193694	0.0266836	0.550859	0.0918063	0.255447	1.19741	0.193694
ENSG00000160951	Short-lived	50	19.7635	8.76399e-06	0	0.631696	0.338825	0.20678	1.0024	0.161524	3.15324e-24	0.20678	0	0.631696	1.12758	0.161524
ENSG00000160953	Short-lived	1.07861	1.04852	0.305847	0.0785469	0.812205	0.0793077	0.142218	2.54967	0.0455771	0.0643095	0.812205	0.0649816	0.142218	2.74433	0.0455771
ENSG00000160957	Short-lived	0.22307	34.7494	3.75e-09	0	0.74254	1	0.235102	441.166	0.0223585	0	0.74254	1	0.235102	3.88983	0.0223585
ENSG00000160959	Short-lived	0.766599	8.52569	0.00350169	0.00304418	0.693066	0.106081	0.302199	7.22616	0.00473448	0.0117715	0.693066	0.179084	0.302199	4.55447	0.00473448
ENSG00000160961	Short-lived	32.0761	73.8703	0	0.0107035	0.743736	0.970611	0.184696	1.21217	0.0715683	6.2349e-64	0.743736	0.384112	0.184696	479.128	0.0715683
ENSG00000068354	Short-lived	0.914511	3.08016	0.0792526	0.000224859	0.332357	0.0227821	0.581011	2.34528	0.0866316	0.000461087	0.332357	0.0314776	0.581011	2.18046	0.0866316
ENSG00000160963	Short-lived	0.395893	24.1137	9.08134e-07	5.34468e-05	0.607978	0.171722	0.348851	1.22327e+07	0.0431714	0.0203571	0.607978	0.497821	0.348851	639.586	0.0431714
ENSG00000160972	Short-lived	9.56639	11.2663	0.000789277	0.00139128	0.674155	0.0128144	0.165466	1.0666	0.160379	4.70756e-28	0.674155	7.89784e-19	0.165466	1.85298	0.160379
ENSG00000160973	Short-lived	1.00602	0.00805219	0.928499	0	0.0914378	0.0590127	0.868707	4.09747	0.0398553	0	0.0914378	0.0580152	0.868707	4.13243	0.0398553
ENSG00000160991	Short-lived	0.485619	8.68209	0.00321352	0	0.902488	0.180276	0.0975124	1.11295	6.38737e-16	0	0.902488	0.43518	0.0975124	1.05334	6.38737e-16
ENSG00000160993	Short-lived	5.16042	4.42252	0.0354677	0.00775132	0.658853	0.00803655	0.17731	1.12521	0.163837	1.28322e-11	0.658853	1.54629e-11	0.17731	1.83817	0.163837
ENSG00000160994	Short-lived	1.15885	1.50194	0.220373	0.0308574	0.584537	0.121798	0.283263	1.56284	0.1322	0.0177583	0.584537	0.0871761	0.283263	1.67771	0.1322
ENSG00000160999	Short-lived	0.792834	0.833976	0.361125	7.41572e-05	0.673611	0.00738131	0.281276	1.12182	0.0451128	0.00053176	0.673611	0.0204072	0.281276	1.09542	0.0451128
ENSG00000161011	Short-lived	0.020683	14.9346	0.000111301	0	0.190132	0	0.650295	1.97952	0.159573	0	0.190132	0	0.650295	1.01422	0.159573
ENSG00000161013	Short-lived	5.16055e-14	200.048	0	0	0.136948	0	0.775218	445.503	0.0878345	0	0.136948	0	0.775218	1	0.0878345
ENSG00000068366	Short-lived	0.916675	0.394723	0.529827	0	0.182026	0	0.739235	2.82516	0.0787386	0	0.182026	0	0.739235	2.59095	0.0787386
ENSG00000161016	Short-lived	0.0198491	35.7807	2.20828e-09	2.73891e-23	0.131909	0	0.84385	4.75862	0.0242413	0	0.84385	0.356579	0.131909	1.03145	0.0242413
ENSG00000161021	Short-lived	0.983289	2.68267	0.101445	0.0873161	0.845746	1	0.1504	3.17989e+07	0.00385449	0.0909474	0.845746	1	0.1504	2.38253e+07	0.00385449
ENSG00000161031	Short-lived	1.06102	0.443458	0.505458	0	0.169838	0.0436285	0.630662	2.03428	0.1995	0	0.169838	0.0360385	0.630662	2.12438	0.1995
ENSG00000161036	Short-lived	0.310222	29.606	5.29399e-08	1.29024e-06	0.76759	0.516397	0.213672	454.273	0.0187378	0.0148936	0.76759	0.814632	0.213672	6.67357	0.0187378
ENSG00000161048	Short-lived	1.55482	8.36141	0.00383274	0.0222386	0.806288	0.774142	0.182423	10.7036	0.0112894	0.00269183	0.806288	0.67164	0.182423	39.8783	0.0112894
ENSG00000161057	Short-lived	2.81205e-14	66.2658	4.44089e-16	0	0.871132	1.47935e-12	0.108016	1.95562	0.0208522	0	0.871132	1	0.108016	1	0.0208522
ENSG00000161082	Short-lived	50	49.6285	1.85796e-12	0	0.789708	0.909381	0.195411	1.01905	0.014881	0	0.789708	0.00865567	0.195411	2.56858	0.014881
ENSG00000161091	Short-lived	7.85377	35.7104	2.28934e-09	0.0106938	0.804029	0.822043	0.184756	34.4057	0.0112148	3.32082e-16	0.804029	0.214586	0.184756	1.17042e+12	0.0112148
ENSG00000068383	Short-lived	0.144923	50.7552	1.04639e-12	0	0.76204	0.288584	0.204171	56449.1	0.0337889	0	0.76204	0.835182	0.204171	4.8823	0.0337889
ENSG00000161179	Short-lived	0.392293	9.86452	0.00168497	0	0.742408	0.286023	0.248362	35.7165	0.00923015	0	0.742408	0.611998	0.248362	4.06612	0.00923015
ENSG00000161180	Short-lived	0.947377	0.10115	0.750454	0	0.454079	0.181452	0.448922	2.74153	0.0969988	0	0.454079	0.198504	0.448922	2.59983	0.0969988
ENSG00000161202	Short-lived	0.0108688	146.987	0	0	0.809179	0.123245	0.153544	1595.25	0.0372766	0	0.809179	0.977502	0.153544	1.08345	0.0372766
ENSG00000161203	Short-lived	14.5762	6.75775	0.00933411	0	0.979977	0.872709	0.0175509	765.22	0.00247234	0	0.979977	0.137436	0.0175509	1.08286e+42	0.00247234
ENSG00000161204	Short-lived	0.368424	21.6645	3.24752e-06	0	0.787446	0.000458971	0.175722	4.17347	0.0368328	0	0.787446	0.058901	0.175722	1.6928	0.0368328
ENSG00000161217	Short-lived	1.14714	2.53451	0.111382	0	0.143822	0.052886	0.792732	3.34883	0.0634458	0	0.143822	0.0343162	0.792732	4.00058	0.0634458
ENSG00000161243	Short-lived	1.99698	5.4869	0.0191594	0.098243	0.55257	0.55834	0.434704	1.63582	0.012726	0.00971967	0.55257	0.312294	0.434704	2.67192	0.012726
ENSG00000161265	Short-lived	2.17057e-19	15.5667	7.96453e-05	0	0.166866	0	0.594926	3.0636	0.238207	0	0.166866	0	0.594926	1	0.238207
ENSG00000068394	Short-lived	0.939774	7.18951	0.00733312	0	0.623952	0.382494	0.299169	7.63125	0.0768792	0	0.623952	0.405286	0.299169	6.75212	0.0768792
ENSG00000161270	Short-lived	0.754339	7.4626	0.00629941	0.00784505	0.62215	0.0946033	0.221388	2.42478	0.156462	0.0258114	0.62215	0.168844	0.221388	1.95062	0.156462
ENSG00000161298	Short-lived	0.712515	2.36309	0.124236	0.00874589	0.717705	1	0.276655	121.109	0.00563988	0.034159	0.717705	1	0.276655	30.4995	0.00563988
ENSG00000161328	Short-lived	0.300874	5.40639	0.0200632	1.07611e-05	0.692983	0.701549	0.302355	45.1624	0.00466225	0.0320047	0.692983	0.898841	0.302355	3.14688	0.00466225
ENSG00000161381	Short-lived	1.0157	0.0321551	0.857688	0.0227378	0.652965	0.0534336	0.228095	2.33149	0.11894	0.0214262	0.652965	0.0510316	0.228095	2.36268	0.11894
ENSG00000161395	Short-lived	0.423587	13.9991	0.000182896	0	0.228829	1.88618e-05	0.683046	5.31535	0.0881245	0	0.228829	0.00997235	0.683046	2.02921	0.0881245
ENSG00000161405	Short-lived	0.654527	3.30212	0.0691907	0	0.739282	0.464807	0.234984	7.14781	0.0257336	0	0.739282	0.605649	0.234984	3.62309	0.0257336
ENSG00000161509	Short-lived	1.381e-13	4.59483	0.0320685	0	0.190994	0	0.702031	1.74988	0.106976	0	0.190994	0	0.702031	1	0.106976
ENSG00000068400	Short-lived	3.4457	24.9232	5.96601e-07	0	0.783182	0.852475	0.198405	8.70671	0.0184133	0	0.783182	0.576966	0.198405	1731.63	0.0184133
ENSG00000161513	Short-lived	6.11259e-11	21.8068	3.0153e-06	0	0.761025	0.231177	0.171648	5.24829	0.0673275	0	0.761025	1	0.171648	1	0.0673275
ENSG00000161526	Short-lived	1.09247	0.860173	0.35369	0.000123898	0.625274	0.0678986	0.295074	4.01265	0.0796521	5.39264e-05	0.625274	0.0529476	0.295074	4.56278	0.0796521
ENSG00000161533	Short-lived	1.0842e-19	45.053	1.91777e-11	0	0.24679	0	0.581538	2.49867	0.171673	0	0.24679	0	0.581538	1	0.171673
ENSG00000161542	Short-lived	0.836676	18.6826	1.54388e-05	0	0.229402	0.00851515	0.738552	315.161	0.0320456	0	0.229402	0.0185456	0.738552	123.158	0.0320456
ENSG00000161544	Short-lived	1.05243	0.163073	0.686343	0	0.600849	0.131587	0.391331	223.293	0.00781935	0	0.600849	0.118315	0.391331	296.494	0.00781935
ENSG00000161547	Short-lived	1.43928	18.8705	1.39898e-05	0	0.116092	0	0.860715	152.08	0.0231927	0	0.116092	0	0.860715	1382.34	0.0231927
ENSG00000161551	Short-lived	3.19335e-13	19.4567	1.02908e-05	0	0.403189	1	0.500896	3.18429e+06	0.0959149	0	0.403189	1	0.500896	1	0.0959149
ENSG00000161558	Short-lived	0.094027	46.4464	9.41602e-12	1.83161e-14	0.807016	0.500828	0.108124	5.82443	0.08486	0.0510899	0.807016	0.93705	0.108124	1.1802	0.08486
ENSG00000161594	Short-lived	0.581509	42.6905	6.41237e-11	7.17941e-05	0.542051	0.0122155	0.399855	17.3522	0.0580945	0.00389294	0.542051	0.077183	0.399855	5.2565	0.0580945
ENSG00000161609	Short-lived	1.03936	0.385552	0.534647	0.0543506	0.151235	0.117655	0.793961	7.03623	0.0548037	0.0484645	0.151235	0.108151	0.793961	7.59784	0.0548037
ENSG00000068438	Short-lived	1.13584	0.849793	0.356611	0.025927	0.89076	0.619487	0.101853	20.803	0.00738683	0.0157862	0.89076	0.580473	0.101853	31.4181	0.00738683
ENSG00000161610	Short-lived	0.953071	0.169407	0.680639	0.0269421	0.143764	0.0290581	0.813805	4.04625	0.0424309	0.0319219	0.143764	0.0343071	0.813805	3.78935	0.0424309
ENSG00000161618	Short-lived	0.291229	29.1494	6.70081e-08	0	0.1714	0	0.552093	2.05557	0.276506	0	0.1714	0	0.552093	1.23349	0.276506
ENSG00000161638	Short-lived	0.385982	31.9151	1.61061e-08	0	0.777212	0.669681	0.202872	636.974	0.0199167	0	0.777212	0.85662	0.202872	12.0876	0.0199167
ENSG00000161640	Short-lived	0.690948	1.73053	0.188343	0	0.626954	1	0.320939	7.16887	0.0521068	0	0.626954	1	0.320939	3.90007	0.0521068
ENSG00000161642	Short-lived	0.87107	0.500624	0.479226	0.00053993	0.580251	0.0112457	0.308664	2.44408	0.111086	0.00142441	0.580251	0.0200573	0.308664	2.17809	0.111086
ENSG00000161647	Short-lived	0.49811	15.5896	7.86856e-05	0	0.851574	1	0.122753	82.8949	0.0256737	0	0.851574	1	0.122753	9.02896	0.0256737
ENSG00000161649	Short-lived	0.726449	0.688526	0.406666	0	0.45116	0.479078	0.539474	23.8532	0.00936547	0	0.45116	0.585911	0.539474	10.0165	0.00936547
ENSG00000161653	Short-lived	0.154218	5.04915	0.0246381	0	0.524089	5.42126e-10	0.370747	1.31347	0.105164	0	0.524089	0.0372416	0.370747	1.04295	0.105164
ENSG00000161654	Short-lived	0.922057	0.564698	0.452373	0	0.213375	0	0.717688	8.34553	0.0689372	0	0.213375	0	0.717688	7.07348	0.0689372
ENSG00000005700	Short-lived	1.2994	22.6893	1.90422e-06	0	0.769384	1	0.182898	21.133	0.0477186	0	0.769384	1	0.182898	52.6814	0.0477186
ENSG00000068489	Short-lived	1.00832	0.00793454	0.929021	0	0.0482344	0.272839	0.880468	18.9762	0.0712977	0	0.0482344	0.269908	0.880468	19.4463	0.0712977
ENSG00000161664	Short-lived	0.3701	16.9331	3.87206e-05	0	0.609397	0.238555	0.333619	2.37932	0.0569847	0	0.609397	0.588363	0.333619	1.37824	0.0569847
ENSG00000161671	Short-lived	0.309725	2.85974	0.0908222	0	0.802076	0.604685	0.190367	5.79967e+07	0.00755758	0	0.802076	0.855725	0.190367	253.818	0.00755758
ENSG00000161677	Short-lived	1.59757e-10	2.78578	0.0951044	0	0.0932759	0	0.829879	1.48071	0.0768451	0	0.0932759	0	0.829879	1	0.0768451
ENSG00000161682	Short-lived	0.694714	5.59918	0.0179689	0.00282058	0.304991	0.00324509	0.58367	1.38158	0.111339	0.0169323	0.304991	0.0186644	0.58367	1.25176	0.111339
ENSG00000161692	Short-lived	50	13.2161	0.000277562	0	0.595989	0.990453	0.329293	1.14529	0.0747177	0	0.595989	0.619006	0.329293	882.455	0.0747177
ENSG00000161714	Short-lived	0.816498	2.49283	0.114366	0.00554237	0.659728	0.00554827	0.237447	1.6794	0.102826	0.0143791	0.659728	0.0143916	0.237447	1.527	0.102826
ENSG00000161791	Short-lived	1.049	0.159809	0.689332	0	0.0964753	0.0345734	0.871545	17.8953	0.0319794	0	0.0964753	0.0293186	0.871545	20.6121	0.0319794
ENSG00000161798	Short-lived	0.941456	0.0538767	0.81645	3.5182e-05	0.815941	0.387928	0.179094	36.826	0.00496513	6.41295e-05	0.815941	0.410041	0.179094	29.8171	0.00496513
ENSG00000161800	Short-lived	1.05896	1.10504	0.293163	0	0.148754	0.0841268	0.824707	68.2594	0.026538	0	0.148754	0.0727019	0.824707	87.5608	0.026538
ENSG00000068615	Short-lived	4.22013	17.9884	2.22256e-05	0	0.16629	0	0.774983	1.52211	0.0587269	0	0.16629	0	0.774983	5.88771	0.0587269
ENSG00000161835	Short-lived	0.158555	12.256	0.000463766	0	0.0873784	0	0.865971	20.9094	0.0466508	0	0.0873784	0	0.865971	1.61937	0.0466508
ENSG00000161847	Short-lived	1.69161	21.9993	2.72749e-06	0.0137264	0.0081692	0.0140713	0.862108	2.40435	0.129722	0.000707081	0.0081692	0.000737404	0.862108	4.41062	0.129722
ENSG00000161849	Short-lived	0.46853	4.19755	0.0404825	1.68789e-05	0.766604	0.790847	0.221883	901.012	0.0115134	0.00580587	0.766604	0.895887	0.221883	24.2315	0.0115134
ENSG00000161860	Short-lived	1.12493	0.409867	0.522037	0.0267784	0.413183	0.220964	0.582753	810.185	0.00406321	0.0170359	0.413183	0.182982	0.582753	1870.5	0.00406321
ENSG00000161888	Short-lived	0.0368617	21.1535	4.23929e-06	2.89185e-48	0.357787	1.1058e-24	0.423675	2.12864	0.218538	0.0176864	0.357787	0.130897	0.423675	1.02824	0.218538
ENSG00000161896	Short-lived	0.995866	0.00621843	0.937146	0.00933385	0.58651	0.171177	0.353683	2.11358	0.0598067	0.00951594	0.58651	0.17243	0.353683	2.10705	0.0598067
ENSG00000161904	Short-lived	1.14348	2.57672	0.108446	0.0438199	0.88239	0.0468708	0.0943527	39.5014	0.0232577	0.0279758	0.88239	0.0302139	0.0943527	66.9407	0.0232577
ENSG00000068650	Short-lived	0.729289	4.53047	0.0332965	3.93921e-06	0.897037	0.466193	0.070236	5.42048	0.032727	0.000114418	0.897037	0.573177	0.070236	3.43025	0.032727
ENSG00000161911	Short-lived	1.21621	3.90185	0.0482328	0.142653	0.129672	0.199505	0.775685	3.88087	0.0946428	0.0936331	0.129672	0.140798	0.775685	5.20308	0.0946428
ENSG00000161914	Short-lived	9.75138e-14	10.9103	0.000956333	0	0.792728	0.916092	0.166939	26205.9	0.0403334	0	0.792728	1	0.166939	1	0.0403334
ENSG00000161920	Short-lived	0.615486	0.460315	0.497477	2.80264e-05	0.778192	0.00169392	0.179058	2.46937	0.0427495	0.00157777	0.778192	0.019698	0.179058	1.74434	0.0427495
ENSG00000161939	Short-lived	0.575517	2.22429	0.135855	0	0.13908	0	0.756645	4.3211	0.104275	0	0.13908	0	0.756645	2.32164	0.104275
ENSG00000161940	Short-lived	0.629988	25.6273	4.14139e-07	0.000470675	0.544625	0.0237236	0.363627	3.9694	0.0917486	0.0080141	0.544625	0.0947074	0.363627	2.38336	0.0917486
ENSG00000161944	Short-lived	20.6475	24.3209	8.15495e-07	0.185485	0.632165	1	0.340066	9.00713	0.0277697	7.8053e-16	0.632165	1	0.340066	5.12661e+19	0.0277697
ENSG00000161955	Short-lived	1.14889	2.22755	0.135569	0.243173	0.747872	0.254015	0.24092	1.23563e+06	0.011208	0.197007	0.747872	0.207132	0.24092	9.97548e+06	0.011208
ENSG00000068654	Short-lived	1.22389	10.3715	0.00127974	0	0.77578	0.378801	0.172588	6.47081	0.0516316	0	0.77578	0.304806	0.172588	9.82928	0.0516316
ENSG00000161958	Short-lived	0.356766	4.28004	0.0385624	0	0.780177	2.31544e-06	0.172378	3.84355	0.047445	0	0.780177	0.00976102	0.172378	1.61664	0.047445
ENSG00000161960	Short-lived	1.37567e-13	73.9553	0	0	0.09299	0	0.861883	5.1256	0.0451271	0	0.09299	0	0.861883	1	0.0451271
ENSG00000161970	Short-lived	1.72312e-13	16.671	4.44545e-05	0	0.0624696	0	0.907665	8.14367	0.0298658	0	0.0624696	0	0.907665	1	0.0298658
ENSG00000161973	Short-lived	1.62067e-13	35.0141	3.27324e-09	0	0.246236	0	0.613657	2.71838	0.140107	0	0.246236	0	0.613657	1	0.140107
ENSG00000161980	Short-lived	1.29479	2.75576	0.0969047	0.0435072	0.762554	0.0559131	0.220214	93.2153	0.0172322	0.0172674	0.762554	0.0238945	0.220214	354.867	0.0172322
ENSG00000161981	Short-lived	23.8824	19.0872	1.2488e-05	0	0.123476	0.0125313	0.762467	1.02559	0.114057	0	0.123476	3.76337e-46	0.762467	1.8284	0.114057
ENSG00000161992	Short-lived	0.0365154	40.9787	1.539e-10	0	0.680015	0.336957	0.307532	7312.54	0.0124538	0	0.680015	0.961057	0.307532	1.38388	0.0124538
ENSG00000161996	Short-lived	1.34764	5.99142	0.0143756	0.0373176	0.839313	1	0.140987	322.371	0.0197006	0.0118973	0.839313	1	0.140987	2400.87	0.0197006
ENSG00000161999	Short-lived	1.22653	1.24678	0.264168	0	0.681057	0.417827	0.289871	46.4134	0.0290716	0	0.681057	0.342879	0.289871	110.709	0.0290716
ENSG00000068697	Short-lived	1.13631	0.252894	0.615044	0	0.334125	0	0.546246	1.90637	0.119629	0	0.334125	0	0.546246	2.08162	0.119629
ENSG00000162004	Short-lived	1.31754	3.07685	0.0794144	0.227593	0.409074	0.367264	0.533044	3.70216	0.0578823	0.142244	0.409074	0.267203	0.533044	5.60998	0.0578823
ENSG00000162009	Short-lived	0.520877	17.3221	3.15505e-05	0	0.720153	0.157352	0.279288	39.1397	0.000559415	0	0.720153	0.381654	0.279288	6.75395	0.000559415
ENSG00000162032	Short-lived	0.353221	4.27492	0.0386788	0	0.711615	0.00616439	0.23636	5.33971	0.0520248	0	0.711615	0.165708	0.23636	1.80707	0.0520248
ENSG00000162039	Short-lived	0.100868	8.2142	0.00415638	0	0.195962	2.02694e-14	0.572842	2.53815	0.231195	0	0.195962	0.0415714	0.572842	1.09851	0.231195
ENSG00000162040	Short-lived	1.16872	1.94753	0.162853	0.00514621	0.757543	0.103541	0.240215	9.99991e+09	0.00224166	0.00211529	0.757543	0.0706227	0.240215	4.86627e+11	0.00224166
ENSG00000162062	Short-lived	1.57342	0.240056	0.624166	0	0.218215	0	0.47636	1.19797	0.305425	0	0.218215	0	0.47636	1.3287	0.305425
ENSG00000162063	Short-lived	0.738437	4.00924	0.0452516	0.00171509	0.772698	0.296837	0.220157	16.1002	0.00714518	0.00907184	0.772698	0.407838	0.220157	7.7834	0.00714518
ENSG00000162065	Short-lived	0.0241098	41.3626	1.26454e-10	0	0.813471	0.394444	0.158843	9.99993e+09	0.0276864	0	0.813471	0.977821	0.158843	1.7422	0.0276864
ENSG00000162066	Short-lived	0.901474	1.03942	0.307957	0.0250635	0.878792	0.532403	0.108562	249.005	0.012646	0.0360394	0.878792	0.566517	0.108562	144.584	0.012646
ENSG00000068724	Short-lived	0.249493	46.786	7.91756e-12	0	0.818258	0.891231	0.161812	630.595	0.0199299	0	0.818258	0.971679	0.161812	4.99481	0.0199299
ENSG00000162068	Short-lived	0.430639	14.7958	0.0001198	0	0.122611	0.000109526	0.83192	5.55691	0.0454685	0	0.122611	0.0196998	0.83192	2.09293	0.0454685
ENSG00000162069	Short-lived	1.7497	4.96198	0.0259105	0.0174606	0.748421	0.796103	0.251579	1.00117	6.64392e-13	0.000839704	0.748421	0.671005	0.251579	1.00204	6.64392e-13
ENSG00000162073	Short-lived	8.3401e-10	3.3942	0.0654262	0	0.231225	0	0.597187	1.35132	0.171588	0	0.231225	0	0.597187	1	0.171588
ENSG00000162076	Short-lived	0.320123	1.64406	0.19977	0	0.747841	0.45715	0.252159	1.00117	8.76251e-15	0	0.747841	0.778354	0.252159	1.00037	8.76251e-15
ENSG00000162086	Short-lived	1.10293	0.0672654	0.795361	0.0312722	0.511549	0.296108	0.263717	1.05916	0.224734	0.0218907	0.511549	0.261243	0.263717	1.06545	0.224734
ENSG00000162104	Short-lived	0.966668	0.64659	0.421335	0	0.0799947	0.0431588	0.884313	5.43117	0.035692	0	0.0799947	0.0479253	0.884313	5.13332	0.035692
ENSG00000162105	Short-lived	0.016925	16.4518	4.99037e-05	0	0.855135	4.14512e-12	0.0706723	4.13015	0.0741927	0	0.855135	0.641728	0.0706723	1.0243	0.0741927
ENSG00000162129	Short-lived	7.47783	23.8985	1.01551e-06	0	0.124711	0	0.764596	1.11098	0.110693	0	0.124711	0	0.764596	2.19674	0.110693
ENSG00000162139	Short-lived	1.15976	2.19214	0.138717	0	0.15117	0.18998	0.776701	3.10776	0.0721287	0	0.15117	0.145705	0.776701	3.72496	0.0721287
ENSG00000068745	Short-lived	0.732294	4.78801	0.0286586	0	0.237403	0.00753497	0.713815	4.4737	0.048782	0	0.237403	0.0278868	0.713815	2.99557	0.048782
ENSG00000162144	Short-lived	1.23893	1.3597	0.24359	0	0.398474	0.0523103	0.458812	1.78445	0.142713	0	0.398474	0.0258474	0.458812	2.04926	0.142713
ENSG00000162148	Short-lived	0.671751	5.14124	0.0233639	0.00649913	0.755508	1	0.240007	106.452	0.00448526	0.0339455	0.755508	1	0.240007	23.0008	0.00448526
ENSG00000162174	Short-lived	0.866045	2.37845	0.123019	0.0503123	0.555257	0.0626807	0.348694	3.88624	0.0960486	0.0750915	0.555257	0.0908371	0.348694	3.24011	0.0960486
ENSG00000162191	Short-lived	0.735329	3.61558	0.0572407	0.000401166	0.694015	0.0157465	0.187375	2.11231	0.11861	0.00317925	0.694015	0.0472429	0.187375	1.73302	0.11861
ENSG00000162194	Short-lived	8.94204e-13	3.25306	0.0712901	0	0.44915	1	0.517829	196.947	0.0330206	0	0.44915	1	0.517829	1	0.0330206
ENSG00000162222	Short-lived	0.814014	0.395412	0.529468	0.0148706	0.645614	0.0345512	0.265626	1.00441	0.0887601	0.0325274	0.645614	0.0646083	0.265626	1.00359	0.0887601
ENSG00000162227	Short-lived	0.832063	0.165233	0.684384	0	0.1257	0	0.748091	1.38792	0.126209	0	0.1257	0	0.748091	1.31358	0.126209
ENSG00000162236	Short-lived	1.99061	8.66411	0.00324539	0.000227642	0.652323	0.0305869	0.26524	2.42918	0.0824371	5.60662e-08	0.652323	0.000966691	0.26524	5.85193	0.0824371
ENSG00000068781	Short-lived	1.23014	2.39682	0.121582	0	0.683835	0.665581	0.293301	6.34383	0.0228641	0	0.683835	0.606056	0.293301	9.70521	0.0228641
ENSG00000162241	Short-lived	0.646286	8.01176	0.00464746	0	0.48962	0.00587401	0.350618	2.43614	0.159762	0	0.48962	0.0361488	0.350618	1.77795	0.159762
ENSG00000162244	Short-lived	1.05569	0.102513	0.748835	0.0205666	0.366062	0.26066	0.619537	22.0335	0.0144009	0.0165663	0.366062	0.241856	0.619537	26.1744	0.0144009
ENSG00000162267	Short-lived	0.610171	14.8415	0.000116933	0.000445302	0.759081	0.918059	0.20745	19.7045	0.0334684	0.00901793	0.759081	0.949171	0.20745	6.16462	0.0334684
ENSG00000162298	Short-lived	0.792845	2.94486	0.0861512	0.00209315	0.25703	0.00327826	0.681101	3.01463	0.0618684	0.00751292	0.25703	0.0107223	0.681101	2.3986	0.0618684
ENSG00000162300	Short-lived	1.09101	0.590134	0.442367	0	0.167722	0.062499	0.715373	1.93794	0.116904	0	0.167722	0.0485607	0.715373	2.05822	0.116904
ENSG00000162302	Short-lived	0.00477805	49.9969	1.53988e-12	9.17101e-19	0.0386046	0	0.923362	24.4775	0.0380338	0	0.923362	0.820003	0.0386046	1.0154	0.0380338
ENSG00000162337	Short-lived	0.751854	19.6431	9.33406e-06	3.02283e-06	0.511877	0.0177981	0.442666	1.94328	0.0454579	7.08072e-05	0.511877	0.0483657	0.442666	1.64792	0.0454579
ENSG00000162341	Short-lived	0.343013	21.8347	2.97181e-06	0	0.737838	0.83731	0.232782	451.597	0.0293808	0	0.737838	0.940912	0.232782	8.13982	0.0293808
ENSG00000162344	Short-lived	0.168448	15.245	9.44265e-05	3.49938e-13	0.666832	0.184142	0.268204	2.79023	0.064964	0.00797649	0.666832	0.751998	0.268204	1.18869	0.064964
ENSG00000162365	Short-lived	1.86841	0.954175	0.328659	0	0.580945	0.763552	0.411887	20.3873	0.00716845	0	0.580945	0.604081	0.411887	279.523	0.00716845
ENSG00000068784	Short-lived	1.01283	0.0416374	0.838313	0	0.789524	1	0.145308	10.5703	0.0651677	0	0.789524	1	0.145308	10.8951	0.0651677
ENSG00000162367	Short-lived	0.609933	5.47545	0.0192854	0.000318882	0.839363	0.151786	0.129944	10.9167	0.0306921	0.00736966	0.839363	0.31667	0.129944	4.29702	0.0306921
ENSG00000162368	Short-lived	7.25776e-13	36.0951	1.87915e-09	0	0.263958	0	0.63632	4.63067	0.0997223	0	0.263958	0	0.63632	1	0.0997223
ENSG00000162373	Short-lived	0.280596	52.3021	4.75842e-13	0	0.766223	0.907765	0.210144	377.086	0.0236336	0	0.766223	0.973212	0.210144	5.2837	0.0236336
ENSG00000162374	Short-lived	0.672769	7.8511	0.00507897	0.0016808	0.522976	0.00238352	0.395151	3.75105	0.081873	0.0135961	0.522976	0.0171979	0.395151	2.43373	0.081873
ENSG00000162377	Short-lived	0.086338	16.2855	5.44798e-05	0	0.53846	3.9716e-09	0.308678	1.66267	0.152862	0	0.53846	0.188222	0.308678	1.04487	0.152862
ENSG00000162378	Short-lived	1.33258	14.5967	0.00013315	0.000394839	0.61985	0.129513	0.335737	29.1098	0.0444136	2.91379e-05	0.61985	0.0656275	0.335737	89.32	0.0444136
ENSG00000162383	Short-lived	8.21981e-12	59.4603	1.24345e-14	0	0.790005	0.135207	0.150912	3.48321	0.0590828	0	0.790005	1	0.150912	1	0.0590828
ENSG00000162384	Short-lived	0.351351	13.6375	0.000221709	0	0.87375	0.515816	0.0954021	82.3653	0.0308478	0	0.87375	0.792473	0.0954021	4.71085	0.0308478
ENSG00000162385	Short-lived	0.0552011	7.75469	0.00535734	0	0.265874	0	0.688235	3.75005	0.0458913	0	0.265874	0	0.688235	1.07569	0.0458913
ENSG00000068796	Short-lived	0.89148	10.9563	0.000932851	0	0.865238	0.437081	0.0940149	268.776	0.0407467	0	0.865238	0.478154	0.0940149	146.471	0.0407467
ENSG00000162390	Short-lived	0.749368	4.48288	0.0342361	7.65388e-05	0.716358	0.0365207	0.230341	2.471	0.0533012	0.000823214	0.716358	0.0837168	0.230341	1.96973	0.0533012
ENSG00000162391	Short-lived	3.01923e-10	2.43211	0.118873	0	0.282074	0	0.454355	1.18956	0.263571	0	0.282074	0	0.454355	1	0.263571
ENSG00000162396	Short-lived	1.24869	3.75453	0.0526645	0.0616279	0.694701	0.0690007	0.18087	1.01784	0.124428	0.0308185	0.694701	0.0354889	0.18087	1.02233	0.124428
ENSG00000162398	Short-lived	0.88642	0.891788	0.344993	0	0.41616	0.118898	0.433486	3.24252	0.150355	0	0.41616	0.151431	0.433486	2.83698	0.150355
ENSG00000162399	Short-lived	1.14788	0.165764	0.683904	0.0324069	0.56522	0.0476671	0.282445	1.23618	0.152334	0.0195163	0.56522	0.030392	0.282445	1.27555	0.152334
ENSG00000162402	Short-lived	1.03716	1.14815	0.283937	0	0.304902	0.0379924	0.657632	19.2538	0.0374661	0	0.304902	0.0336453	0.657632	21.4903	0.0374661
ENSG00000162407	Short-lived	0.477887	14.5075	0.000139599	0	0.859205	1	0.0882558	11.2452	0.0525387	0	0.859205	1	0.0882558	3.17866	0.0525387
ENSG00000162408	Short-lived	1.03956	0.0883994	0.766222	0.0232832	0.513159	0.0721298	0.380651	2.621	0.10619	0.0200649	0.513159	0.0650035	0.380651	2.72285	0.10619
ENSG00000162409	Short-lived	0.458093	4.36741	0.0366327	0	0.270468	0	0.623756	2.63771	0.105776	0	0.270468	0	0.623756	1.55941	0.105776
ENSG00000162413	Short-lived	0.618743	1.52307	0.217155	0	0.693471	0.000907332	0.247089	1	0.0594403	0	0.693471	0.0131111	0.247089	1	0.0594403
ENSG00000005810	Short-lived	1.97077	62.6045	2.55351e-15	0	0.8854	1	0.0595166	13.5247	0.0550835	0	0.8854	1	0.0595166	169.509	0.0550835
ENSG00000068831	Short-lived	0.295781	33.7098	6.39777e-09	8.9292e-12	0.645947	6.39743e-08	0.236028	1.98531	0.118026	0.00053934	0.645947	0.00744997	0.236028	1.22488	0.118026
ENSG00000162415	Short-lived	0.949401	4.19034	0.0406549	0.00163208	0.531723	0.059371	0.431048	56.2365	0.0372296	0.00225825	0.531723	0.0684904	0.431048	45.8637	0.0372296
ENSG00000162419	Short-lived	0.474398	40.0631	2.45888e-10	1.90287e-06	0.782363	0.279566	0.15361	7.64377	0.0640267	0.00193269	0.782363	0.546277	0.15361	2.62446	0.0640267
ENSG00000162426	Short-lived	1.09164	2.07256	0.14997	0.0126327	0.164479	0.0285295	0.728697	2.04654	0.106824	0.00846287	0.164479	0.0205939	0.728697	2.18535	0.106824
ENSG00000162430	Short-lived	8.62312	8.35912	0.00383756	0	0.14713	0.025055	0.696801	1	0.15607	0	0.14713	1.56126e-14	0.696801	1	0.15607
ENSG00000162433	Short-lived	0.639363	4.88487	0.027093	0	0.366377	0.00419013	0.481587	2.87537	0.152036	0	0.366377	0.0301815	0.481587	1.96459	0.152036
ENSG00000162434	Short-lived	0.963643	0.47445	0.490947	0	0.281516	0.0358957	0.674891	6.70538	0.0435935	0	0.281516	0.0405114	0.674891	6.25716	0.0435935
ENSG00000162437	Short-lived	0.463138	23.3379	1.35893e-06	0	0.722111	1	0.246338	47.1959	0.0315512	0	0.722111	1	0.246338	5.96003	0.0315512
ENSG00000162438	Short-lived	9.07077	6.11614	0.0133953	0	0.120484	0.0313856	0.680453	1	0.199063	0	0.120484	2.31309e-14	0.680453	1	0.199063
ENSG00000162441	Short-lived	0.285061	27.0744	1.95777e-07	0	0.61916	1.94715e-06	0.288659	6.5149	0.0921805	0	0.61916	0.0235576	0.288659	1.70613	0.0921805
ENSG00000162444	Short-lived	17.7829	0.278572	0.597639	0.057732	0.665885	0.0625148	0.237546	1.02961	0.0965688	9.42769e-23	0.665885	3.88238e-22	0.237546	1.68033	0.0965688
ENSG00000068878	Short-lived	1.0583	2.33768	0.126277	0	0.180795	0.0424074	0.744649	6.51648	0.0745563	0	0.180795	0.0352712	0.744649	7.26893	0.0745563
ENSG00000162458	Short-lived	0.0198188	19.6042	9.52585e-06	0	0.60447	1.09366e-92	0.252733	2.1664	0.142797	0	0.60447	0.0150468	0.252733	1.01544	0.142797
ENSG00000162460	Short-lived	1.25421e-13	1.49404	0.221591	0	0.192883	0	0.567443	1.55678	0.239673	0	0.192883	0	0.567443	1	0.239673
ENSG00000162461	Short-lived	0.562741	3.89795	0.048345	0	0.799433	0.421646	0.200567	1.00117	1.42511e-15	0	0.799433	0.615096	0.200567	1.00066	1.42511e-15
ENSG00000162482	Short-lived	1.67096e-12	1.75001	0.185875	0	0.200424	0	0.596351	1.35065	0.203225	0	0.200424	0	0.596351	1	0.203225
ENSG00000162490	Short-lived	1.39855	3.58876	0.0581716	0.0478439	0.588066	0.056305	0.25459	1.38061	0.157343	0.0142452	0.588066	0.0178885	0.25459	1.56999	0.157343
ENSG00000162494	Short-lived	1.05761	0.21518	0.642737	0	0.208168	0.072681	0.789205	995.022	0.00262632	0	0.208168	0.062492	0.789205	1480.97	0.00262632
ENSG00000162496	Short-lived	1.06082	0.819326	0.365377	0	0.603112	0.0225299	0.347249	1.77936	0.0496391	0	0.603112	0.0178885	0.347249	1.84283	0.0496391
ENSG00000162510	Short-lived	1.46291e-12	4.09258	0.0430718	0	0.17851	0	0.723155	1.36946	0.0983342	0	0.17851	0	0.723155	1	0.0983342
ENSG00000068885	Short-lived	0.888913	2.21496	0.136679	0	0.158177	0.055301	0.812687	537.024	0.0291359	0	0.158177	0.076278	0.812687	267.132	0.0291359
ENSG00000162511	Short-lived	0.0830609	4.814	0.0282294	5.42157e-21	0.657871	1.18426e-20	0.140209	1.46511	0.20192	0.0207347	0.657871	0.0221249	0.140209	1.03223	0.20192
ENSG00000162512	Short-lived	1.06259	9.51107	0.00204236	0	0.69156	0.443156	0.288173	1756.91	0.0202677	0	0.69156	0.421147	0.288173	2804.45	0.0202677
ENSG00000162517	Short-lived	11.9718	3.37338	0.0662577	0.0226366	0.868814	1	0.110046	74.7412	0.0211405	2.01423e-20	0.868814	1	0.110046	2.69104e+22	0.0211405
ENSG00000162520	Short-lived	0.662008	114.496	0	0	0.602242	0.0088365	0.222863	1	0.174895	0	0.602242	0.043694	0.222863	1	0.174895
ENSG00000162521	Short-lived	0.860031	1.67806	0.195182	0.00429764	0.362243	0.00436608	0.565687	5.49298	0.0720701	0.00921517	0.362243	0.00934126	0.565687	4.32771	0.0720701
ENSG00000162522	Short-lived	0.473017	4.82565	0.0280393	0	0.170188	0	0.705621	1.74556	0.124191	0	0.170188	0	0.705621	1.30149	0.124191
ENSG00000162526	Short-lived	0.56683	7.6641	0.00563305	0	0.149933	0	0.780537	4.70855	0.0695291	0	0.149933	0	0.780537	2.40665	0.0695291
ENSG00000162542	Short-lived	0.00996831	94.8555	0	7.30616e-91	0.236046	0	0.573803	3.26703	0.190151	0	0.573803	0.126326	0.236046	1.01187	0.190151
ENSG00000162543	Short-lived	1.66064	4.64098	0.0312172	0	0.0646224	0.330726	0.890308	1.82904	0.0450694	0	0.0646224	0.159225	0.890308	2.72559	0.0450694
ENSG00000068903	Short-lived	0.356496	17.5882	2.74292e-05	0	0.684039	7.67345e-06	0.174581	3.03295	0.141379	0	0.684039	0.0150149	0.174581	1.48519	0.141379
ENSG00000162551	Short-lived	0.278191	6.87208	0.00875525	0	0.652209	3.76503e-06	0.239963	1.62601	0.107828	0	0.652209	0.0309761	0.239963	1.14481	0.107828
ENSG00000162571	Short-lived	0.0340947	12.5123	0.00040428	1.52701e-50	0.837256	1	0.121669	7.43067	0.0410746	0.0200232	0.837256	1	0.121669	1.07077	0.0410746
ENSG00000162572	Short-lived	0.736113	5.24539	0.022005	0.0105777	0.698916	1	0.214647	6.0313	0.0864376	0.0351342	0.698916	1	0.214647	3.7538	0.0864376
ENSG00000162576	Short-lived	0.748853	1.06598	0.301856	0	0.741503	0.55678	0.255309	31.7944	0.00318857	0	0.741503	0.644992	0.255309	13.3364	0.00318857
ENSG00000162591	Short-lived	0.0186175	3.5216	0.0605739	0	0.654468	3.07941e-27	0.256129	2.57644	0.0894033	0	0.654468	0.320939	0.256129	1.01778	0.0894033
ENSG00000162592	Short-lived	0.344818	11.5861	0.00066447	4.13965e-05	0.655574	0.605913	0.316966	101.456	0.0274606	0.0308071	0.655574	0.84134	0.316966	4.91813	0.0274606
ENSG00000162594	Short-lived	0.638229	26.5278	2.5977e-07	0.0340455	0.629219	1	0.324607	56.6921	0.0461748	0.115643	0.629219	1	0.324607	13.1568	0.0461748
ENSG00000162595	Short-lived	1.7198	3.28122	0.0700768	0	0.466285	0.487	0.530142	102.492	0.00357296	0	0.466285	0.290143	0.530142	2870.64	0.00357296
ENSG00000068912	Short-lived	0.911128	37.8172	7.76952e-10	0	0.884664	0.967124	0.077301	68.8326	0.0380347	0	0.884664	0.970001	0.077301	47.257	0.0380347
ENSG00000162599	Short-lived	1.39903	6.75002	0.00937469	0	0.0455956	0	0.875184	3.75942	0.0792202	0	0.0455956	0	0.875184	6.37691	0.0792202
ENSG00000162600	Short-lived	0.979763	0.144104	0.704235	0.0415508	0.756989	1	0.179535	22.1862	0.0634763	0.0443135	0.756989	1	0.179535	20.8373	0.0634763
ENSG00000162601	Short-lived	0.876251	6.89651	0.0086364	0	0.0905114	0.0815994	0.856828	13.4575	0.0526603	0	0.0905114	0.111267	0.856828	9.75566	0.0526603
ENSG00000162604	Short-lived	0.803532	4.99717	0.0253888	0	0.280191	0	0.608728	4.96748	0.111081	0	0.280191	0	0.608728	3.6255	0.111081
ENSG00000162613	Short-lived	4.23719	58.5923	1.94289e-14	0.000544477	0.510139	0.0135181	0.42078	1.48828	0.0690811	1.4782e-14	0.510139	1.20319e-08	0.42078	5.39135	0.0690811
ENSG00000162614	Short-lived	0.85961	1.34514	0.246129	0.0243572	0.807371	1	0.16704	366.36	0.0255893	0.0410326	0.807371	1	0.16704	159.941	0.0255893
ENSG00000162616	Short-lived	8.2899	2.99407	0.0835697	0.0124589	0.156011	0.0133031	0.784328	1.1526	0.0596608	1.62831e-16	0.156011	2.80395e-16	0.784328	3.24561	0.0596608
ENSG00000162618	Short-lived	1.11987	0.975495	0.323314	0	0.685649	1	0.250698	19.4392	0.0636528	0	0.685649	1	0.250698	27.7425	0.0636528
ENSG00000162620	Short-lived	0.0851451	20.2037	6.96188e-06	2.58132e-14	0.764502	1	0.216208	43.7575	0.0192899	0.0696682	0.764502	1	0.216208	1.37952	0.0192899
ENSG00000068971	Short-lived	4.22781e-13	28.8189	7.94705e-08	0	0.786388	0.103552	0.127449	4.25808	0.0861636	0	0.786388	1	0.127449	1	0.0861636
ENSG00000162621	Short-lived	0.0933352	14.7055	0.000125678	1.27579e-10	0.600751	1	0.328883	12.9064	0.0703657	0.119267	0.600751	1	0.328883	1.26963	0.0703657
ENSG00000162623	Short-lived	0.557976	6.04792	0.0139227	0.00316029	0.655366	0.00410128	0.171359	2.81586	0.173275	0.0402632	0.655366	0.0465658	0.171359	1.78185	0.173275
ENSG00000162624	Short-lived	1.17346	1.72536	0.189004	0.000727017	0.63518	0.0606543	0.336289	6.17884	0.0285313	0.000207566	0.63518	0.0373027	0.336289	8.47414	0.0285313
ENSG00000162627	Short-lived	0.897361	0.994062	0.318752	8.06764e-06	0.204339	0.0385254	0.697563	2.37865	0.0980985	2.6885e-05	0.204339	0.053815	0.697563	2.17623	0.0980985
ENSG00000162630	Short-lived	0.765881	3.10557	0.0780251	0	0.61994	0.135461	0.36876	16.3372	0.0113	0	0.61994	0.216308	0.36876	8.49475	0.0113
ENSG00000162631	Short-lived	0.981316	8.9881	0.00271743	0.0229374	0.751045	0.0442651	0.138333	250.473	0.110622	0.0246136	0.751045	0.04692	0.138333	225.914	0.110622
ENSG00000162636	Short-lived	0.178216	34.5527	4.14875e-09	0	0.370901	0	0.539711	5.42669	0.0893878	0	0.370901	0	0.539711	1.35178	0.0893878
ENSG00000162639	Short-lived	1.92023	9.98113	0.00158152	0	0.715346	0.819241	0.147114	2.88528	0.13754	0	0.715346	0.681915	0.147114	7.6501	0.13754
ENSG00000162641	Short-lived	1.35525e-20	2.04632	0.152574	0	0.313669	0.609122	0.67368	22.7445	0.0126508	0	0.313669	1	0.0126508	1	0.67368
ENSG00000162642	Short-lived	0.106407	4.80664	0.0283503	0	0.152782	0	0.752051	3.39334	0.0951678	0	0.152782	0	0.752051	1.13884	0.0951678
ENSG00000068976	Short-lived	0.965994	0.253427	0.614672	0	0.536909	0.0536653	0.370587	2.50319	0.0925044	0	0.536909	0.0592776	0.370587	2.42629	0.0925044
ENSG00000162643	Short-lived	0.867121	4.24402	0.0393887	0	0.717556	0.830985	0.209204	10.913	0.0732404	0	0.717556	0.851682	0.209204	7.94372	0.0732404
ENSG00000162645	Short-lived	1.82724e-13	126.386	0	0	0.637734	1	0.266681	116.814	0.0955852	0	0.637734	1	0.266681	1	0.0955852
ENSG00000162650	Short-lived	1.00102	0.0321093	0.857788	0	0.671734	0.409092	0.262278	7.64433	0.0659879	0	0.671734	0.408721	0.262278	7.66015	0.0659879
ENSG00000162664	Short-lived	0.355269	197.024	0	0	0.698888	0.358959	0.198252	75.4235	0.102861	0	0.698888	0.694898	0.198252	4.64537	0.102861
ENSG00000162669	Short-lived	0.96974	0.0751966	0.783916	0	0.109104	0.131607	0.843611	10.8106	0.047285	0	0.109104	0.139936	0.843611	10.0592	0.047285
ENSG00000162670	Short-lived	2.1435	1.81457	0.177961	0	0.230243	0	0.731287	1.73294	0.0384705	0	0.230243	0	0.731287	3.24961	0.0384705
ENSG00000162676	Short-lived	0.687674	3.66353	0.0556157	0.00173779	0.703064	0.00229908	0.231368	1.63506	0.065568	0.0126479	0.703064	0.0153324	0.231368	1.4023	0.065568
ENSG00000162687	Short-lived	0.566242	3.95131	0.046835	0	0.112041	0	0.802889	7.42928	0.0850706	0	0.112041	0	0.802889	3.11291	0.0850706
ENSG00000162688	Short-lived	0.486364	84.0265	0	0	0.0645653	0	0.775379	4.80768	0.160055	0	0.0645653	0	0.775379	2.1462	0.160055
ENSG00000162692	Short-lived	1.29649	10.695	0.00107426	0.0605316	0.678018	1	0.298595	16.4448	0.0233871	0.026354	0.678018	1	0.298595	37.7203	0.0233871
ENSG00000162694	Short-lived	0.456833	6.74665	0.00939237	2.40241e-08	0.812061	0.739812	0.177372	165.457	0.0105675	0.000330545	0.812061	0.871386	0.177372	10.3173	0.0105675
ENSG00000162695	Short-lived	7.66804	44.5822	2.43904e-11	0	0.0758069	0	0.852754	1.25336	0.0714396	0	0.0758069	0	0.852754	5.65017	0.0714396
ENSG00000162702	Short-lived	4.00595e-11	56.4189	5.86198e-14	0	0.863164	0.536638	0.105132	18.8535	0.0317046	0	0.863164	1	0.105132	1	0.0317046
ENSG00000162704	Short-lived	1.92935e-13	25.2323	5.08248e-07	0	0.176197	0	0.71926	3.59682	0.104542	0	0.176197	0	0.71926	1	0.104542
ENSG00000162706	Short-lived	7.33461	11.0885	0.00086865	0	0.156385	0	0.695126	1.09722	0.148489	0	0.156385	0	0.695126	1.97492	0.148489
ENSG00000162711	Short-lived	0.742313	15.8358	6.90841e-05	0.00201255	0.25661	0.0182247	0.605221	2.31007	0.138168	0.00996635	0.25661	0.0511523	0.605221	1.86176	0.138168
ENSG00000162714	Short-lived	0.0451913	76.7217	0	9.40155e-29	0.837922	1	0.108785	321.86	0.0532931	0.0541293	0.837922	1	0.108785	1.29815	0.0532931
ENSG00000162722	Short-lived	2.09752	15.6557	7.59841e-05	0	0.567538	0.583326	0.432462	1.00117	2.8923e-13	0	0.567538	0.322845	0.432462	1.00245	2.8923e-13
ENSG00000069011	Short-lived	0.132849	3.43986	0.0636411	0	0.193717	0	0.719831	1.63523	0.0864519	0	0.193717	0	0.719831	1.06751	0.0864519
ENSG00000162729	Short-lived	0.0491164	19.4175	1.05042e-05	0	0.698595	0.00563057	0.23822	2.352	0.0631853	0	0.698595	0.775381	0.23822	1.0429	0.0631853
ENSG00000162733	Short-lived	1.08268	52.3383	4.67182e-13	0.00264545	0.728917	0.0826434	0.229987	2.69585	0.041096	0.00161955	0.728917	0.0672488	0.229987	2.92621	0.041096
ENSG00000162734	Short-lived	1.22445	1.38689	0.23893	2.41344e-05	0.676955	0.111741	0.320897	2.53669	0.00214852	2.21953e-06	0.676955	0.0683252	0.320897	3.12613	0.00214852
ENSG00000162735	Short-lived	0.533464	13.7782	0.000205711	0	0.161882	0.00101565	0.771975	3.2114	0.0661426	0	0.161882	0.025305	0.771975	1.86339	0.0661426
ENSG00000162736	Short-lived	1.02205	0.0680107	0.794255	0.0524193	0.280784	0.0582598	0.640701	4.17525	0.0785145	0.0491199	0.280784	0.0547202	0.640701	4.30891	0.0785145
ENSG00000162738	Short-lived	0.636332	14.5696	0.000135075	4.38594e-06	0.498278	0.00607953	0.480579	61.4859	0.0211438	0.000389558	0.498278	0.0388871	0.480579	13.7485	0.0211438
ENSG00000162739	Short-lived	0.547207	5.14833	0.0232687	0	0.573009	0.776584	0.23774	4.78385	0.189251	0	0.573009	0.870784	0.23774	2.35493	0.189251
ENSG00000162745	Short-lived	0.244205	39.0016	4.23453e-10	1.49242e-06	0.682048	2.76241e-06	0.187522	2.62502	0.13043	0.0377775	0.682048	0.043907	0.187522	1.26577	0.13043
ENSG00000162746	Short-lived	0.856025	0.995662	0.318362	0.00155986	0.595152	0.113225	0.349889	1.76023	0.0549594	0.00395558	0.595152	0.154935	0.349889	1.62261	0.0549594
ENSG00000069018	Short-lived	7.63423	89.2351	0	0	0.0852916	0	0.884416	1.69675	0.0302927	0	0.0852916	0	0.884416	56.6172	0.0302927
ENSG00000162753	Short-lived	0.763742	4.4604	0.0346894	0	0.585131	0.816383	0.316456	5.72795	0.0984132	0	0.585131	0.856465	0.316456	3.79242	0.0984132
ENSG00000162755	Short-lived	5.23634e-14	29.3597	6.01149e-08	0	0.652355	1.15966e-10	0.184314	2.94479	0.163332	0	0.652355	1	0.184314	1	0.163332
ENSG00000162757	Short-lived	0.657371	2.98199	0.0841959	0	0.310027	0.421693	0.686271	76.3846	0.00370234	0	0.310027	0.56687	0.686271	17.2915	0.00370234
ENSG00000162761	Short-lived	2.74922e-13	19.9356	8.00943e-06	0	0.215215	0	0.668628	2.04867	0.116157	0	0.215215	0	0.668628	1	0.116157
ENSG00000162763	Short-lived	1.16199	1.48293	0.223317	0.000643077	0.313983	0.134204	0.56998	2.50732	0.116038	0.000195544	0.313983	0.0969335	0.56998	2.90989	0.116038
ENSG00000162769	Short-lived	0.776946	6.69543	0.00966606	0.0136925	0.804614	1	0.148244	10.4574	0.0471426	0.0356573	0.804614	1	0.148244	6.19494	0.0471426
ENSG00000162771	Short-lived	48.5588	8.43533	0.00368	0.0292986	0.616517	0.143871	0.267916	1	0.115567	3.56422e-75	0.616517	1.29475e-41	0.267916	1	0.115567
ENSG00000162772	Short-lived	1.60245	3.90629	0.0481057	0.0241513	0.116782	0.0269187	0.785179	1	0.0980394	0.00256295	0.116782	0.00304957	0.785179	1	0.0980394
ENSG00000162775	Short-lived	0.320259	38.536	5.37529e-10	0	0.881398	0.389838	0.0648578	5.52315	0.0537446	0	0.881398	0.739566	0.0648578	1.72859	0.0537446
ENSG00000162777	Short-lived	0.360091	17.4492	2.95086e-05	0	0.276482	0	0.608172	2.95534	0.115345	0	0.276482	0	0.608172	1.47728	0.115345
ENSG00000005812	Short-lived	1.10352	0.338239	0.560847	0.00737313	0.932491	0.70803	0.0596494	564.114	0.00785914	0.00443509	0.932491	0.68317	0.0596494	1086.93	0.00785914
ENSG00000069020	Short-lived	0.165861	150.292	0	0	0.815915	0.487555	0.157827	4918.55	0.0262581	0	0.815915	0.887678	0.157827	4.09572	0.0262581
ENSG00000162779	Short-lived	0.843704	2.71879	0.0991731	0	0.592865	0.296234	0.22858	7.14464	0.178555	0	0.592865	0.358274	0.22858	5.2542	0.178555
ENSG00000162782	Short-lived	19.3719	65.4383	5.55112e-16	0	0.722018	0.946704	0.264258	654.754	0.0137245	0	0.722018	0.346114	0.264258	3.57199e+54	0.0137245
ENSG00000162813	Short-lived	2.24763	17.9654	2.24962e-05	0.0316729	0.891937	1	0.0712248	10.7225	0.036838	0.000426681	0.891937	1	0.0712248	206.882	0.036838
ENSG00000162814	Short-lived	0.325581	43.1995	4.94336e-11	0	0.572302	0.0337018	0.247069	6.59353	0.180629	0	0.572302	0.331613	0.247069	1.84795	0.180629
ENSG00000162817	Short-lived	1.20667	0.808122	0.368676	0.0871262	0.84607	0.553548	0.15393	1.00117	7.45107e-15	0.052615	0.84607	0.489861	0.15393	1.00141	7.45107e-15
ENSG00000162819	Short-lived	0.93296	0.634737	0.425623	0.0229895	0.807217	0.138084	0.140831	8.80204	0.0519524	0.0296055	0.807217	0.157684	0.140831	7.60779	0.0519524
ENSG00000162836	Short-lived	0.980985	0.121895	0.726988	0.000104324	0.672189	0.779202	0.26406	10.006	0.0637511	0.000124193	0.672189	0.782907	0.26406	9.57721	0.0637511
ENSG00000162843	Short-lived	0.542373	9.92565	0.00162991	0.000608153	0.720227	1	0.242098	1141.84	0.0376751	0.0180192	0.720227	1	0.242098	45.537	0.0376751
ENSG00000069122	Short-lived	0.650838	21.4984	3.54123e-06	0	0.79275	1	0.137981	9.56098	0.0692691	0	0.79275	1	0.137981	4.34659	0.0692691
ENSG00000162849	Short-lived	0.831642	14.9222	0.000112036	0.00140794	0.741834	0.0964231	0.180156	3.93084	0.0780105	0.00425247	0.741834	0.142956	0.180156	3.12176	0.0780105
ENSG00000162852	Short-lived	1.24556	4.56755	0.0325832	0.0444545	0.662506	0.879038	0.283735	8.61137	0.053759	0.0206965	0.662506	0.851644	0.283735	14.6113	0.053759
ENSG00000162869	Short-lived	1.20354	15.3772	8.80427e-05	0	0.119292	0.0789753	0.811033	5.06998	0.0696759	0	0.119292	0.0471067	0.811033	7.05514	0.0696759
ENSG00000162873	Short-lived	12.3271	15.9817	6.39566e-05	0	0.305166	0.0120182	0.585917	1.07066	0.108918	0	0.305166	2.13813e-24	0.585917	2.32012	0.108918
ENSG00000162877	Short-lived	0.697404	7.33494	0.00676268	0	0.477595	0.0455673	0.358547	3.62385	0.163857	0	0.477595	0.116022	0.358547	2.45453	0.163857
ENSG00000162878	Short-lived	0.726198	3.04347	0.0810622	0	0.744746	0.143959	0.20917	4.53434	0.0460838	0	0.744746	0.244746	0.20917	2.9975	0.0460838
ENSG00000162881	Short-lived	0.833486	0.151728	0.69689	0	0.528791	0.24207	0.463634	1.21054	0.00757521	0	0.528791	0.306566	0.463634	1.17264	0.00757521
ENSG00000162882	Short-lived	1.13041	1.87618	0.170769	0.067516	0.645298	0.136981	0.296194	5.05958	0.0585076	0.0475063	0.645298	0.105699	0.296194	6.25082	0.0585076
ENSG00000162885	Short-lived	1.76383	20.1769	7.06013e-06	0.00398228	0.658991	0.458002	0.297243	3.12207	0.0437662	5.84855e-05	0.658991	0.252248	0.297243	7.44924	0.0437662
ENSG00000069188	Short-lived	12.9618	39.9534	2.60091e-10	0.0114483	0.882942	0.966363	0.0827882	2943.68	0.0342703	6.8831e-26	0.882942	0.641784	0.0827882	9.18527e+44	0.0342703
ENSG00000162889	Short-lived	3.02172e-13	40.9142	1.59062e-10	0	0.912078	0.0266524	0.0774358	1.8611	0.0104864	0	0.912078	1	0.0774358	1	0.0104864
ENSG00000162892	Short-lived	0.816252	2.19817	0.138175	0.129036	0.441656	0.340827	0.483544	7.28765	0.0748002	0.187982	0.441656	0.415365	0.483544	5.05928	0.0748002
ENSG00000162894	Short-lived	0.771707	0.867472	0.351656	0.07624	0.645151	0.145823	0.191839	2.4712	0.16301	0.137206	0.645151	0.226317	0.191839	2.01007	0.16301
ENSG00000162896	Short-lived	0.883756	1.29857	0.254475	0.0196417	0.645965	1	0.302729	7.83213	0.0513055	0.0310161	0.645965	1	0.302729	6.16555	0.0513055
ENSG00000162897	Short-lived	4.99158e-11	3.79735	0.0513338	0	0.528458	0.241737	0.179722	2.09966	0.29182	0	0.528458	1	0.179722	1	0.29182
ENSG00000162909	Short-lived	0.99304	0.0941727	0.758938	0	0.167841	0.0290228	0.76179	2.61274	0.0703691	0	0.167841	0.0297466	0.76179	2.59534	0.0703691
ENSG00000162923	Short-lived	23.3695	16.4217	5.07003e-05	0	0.921189	0.934106	0.0566292	110.981	0.0221821	0	0.921189	0.20332	0.0566292	6.25701e+47	0.0221821
ENSG00000162924	Short-lived	1.08726	0.980417	0.322096	0.0835843	0.843414	1	0.142488	7.87163	0.014098	0.0673079	0.843414	1	0.142488	9.42448	0.014098
ENSG00000162927	Short-lived	0.839813	1.75278	0.185528	0	0.739595	0.728726	0.226415	44.1173	0.0339892	0	0.739595	0.766619	0.226415	24.0527	0.0339892
ENSG00000162928	Short-lived	11.36	18.7111	1.52096e-05	0.0267478	0.721424	0.915522	0.271816	826.186	0.00675906	1.3613e-18	0.721424	0.36691	0.271816	1.37425e+33	0.00675906
ENSG00000162929	Short-lived	0.361165	9.49891	0.00205594	0	0.787863	1	0.198025	465.382	0.014112	0	0.787863	1	0.198025	9.19433	0.014112
ENSG00000162944	Short-lived	0.59766	3.84994	0.0497478	0	0.15596	0	0.646337	2.15069	0.197704	0	0.15596	0	0.646337	1.58041	0.197704
ENSG00000162946	Short-lived	0.890558	7.49261	0.00619527	0.169487	0.43226	0.192971	0.455235	6.48063	0.112505	0.205827	0.43226	0.231041	0.455235	5.28192	0.112505
ENSG00000162951	Short-lived	1.38517	6.45549	0.011061	0.0350325	0.970298	0.998337	0.0279248	296.138	0.00177767	0.00963471	0.970298	0.997698	0.0279248	2651.25	0.00177767
ENSG00000162959	Short-lived	1.37437	9.1509	0.00248596	0.000453566	0.783419	1	0.076266	7.09408	0.140315	2.54085e-05	0.783419	1	0.076266	14.7723	0.140315
ENSG00000069248	Short-lived	1.09418	1.2289	0.267622	0.00132139	0.14101	0.076811	0.749205	3.41996	0.109784	0.000707786	0.14101	0.0603194	0.749205	3.83983	0.109784
ENSG00000162971	Short-lived	6.26744	5.26898	0.0217087	0.0355822	0.812605	0.0381856	0.105723	1.28993	0.0816722	8.31643e-10	0.812605	1.2946e-09	0.105723	4.93141	0.0816722
ENSG00000162972	Short-lived	1.20028	1.21926	0.269506	0.0131015	0.733091	0.394243	0.236183	6.58023	0.030726	0.00549858	0.733091	0.327191	0.236183	9.5967	0.030726
ENSG00000162975	Short-lived	9.66895	95.7778	0	0	0.784095	0.687551	0.163338	1	0.0525669	0	0.784095	0.0267243	0.163338	1	0.0525669
ENSG00000162976	Short-lived	5.82999e-10	3.9335	0.0473332	0	0.242416	0	0.551451	1.55576	0.206133	0	0.242416	0	0.551451	1	0.206133
ENSG00000162980	Short-lived	0.284273	32.2982	1.32234e-08	0	0.690465	3.81935e-05	0.196419	9.08953	0.113116	0	0.690465	0.0554727	0.196419	1.87278	0.113116
ENSG00000162981	Short-lived	0.876653	1.6654	0.196875	0.000519689	0.60296	0.065815	0.390046	100.542	0.00699386	0.00132083	0.60296	0.0920622	0.390046	56.9327	0.00699386
ENSG00000162989	Short-lived	0.841122	13.0796	0.000298532	8.92879e-09	0.819528	0.975828	0	2.30141	0.180472	1.6968e-07	0.819528	0.979629	0	2.01596	0.180472
ENSG00000162992	Short-lived	0.668445	8.06548	0.00451166	0.000893984	0.81967	0.317271	0.18033	1.00117	1.00103e-15	0.00916498	0.81967	0.464231	0.18033	1.00078	1.00103e-15
ENSG00000162994	Short-lived	0.969405	0.0843358	0.771505	0.0583442	0.65803	1	0.275815	6.07093	0.0661552	0.0636432	0.65803	1	0.275815	5.74502	0.0661552
ENSG00000069275	Short-lived	4.82117	33.3965	7.51584e-09	0	0.481396	0.660355	0.496045	693.184	0.0225589	0	0.481396	0.135244	0.496045	4.96825e+13	0.0225589
ENSG00000162999	Short-lived	1.14959e-12	32.0932	1.46953e-08	0	0.203012	0	0.609341	3.58411	0.187647	0	0.203012	0	0.609341	1	0.187647
ENSG00000163001	Short-lived	1.86906	16.4043	5.11687e-05	0	0.789234	0.804758	0.192898	21.4341	0.0178683	0	0.789234	0.666319	0.192898	307.552	0.0178683
ENSG00000163002	Short-lived	0.588	8.95411	0.00276847	0	0.882373	1	0.0865662	256.114	0.0310607	0	0.882373	1	0.0865662	26.0711	0.0310607
ENSG00000163006	Short-lived	0.2985	47.2807	6.15141e-12	0.000180285	0.766284	1	0.200894	521.419	0.0328223	0.0762791	0.766284	1	0.200894	6.4726	0.0328223
ENSG00000163012	Short-lived	1	0	1	0.0441847	0.664173	1	0.305163	56.3811	0.030664	0.0441847	0.664173	1	0.305163	56.3811	0.030664
ENSG00000163013	Short-lived	0.20873	28.6649	8.60509e-08	0	0.881497	0.307355	0.0626349	550.996	0.0558682	0	0.881497	0.781727	0.0626349	3.73388	0.0558682
ENSG00000163017	Short-lived	27.827	45.8464	1.279e-11	0	0.830134	0.0264235	0.143351	1.78476	0.0265147	1.22681e-44	0.143351	0	0.830134	1.00167e+07	0.0265147
ENSG00000163026	Short-lived	4.15452	44.2478	2.89327e-11	0	0.587624	0.905602	0.385102	2.8259	0.027274	0	0.587624	0.662363	0.385102	74.8755	0.027274
ENSG00000163029	Short-lived	1.14837	10.2493	0.00136735	0.0806358	0.675489	0.129509	0.261824	4.02045	0.0626866	0.0554989	0.675489	0.0956287	0.261824	4.94236	0.0626866
ENSG00000163032	Short-lived	50	2.41759	0.119979	0.000372217	0.971242	0.890014	0.0287582	1.00117	8.30128e-17	3.46597e-172	0.971242	0.00295021	0.0287582	1.05996	8.30128e-17
ENSG00000069329	Short-lived	0.76528	9.88168	0.00166933	0	0.63356	0.0320604	0.307334	4.76385	0.0591053	0	0.63356	0.0718865	0.307334	3.30238	0.0591053
ENSG00000163041	Short-lived	1.8136	12.2348	0.000469058	0.242539	0.855095	0.24327	0.114033	20.4107	0.030872	0.0766026	0.855095	0.0770218	0.114033	237.438	0.030872
ENSG00000163050	Short-lived	0.129047	63.9074	1.33227e-15	0	0.85785	0.672119	0.117825	600.207	0.0243253	0	0.85785	0.950019	0.117825	2.28314	0.0243253
ENSG00000163053	Short-lived	0.85617	17.3561	3.0991e-05	0.00299223	0.824005	0.773583	0.168234	4.88394e+07	0.0077618	0.00690275	0.824005	0.802681	0.168234	3.82731e+06	0.0077618
ENSG00000163060	Short-lived	1.07679	0.207933	0.648392	0.00862803	0.557185	0.0558195	0.282479	1.12693	0.160336	0.00598989	0.557185	0.0447257	0.282479	1.13732	0.160336
ENSG00000163064	Short-lived	2.77194e-13	36.577	1.46755e-09	0	0.225264	0	0.737912	22.7558	0.0368235	0	0.225264	0	0.737912	1	0.0368235
ENSG00000163069	Short-lived	0.019297	29.8203	4.73996e-08	0	0.179243	0	0.720007	3.15548	0.10075	0	0.179243	0	0.720007	1.02242	0.10075
ENSG00000163071	Short-lived	2.04209	7.12913	0.00758417	0	0.339213	0	0.495685	2.54833	0.165102	0	0.339213	0	0.495685	6.75476	0.165102
ENSG00000163072	Short-lived	8.67087	42.538	6.93222e-11	0.0795772	0.616732	0.0804432	0.208074	1.13881	0.175194	2.94359e-10	0.616732	3.23322e-10	0.208074	3.08655	0.175194
ENSG00000163075	Short-lived	1.24014	4.19101	0.040639	0.0776483	0.593311	0.668429	0.329237	12.9669	0.0774524	0.0420353	0.593311	0.606799	0.329237	23.992	0.0774524
ENSG00000163082	Short-lived	11.5222	55.8228	7.92699e-14	0.0160928	0.700554	0.901714	0.283433	1.50749	0.0160132	2.16991e-21	0.700554	0.303593	0.283433	113.213	0.0160132
ENSG00000069345	Short-lived	1.26368	4.98213	0.0256105	0	0.0506877	0.0387215	0.933	264.954	0.0163123	0	0.0506877	0.0164293	0.933	1153.77	0.0163123
ENSG00000163083	Short-lived	1.09319	1.40929	0.235175	0.0103555	0.126712	0.0221124	0.870481	18.7431	0.00280713	0.00676398	0.126712	0.0155014	0.870481	24.6297	0.00280713
ENSG00000163092	Short-lived	0.532797	87.4182	0	0	0.62102	1	0.346934	77.7962	0.0320462	0	0.62102	1	0.346934	10.1741	0.0320462
ENSG00000163093	Short-lived	0.851729	1.57278	0.209804	0.0156393	0.674304	0.03715	0.276168	5.06547	0.0495283	0.0289708	0.674304	0.060533	0.276168	3.9824	0.0495283
ENSG00000163098	Short-lived	1.17377e-13	26.9857	2.0497e-07	0	0.140358	0	0.602817	3.8449	0.256825	0	0.140358	0	0.602817	1	0.256825
ENSG00000163104	Short-lived	0.446273	42.2854	7.88809e-11	0	0.816218	0.925006	0.163375	230.032	0.0204072	0	0.816218	0.965809	0.163375	11.324	0.0204072
ENSG00000163106	Short-lived	1.94149	0.774231	0.378911	0	0.677352	0.801522	0.31161	3394.31	0.0110379	0	0.677352	0.650807	0.31161	7.16037e+06	0.0110379
ENSG00000163110	Short-lived	4.18609	10.8616	0.000981783	0	0.190834	0	0.666053	1.21931	0.143113	0	0.190834	0	0.666053	2.29338	0.143113
ENSG00000163114	Short-lived	1.43485	6.89109	0.00866263	0	0.593578	0.246934	0.372174	8.78669	0.0342479	0	0.593578	0.134414	0.372174	22.6075	0.0342479
ENSG00000163116	Short-lived	0.638523	8.68404	0.00321009	0.000761363	0.563699	1	0.377989	19.2073	0.0583122	0.0102052	0.563699	1	0.377989	6.5997	0.0583122
ENSG00000163121	Short-lived	1.4374	3.68854	0.0547874	0	0.540735	0.357865	0.45456	86.8481	0.00470509	0	0.540735	0.228306	0.45456	612.022	0.00470509
ENSG00000069399	Short-lived	1.12544	1.21874	0.269608	0.0271178	0.247928	0.0442934	0.643104	1.90866	0.108968	0.0172476	0.247928	0.0299599	0.643104	2.06986	0.108968
ENSG00000163125	Short-lived	0.858698	6.86281	0.00880079	0.0207371	0.882599	1	0.0878871	19.7025	0.029514	0.0358587	0.882599	1	0.0878871	12.9301	0.029514
ENSG00000163131	Short-lived	0.753335	9.78393	0.00176043	0.0171886	0.828198	0.268482	0.0214295	5.42299	0.150372	0.0468322	0.828198	0.371349	0.0214295	3.57378	0.150372
ENSG00000163132	Short-lived	6.8223e-13	18.7148	1.51799e-05	0	0.241625	0	0.679661	2.14722	0.0787142	0	0.241625	0	0.679661	1	0.0787142
ENSG00000163138	Short-lived	3.18109e-13	31.6238	1.87122e-08	0	0.25254	0	0.539061	2.1928	0.208399	0	0.25254	0	0.539061	1	0.208399
ENSG00000163141	Short-lived	0.849942	2.6898	0.100993	0.00641707	0.151252	0.0263974	0.709462	2.51085	0.139287	0.0136887	0.151252	0.0455426	0.709462	2.18688	0.139287
ENSG00000163145	Short-lived	0.918498	0.708023	0.400101	0	0.123497	0.0219146	0.821258	5.72384	0.0552449	0	0.123497	0.0299205	0.821258	4.96517	0.0552449
ENSG00000163154	Short-lived	0.963059	0.105601	0.745209	0.0146332	0.887887	0.360603	0.112113	1.09156	3.78391e-15	0.0171047	0.887887	0.374449	0.112113	1.08804	3.78391e-15
ENSG00000163155	Short-lived	0.500377	12.0321	0.000522925	0	0.497902	0.0301341	0.339884	3.53672	0.162214	0	0.497902	0.173363	0.339884	1.88151	0.162214
ENSG00000163156	Short-lived	1.05994	0.293666	0.587881	0.0287072	0.319798	0.0326762	0.589286	4.95574	0.0909165	0.023204	0.319798	0.0266179	0.589286	5.45474	0.0909165
ENSG00000069424	Short-lived	50	27.1118	1.92023e-07	0	0.117384	0	0.816041	1.02422	0.0665747	0	0.117384	0	0.816041	3.30872	0.0665747
ENSG00000163157	Short-lived	4.89886e-13	22.2007	2.45584e-06	0	0.170462	0	0.708711	1.91939	0.120827	0	0.170462	0	0.708711	1	0.120827
ENSG00000163159	Short-lived	1.53944	0.573912	0.448709	0	0.240166	0	0.67366	2.4878	0.0861742	0	0.240166	0	0.67366	4.06758	0.0861742
ENSG00000163161	Short-lived	0.567207	16.6925	4.39535e-05	0	0.917858	1	0.0513485	299.894	0.030793	0	0.917858	1	0.0513485	25.407	0.030793
ENSG00000163162	Short-lived	0.827529	0.467422	0.494176	0	0.212116	0.0393163	0.689381	2.33845	0.098503	0	0.212116	0.0687019	0.689381	2.01975	0.098503
ENSG00000163166	Short-lived	1.12452	0.64051	0.423526	0	0.785522	1	0.200513	562.066	0.0139655	0	0.785522	1	0.200513	1236.47	0.0139655
ENSG00000163171	Short-lived	1.05631	3.87015	0.049152	0	0.194236	0.0588827	0.769285	1.41003	0.0364788	0	0.194236	0.0502029	0.769285	1.43758	0.0364788
ENSG00000005844	Short-lived	1.39322	19.9883	7.79173e-06	0.0229385	0.679549	0.745161	0.269531	4.41271	0.0509196	0.00519893	0.679549	0.663769	0.269531	7.91066	0.0509196
ENSG00000163214	Short-lived	0.793002	3.86323	0.0493551	0.0109757	0.796185	1	0.189064	179.589	0.014751	0.0279293	0.796185	1	0.189064	61.3264	0.014751
ENSG00000163217	Short-lived	1.23422	7.3241	0.00680359	0.0121838	0.684349	0.300484	0.297216	18.3859	0.0184356	0.0043394	0.684349	0.226733	0.297216	36.3626	0.0184356
ENSG00000163218	Short-lived	0.120793	11.4021	0.000733621	1.75761e-14	0.552393	0.581822	0.444933	148.288	0.00267434	0.021801	0.552393	0.936673	0.444933	1.82917	0.00267434
ENSG00000163219	Short-lived	0.940926	0.323893	0.569277	0.0298995	0.812162	0.503503	0.116826	8.49563	0.071012	0.0367886	0.812162	0.524332	0.116826	7.48693	0.071012
ENSG00000163235	Short-lived	1.12702	1.17234	0.27892	0.00161906	0.713496	0.286476	0.272659	488.713	0.013845	0.00071578	0.713496	0.244414	0.272659	1073.05	0.013845
ENSG00000163249	Short-lived	0.529434	18.4079	1.7832e-05	0	0.833923	0.663174	0.103245	11.9178	0.0628319	0	0.833923	0.804569	0.103245	3.71343	0.0628319
ENSG00000163251	Short-lived	0.763826	2.69071	0.100935	0	0.864453	0.0592763	0.124945	298.305	0.0106012	0	0.864453	0.11553	0.124945	77.6621	0.0106012
ENSG00000163254	Short-lived	1.0842e-19	10.4401	0.00123309	0	0.809612	0.977712	0	2.22229	0.190388	0	0.809612	1	0.190388	1	0
ENSG00000163273	Short-lived	0.301921	6.02802	0.0140805	0	0.801263	0.15916	0.00871453	2.91739	0.190022	0	0.801263	0.574139	0.00871453	1.38163	0.190022
ENSG00000163281	Short-lived	0.607473	8.39853	0.00375524	0	0.289873	0	0.619431	4.75059	0.090696	0	0.289873	0	0.619431	2.57695	0.090696
ENSG00000163283	Short-lived	1.0901	1.27323	0.259161	0.0455861	0.742174	0.0664473	0.149403	1.77691	0.108423	0.0345134	0.742174	0.0520449	0.149403	1.87138	0.108423
ENSG00000163285	Short-lived	1.0368	0.307828	0.579016	0.0283664	0.862198	0.230141	0.0341045	6.8411	0.103697	0.0248806	0.862198	0.218028	0.0341045	7.34282	0.103697
ENSG00000163288	Short-lived	0.268908	118.235	0	0	0.264436	0	0.608273	95.9851	0.127291	0	0.264436	0	0.608273	3.41216	0.127291
ENSG00000163291	Short-lived	1.23907e-13	76.0833	0	0	0.237282	0	0.659426	3.88492	0.103292	0	0.237282	0	0.659426	1	0.103292
ENSG00000163293	Short-lived	20.5508	0.479983	0.48843	0.00729166	0.738046	1	0.24053	1348.45	0.0214242	1.20025e-44	0.738046	1	0.24053	2.09282e+64	0.0214242
ENSG00000163297	Short-lived	1.14129	3.29118	0.069653	0.00423092	0.64839	0.344744	0.260715	7.40474	0.0908941	0.00195464	0.64839	0.296585	0.260715	9.82574	0.0908941
ENSG00000163312	Short-lived	18.8484	101.64	0	0	0.639713	0.948956	0.315586	53.3244	0.0447016	0	0.639713	0.372498	0.315586	3.54701e+32	0.0447016
ENSG00000163319	Short-lived	0.229673	15.7731	7.14092e-05	0	0.0594431	1.25352e-05	0.859676	10.667	0.0808812	0	0.0594431	0.0748468	0.859676	1.72232	0.0808812
ENSG00000163320	Short-lived	1.2571	2.55877	0.109684	0.0732478	0.21984	0.074056	0.78016	1.00117	3.0509e-15	0.0374057	0.21984	0.0379253	0.78016	1.00147	3.0509e-15
ENSG00000163322	Short-lived	1.64811	14.9825	0.000108511	0	0.58373	0.783943	0.363189	5.82063	0.0530802	0	0.58373	0.669528	0.363189	18.2287	0.0530802
ENSG00000163328	Short-lived	1.24619	7.25979	0.00705156	0	0.813554	1	0.128333	39.5577	0.0581122	0	0.813554	1	0.128333	97.8246	0.0581122
ENSG00000069509	Short-lived	2.72788	67.8371	2.22045e-16	0.139558	0.137675	0.140097	0.743897	2.09267	0.118428	0.00464506	0.137675	0.00469422	0.743897	7.49602	0.118428
ENSG00000163344	Short-lived	0.216422	5.8475	0.0155992	0	0.183529	0	0.611198	1.8712	0.205272	0	0.183529	0	0.611198	1.14523	0.205272
ENSG00000163346	Short-lived	0.053727	36.8969	1.24543e-09	1.87599e-31	0.603464	1.16453e-17	0.164351	2.33804	0.232185	0.022343	0.603464	0.123082	0.164351	1.04669	0.232185
ENSG00000163347	Short-lived	0.142705	4.14009	0.0418788	0	0.283188	0	0.582632	1.6148	0.13418	0	0.283188	0	0.582632	1.07078	0.13418
ENSG00000163348	Short-lived	4.34593e-13	38.8321	4.61875e-10	0	0.180024	0	0.747095	3.04058	0.0728808	0	0.180024	0	0.747095	1	0.0728808
ENSG00000163349	Short-lived	24.2409	332.436	0	0	0.127011	0	0.767724	1.06566	0.105265	0	0.127011	0	0.767724	4.67246	0.105265
ENSG00000163354	Short-lived	0.857906	1.29237	0.255612	0	0.61985	0.341777	0.275061	2.76424	0.105089	0	0.61985	0.398103	0.275061	2.39238	0.105089
ENSG00000163357	Short-lived	0.335097	34.7048	3.83683e-09	2.83745e-05	0.759611	1	0.163633	12.2292	0.0767551	0.0299426	0.759611	1	0.163633	2.31411	0.0767551
ENSG00000163359	Short-lived	6.60547	52.7162	3.85358e-13	0	0.764398	0.91292	0.204392	146.605	0.0312102	0	0.764398	0.547822	0.204392	203441822871469	0.0312102
ENSG00000163362	Short-lived	0.816107	1.00088	0.317098	0.00117701	0.654514	0.0306556	0.210879	1	0.134607	0.00406859	0.654514	0.0581875	0.210879	1	0.134607
ENSG00000069535	Short-lived	2.3167	45.8377	1.28465e-11	0	0.695313	0.567854	0.241933	2.60037	0.062754	0	0.695313	0.269551	0.241933	9.15191	0.062754
ENSG00000163376	Short-lived	0.857296	4.53663	0.0331768	0.00184594	0.106523	0.0250179	0.859507	7.44631	0.0339693	0.00453252	0.106523	0.0423474	0.859507	5.59128	0.0339693
ENSG00000163377	Short-lived	1.6866e-13	20.9794	4.6425e-06	0	0.216337	0	0.592843	2.59363	0.19082	0	0.216337	0	0.592843	1	0.19082
ENSG00000163378	Short-lived	1.02486	1.15688	0.282114	0.00559472	0.677455	0.310793	0.229451	4.93057	0.0930948	0.00491794	0.677455	0.301893	0.229451	5.13007	0.0930948
ENSG00000163380	Short-lived	0.406529	12.039	0.000521002	0	0.20801	0	0.63159	2.21868	0.1604	0	0.20801	0	0.63159	1.3826	0.1604
ENSG00000163382	Short-lived	0.843153	0.377877	0.538742	0	0.543853	0.0636382	0.334518	2.11046	0.12163	0	0.543853	0.0980283	0.334518	1.87715	0.12163
ENSG00000163389	Short-lived	0.905291	1.98057	0.15933	0.00551563	0.161031	0.0467504	0.748901	8.44894	0.0900676	0.00902581	0.161031	0.0624839	0.748901	6.90281	0.0900676
ENSG00000163393	Short-lived	0.985853	0.0531731	0.817631	0.000488811	0.281597	0.0152033	0.593029	2.59758	0.125374	0.000544478	0.281597	0.0161309	0.593029	2.56273	0.125374
ENSG00000163394	Short-lived	8.49978	14.1891	0.000165329	0	0.837452	0.912564	0.157208	631.206	0.00534	0	0.837452	0.459459	0.157208	6.3218e+23	0.00534
ENSG00000163395	Short-lived	4.52338e-11	52.8829	3.5405e-13	0	0.714419	1	0.23135	28.6805	0.054231	0	0.714419	1	0.23135	1	0.054231
ENSG00000069667	Short-lived	38.2199	132.215	0	0	0.0864044	0	0.885725	1.17789	0.0278705	0	0.0864044	0	0.885725	521.977	0.0278705
ENSG00000163399	Short-lived	8.19535e-13	123.77	0	0	0.151478	0	0.759927	3.09888	0.0885946	0	0.151478	0	0.759927	1	0.0885946
ENSG00000163406	Short-lived	2.42399	47.5901	5.25335e-12	0	0.753133	1	0.207333	3.74109	0.0395336	0	0.753133	1	0.207333	24.4876	0.0395336
ENSG00000163412	Short-lived	0.795997	6.42197	0.0112717	0.0694515	0.88437	0.0697723	0.0942749	109.054	0.0213548	0.119669	0.88437	0.120109	0.0942749	41.8751	0.0213548
ENSG00000163421	Short-lived	1.49218	1.37126	0.241596	0.10687	0.628704	0.127065	0.166293	1.00334	0.205003	0.0355531	0.628704	0.0460307	0.166293	1.005	0.205003
ENSG00000163428	Short-lived	0.457772	17.522	2.83995e-05	0	0.175631	0	0.680389	4.49536	0.14398	0	0.175631	0	0.680389	1.98984	0.14398
ENSG00000163430	Short-lived	0.752981	3.99616	0.0456041	0.00112609	0.753887	0.075832	0.187861	5.15639	0.0582518	0.0060241	0.753887	0.143401	0.187861	3.43861	0.0582518
ENSG00000163431	Short-lived	1.98067e-12	5.0788	0.0242202	0	0.220433	0	0.650577	1.36815	0.12899	0	0.220433	0	0.650577	1	0.12899
ENSG00000163435	Short-lived	1.44589	6.99419	0.00817749	0.00318331	0.734035	0.251206	0.241253	1	0.0247122	0.000245156	0.734035	0.135678	0.241253	1	0.0247122
ENSG00000163440	Short-lived	7.08201	3.9987	0.0455354	0.0280905	0.667634	0.02815	0.202803	1.18577	0.129563	1.02961e-11	0.667634	1.04516e-11	0.202803	3.34248	0.129563
ENSG00000069696	Short-lived	3.27991	21.7028	3.18324e-06	0	0.715185	0.568976	0.281818	95.043	0.00299651	0	0.715185	0.157301	0.281818	3.07183e+06	0.00299651
ENSG00000163444	Short-lived	1.22489	2.07085	0.150137	0	0.885232	1	0.0777615	47.5388	0.0370069	0	0.885232	1	0.0777615	113.294	0.0370069
ENSG00000163449	Short-lived	1.09692	1.40658	0.235626	0.0766802	0.677648	0.0777369	0.259581	4.73801	0.0627709	0.0597846	0.677648	0.0606889	0.259581	5.50901	0.0627709
ENSG00000163453	Short-lived	0.246013	20.5488	5.81316e-06	0	0.254368	0	0.611363	4.36474	0.134269	0	0.254368	0	0.611363	1.43694	0.134269
ENSG00000163462	Short-lived	5.44142	116.598	0	0	0.109305	0	0.825494	2.30556	0.0652019	0	0.109305	0	0.825494	94.1926	0.0652019
ENSG00000163463	Short-lived	19.0935	29.7493	4.91676e-08	0	0.576992	0.00152493	0.367855	1.0932	0.0551526	1.6532e-54	0.367855	0	0.576992	5.48196	0.0551526
ENSG00000163464	Short-lived	4.24914	4.57448	0.0324516	0.0241759	0.678495	0.833321	0.239809	1.41061	0.0816962	1.35136e-07	0.678495	0.460808	0.239809	4.31373	0.0816962
ENSG00000163466	Short-lived	26.7731	67.1655	2.22045e-16	0	0.606276	0.955199	0.381735	450179	0.0119887	0	0.606276	0.293126	0.381735	2.2851e+151	0.0119887
ENSG00000163472	Short-lived	0.803684	1.39084	0.238263	0	0.232795	0.00366851	0.603555	1.94435	0.163651	0	0.232795	0.0110311	0.603555	1.70641	0.163651
ENSG00000069702	Short-lived	1.00098	-2.25314	1	0.0167526	0.720742	0.388313	0.203728	5.38863	0.0755305	0.0166856	0.720742	0.387953	0.203728	5.39754	0.0755305
ENSG00000163481	Short-lived	2.55538	23.9249	1.00166e-06	0	0.778236	1	0.0188879	1.60492	0.202876	0	0.778236	1	0.0188879	3.34976	0.202876
ENSG00000163482	Short-lived	1.04938	1.93855	0.163826	0	0.0961669	0.0847712	0.792396	3.13719	0.111437	0	0.0961669	0.0750448	0.792396	3.31942	0.111437
ENSG00000163485	Short-lived	0.264507	22.1193	2.56215e-06	3.62353e-09	0.830662	0.2158	0.169338	1.00117	5.34888e-15	0.00585238	0.830662	0.66658	0.169338	1.00031	5.34888e-15
ENSG00000163491	Short-lived	0.10538	125.436	0	0	0.158371	0	0.730663	7.69126	0.110966	0	0.158371	0	0.730663	1.23984	0.110966
ENSG00000163492	Short-lived	0.873289	2.04193	0.153015	0	0.366639	0.411469	0.562378	8.11133	0.0709833	0	0.366639	0.460474	0.562378	6.22157	0.0709833
ENSG00000163497	Short-lived	0.571161	1.16266	0.280915	0	0.0916907	0.000144588	0.867569	1	0.0407406	0	0.0916907	0.00640941	0.867569	1	0.0407406
ENSG00000163501	Short-lived	16.1649	33.9673	5.60456e-09	0	0.226183	0	0.614688	1.05117	0.15913	0	0.226183	0	0.614688	2.24053	0.15913
ENSG00000163507	Short-lived	3.78722	43.9925	3.29644e-11	0.0331504	0.706582	0.0333035	0.131879	1.48659	0.161539	2.49322e-06	0.706582	2.53711e-06	0.131879	4.48873	0.161539
ENSG00000069764	Short-lived	0.999208	-0.00182889	1	0.0069263	0.574439	0.653672	0.321326	1.03614	0.104236	0.00695361	0.574439	0.653892	0.321326	1.03611	0.104236
ENSG00000163508	Short-lived	26.6617	32.5918	1.13693e-08	0	0.83653	0.945101	0.125067	2187.45	0.0384036	0	0.83653	0.221928	0.125067	1.11793e+89	0.0384036
ENSG00000163510	Short-lived	1.67434	30.3457	3.61502e-08	0	0.774388	1	0.168632	8.02311	0.05698	0	0.774388	1	0.168632	32.672	0.05698
ENSG00000163512	Short-lived	1.07847	0.674867	0.41136	0.0312823	0.693221	0.684103	0.270754	7.46363	0.0360251	0.0238358	0.693221	0.664024	0.270754	8.73873	0.0360251
ENSG00000163513	Short-lived	0.594889	8.21235	0.00416063	0	0.892746	0.432254	0.0875839	797.641	0.01967	0	0.892746	0.607162	0.0875839	53.242	0.01967
ENSG00000163517	Short-lived	3.56792e-13	25.7863	3.81394e-07	0	0.164489	0	0.692136	2.07136	0.143375	0	0.164489	0	0.692136	1	0.143375
ENSG00000163518	Short-lived	1.56041	4.45271	0.0348459	0	0.455901	1	0.474081	9.67571	0.0700182	0	0.455901	1	0.474081	34.5197	0.0700182
ENSG00000163520	Short-lived	0.802753	15.4061	8.67084e-05	0	0.158536	0.0188507	0.724914	4.25889	0.11655	0	0.158536	0.0412586	0.724914	3.20014	0.11655
ENSG00000069812	Short-lived	0.533448	6.22529	0.0125938	0	0.111251	0.00538282	0.79958	1.16389	0.0891692	0	0.111251	0.0616045	0.79958	1.08433	0.0891692
ENSG00000163521	Short-lived	1.59139	17.1415	3.46953e-05	0	0.0973989	0	0.708452	2.0944	0.19415	0	0.0973989	0	0.708452	3.2429	0.19415
ENSG00000163527	Short-lived	1.19638	1.05025	0.305448	0	0.955015	1	0.0244583	90.2193	0.0205268	0	0.955015	1	0.0244583	218.412	0.0205268
ENSG00000163528	Short-lived	0.709809	2.26995	0.131904	0	0.514603	0.186485	0.47262	4.74557	0.0127768	0	0.514603	0.303596	0.47262	3.0202	0.0127768
ENSG00000163530	Short-lived	6.43218	6.40703	0.011367	0	0.569705	0.969492	0.374091	1.40304	0.0562038	0	0.569705	0.819311	0.374091	8.83024	0.0562038
ENSG00000163531	Short-lived	0.251321	82.4184	0	0	0.881493	0.918491	0.0653856	422.066	0.0531219	0	0.881493	0.978859	0.0653856	4.56892	0.0531219
ENSG00000163534	Short-lived	0.583119	3.47177	0.0624244	0.0186417	0.625858	1	0.31606	21.1675	0.0580816	0.0980589	0.625858	1	0.31606	5.92957	0.0580816
ENSG00000163535	Short-lived	0.891093	1.4931	0.221736	0	0.420991	1	0.548093	63.4485	0.0309155	0	0.420991	1	0.548093	40.3761	0.0309155
ENSG00000163539	Short-lived	1.01662	4.4326	0.0352587	0.0115352	0.868205	0.909838	0.0763768	86.6033	0.055418	0.0107106	0.868205	0.908411	0.0763768	93.2696	0.055418
ENSG00000163541	Short-lived	0.86026	2.91096	0.0879793	0	0.257419	0.0893326	0.732033	184.621	0.010548	0	0.257419	0.125198	0.732033	89.0414	0.010548
ENSG00000005882	Short-lived	0.022784	16.0276	6.24265e-05	0	0.127726	0	0.802178	2.10721	0.0700959	0	0.127726	0	0.802178	1.01713	0.0700959
ENSG00000069849	Short-lived	0.613241	28.248	1.06727e-07	0.00177088	0.582641	0.173313	0.313854	12.9795	0.103506	0.0205341	0.582641	0.341366	0.313854	4.8161	0.103506
ENSG00000163545	Short-lived	2.16463	11.302	0.000774245	0.0110946	0.842598	0.839584	0.151128	9.73778	0.0062748	5.86659e-05	0.842598	0.6849	0.151128	137.928	0.0062748
ENSG00000163554	Short-lived	1.11061	13.6661	0.00021836	0.0971652	0.757688	0.365081	0.142127	8.32549	0.100185	0.0750786	0.757688	0.326576	0.142127	10.5249	0.100185
ENSG00000163558	Short-lived	0.18974	2.73405	0.0982298	0	0.586523	1.20179e-10	0.363823	332.701	0.049654	0	0.586523	0.0131143	0.363823	3.00978	0.049654
ENSG00000163565	Short-lived	0.472193	4.99789	0.0253782	0.0221361	0.640705	0.835171	0.174781	3.28278	0.184514	0.165413	0.640705	0.918465	0.174781	1.75294	0.184514
ENSG00000163568	Short-lived	0.616704	1.94771	0.162834	0.00511669	0.56548	0.294504	0.3429	6.01921	0.0916196	0.0386477	0.56548	0.470529	0.3429	3.02514	0.0916196
ENSG00000163576	Short-lived	0.967422	0.263431	0.607773	0.00429072	0.0734516	0.122924	0.786674	4.11545	0.139874	0.00512457	0.0734516	0.131612	0.786674	3.93008	0.139874
ENSG00000163577	Short-lived	8.19084	9.75388	0.00178945	0.0137983	0.816959	0.851175	0.12412	1.21935	0.0589205	5.80227e-16	0.816959	0.267174	0.12412	5.07542	0.0589205
ENSG00000163581	Short-lived	1.38029	2.54306	0.11078	0.0180718	0.763176	1	0.195323	33.416	0.0415013	0.00392781	0.763176	1	0.195323	126.913	0.0415013
ENSG00000069869	Short-lived	0.905665	0.730899	0.392592	0.0194549	0.838114	1	0.121948	9.28636e+09	0.0399377	0.0282119	0.838114	1	0.121948	1.06544e+09	0.0399377
ENSG00000163584	Short-lived	1.82617	18.513	1.68746e-05	0	0.0306766	0.124139	0.967968	10.3356	0.00135541	0	0.0306766	0.0221475	0.967968	71.1779	0.00135541
ENSG00000163586	Short-lived	0.193043	1.98845	0.158503	0	0.175801	1.64883e-08	0.595881	1.54301	0.228318	0	0.175801	0.0314473	0.595881	1.08733	0.228318
ENSG00000163590	Short-lived	0.354352	10.2911	0.00133672	0	0.120466	0	0.792002	4.27405	0.0875318	0	0.120466	0	0.792002	1.67317	0.0875318
ENSG00000163596	Short-lived	0.661923	9.11984	0.00252853	0	0.749026	0.673506	0.18984	10.6101	0.0611335	0	0.749026	0.769796	0.18984	4.7747	0.0611335
ENSG00000163599	Short-lived	1.25656	1.24451	0.264604	0	0.786988	1	0.153703	4.505	0.0593088	0	0.786988	1	0.153703	6.62838	0.0593088
ENSG00000163600	Short-lived	0.183966	1.75164	0.18567	1.85174e-06	0.492532	2.2597e-06	0.176262	1.4128	0.331206	0.0881926	0.492532	0.0914829	0.176262	1.06564	0.331206
ENSG00000163602	Short-lived	0.332066	29.3418	6.0673e-08	0	0.168732	0	0.74984	6.7813	0.0814276	0	0.168732	0	0.74984	1.88821	0.0814276
ENSG00000163605	Short-lived	0.771222	4.17464	0.0410333	0	0.507561	0.389563	0.434161	12.4535	0.0582777	0	0.507561	0.483331	0.434161	6.99379	0.0582777
ENSG00000163606	Short-lived	0.317225	1.42862	0.23199	0	0.00875108	0.000238987	0.579157	1.57372	0.412092	0	0.00875108	0.0709792	0.579157	1.1547	0.412092
ENSG00000163607	Short-lived	0.797887	2.20062	0.137955	0	0.745478	0.621077	0.214899	15.5163	0.0396234	0	0.745478	0.683838	0.214899	8.91484	0.0396234
ENSG00000069943	Short-lived	0.739815	11.933	0.00055149	0	0.620054	0.453468	0.319516	14.1558	0.0604304	0	0.620054	0.557068	0.319516	7.1036	0.0604304
ENSG00000163608	Short-lived	0.966067	0.220559	0.638614	0.105004	0.762744	0.753834	0.141917	6.82235	0.0953391	0.113349	0.762744	0.761097	0.141917	6.39198	0.0953391
ENSG00000163611	Short-lived	1.00866	0.130033	0.718398	0	0.395216	0.32029	0.52969	10.5961	0.0750942	0	0.395216	0.317147	0.52969	10.815	0.0750942
ENSG00000163617	Short-lived	1.11414	1.30007	0.2542	0	0.461678	0.610137	0.46968	7.24408	0.0686421	0	0.461678	0.576682	0.46968	9.08117	0.0686421
ENSG00000163618	Short-lived	1.19798	1.66639	0.196743	0.00117004	0.771038	0.0744101	0.169593	1684.17	0.0593684	0.000307435	0.771038	0.0444871	0.169593	7330.89	0.0593684
ENSG00000163623	Short-lived	7.48601	33.2182	8.23746e-09	0	0.861115	0.758819	0.135637	2.15912	0.00324826	0	0.861115	0.126681	0.135637	317.982	0.00324826
ENSG00000163624	Short-lived	0.316216	65.8124	4.44089e-16	0	0.86466	1	0.0207672	8.51955	0.114573	0	0.86466	1	0.0207672	1.96885	0.114573
ENSG00000163625	Short-lived	0.781853	10.0044	0.00156163	0	0.854441	0.801742	0.0815286	145.012	0.0640308	0	0.854441	0.841335	0.0815286	48.9666	0.0640308
ENSG00000163626	Short-lived	1.15215	0.545766	0.460053	0.00807009	0.613031	0.0737513	0.192034	2.16638	0.194935	0.00387619	0.613031	0.0496019	0.192034	2.43678	0.194935
ENSG00000163629	Short-lived	0.370471	105.868	0	0	0.750801	1	0.214071	502.143	0.0351273	0	0.750801	1	0.214071	10.0133	0.0351273
ENSG00000163630	Short-lived	0.555715	1.60629	0.205014	0	0.818781	0.428281	0.180378	2330.91	0.000840875	0	0.818781	0.624233	0.180378	74.3676	0.000840875
ENSG00000069956	Short-lived	3.5863	77.3475	0	0	0.906996	1	0.0688652	5.18788	0.0241386	0	0.906996	1	0.0688652	366.58	0.0241386
ENSG00000163631	Short-lived	0.803703	2.64389	0.103949	0	0.664376	1	0.273589	10.1551	0.0620353	0	0.664376	1	0.273589	6.44283	0.0620353
ENSG00000163634	Short-lived	1.13544	0.646151	0.421492	0.0133929	0.665116	0.0158682	0.24649	3.46554	0.0883941	0.00746762	0.665116	0.00905336	0.24649	4.10088	0.0883941
ENSG00000163635	Short-lived	1.063	1.71379	0.190494	0.103144	0.0285903	0.104349	0.869089	9.93744	0.102321	0.089391	0.0285903	0.0905014	0.869089	11.4842	0.102321
ENSG00000163636	Short-lived	37.2031	63.8866	1.33227e-15	0	0.877857	0.955214	0.0950848	5.80493	0.0270585	0	0.877857	0.181836	0.0950848	2.60376e+28	0.0270585
ENSG00000163637	Short-lived	1.57053e-13	479.654	0	0	0.205669	0	0.666187	143.188	0.128144	0	0.205669	0	0.666187	1	0.128144
ENSG00000163644	Short-lived	1.26205e-12	3.72282	0.0536738	0	0.252913	0	0.598096	1.32145	0.148992	0	0.252913	0	0.598096	1	0.148992
ENSG00000163645	Short-lived	1.14021	2.24696	0.133877	0.123408	0.623659	0.654377	0.33364	15.8621	0.0427007	0.0920323	0.623659	0.616603	0.33364	23.3703	0.0427007
ENSG00000069966	Short-lived	50	45.4886	1.53529e-11	0	0.828328	0.938841	0.142402	3.77403	0.0292699	0	0.828328	0.042619	0.142402	6.9224e+28	0.0292699
ENSG00000163646	Short-lived	15.7996	8.47114	0.00360825	0.0147261	0.306594	0.0148174	0.54641	1.04158	0.146996	1.13896e-29	0.306594	1.25575e-29	0.54641	1.90345	0.146996
ENSG00000163659	Short-lived	0.829653	3.8468	0.0498409	0.0120958	0.696129	0.158218	0.227696	5.44774	0.0761759	0.0256597	0.696129	0.216601	0.227696	4.08135	0.0761759
ENSG00000163660	Short-lived	0.826612	4.08349	0.0433041	0.0146498	0.925974	0.362474	0.0480529	978.588	0.0259728	0.0304688	0.925974	0.432208	0.0480529	296.527	0.0259728
ENSG00000163661	Short-lived	0.297166	0.918243	0.337937	0	0.722367	0.765484	0.274729	9.99989e+09	0.00290352	0	0.722367	0.923655	0.274729	936.826	0.00290352
ENSG00000163666	Short-lived	0.140409	26.6095	2.49012e-07	0	0.703734	1	0.260783	7653.04	0.0354834	0	0.703734	1	0.260783	3.51014	0.0354834
ENSG00000163673	Short-lived	1.27869	5.36379	0.0205591	0.0405678	0.672413	0.226333	0.210558	2.08501	0.117028	0.0166072	0.672413	0.149597	0.210558	2.55882	0.117028
ENSG00000163681	Short-lived	0.285439	99.9568	0	0	0.841258	1	0.0473177	13.7218	0.111425	0	0.841258	1	0.0473177	2.11184	0.111425
ENSG00000163682	Short-lived	4.05065e-14	39.7224	2.92749e-10	0	0.161098	0	0.647703	6.25652	0.191199	0	0.161098	0	0.647703	1	0.191199
ENSG00000069974	Short-lived	3.02237	14.3328	0.00015317	0.00331343	0.821877	0.655493	0.178123	1.00117	1.77981e-16	3.20149e-08	0.821877	0.278997	0.178123	1.00353	1.77981e-16
ENSG00000163684	Short-lived	0.787676	2.02401	0.15483	0.0123638	0.47507	0.222856	0.488757	21.0187	0.0361726	0.031422	0.47507	0.306517	0.488757	11.0099	0.0361726
ENSG00000163686	Short-lived	0.0245196	21.0372	4.50453e-06	0	0.172001	7.84909e-84	0.65	1.87677	0.177999	0	0.172001	0.00916834	0.65	1.01556	0.177999
ENSG00000163687	Short-lived	0.419054	4.77681	0.0288454	0	0.139498	0	0.662171	2.37633	0.198331	0	0.139498	0	0.662171	1.43723	0.198331
ENSG00000163689	Short-lived	0.186934	4.17178	0.0411025	0	0.762145	0.718763	0.215466	9.99997e+09	0.0223889	0	0.762145	0.940137	0.215466	74.0176	0.0223889
ENSG00000163694	Short-lived	6.46617	10.4245	0.00124354	0	0.28814	0	0.568743	1.06553	0.143117	0	0.28814	0	0.568743	1.50743	0.143117
ENSG00000163697	Short-lived	10.806	28.9465	7.44045e-08	0	0.146883	0	0.718655	1.06373	0.134462	0	0.146883	0	0.718655	1.94952	0.134462
ENSG00000163701	Short-lived	1.46535e-11	45.2417	1.74155e-11	0	0.262894	0	0.465361	3.54409	0.271745	0	0.262894	0	0.465361	1	0.271745
ENSG00000163702	Short-lived	0.863508	1.34001	0.247033	0.0249833	0.719917	0.80945	0.264909	179.273	0.015174	0.0413389	0.719917	0.833147	0.264909	88.2935	0.015174
ENSG00000163703	Short-lived	0.269411	15.9042	6.66317e-05	0	0.838551	0.4559	0.123399	8.9361	0.0380507	0	0.838551	0.809274	0.123399	1.80405	0.0380507
ENSG00000163704	Short-lived	1.25329	0.20433	0.651248	0	0.199405	0	0.560624	1.19215	0.239971	0	0.199405	0	0.560624	1.24642	0.239971
ENSG00000069998	Short-lived	1.12026	0.472944	0.491636	0	0.204563	0	0.567739	1.17869	0.227698	0	0.204563	0	0.567739	1.20223	0.227698
ENSG00000163705	Short-lived	1.36548	2.04833	0.152374	0	0.525261	0.451415	0.474739	1.00117	1.07301e-14	0	0.525261	0.337545	0.474739	1.00159	1.07301e-14
ENSG00000163710	Short-lived	1.71717	13.3806	0.000254238	0	0.348279	0.172421	0.581238	8.82826	0.0704829	0	0.348279	0.0488761	0.581238	42.0944	0.0704829
ENSG00000163714	Short-lived	3.33771	54.7418	1.37446e-13	0	0.249985	0	0.684065	3.78032	0.0659498	0	0.249985	0	0.684065	84.6485	0.0659498
ENSG00000163719	Short-lived	0.427817	38.5442	5.35272e-10	0	0.269545	0	0.610108	4.74152	0.120347	0	0.269545	0	0.610108	1.94612	0.120347
ENSG00000163735	Short-lived	0.0587928	1.61403	0.203926	0	0.666196	0.90161	0	2.20176	0.333804	0	0.666196	0.993929	0	1.0475	0.333804
ENSG00000163738	Short-lived	0.873325	0.628095	0.428055	0.000939962	0.625136	0.0395013	0.260981	2.85201	0.113884	0.0022727	0.625136	0.0594821	0.260981	2.49743	0.113884
ENSG00000163743	Short-lived	0.191667	21.3925	3.74235e-06	0	0.170282	0	0.684588	3.8137	0.14513	0	0.170282	0	0.684588	1.29248	0.14513
ENSG00000070010	Short-lived	1.65668	2.49862	0.113946	0	0.958919	1	0.0342918	46.9509	0.00678913	0	0.958919	1	0.0342918	587.994	0.00678913
ENSG00000163749	Short-lived	0.932575	79.2682	0	0	0.175124	0.0564805	0.760796	5.10058	0.06408	0	0.175124	0.068557	0.760796	4.56992	0.06408
ENSG00000163754	Short-lived	1.1042	1.18628	0.276081	0	0.16542	0.0513087	0.7198	2.98571	0.11478	0	0.16542	0.0376524	0.7198	3.34617	0.11478
ENSG00000163755	Short-lived	0.154449	312.337	0	0	0.732951	1	0.179115	92.9001	0.0879342	0	0.732951	1	0.179115	2.01353	0.0879342
ENSG00000163762	Short-lived	1.73912	3.98599	0.04588	0.0552436	0.216569	0.0552622	0.566898	1.55013	0.216533	0.00649638	0.216569	0.00650019	0.566898	2.14326	0.216533
ENSG00000163781	Short-lived	2.45425	163.691	0	0	0.764674	1	0.153524	3.25571	0.0818014	0	0.764674	1	0.153524	18.1202	0.0818014
ENSG00000163785	Short-lived	0.429095	19.9596	7.90977e-06	0	0.564996	0	0.348074	52.094	0.0869306	0	0.564996	0	0.348074	5.45337	0.0869306
ENSG00000163788	Short-lived	14.0408	99.6627	0	0.00207502	0.839884	0.899995	0.151347	3057.03	0.00876906	2.13266e-38	0.839884	0.227769	0.151347	8.63553e+48	0.00876906
ENSG00000163792	Short-lived	0.989556	0.0051037	0.943047	0.0465666	0.750289	0.881877	0.227253	21.5062	0.0224585	0.0480823	0.750289	0.883035	0.227253	20.8279	0.0224585
ENSG00000163793	Short-lived	1.17878	1.02681	0.310908	0.00552715	0.554238	0.312421	0.415652	8.01314	0.0301099	0.00218225	0.554238	0.253752	0.415652	11.6248	0.0301099
ENSG00000070018	Short-lived	0.631067	7.74467	0.00538713	0	0.897915	1	0.07591	44.9725	0.0261751	0	0.897915	1	0.07591	11.0439	0.0261751
ENSG00000163795	Short-lived	0.565865	11.1011	0.000862777	0.000729974	0.110679	0.00168435	0.867253	22.8917	0.0220689	0.0167902	0.110679	0.0269485	0.867253	5.88023	0.0220689
ENSG00000163798	Short-lived	0.394378	52.2092	4.98934e-13	3.61649e-06	0.821537	1	0.106294	452.542	0.0721693	0.00714346	0.821537	1	0.106294	11.1515	0.0721693
ENSG00000163803	Short-lived	0.334112	71.9544	0	7.22992e-08	0.655103	0.82024	0.297095	541.083	0.0478021	0.00411293	0.655103	0.935937	0.297095	8.18872	0.0478021
ENSG00000163806	Short-lived	0.424178	13.3859	0.000253528	0	0.714175	0.975292	0.262857	64.5929	0.0229678	0	0.714175	0.989444	0.262857	5.85923	0.0229678
ENSG00000163807	Short-lived	2.08135e-13	42.6557	6.52747e-11	0	0.210787	0	0.582477	4.4183	0.206736	0	0.210787	0	0.582477	1	0.206736
ENSG00000163808	Short-lived	0.491556	46.4784	9.26359e-12	0	0.759182	0.817765	0.217476	64.8321	0.0233425	0	0.759182	0.905841	0.217476	7.77313	0.0233425
ENSG00000163810	Short-lived	1.3336	6.5904	0.010253	0.160167	0.215742	0.183737	0.689664	3.73165	0.0945936	0.08694	0.215742	0.104408	0.689664	5.79008	0.0945936
ENSG00000163811	Short-lived	1.10432	3.46054	0.0628498	0.00263125	0.226978	0.102133	0.709552	14.6937	0.0634702	0.0014159	0.226978	0.0805008	0.709552	19.4484	0.0634702
ENSG00000163812	Short-lived	2.70577	8.32364	0.00391324	0.00346685	0.88479	1	0.0713035	11.2824	0.0439063	2.20614e-07	0.88479	1	0.0713035	703.966	0.0439063
ENSG00000070019	Short-lived	0.954258	0.142607	0.705703	0	0.148067	0.052049	0.780356	4.61739	0.0715768	0	0.148067	0.0595835	0.780356	4.30532	0.0715768
ENSG00000163814	Short-lived	1.03086	0.294443	0.587387	0.0615559	0.82892	0.0680005	0.0796683	2.08564	0.0914114	0.056482	0.82892	0.0625874	0.0796683	2.13348	0.0914114
ENSG00000163815	Short-lived	2.36802e-12	3.60516	0.0576006	0	0.18681	0	0.62493	1.52043	0.18826	0	0.18681	0	0.62493	1	0.18826
ENSG00000163817	Short-lived	0.893146	1.29911	0.254376	0.00730804	0.670704	0.0954906	0.22684	3.7016	0.102456	0.0123613	0.670704	0.122732	0.22684	3.21851	0.102456
ENSG00000163818	Short-lived	1.03186	0.481731	0.487639	0.116359	0.355475	0.120834	0.618334	5.14196	0.026191	0.108653	0.355475	0.112967	0.618334	5.41729	0.026191
ENSG00000163820	Short-lived	0.701726	7.02457	0.00803989	0.00614951	0.786381	1	0.202411	68.3662	0.0112073	0.0280784	0.786381	1	0.202411	19.389	0.0112073
ENSG00000163823	Short-lived	0.867813	3.98036	0.0460337	0	0.129477	0.0716852	0.789221	4.75083	0.0813026	0	0.129477	0.101561	0.789221	3.86642	0.0813026
ENSG00000163825	Short-lived	1.00946	0.00104721	0.974184	0	0.364533	0.326011	0.57971	3.47087	0.0557578	0	0.364533	0.322573	0.57971	3.51196	0.0557578
ENSG00000163827	Short-lived	0.753631	2.4236	0.11952	0.00396571	0.771027	0.883436	0.202062	29.6806	0.0269117	0.0154888	0.771027	0.910827	0.202062	12.8737	0.0269117
ENSG00000163832	Short-lived	0.495479	9.06775	0.00260157	0	0.707937	0.565681	0.279203	108.969	0.0128607	0	0.707937	0.754057	0.279203	10.2198	0.0128607
ENSG00000163833	Short-lived	10.8199	5.94594	0.0147512	0	0.228418	0.0511924	0.598707	1	0.172875	0	0.228418	1.08067e-14	0.598707	1	0.172875
ENSG00000005884	Short-lived	1.03566	0.347774	0.555376	0.0074964	0.461212	0.0263751	0.399662	2.10096	0.139127	0.00629608	0.461212	0.0231683	0.399662	2.15732	0.139127
ENSG00000163840	Short-lived	0.921254	0.451927	0.501421	0.00306313	0.56198	0.441415	0.318768	5.71246	0.119252	0.00483192	0.56198	0.470776	0.318768	4.97997	0.119252
ENSG00000163848	Short-lived	0.783017	4.36894	0.0365997	0.00725009	0.913554	0.834346	0.0677948	204.745	0.018651	0.021116	0.913554	0.867786	0.0677948	64.5238	0.018651
ENSG00000163864	Short-lived	0.0104633	19.2363	1.15497e-05	3.56154e-165	0.782972	1	0.155387	5.26473	0.0616413	0.0190252	0.782972	1	0.155387	1.01753	0.0616413
ENSG00000163867	Short-lived	0.869045	13.6918	0.000215393	0.0507699	0.821155	0.974889	0.0987146	14.0204	0.0801302	0.075009	0.821155	0.978142	0.0987146	9.92169	0.0801302
ENSG00000163870	Short-lived	0.827243	1.68578	0.194158	0.000496993	0.764437	0.0436533	0.203385	1	0.0321773	0.00184961	0.764437	0.0749831	0.203385	1	0.0321773
ENSG00000163872	Short-lived	0.933296	3.45529	0.0630497	0.00229281	0.140557	0.0519223	0.788722	5.30939	0.0707218	0.00343907	0.140557	0.0632478	0.788722	4.74986	0.0707218
ENSG00000163873	Short-lived	1.16207	30.928	2.67774e-08	0.00151319	0.89631	0.274657	0.0499975	77.2036	0.0536923	0.000528235	0.89631	0.222758	0.0499975	156.161	0.0536923
ENSG00000163874	Short-lived	0.398819	7.06087	0.00787858	0	0.724522	0.000664687	0.117835	1.75875	0.157643	0	0.724522	0.0540506	0.117835	1.25254	0.157643
ENSG00000163875	Short-lived	7.87581	8.01621	0.00463606	0.003691	0.661541	0.316925	0.256772	1.021	0.0816874	6.9071e-20	0.661541	0.000117389	0.256772	1.17781	0.0816874
ENSG00000070047	Short-lived	1.31037	1.03712	0.308492	0	0.798327	1	0.196284	45.3723	0.00538947	0	0.798327	1	0.196284	148.253	0.00538947
ENSG00000163877	Short-lived	1.62615	1.10963	0.292162	0	0.223142	0	0.638257	1.69005	0.138601	0	0.223142	0	0.638257	2.34746	0.138601
ENSG00000163879	Short-lived	1.44789	5.623	0.0177263	0.0229911	0.602904	0.025974	0.259001	1.53773	0.138095	0.00424347	0.602904	0.00506324	0.259001	1.86458	0.138095
ENSG00000163882	Short-lived	0.217954	11.0021	0.000910085	0	0.827633	5.84808e-08	0.145293	34.1719	0.0270739	0	0.827633	0.0265182	0.145293	2.15908	0.0270739
ENSG00000163884	Short-lived	0.779896	4.94671	0.0261403	9.64062e-07	0.249667	0.00629554	0.665453	4.26342	0.0848802	2.03342e-05	0.249667	0.0192077	0.665453	3.09846	0.0848802
ENSG00000163885	Short-lived	5.95236	19.6784	9.16316e-06	0	0.725806	0.925024	0.16495	1.36026	0.109244	0	0.725806	0.628826	0.16495	6.2426	0.109244
ENSG00000163898	Short-lived	1.55378	20.1544	7.14368e-06	0	0.262248	0.109596	0.587818	2.11909	0.149934	0	0.262248	0.0322145	0.587818	3.21192	0.149934
ENSG00000163900	Short-lived	8.69649	1.39412	0.237711	0	0.18713	0.0183908	0.663635	1	0.149235	0	0.18713	8.09332e-16	0.663635	1	0.149235
ENSG00000163902	Short-lived	7.60879	24.5595	7.20493e-07	0	0.834561	0.823604	0.151716	1488.67	0.0137228	0	0.834561	0.228413	0.151716	1.38404e+24	0.0137228
ENSG00000163904	Short-lived	5.57623	12.0908	0.000506708	0.0610187	0.763248	0.959512	0.214257	1.19868e+06	0.0224952	1.68834e-07	0.763248	0.794162	0.214257	7.87501e+33	0.0224952
ENSG00000070061	Short-lived	0.960005	1.00382	0.316389	0	0.0879817	0.106086	0.832173	5.61951	0.0798457	0	0.0879817	0.116045	0.832173	5.24462	0.0798457
ENSG00000163909	Short-lived	0.624666	6.95269	0.00836933	0.00313204	0.586154	0.117761	0.279424	2.84765	0.134421	0.0272728	0.586154	0.262837	0.279424	1.92266	0.134421
ENSG00000163913	Short-lived	0.789301	35.4613	2.60163e-09	0.00187153	0.810465	0.54805	0.176481	9.99994e+09	0.0130545	0.00702978	0.810465	0.622086	0.176481	7.81648e+07	0.0130545
ENSG00000163914	Short-lived	0.981356	0.0449494	0.832097	0.000646351	0.789581	0.14696	0.202881	720.251	0.0075377	0.000741199	0.789581	0.152309	0.202881	637.101	0.0075377
ENSG00000163918	Short-lived	3.25463	32.8118	1.01529e-08	0	0.870265	1	0.0948405	4.01545	0.034894	0	0.870265	1	0.0948405	92.2427	0.034894
ENSG00000163930	Short-lived	4.6771e-10	6.87532	0.00873942	0	0.180571	0	0.697746	2.66377	0.121684	0	0.180571	0	0.697746	1	0.121684
ENSG00000163931	Short-lived	7.48399	1.24327	0.264842	0	0.592591	0.0185796	0.263111	1	0.144298	0	0.592591	1.11041e-13	0.263111	1	0.144298
ENSG00000163932	Short-lived	0.862861	4.82276	0.0280863	0.0123574	0.834432	0.0140067	0.0998074	4.4338	0.0657605	0.0225735	0.834432	0.0251504	0.0998074	3.61475	0.0657605
ENSG00000163933	Short-lived	0.538618	10.9706	0.000925664	0	0.148374	0.00351217	0.717672	3.26435	0.133954	0	0.148374	0.0476435	0.717672	1.89121	0.133954
ENSG00000163935	Short-lived	1.04817	0.606466	0.436122	0.0169547	0.793471	0.0169681	0.11781	4.60286	0.0887194	0.0139315	0.793471	0.013943	0.11781	4.95411	0.0887194
ENSG00000070081	Short-lived	0.379215	34.3154	4.68652e-09	0	0.181635	0	0.696179	5.60816	0.122186	0	0.181635	0	0.696179	1.92293	0.122186
ENSG00000163938	Short-lived	0.71888	8.99526	0.0027068	0	0.642006	0.511646	0.320938	10.7832	0.0370556	0	0.642006	0.617709	0.320938	5.52612	0.0370556
ENSG00000163939	Short-lived	1.0152	5.01898	0.0250709	0	0.111913	0.0574953	0.846749	142.684	0.0413378	0	0.111913	0.0550524	0.846749	153.86	0.0413378
ENSG00000163945	Short-lived	1.34042	9.58509	0.00196164	0.0652931	0.783842	1	0.201429	580.614	0.0147289	0.0257883	0.783842	1	0.201429	5067.25	0.0147289
ENSG00000163946	Short-lived	0.899986	7.34236	0.00673484	0.101312	0.352531	0.120037	0.576245	7.8559	0.0712243	0.127382	0.352531	0.148388	0.576245	6.3924	0.0712243
ENSG00000163947	Short-lived	1.04021	0.978118	0.322664	0.000527157	0.616002	0.17843	0.363441	142.101	0.0205572	0.000389158	0.616002	0.166482	0.363441	173.442	0.0205572
ENSG00000163950	Short-lived	1.03803	0.206204	0.649759	0	0.0601231	0.0530453	0.921252	8.66016	0.018625	0	0.0601231	0.0474407	0.921252	9.40103	0.018625
ENSG00000163956	Short-lived	1.15096	0.74717	0.387374	0.0185797	0.790354	0.413329	0.196683	12.3311	0.0129623	0.0101798	0.790354	0.36172	0.196683	18.0175	0.0129623
ENSG00000163958	Short-lived	0.859035	1.15966	0.281536	0.00899389	0.547044	0.194502	0.359379	3.67769	0.0935773	0.0174731	0.547044	0.244997	0.359379	3.0609	0.0935773
ENSG00000163959	Short-lived	1	0	1	0.0138925	0.547457	0.237143	0.356041	3.45522	0.0965014	0.0138925	0.547457	0.237143	0.356041	3.45522	0.0965014
ENSG00000163960	Short-lived	0.483679	42.1834	8.31005e-11	0	0.0961712	0.00229419	0.833165	50.3597	0.0706636	0	0.0961712	0.0528922	0.833165	6.65674	0.0706636
ENSG00000163961	Short-lived	0.857374	1.09142	0.296158	0.0722462	0.799708	1	0.186005	41.5665	0.0142872	0.105094	0.799708	1	0.186005	24.4269	0.0142872
ENSG00000163964	Short-lived	11.8027	17.7001	2.58612e-05	0	0.650267	0.996398	0.301535	1.19762	0.0481974	0	0.650267	0.958306	0.301535	8.4017	0.0481974
ENSG00000163975	Short-lived	0.258989	29.0087	7.20525e-08	0	0.177773	0	0.638704	2.39021	0.183523	0	0.177773	0	0.638704	1.25317	0.183523
ENSG00000163982	Short-lived	0.0411485	62.9388	2.10942e-15	0	0.451823	8.59864e-44	0.393527	3.13604	0.15465	0	0.451823	0.0169011	0.393527	1.04815	0.15465
ENSG00000163995	Short-lived	1.63628e-10	2.46412	0.116473	0	0.124965	0	0.688191	1.24582	0.186844	0	0.124965	0	0.688191	1	0.186844
ENSG00000164002	Short-lived	0.0211261	45.7731	1.32777e-11	0	0.194578	1.99133e-51	0.610195	3.81607	0.195227	0	0.194578	0.0848958	0.610195	1.0287	0.195227
ENSG00000164007	Short-lived	0.0611848	0.393072	0.530689	0	0.0986738	0	0.795536	1.97418	0.105791	0	0.0986738	0	0.795536	1.04249	0.105791
ENSG00000164008	Short-lived	3.79993e-13	17.5861	2.74589e-05	0	0.189626	0	0.639949	2.30311	0.170425	0	0.189626	0	0.639949	1	0.170425
ENSG00000164010	Short-lived	0.751893	3.70334	0.0543037	0	0.493135	0.019803	0.380724	3.75291	0.126141	0	0.493135	0.0523992	0.380724	2.70311	0.126141
ENSG00000070159	Short-lived	0.780467	14.9518	0.000110296	0.00460407	0.788435	1	0.148114	12.8627	0.0634509	0.0150024	0.788435	1	0.148114	7.34169	0.0634509
ENSG00000164011	Short-lived	10.8599	0.660111	0.416521	0	0.453919	0.0255147	0.456955	1.05124	0.0891257	0	0.453919	4.98823e-18	0.456955	1.72066	0.0891257
ENSG00000164022	Short-lived	1.01518	0.0367524	0.84797	0.0615721	0.345052	0.0913707	0.609887	4.08068	0.0450606	0.0590204	0.345052	0.0881106	0.609887	4.16875	0.0450606
ENSG00000164023	Short-lived	0.706166	7.31477	0.00683901	3.32113e-05	0.474575	0.0079766	0.453161	2.15211	0.0722645	0.000687522	0.474575	0.0329865	0.453161	1.71813	0.0722645
ENSG00000164024	Short-lived	2.13498	6.37809	0.0115538	0	0.921835	0.723468	0.0383557	18.6947	0.0398093	0	0.921835	0.501029	0.0383557	518.909	0.0398093
ENSG00000164031	Short-lived	0.926012	0.59411	0.440834	0.0163633	0.288278	0.0189726	0.633711	3.98059	0.0780106	0.022183	0.288278	0.0254404	0.633711	3.59384	0.0780106
ENSG00000164032	Short-lived	2.30938	6.5351	0.0105766	0	0.294268	0	0.601267	1.98115	0.104465	0	0.294268	0	0.601267	4.84951	0.104465
ENSG00000164037	Short-lived	0.529065	16.004	6.32084e-05	0.00952952	0.788463	0.01151	0.0596442	5.42127	0.151893	0.08527	0.788463	0.0942283	0.0596442	2.44561	0.151893
ENSG00000164038	Short-lived	1.08348	2.31478	0.12815	0.129048	0.780594	0.134832	0.121583	5.21843	0.0978239	0.108772	0.780594	0.114064	0.121583	5.99017	0.0978239
ENSG00000164039	Short-lived	2.06567e-13	55.3565	1.00586e-13	0	0.254167	0	0.592959	2.94841	0.152873	0	0.254167	0	0.592959	1	0.152873
ENSG00000164040	Short-lived	0.660758	1.35212	0.244908	0.00146815	0.829144	0.181573	0.156462	9.43149	0.0143937	0.0134253	0.829144	0.323902	0.156462	4.40516	0.0143937
ENSG00000164045	Short-lived	8.06265	20.2831	6.67896e-06	0.0156153	0.799301	0.921539	0.18009	74.0213	0.020609	2.72414e-15	0.799301	0.517473	0.18009	1180233437939888	0.020609
ENSG00000164050	Short-lived	1.00492	0.0213711	0.883773	0.0125168	0.199693	0.0263725	0.71154	2.52224	0.0887663	0.0122498	0.199693	0.0259048	0.71154	2.53375	0.0887663
ENSG00000164051	Short-lived	0.847571	1.50312	0.220192	0.0563152	0.765602	0.0894552	0.0873082	2.91616	0.14709	0.0873104	0.765602	0.129244	0.0873082	2.4772	0.14709
ENSG00000164053	Short-lived	1.05857	0.0113656	0.915099	0.0109336	0.656013	1	0.324601	5539.41	0.019386	0.0083924	0.656013	1	0.324601	9177.61	0.019386
ENSG00000164054	Short-lived	1.02787	0.0869787	0.768054	0	0.816166	0.773867	0.163752	12.6568	0.0200825	0	0.816166	0.768358	0.163752	13.5845	0.0200825
ENSG00000164056	Short-lived	0.0144478	50.1704	1.40954e-12	0	0.17719	2.34001e-96	0.729773	4.70803	0.0930369	0	0.17719	0.0415288	0.729773	1.02264	0.0930369
ENSG00000070190	Short-lived	0.921484	0.527882	0.467499	0.00361234	0.46984	0.070774	0.479412	3.87439	0.0507482	0.00561748	0.46984	0.087132	0.479412	3.48354	0.0507482
ENSG00000164061	Short-lived	0.509275	99.6088	0	0	0.230756	0	0.632335	3.80716	0.13691	0	0.230756	0	0.632335	1.97554	0.13691
ENSG00000164062	Short-lived	3.37203e-13	31.87	1.64846e-08	0	0.204953	0	0.663356	1.82956	0.131692	0	0.204953	0	0.663356	1	0.131692
ENSG00000164066	Short-lived	0.696193	21.7003	3.18742e-06	0	0.557406	0.259586	0.382206	9.23319	0.0603882	0	0.557406	0.391045	0.382206	4.69971	0.0603882
ENSG00000164068	Short-lived	0.0514889	128.557	0	0	0.9086	1	0.0730042	832.107	0.0183959	0	0.9086	1	0.0730042	1.4137	0.0183959
ENSG00000164070	Short-lived	0.297887	21.654	3.26522e-06	0	0.898703	1	0.0865961	2197.49	0.0147007	0	0.898703	1	0.0865961	9.89729	0.0147007
ENSG00000164073	Short-lived	1.44424	7.23271	0.0071587	0.000695303	0.789182	1	0.165406	4.87005	0.0454128	2.75009e-05	0.789182	1	0.165406	9.83924	0.0454128
ENSG00000164074	Short-lived	0.296894	91.0912	0	0	0.774493	0.905649	0.183205	568.643	0.0423024	0	0.774493	0.971005	0.183205	6.575	0.0423024
ENSG00000164076	Short-lived	0.299144	35.4086	2.67308e-09	0	0.157415	0	0.713045	3.83749	0.12954	0	0.157415	0	0.713045	1.49525	0.12954
ENSG00000164077	Short-lived	2.16613e-10	33.2894	7.94153e-09	0	0.115963	0	0.807654	2.30404	0.0763832	0	0.115963	0	0.807654	1	0.0763832
ENSG00000164078	Short-lived	0.0924073	107.457	0	0	0.739165	0.971686	0.235574	1999.32	0.0252606	0	0.739165	0.997349	0.235574	2.01848	0.0252606
ENSG00000070193	Short-lived	8.65472	13.5116	0.000237094	0	0.106122	0	0.83182	1.15987	0.0620575	0	0.106122	0	0.83182	3.60951	0.0620575
ENSG00000164080	Short-lived	1.20428	9.75709	0.00178632	0	0.852915	1	0.0821592	7.61414	0.0649256	0	0.852915	1	0.0821592	11.5271	0.0649256
ENSG00000164081	Short-lived	0.71005	2.62791	0.105	0	0.74286	0.43574	0.233626	8.46306	0.0235147	0	0.74286	0.554413	0.233626	4.55608	0.0235147
ENSG00000164082	Short-lived	0.044649	136.112	0	0	0.834827	0.146439	0.150309	6.45654	0.0148638	0	0.834827	0.917799	0.150309	1.08684	0.0148638
ENSG00000164086	Short-lived	1.0888	1.27485	0.258858	6.39821e-05	0.729896	0.0239549	0.259776	2.46316	0.0103279	2.7141e-05	0.729896	0.0171981	0.259776	2.66845	0.0103279
ENSG00000164087	Short-lived	2.03364	30.5135	3.31557e-08	0.0217823	0.618739	0.291523	0.250718	1.83462	0.130544	0.000417154	0.618739	0.0815336	0.250718	3.43527	0.130544
ENSG00000164088	Short-lived	2.34634e-13	52.8754	3.55382e-13	0	0.1402	0	0.620271	2.7967	0.239529	0	0.1402	0	0.620271	1	0.239529
ENSG00000164089	Short-lived	1.21937	2.12345	0.14506	0	0.79939	1	0.144034	5.59174	0.0565757	0	0.79939	1	0.144034	8.15712	0.0565757
ENSG00000164091	Short-lived	5.85754	99.5675	0	0	0.90318	0.570354	0.0539012	3.2669	0.042919	0	0.90318	0.037291	0.0539012	1027	0.042919
ENSG00000164093	Short-lived	1.15948e-12	1.82168	0.177114	0	0.0325011	0	0.95806	5.51117	0.00943888	0	0.0325011	0	0.95806	1	0.00943888
ENSG00000070214	Short-lived	0.914933	0.728749	0.393289	0	0.156275	0	0.727518	7.86722	0.116206	0	0.156275	0	0.727518	6.6011	0.116206
ENSG00000164099	Short-lived	1.00742	0.0143939	0.904503	0.0546397	0.80499	0.069637	0.138959	3.60647	0.056051	0.0534743	0.80499	0.0682744	0.138959	3.64094	0.056051
ENSG00000164100	Short-lived	2.17123	9.50533	0.00204876	0	0.53776	0.0210721	0.308445	1.34294	0.153795	0	0.53776	0.000229293	0.308445	1.89687	0.153795
ENSG00000164104	Short-lived	0.912136	0.14131	0.706982	0.000221554	0.599198	0.0180162	0.219492	2.74291	0.18131	0.000464067	0.599198	0.0256406	0.219492	2.5102	0.18131
ENSG00000164105	Short-lived	2.03018e-13	15.8473	6.86632e-05	0	0.1406	0	0.813691	3.98428	0.0457089	0	0.1406	0	0.813691	1	0.0457089
ENSG00000164107	Short-lived	0.22209	4.99397	0.0254358	0	0.178907	0	0.790465	2689.06	0.0306286	0	0.178907	0	0.790465	5.77671	0.0306286
ENSG00000164109	Short-lived	3.00884e-13	35.9372	2.03785e-09	0	0.219661	0	0.648174	3.3386	0.132164	0	0.219661	0	0.648174	1	0.132164
ENSG00000164111	Short-lived	0.505546	20.5203	5.90029e-06	0	0.859902	1	0.087995	46.398	0.0521034	0	0.859902	1	0.087995	6.95812	0.0521034
ENSG00000164113	Short-lived	1.29643	13.6903	0.000215561	0.0091941	0.321311	0.0819696	0.601014	3.81319	0.0776749	0.00228998	0.321311	0.0390505	0.601014	5.67023	0.0776749
ENSG00000005889	Short-lived	8.48719	31.7687	1.73667e-08	0.00271851	0.655467	0.00282404	0.130296	2.48739	0.214237	1.6776e-22	0.655467	2.31772e-22	0.130296	2284.3	0.214237
ENSG00000070269	Short-lived	0.62911	26.4954	2.64171e-07	0	0.725771	0.489837	0.165033	11.2618	0.109196	0	0.725771	0.638276	0.165033	4.58752	0.109196
ENSG00000164114	Short-lived	4.50002	10.2407	0.00137374	0.0707809	0.504918	0.0897721	0.270661	1.16909	0.224421	6.67728e-06	0.504918	1.94588e-05	0.270661	2.0198	0.224421
ENSG00000164116	Short-lived	0.0519638	49.1669	2.3509e-12	0	0.208254	8.36805e-27	0.668011	3.16726	0.123735	0	0.208254	0.0441491	0.668011	1.06174	0.123735
ENSG00000164117	Short-lived	0.347473	41.1575	1.40446e-10	0	0.124259	0	0.80708	10.5998	0.0686608	0	0.124259	0	0.80708	2.27124	0.0686608
ENSG00000164118	Short-lived	0.9497	0.306251	0.57999	0.0477222	0.779294	0.0585839	0.0949233	4.82563	0.125782	0.0556136	0.779294	0.0675708	0.0949233	4.45832	0.125782
ENSG00000164120	Short-lived	1.66442	4.93987	0.0262441	0	0.192533	0	0.708042	2.26236	0.0994245	0	0.192533	0	0.708042	3.89171	0.0994245
ENSG00000164122	Short-lived	0.234461	1.39816	0.237032	0	0.814026	0.476167	0.162836	9.99999e+09	0.0231376	0	0.814026	0.840325	0.162836	221.111	0.0231376
ENSG00000164123	Short-lived	9.94249	9.31619	0.00227137	0	0.52245	0.945994	0.447547	17.5924	0.0300029	0	0.52245	0.5758	0.447547	2.40796e+12	0.0300029
ENSG00000164124	Short-lived	0.578917	15.6344	7.68433e-05	0	0.158631	0.00602294	0.717216	5.77668	0.124153	0	0.158631	0.0518434	0.717216	2.76025	0.124153
ENSG00000164125	Short-lived	0.676098	7.41879	0.00645463	0	0.0364111	0	0.764439	5.10115	0.199149	0	0.0364111	0	0.764439	3.00921	0.199149
ENSG00000164128	Short-lived	0.490205	16.3651	5.22374e-05	0.000735294	0.862008	0.742099	0.120055	80.0913	0.0179369	0.0291021	0.862008	0.863972	0.120055	8.57327	0.0179369
ENSG00000070366	Short-lived	0.412698	36.0656	1.90786e-09	0	0.840481	1	0.139552	720.746	0.0199666	0	0.840481	1	0.139552	15.1147	0.0199666
ENSG00000164129	Short-lived	7.52548e-14	76.4011	0	0	0.274528	0	0.639319	5.61829	0.0861531	0	0.274528	0	0.639319	1	0.0861531
ENSG00000164134	Short-lived	0.94009	1.59659	0.206387	0	0.119239	0.0441582	0.83004	18.3874	0.0507209	0	0.119239	0.0532339	0.83004	15.4441	0.0507209
ENSG00000164136	Short-lived	2.6418	10.0008	0.00156474	0	0.720779	0.961047	0	1.47284	0.279221	0	0.720779	0.900357	0	2.78119	0.279221
ENSG00000164142	Short-lived	0.677173	2.7474	0.0974126	0.00499094	0.679152	0.00519514	0.241505	1.59989	0.079343	0.0276231	0.679152	0.0283834	0.241505	1.37469	0.079343
ENSG00000164144	Short-lived	0.669189	21.4053	3.71737e-06	0.000629229	0.666865	0.0494744	0.270754	21.8974	0.0623812	0.00720772	0.666865	0.13375	0.270754	7.88817	0.0623812
ENSG00000164161	Short-lived	0.225273	19.2463	1.1489e-05	0	0.802066	0.484996	0.181418	9.99985e+09	0.0165159	0	0.802066	0.849582	0.181418	178.948	0.0165159
ENSG00000164162	Short-lived	0.336849	12.3152	0.00044928	0	0.339517	0	0.60434	6.60243	0.0561427	0	0.339517	0	0.60434	1.8885	0.0561427
ENSG00000164163	Short-lived	1.22665	7.7027	0.00551383	0.0118949	0.687187	0.0167955	0.282098	474.901	0.030715	0.00435645	0.687187	0.00665159	0.282098	1919.85	0.030715
ENSG00000164164	Short-lived	11.0889	10.5374	0.00116983	0	0.686123	0.969493	0.289053	8.1513e+06	0.0248241	0	0.686123	0.709244	0.289053	4.34377e+76	0.0248241
ENSG00000070367	Short-lived	0.823503	3.75124	0.0527682	0.0141491	0.0988858	0.0250386	0.845313	8.52816	0.0558016	0.0299998	0.0988858	0.0480009	0.845313	5.84201	0.0558016
ENSG00000164168	Short-lived	1.07014	0.675552	0.411123	0.0325994	0.778985	0.17294	0.122951	5.93059	0.0980639	0.0256403	0.778985	0.152912	0.122951	6.71931	0.0980639
ENSG00000164169	Short-lived	0.832487	2.66728	0.102431	0.00132395	0.784627	1	0.195133	17.7637	0.02024	0.00401789	0.784627	1	0.195133	10.9703	0.02024
ENSG00000164171	Short-lived	0.770774	12.5633	0.000393398	0	0.762674	1	0.189585	14.6584	0.0477417	0	0.762674	1	0.189585	7.92117	0.0477417
ENSG00000164172	Short-lived	20.757	0.283279	0.59456	0	0.793511	0.992513	0.200935	1.4548e+07	0.00555375	0	0.793511	0.855558	0.200935	4.76861e+148	0.00555375
ENSG00000164175	Short-lived	1.4571	5.09839	0.0239481	0	0.80369	0.992355	0	1.88904	0.19631	0	0.80369	0.988879	0	2.52647	0.19631
ENSG00000164176	Short-lived	1.84228	8.87993	0.00288323	0	0.283731	0	0.628238	1.98712	0.0880312	0	0.283731	0	0.628238	3.54334	0.0880312
ENSG00000164180	Short-lived	1.29182	12.5233	0.000401908	0	0.0569421	0.137443	0.909765	70.1294	0.0332933	0	0.0569421	0.0770217	0.909765	242.418	0.0332933
ENSG00000164181	Short-lived	0.221462	36.0734	1.90026e-09	0	0.669994	1.25239e-06	0.212256	5.40463	0.11775	0	0.669994	0.049303	0.212256	1.45305	0.11775
ENSG00000164182	Short-lived	0.145969	35.6783	2.32742e-09	1.36608e-08	0.358108	2.96785e-08	0.498117	8.35496	0.143775	0.0711252	0.358108	0.0796545	0.498117	1.36325	0.143775
ENSG00000070371	Short-lived	1.34595	78.125	0	0.0470158	0.684206	0.0479649	0.212521	5.12136	0.103273	0.0163271	0.684206	0.0167723	0.212521	9.01146	0.103273
ENSG00000164187	Short-lived	0.312247	94.5959	0	0	0.154505	0	0.734448	5.86105	0.111048	0	0.154505	0	0.734448	1.73699	0.111048
ENSG00000164188	Short-lived	6.39657	82.5105	0	0	0.631217	1	0.285651	5.8263	0.0831324	0	0.631217	1	0.285651	78684.9	0.0831324
ENSG00000164190	Short-lived	0.950945	3.28063	0.0701019	0.00120514	0.463652	0.0884824	0.474295	21.7994	0.0620533	0.00167582	0.463652	0.0996596	0.474295	18.7408	0.0620533
ENSG00000164197	Short-lived	2.4636	62.6862	2.44249e-15	0	0.66278	1	0.284776	7.9207	0.0524442	0	0.66278	1	0.284776	163.756	0.0524442
ENSG00000164199	Short-lived	1.04095	0.625902	0.428863	0	0.732414	1	0.230164	11.9256	0.0374225	0	0.732414	1	0.230164	13.1996	0.0374225
ENSG00000164209	Short-lived	0.372724	57.8586	2.81997e-14	2.11787e-05	0.811312	1	0.144185	165.66	0.0445027	0.0181071	0.811312	1	0.144185	6.71671	0.0445027
ENSG00000164211	Short-lived	0.999199	0.240646	0.62374	0.0665032	0.683302	0.108978	0.248716	13.2393	0.0679826	0.0666477	0.683302	0.109172	0.248716	13.212	0.0679826
ENSG00000164219	Short-lived	0.869618	0.0627682	0.802173	0	0.355982	0	0.556066	2.72247	0.0879513	0	0.355982	0	0.556066	2.3892	0.0879513
ENSG00000164220	Short-lived	0.260955	28.8049	8.00474e-08	0	0.18289	0.000111589	0.650738	3.65719	0.166372	0	0.18289	0.0930267	0.650738	1.40267	0.166372
ENSG00000164221	Short-lived	1.32708	7.68487	0.00556858	0.0195886	0.214248	0.317326	0.758373	3.72624	0.0273783	0.0054119	0.214248	0.218001	0.758373	5.72959	0.0273783
ENSG00000164236	Short-lived	1.68582e-13	15.2062	9.63865e-05	0	0.321347	0	0.489256	1.64163	0.189397	0	0.321347	0	0.489256	1	0.189397
ENSG00000164237	Short-lived	7.92855	21.2247	4.08461e-06	0	0.701649	0.893315	0.29368	1.29454	0.00467122	0	0.701649	0.408827	0.29368	7.74305	0.00467122
ENSG00000164244	Short-lived	19.2572	5.72776	0.0166987	0	0.776444	0.956941	0.173784	1292.23	0.049772	0	0.776444	0.42845	0.173784	8.2342e+59	0.049772
ENSG00000164251	Short-lived	15.4632	13.5256	0.000235329	0.0284638	0.576458	0.0291273	0.274363	1.04116	0.149179	1.25422e-24	0.576458	1.79104e-24	0.274363	1.8658	0.149179
ENSG00000164252	Short-lived	0.813928	10.1453	0.00144672	0.00276563	0.0655241	0.0409769	0.812146	5.85745	0.12233	0.00827571	0.0655241	0.0742518	0.812146	4.2156	0.12233
ENSG00000164253	Short-lived	1.31867	0.764349	0.381971	0	0.652348	0.899835	0.326114	24.2551	0.021538	0	0.652348	0.870073	0.326114	67.0044	0.021538
ENSG00000164256	Short-lived	1.43035	0.31047	0.577392	0.0212547	0.699643	0.0620939	0.20441	1	0.0959469	0.00405204	0.699643	0.0187775	0.20441	1	0.0959469
ENSG00000164258	Short-lived	1.03879	0.0575239	0.810453	0.022825	0.248125	0.0321764	0.642858	4.23671	0.109016	0.0197117	0.248125	0.0281603	0.642858	4.48079	0.109016
ENSG00000070404	Short-lived	1.07789	0.199154	0.655405	0.0142065	0.70708	0.0172476	0.132365	1	0.160555	0.0101997	0.70708	0.0125717	0.132365	1	0.160555
ENSG00000164270	Short-lived	4.20678	18.638	1.58036e-05	0.00437056	0.12278	0.00522046	0.799297	1.44409	0.0779232	1.18645e-10	0.12278	2.50549e-10	0.799297	4.69228	0.0779232
ENSG00000164283	Short-lived	13.3062	8.59921	0.00336308	0.0868674	0.506914	0.0912052	0.289179	1.03669	0.203907	7.58975e-15	0.506914	1.45154e-14	0.289179	1.6153	0.203907
ENSG00000164284	Short-lived	1.03797	0.083633	0.772433	0.0194642	0.572725	0.171941	0.381344	3.61541	0.0459311	0.0167605	0.572725	0.160824	0.381344	3.79619	0.0459311
ENSG00000164291	Short-lived	0.702685	16.0382	6.20787e-05	0	0.801815	1	0.0938052	8.60298	0.10438	0	0.801815	1	0.0938052	4.53695	0.10438
ENSG00000164294	Short-lived	3.25552	4.83378	0.0279074	0.0235684	0.200739	0.0683372	0.655767	1.32569	0.143494	5.0245e-06	0.200739	0.000160771	0.655767	2.50388	0.143494
ENSG00000164296	Short-lived	1.60325	23.4008	1.31521e-06	0.307312	0.595021	0.493609	0.33116	21.5869	0.0738192	0.150821	0.595021	0.322416	0.33116	137.734	0.0738192
ENSG00000070413	Short-lived	2.20021	4.85738	0.0275282	0.00372852	0.666792	0.0272701	0.240115	1.79857	0.0930935	4.53807e-06	0.666792	0.000361563	0.240115	3.63828	0.0930935
ENSG00000164300	Short-lived	0.810183	2.03643	0.15357	0	0.731281	0.183206	0.169909	6.22672	0.0988099	0	0.731281	0.25284	0.169909	4.40044	0.0988099
ENSG00000164303	Short-lived	1.57986	8.59609	0.00336886	0.000291549	0.590318	0.117941	0.269164	1.93658	0.140519	2.59861e-06	0.590318	0.0341478	0.269164	2.84103	0.140519
ENSG00000164304	Short-lived	0.288154	34.574	4.10344e-09	0	0.401364	1	0.552763	818.546	0.0458737	0	0.401364	1	0.552763	6.90886	0.0458737
ENSG00000164305	Short-lived	0.908924	2.93683	0.0865804	0.00274807	0.431479	0.0809813	0.410945	3.38184	0.157576	0.00470188	0.431479	0.101813	0.410945	3.02663	0.157576
ENSG00000164306	Short-lived	0.886544	0.521685	0.470124	0	0.705574	0.992523	0.259981	139.731	0.0344443	0	0.705574	0.993369	0.259981	79.7801	0.0344443
ENSG00000164307	Short-lived	1.36475	6.04867	0.0139168	0	0.796231	0.945385	0.137587	3.04994	0.0661827	0	0.796231	0.926215	0.137587	4.58075	0.0661827
ENSG00000164308	Short-lived	0.962376	2.17025	0.140703	0.0463605	0.732039	1	0.19141	31.8073	0.0765509	0.0520395	0.732039	1	0.19141	27.9251	0.0765509
ENSG00000164318	Short-lived	0.573588	53.4803	2.61235e-13	0.00207919	0.445405	0.029745	0.410726	3.40793	0.143869	0.0289451	0.445405	0.133158	0.410726	2.02037	0.143869
ENSG00000070423	Short-lived	0.944358	0.110905	0.739116	0.00707741	0.753486	0.0999658	0.162235	1.1698	0.084279	0.00932206	0.753486	0.113632	0.162235	1.15964	0.084279
ENSG00000164323	Short-lived	1.33666	5.5583	0.0183932	0.167692	0.784959	1	0.201812	32.7105	0.0132292	0.0919253	0.784959	1	0.201812	105.834	0.0132292
ENSG00000164325	Short-lived	1.16882	1.88387	0.169895	0.0431519	0.140368	0.0771712	0.794704	1.84632	0.0649276	0.0253843	0.140368	0.0500772	0.794704	2.04769	0.0649276
ENSG00000164326	Short-lived	0.408056	0.432897	0.510571	0.000123681	0.86799	0.258479	0.13201	1.00117	1.4656e-16	0.0254355	0.86799	0.575753	0.13201	1.00048	1.4656e-16
ENSG00000164327	Short-lived	0.649309	44.591	2.42807e-11	0.00143732	0.847053	0.468612	0.122488	361.863	0.0304592	0.0142684	0.847053	0.611303	0.122488	45.8442	0.0304592
ENSG00000164329	Short-lived	0.738496	21.8981	2.87521e-06	0	0.754049	0.649323	0.154441	19.9921	0.0915098	0	0.754049	0.726947	0.154441	9.13439	0.0915098
ENSG00000164330	Short-lived	0.00735601	260.368	0	0	0.883088	1	0.00375429	182.254	0.113158	0	0.883088	1	0.00375429	1.03903	0.113158
ENSG00000164331	Short-lived	0.26328	26.4178	2.74989e-07	0	0.772651	5.17252e-07	0.160303	5.27796	0.0670456	0	0.772651	0.022128	0.160303	1.54957	0.0670456
ENSG00000164332	Short-lived	0.190097	21.2219	4.0906e-06	0	0.908956	7.22738e-06	0.0631506	442.519	0.0278933	0	0.908956	0.105367	0.0631506	3.18408	0.0278933
ENSG00000164334	Short-lived	1.72454	3.65332	0.0559576	0	0.581543	0.434247	0.298328	1.99637	0.120129	0	0.581543	0.23728	0.298328	3.29443	0.120129
ENSG00000164338	Short-lived	0.252398	16.3787	5.18648e-05	0	0.694914	2.4576e-05	0.187586	4.59496	0.117499	0	0.694914	0.0686399	0.187586	1.46946	0.117499
ENSG00000070444	Short-lived	0.337959	32.6279	1.11599e-08	0	0.763344	0.265567	0.196315	10.3696	0.0403418	0	0.763344	0.638843	0.196315	2.20438	0.0403418
ENSG00000164342	Short-lived	1.74534	12.9675	0.000316948	0.0205469	0.738791	0.904428	0.24839	8.71739	0.0128192	0.00113546	0.738791	0.839185	0.24839	43.7817	0.0128192
ENSG00000164344	Short-lived	0.295095	44.4645	2.59006e-11	0	0.669828	0.773991	0.290021	356.443	0.040151	0	0.669828	0.927185	0.290021	5.66343	0.040151
ENSG00000164346	Short-lived	2.20276e-13	47.7005	4.96558e-12	0	0.095822	0	0.871761	9.65164	0.0324174	0	0.095822	0	0.871761	1	0.0324174
ENSG00000164347	Short-lived	1.41254	18.3802	1.8093e-05	0	0.76216	1	0.168976	6.98164	0.0688643	0	0.76216	1	0.168976	15.5642	0.0688643
ENSG00000164362	Short-lived	0.403893	7.27888	0.00697699	0	0.183548	0	0.602739	2.01829	0.213713	0	0.183548	0	0.602739	1.32795	0.213713
ENSG00000164363	Short-lived	0.67969	2.06577	0.150639	0.00129386	0.206166	0.00773864	0.617152	1	0.176683	0.0108887	0.206166	0.0367237	0.617152	1	0.176683
ENSG00000164366	Short-lived	1.13288	1.05303	0.304811	0.0752365	0.616271	0.0818706	0.246388	2.16738	0.137341	0.053349	0.616271	0.0587087	0.246388	2.40201	0.137341
ENSG00000164379	Short-lived	7.10268	3.80674	0.0510468	0	0.781698	0.530639	0.123547	1	0.0947551	0	0.781698	0.0111004	0.123547	1	0.0947551
ENSG00000164393	Short-lived	1.03356	0.011125	0.915999	0.0204425	0.764148	1	0.220023	7.20982	0.0158288	0.0179402	0.764148	1	0.220023	7.70406	0.0158288
ENSG00000164398	Short-lived	2.66674	54.6842	1.41553e-13	0	0.827938	1	0.120213	5.50861	0.0518488	0	0.827938	1	0.120213	94.6602	0.0518488
ENSG00000070476	Short-lived	0.0973792	33.5673	6.88406e-09	5.61869e-36	0.379575	3.79144e-22	0.456628	2.61266	0.163798	0.000369273	0.379575	0.00820391	0.456628	1.09803	0.163798
ENSG00000164400	Short-lived	4.15974	6.93237	0.00846495	0	0.585635	0.935115	0.199063	1.39283	0.215302	0	0.585635	0.756495	0.199063	3.96807	0.215302
ENSG00000164402	Short-lived	2.73955e-11	39.1302	3.96465e-10	0	0.844996	0.160027	0.124707	15.825	0.0302966	0	0.844996	1	0.124707	1	0.0302966
ENSG00000164403	Short-lived	0.337382	0.510182	0.47506	0	0.595444	1	0.382068	2603.92	0.0224882	0	0.595444	1	0.382068	14.2027	0.0224882
ENSG00000164404	Short-lived	1.1727	4.97641	0.0256953	0	0.0835645	0.193597	0.884652	48.9327	0.0317834	0	0.0835645	0.145796	0.884652	95.805	0.0317834
ENSG00000164411	Short-lived	3.15589	9.47666	0.00208102	0	0.441786	0.544747	0.500022	1.20559	0.0581918	0	0.441786	0.147049	0.500022	1.80407	0.0581918
ENSG00000164414	Short-lived	6.25683e-10	16.9503	3.83717e-05	0	0.256443	0	0.612078	2.10192	0.131478	0	0.256443	0	0.612078	1	0.131478
ENSG00000164418	Short-lived	0.627208	5.83794	0.0156842	0.000403778	0.872446	0.000543529	0.0736237	1479.8	0.0539301	0.00743611	0.872446	0.00895995	0.0736237	97.3592	0.0539301
ENSG00000001460	Short-lived	1.1442	1.08321	0.297981	0.00179339	0.545515	0.409548	0.417748	5.25866	0.0367373	0.000720512	0.545515	0.360079	0.417748	6.68081	0.0367373
ENSG00000005893	Short-lived	1.42609	2.56004	0.109596	0	0.640053	1	0.339763	14.4859	0.0201837	0	0.640053	1	0.339763	45.2491	0.0201837
ENSG00000070495	Short-lived	2.04956e-13	28.1999	1.0941e-07	0	0.222492	0	0.701637	2.10353	0.0758702	0	0.222492	0	0.701637	1	0.0758702
ENSG00000164430	Short-lived	2.82879	17.8315	2.41349e-05	0	0.665909	1	0.272084	4.48598	0.0620075	0	0.665909	1	0.272084	69.8181	0.0620075
ENSG00000164434	Short-lived	0.106828	7.22628	0.00718439	0	0.197345	0	0.723745	3.15462	0.0789096	0	0.197345	0	0.723745	1.13058	0.0789096
ENSG00000164438	Short-lived	1.0842e-19	25.6373	4.12004e-07	0	0.189748	0	0.70883	2.3789	0.101422	0	0.189748	0	0.70883	1	0.101422
ENSG00000164440	Short-lived	0.988495	0.0347243	0.852175	0.0189762	0.128431	0.0853576	0.795607	5.73627	0.0759613	0.0198617	0.128431	0.0878087	0.795607	5.62214	0.0759613
ENSG00000164442	Short-lived	0.0627753	28.3829	9.95391e-08	0	0.871586	1.8184e-15	0.106917	8411.48	0.0214967	0	0.871586	0.118761	0.106917	1.76354	0.0214967
ENSG00000164451	Short-lived	1.59557	3.35731	0.0669073	0	0.475971	0.201622	0.312275	1.53183	0.211754	0	0.475971	0.0776859	0.312275	1.97477	0.211754
ENSG00000164458	Short-lived	1.10966	1.5068	0.219628	0.0225535	0.105417	0.022735	0.789961	2.12773	0.104622	0.0148806	0.105417	0.0150135	0.789961	2.31142	0.104622
ENSG00000164465	Short-lived	0.640298	6.17417	0.0129628	0	0.753945	1	0.146315	5.76833	0.0997397	0	0.753945	1	0.146315	3.07113	0.0997397
ENSG00000164466	Short-lived	1.04386	0.359377	0.548852	0.0231901	0.104706	0.0390961	0.840004	3.0633	0.0552901	0.0196608	0.104706	0.0339142	0.840004	3.21748	0.0552901
ENSG00000070501	Short-lived	0.403423	10.0544	0.00151983	0	0.873499	1	0.0943522	207.418	0.032149	0	0.873499	1	0.0943522	8.60338	0.032149
ENSG00000164484	Short-lived	1.06019	3.59912	0.0578102	0	0.0472649	0.067004	0.943523	27.5163	0.00921223	0	0.0472649	0.056944	0.943523	33.5918	0.00921223
ENSG00000164485	Short-lived	0.111379	3.64857	0.0561172	8.78446e-13	0.599827	1	0.385134	14.113	0.0150389	0.0454132	0.599827	1	0.385134	1.3429	0.0150389
ENSG00000164488	Short-lived	1.50547	2.25475	0.133205	0.000151172	0.766975	0.385332	0.233025	1.00117	9.31353e-16	1.77134e-06	0.766975	0.23795	0.233025	1.00175	9.31353e-16
ENSG00000164494	Short-lived	0.938192	0.703024	0.401769	0	0.249906	0.050473	0.632388	6.74852	0.117706	0	0.249906	0.0607045	0.632388	5.99731	0.117706
ENSG00000164500	Short-lived	6.7582e-12	9.36284	0.00221429	0	0.676326	0.615184	0.314917	44.3028	0.008757	0	0.676326	1	0.314917	1	0.008757
ENSG00000164506	Short-lived	1.31162	49.4901	1.99374e-12	0	0.138368	0.0566206	0.810787	19.8631	0.0508457	0	0.138368	0.0231406	0.810787	50.4134	0.0508457
ENSG00000164508	Short-lived	0.989738	0.00442502	0.946963	0.0300382	0.915491	0.0305473	0.0661521	3.00213	0.0183573	0.0311384	0.915491	0.0316607	0.0661521	2.96845	0.0183573
ENSG00000164509	Short-lived	0.970147	0.124908	0.723771	0.0595624	0.68282	1	0.242874	7.82425	0.0743057	0.0647952	0.68282	1	0.242874	7.35819	0.0743057
ENSG00000164512	Short-lived	0.704049	14.1765	0.000166441	0.0104844	0.603201	0.0181499	0.249469	3.13972	0.14733	0.0403986	0.603201	0.0594515	0.249469	2.23787	0.14733
ENSG00000070526	Short-lived	1.1507	1.69814	0.192532	0.0195635	0.619514	0.163748	0.312148	3.08726	0.0683377	0.0108133	0.619514	0.124666	0.312148	3.65893	0.0683377
ENSG00000164530	Short-lived	1.4846	5.1037	0.0238749	0	0.502364	1	0.466307	14.8503	0.0313286	0	0.502364	1	0.466307	54.8987	0.0313286
ENSG00000164532	Short-lived	0.346864	12.3744	0.000435271	0	0.595778	1.11803e-05	0.301419	2.28895	0.102803	0	0.595778	0.019164	0.301419	1.33274	0.102803
ENSG00000164535	Short-lived	16.1229	13.8438	0.000198656	0	0.723958	0.978542	0.257371	3821.16	0.018671	0	0.723958	0.704876	0.257371	5.69507e+57	0.018671
ENSG00000164542	Short-lived	0.89802	1.29147	0.255777	0.0132873	0.68458	0.163147	0.22378	5.91936	0.0916403	0.0206448	0.68458	0.196282	0.22378	4.93762	0.0916403
ENSG00000164543	Short-lived	50	122.852	0	0	0.721348	1	0.196637	1.1392	0.0820152	0	0.721348	1	0.196637	676.035	0.0820152
ENSG00000164548	Short-lived	1.48768	3.05039	0.0807176	8.35759e-06	0.629175	0.126229	0.33076	61.3745	0.0400652	2.79051e-08	0.629175	0.0460058	0.33076	457.039	0.0400652
ENSG00000164574	Short-lived	3.33324	32.4529	1.2212e-08	0	0.87877	1	0.0870793	3.85284	0.0341503	0	0.87877	1	0.0870793	89.6496	0.0341503
ENSG00000164576	Short-lived	0.00863105	1.77568	0.18268	0	0.270161	0	0.661811	2.39979	0.0680281	0	0.270161	0	0.661811	1.00758	0.0680281
ENSG00000164587	Short-lived	0.190219	29.9558	4.42008e-08	0	0.913132	0.0242863	0.0594895	144.366	0.0273785	0	0.913132	0.493021	0.0594895	2.57496	0.0273785
ENSG00000070540	Short-lived	0.13127	26.9532	2.08447e-07	0	0.204356	0	0.699349	3.12068	0.0962946	0	0.204356	0	0.699349	1.16113	0.0962946
ENSG00000164588	Short-lived	0.872248	0.64459	0.422054	0	0.189702	0	0.704455	2.08081	0.105843	0	0.189702	0	0.704455	1.89486	0.105843
ENSG00000164591	Short-lived	2.49501e-13	34.0161	5.46574e-09	0	0.229207	0	0.64899	4.94229	0.121803	0	0.229207	0	0.64899	1	0.121803
ENSG00000164597	Short-lived	0.756737	10.7965	0.00101693	0	0.76072	0.403492	0.161434	7.96233	0.0778458	0	0.76072	0.503177	0.161434	4.80674	0.0778458
ENSG00000164600	Short-lived	50	28.6362	8.73324e-08	0.0252601	0.221533	0.0252766	0.719259	1.03432	0.0592077	1.32364e-80	0.221533	1.36751e-80	0.719259	5.4053	0.0592077
ENSG00000164603	Short-lived	2.70241	56.3796	5.973e-14	0.00461128	0.506962	0.00576641	0.398121	3.16285	0.0949168	4.86066e-07	0.506962	8.89318e-07	0.398121	22.4602	0.0949168
ENSG00000164604	Short-lived	13.0582	7.82565	0.00515098	0.0112848	0.969165	0.497823	0.0279266	1.00887	0.00290823	3.70689e-26	0.969165	0.000110746	0.0279266	1.12224	0.00290823
ENSG00000164609	Short-lived	1.40229	30.4421	3.43984e-08	0.097425	0.849999	0.0976176	0.0870295	2.87066	0.0629716	0.0381789	0.849999	0.0382848	0.0870295	4.38756	0.0629716
ENSG00000164610	Short-lived	1.63574	3.18836	0.0741646	0	0.913978	1	0.060961	8.80318	0.0250611	0	0.913978	1	0.060961	35.0899	0.0250611
ENSG00000164611	Short-lived	0.952708	1.15159	0.283217	0.194752	0.375401	0.202505	0.534712	7.70594	0.0898866	0.210418	0.375401	0.218392	0.534712	6.99658	0.0898866
ENSG00000164615	Short-lived	2.7273	49.4206	2.06568e-12	0	0.700697	0.831771	0.264411	10.6391	0.0348928	0	0.700697	0.605099	0.264411	631.941	0.0348928
ENSG00000070601	Short-lived	1.58923	4.27547	0.0386664	0	0.70172	0.670875	0.252966	5.29606	0.0453137	0	0.70172	0.530264	0.252966	14.1426	0.0453137
ENSG00000164619	Short-lived	1.1358	5.13301	0.0234749	0.0028552	0.456685	0.136136	0.452524	3.88576	0.090791	0.00128859	0.456685	0.10384	0.452524	4.67225	0.090791
ENSG00000164620	Short-lived	0.749304	3.87795	0.0489243	0.00487486	0.765713	0.0064111	0.118571	4.63173	0.115716	0.0185174	0.765713	0.0227366	0.118571	3.15387	0.115716
ENSG00000164626	Short-lived	3.68484e-13	37.849	7.64368e-10	0	0.173093	0	0.645078	1.90406	0.181829	0	0.173093	0	0.645078	1	0.181829
ENSG00000164627	Short-lived	0.757607	7.14251	0.00752776	0	0.739883	0.354927	0.13469	5.56758	0.125427	0	0.739883	0.456228	0.13469	3.67217	0.125427
ENSG00000164631	Short-lived	0.70218	11.9298	0.000552433	0.0159971	0.789385	0.687	0.185851	253.344	0.0247639	0.0548167	0.789385	0.768271	0.185851	48.7348	0.0247639
ENSG00000164638	Short-lived	0.51782	8.8685	0.00290133	0	0.196244	0	0.751718	3.91594	0.0520377	0	0.196244	0	0.751718	2.0276	0.0520377
ENSG00000164645	Short-lived	5.93166	6.80043	0.00911359	0	0.6188	0.932124	0.3812	1.00117	1.97981e-13	0	0.6188	0.659065	0.3812	1.00693	1.97981e-13
ENSG00000164649	Short-lived	0.754495	4.9204	0.0265414	0.000512354	0.698422	0.274779	0.2376	7.46189	0.0639772	0.00329144	0.698422	0.377325	0.2376	4.55575	0.0639772
ENSG00000164651	Short-lived	0.0584105	2.32741	0.127113	9.96972e-40	0.111335	0	0.812594	1.45084	0.0760711	0	0.812594	0.00527123	0.111335	1.02198	0.0760711
ENSG00000164654	Short-lived	1.42938	20.7723	5.17247e-06	0.000540607	0.499044	0.053923	0.449446	3.79496	0.0515096	2.13816e-05	0.499044	0.0153894	0.449446	6.72835	0.0515096
ENSG00000070610	Short-lived	5.62154	23.9429	9.92333e-07	0	0.744872	0.319158	0.10712	1.1187	0.148008	0	0.744872	0.00162834	0.10712	1.87865	0.148008
ENSG00000164659	Short-lived	1.39031	6.16968	0.0129958	0.00319534	0.874651	1	0.0964383	15.5757	0.0289106	0.000339244	0.874651	1	0.0964383	45.4851	0.0289106
ENSG00000164663	Short-lived	1.08963	1.76228	0.18434	0.044268	0.820608	0.0470004	0.106436	5.6497	0.0729555	0.0334765	0.820608	0.0357342	0.106436	6.59824	0.0729555
ENSG00000164674	Short-lived	0.90572	3.69496	0.0545772	0	0.566515	0.0965167	0.248375	1	0.185109	0	0.566515	0.120319	0.248375	1	0.185109
ENSG00000164675	Short-lived	1.56361	10.372	0.00127941	0	0.696265	0.928129	0.259274	4.45879	0.0444611	0	0.696265	0.889922	0.259274	10.3543	0.0444611
ENSG00000164683	Short-lived	3.02413	25.7519	3.88254e-07	0.00214765	0.607804	0.0487715	0.282735	1.68078	0.109461	8.5408e-09	0.607804	0.000107854	0.282735	4.80814	0.109461
ENSG00000164684	Short-lived	1.11217	3.37222	0.0663044	0.0492058	0.15141	0.0538293	0.79426	5.14218	0.0543294	0.0350992	0.15141	0.0387859	0.79426	6.179	0.0543294
ENSG00000164687	Short-lived	0.339275	6.09517	0.0135552	0	0.22283	0	0.624718	3.19491	0.152452	0	0.22283	0	0.624718	1.48303	0.152452
ENSG00000164690	Short-lived	6.71638e-13	46.4496	9.40081e-12	0	0.20672	0	0.669292	4.16172	0.123988	0	0.20672	0	0.669292	1	0.123988
ENSG00000164691	Short-lived	0.892108	1.89619	0.168505	0.0475555	0.793335	1	0.188525	9.7591	0.0181405	0.0660571	0.793335	1	0.188525	7.6324	0.0181405
ENSG00000164692	Short-lived	0.760601	29.0845	6.92878e-08	0.000216304	0.633346	0.0646325	0.266087	7.17455	0.100567	0.00163097	0.633346	0.124517	0.266087	4.47629	0.100567
ENSG00000070614	Short-lived	0.18045	32.5279	1.17496e-08	0	0.299058	3.14332e-11	0.645201	392.093	0.055741	0	0.299058	0.0127293	0.645201	2.93749	0.055741
ENSG00000164694	Short-lived	0.418731	26.665	2.41967e-07	0	0.150309	0	0.713086	4.54845	0.136606	0	0.150309	0	0.713086	1.88568	0.136606
ENSG00000164695	Short-lived	1.68038e-13	7.59178	0.0058635	0	0.243297	0	0.603218	1.89961	0.153484	0	0.243297	0	0.603218	1	0.153484
ENSG00000164707	Short-lived	0.20099	19.3782	1.07224e-05	0	0.89564	1	0.0772061	120.529	0.0271543	0	0.89564	1	0.0772061	2.61986	0.0271543
ENSG00000164708	Short-lived	1.03853	0.428136	0.512905	0.0180023	0.825444	0.0184176	0.121472	1.47422	0.0530838	0.0154209	0.825444	0.0157906	0.121472	1.49643	0.0530838
ENSG00000164715	Short-lived	0.226474	17.8685	2.36703e-05	1.50248e-10	0.716892	0.741786	0.271569	1e+10	0.0115388	0.00596081	0.716892	0.934591	0.271569	183.966	0.0115388
ENSG00000164733	Short-lived	0.199154	42.7612	6.18465e-11	5.49816e-13	0.827374	0.937827	0.111363	268.52	0.0612633	0.00361757	0.827374	0.987298	0.111363	3.04607	0.0612633
ENSG00000164736	Short-lived	2.28223e-13	20.7499	5.23339e-06	0	0.371854	0	0.497252	2.41705	0.130894	0	0.371854	0	0.497252	1	0.130894
ENSG00000070669	Short-lived	50	50.8442	9.99978e-13	0	0.247116	0	0.637649	1.01787	0.115235	0	0.247116	0	0.637649	2.4245	0.115235
ENSG00000164742	Short-lived	15.5972	35.7227	2.27503e-09	0	0.816857	0.904872	0.125741	1	0.0574017	0	0.816857	0.210321	0.125741	1	0.0574017
ENSG00000164743	Short-lived	0.680485	0.739692	0.38976	0.154082	0.697158	0.940393	0.298908	573871	0.00393407	0.280077	0.697158	0.959041	0.298908	8294.41	0.00393407
ENSG00000164744	Short-lived	1.24019	7.12452	0.00760368	0.145288	0.587143	0.180976	0.351462	4.57316	0.0613945	0.0914116	0.587143	0.120034	0.351462	6.58865	0.0613945
ENSG00000164746	Short-lived	1.38569e-10	6.3748	0.0115752	0	0.21651	0	0.623671	1.66008	0.159818	0	0.21651	0	0.623671	1	0.159818
ENSG00000164749	Short-lived	1.17341	2.05716	0.151492	0.000240696	0.75018	0.222684	0.213329	6.64955	0.0364908	5.67522e-05	0.75018	0.171621	0.213329	9.23574	0.0364908
ENSG00000164751	Short-lived	5.42101e-20	34.3092	4.70148e-09	0	0.215205	0	0.647187	2.74591	0.137608	0	0.215205	0	0.647187	1	0.137608
ENSG00000164754	Short-lived	1.22996	7.23422	0.0071527	0	0.318094	0.0639373	0.633659	155.097	0.0482467	0	0.318094	0.0339723	0.633659	494.717	0.0482467
ENSG00000164756	Short-lived	1.48206	9.79926	0.00174582	0	0.336438	0.0558449	0.521025	1.89712	0.142537	0	0.336438	0.0138979	0.521025	2.58318	0.142537
ENSG00000164758	Short-lived	0.215474	5.95787	0.0146518	0	0.136421	0	0.802805	53.8218	0.0607743	0	0.136421	0	0.802805	2.36035	0.0607743
ENSG00000164761	Short-lived	1.1103	3.83913	0.0500695	0	0.145733	0.0240708	0.692518	1.72101	0.161749	0	0.145733	0.0159578	0.692518	1.82722	0.161749
ENSG00000070718	Short-lived	1.04437	0.581982	0.445537	0.0105485	0.0733272	0.0106006	0.88854	58.9612	0.0381327	0.00861937	0.0733272	0.00866388	0.88854	70.6529	0.0381327
ENSG00000164764	Short-lived	1.31319	5.23077	0.0221907	0.00862719	0.414078	0.234951	0.576448	4280.37	0.00947365	0.00194716	0.414078	0.14927	0.576448	58725.8	0.00947365
ENSG00000164776	Short-lived	1.00473	0.0109094	0.916814	0.0172221	0.0488901	0.0288987	0.913634	4.17207	0.0374759	0.0168943	0.0488901	0.0284181	0.913634	4.20037	0.0374759
ENSG00000164778	Short-lived	0.636079	2.60441	0.106567	0.00057466	0.285342	0.00161093	0.639417	1.46653	0.0752412	0.00868417	0.285342	0.0167294	0.639417	1.27578	0.0752412
ENSG00000164794	Short-lived	0.454335	30.5603	3.23652e-08	0	0.284287	0.000208519	0.673842	9.15162	0.0418704	0	0.284287	0.0212646	0.673842	2.73428	0.0418704
ENSG00000164796	Short-lived	1.22765	5.18192	0.0228231	0	0.884299	1	0.0632966	52.9611	0.0524046	0	0.884299	1	0.0632966	130.74	0.0524046
ENSG00000164815	Short-lived	1.03287	4.56639	0.0326052	0	0.0155471	0.0375095	0.891931	5.70892	0.0925221	0	0.0155471	0.0336728	0.891931	6.04532	0.0925221
ENSG00000164818	Short-lived	1.05519	0.133781	0.714543	0.0237228	0.619171	0.0472893	0.198258	1.13547	0.182571	0.0192971	0.619171	0.0399599	0.198258	1.14346	0.182571
ENSG00000070729	Short-lived	1.71712e-13	169.126	0	0	0.226975	0	0.615372	9.16514	0.157653	0	0.226975	0	0.615372	1	0.157653
ENSG00000164823	Short-lived	2.51282	41.2984	1.30675e-10	0.0336093	0.866506	1	0.112233	5.22182	0.0212603	0.000198268	0.866506	1	0.112233	63.6442	0.0212603
ENSG00000164828	Short-lived	0.49342	53.395	2.72782e-13	9.37495e-06	0.639566	0.133207	0.233577	5.3615	0.126856	0.00330424	0.639566	0.369849	0.233577	2.29005	0.126856
ENSG00000164830	Short-lived	0.929133	4.36349	0.0367169	0.00446938	0.810749	0.607779	0.0610688	5.76954	0.128182	0.00655793	0.810749	0.629609	0.0610688	5.09568	0.128182
ENSG00000164841	Short-lived	1.14403	1.00071	0.317138	0.0218935	0.607894	0.285837	0.339723	3.31428	0.0523833	0.0126262	0.607894	0.238662	0.339723	3.93859	0.0523833
ENSG00000164849	Short-lived	1.74105	14.9919	0.000107972	0	0.556822	0.351516	0.443178	1.00117	4.62505e-15	0	0.556822	0.161982	0.443178	1.00203	4.62505e-15
ENSG00000164850	Short-lived	1.50127	26.8335	2.21764e-07	0.050095	0.818112	0.0530184	0.151168	1.36432	0.0307195	0.0111695	0.818112	0.0121623	0.151168	1.59422	0.0307195
ENSG00000164853	Short-lived	50	4.49445	0.0340051	0.00575434	0.896655	0.0200337	0.075486	1.01933	0.0278593	9.99518e-113	0.896655	1.22483e-85	0.075486	2.60506	0.0278593
ENSG00000164855	Short-lived	0.0206252	4.73011	0.029639	1.03625e-19	0.0642898	0	0.792085	1.24292	0.143625	0	0.792085	0.405919	0.0642898	1.0045	0.143625
ENSG00000164867	Short-lived	1.57777e-12	59.7162	1.09912e-14	0	0.12814	0	0.804565	2.2516	0.0672948	0	0.12814	0	0.804565	1	0.0672948
ENSG00000070731	Short-lived	0.426419	12.9204	0.000325027	0.000689353	0.804259	1	0.151258	5.98355	0.0444833	0.0448593	0.804259	1	0.151258	2.14442	0.0444833
ENSG00000164877	Short-lived	1.35435	3.49049	0.0617225	0.0603494	0.889822	1	0.0923357	1e+10	0.0178423	0.0223155	0.889822	1	0.0923357	3.4952e+13	0.0178423
ENSG00000164879	Short-lived	1.13385	1.10786	0.292547	0	0.433605	0.0646403	0.514408	2.93579	0.0519878	0	0.433605	0.0448013	0.514408	3.39102	0.0519878
ENSG00000164880	Short-lived	7.25255e-11	87.1308	0	0	0.815489	0.263167	0.13664	4.44264	0.0478716	0	0.815489	1	0.13664	1	0.0478716
ENSG00000164885	Short-lived	3.80421e-14	78.6482	0	0	0.0592573	0	0.914994	1649.83	0.0257486	0	0.0592573	0	0.914994	1	0.0257486
ENSG00000164889	Short-lived	0.119324	78.3365	0	0	0.323319	0	0.605549	3.28258	0.0711327	0	0.323319	0	0.605549	1.15238	0.0711327
ENSG00000164896	Short-lived	0.826926	8.96579	0.00275081	0.0468725	0.848423	0.0473146	0.0773229	8.85207	0.0742544	0.0796063	0.848423	0.0802267	0.0773229	6.06927	0.0742544
ENSG00000164897	Short-lived	1.93659	0.604375	0.436914	0.0324835	0.493594	0.0351554	0.300877	1.18735	0.205529	0.0013113	0.493594	0.00152822	0.300877	1.39453	0.205529
ENSG00000164898	Short-lived	14.9334	6.75583	0.00934417	0	0.657811	0.979267	0	1.03141	0.342189	0	0.657811	0.731349	0	1.58696	0.342189
ENSG00000070748	Short-lived	1.0248	0.104325	0.7467	0.00164968	0.455772	0.0254545	0.443237	2.04525	0.100991	0.00140733	0.455772	0.0232397	0.443237	2.08186	0.100991
ENSG00000164900	Short-lived	1.97316	2.97714	0.0844482	0	0.924286	1	0.0679838	42.9862	0.00773066	0	0.924286	1	0.0679838	1670.38	0.00773066
ENSG00000164902	Short-lived	3.12687	18.1666	2.02393e-05	0.0187293	0.72189	0.645414	0.189331	1.42034	0.0887784	3.96647e-06	0.72189	0.254326	0.189331	2.99576	0.0887784
ENSG00000164904	Short-lived	9.00385	28.7388	8.28296e-08	0	0.716508	0.0833512	0.209095	1.17231	0.0743971	0	0.716508	1.92334e-10	0.209095	4.18468	0.0743971
ENSG00000164916	Short-lived	0.974046	0.190749	0.662294	0	0.0198184	0.0371378	0.961006	3013.37	0.0191755	0	0.0198184	0.0404516	0.961006	2447.69	0.0191755
ENSG00000164920	Short-lived	0.0197735	5.35282	0.0206888	3.57377e-62	0.131018	0	0.816763	2.11414	0.0522181	0	0.816763	0.060951	0.131018	1.01491	0.0522181
ENSG00000164924	Short-lived	1.30092	7.18572	0.00734861	0.0986717	0.17996	0.0996717	0.714661	4.05391	0.105379	0.0491497	0.17996	0.0497987	0.714661	6.1773	0.105379
ENSG00000164930	Short-lived	1.12407	6.10394	0.0134881	0.0470258	0.140844	0.0574427	0.759658	3.65883	0.0994978	0.0321819	0.140844	0.0402988	0.759658	4.29771	0.0994978
ENSG00000164932	Short-lived	1.045	0.0762205	0.782486	0	0.690608	0.0599062	0.264952	3.91286	0.0444393	0	0.690608	0.052778	0.264952	4.16063	0.0444393
ENSG00000070756	Short-lived	3.89163	136.179	0	0	0.841202	0.770799	0.110631	6.53075	0.0481667	0	0.841202	0.363092	0.110631	1484.33	0.0481667
ENSG00000164933	Short-lived	0.272182	29.1402	6.7326e-08	1.34254e-06	0.160572	1.65177e-06	0.736945	5.14339	0.102483	0.0252189	0.160572	0.0266826	0.736945	1.56167	0.102483
ENSG00000164934	Short-lived	0.9886	0.0252494	0.873747	0	0.287491	0.0275297	0.643901	4.13327	0.068608	0	0.287491	0.0286805	0.643901	4.06694	0.068608
ENSG00000164935	Short-lived	1.75103	3.09001	0.0787746	0.0251171	0.670429	1	0.318174	18.9793	0.0113963	0.00157869	0.670429	1	0.318174	173.104	0.0113963
ENSG00000164938	Short-lived	1.1069	0.0220431	0.881973	0.0429707	0.7779	0.943896	0.218302	96.7326	0.00379854	0.0306948	0.7779	0.938088	0.218302	157.696	0.00379854
ENSG00000164941	Short-lived	0.582927	76.6476	0	0	0.783297	0.489212	0.143796	15.9723	0.0729071	0	0.783297	0.659173	0.143796	5.02894	0.0729071
ENSG00000164944	Short-lived	0.661949	53.4863	2.60458e-13	0	0.869874	1	0.0748169	19.8732	0.0553096	0	0.869874	1	0.0748169	7.23414	0.0553096
ENSG00000164946	Short-lived	0.740475	19.7912	8.63814e-06	0	0.717451	1	0.245047	14.8801	0.0375024	0	0.717451	1	0.245047	7.38392	0.0375024
ENSG00000164949	Short-lived	3.99877e-13	21.6705	3.23729e-06	0	0.168733	0	0.790508	2.80293	0.0407582	0	0.168733	0	0.790508	1	0.0407582
ENSG00000164951	Short-lived	15.9172	10.7095	0.00106584	0	0.757545	0.156733	0.174627	1.02676	0.0678283	0	0.757545	1.54602e-13	0.174627	1.52256	0.0678283
ENSG00000164953	Short-lived	0.274966	147.22	0	0	0.797796	1	0.111615	12.0451	0.090589	0	0.797796	1	0.111615	1.98238	0.090589
ENSG00000070759	Short-lived	1.7826	15.8567	6.83244e-05	0	0.769875	1	0.196374	33.3477	0.0337513	0	0.769875	1	0.196374	518.821	0.0337513
ENSG00000164967	Short-lived	50	4.01927	0.0449831	0.00184725	0.870964	0.338425	0.0833252	1.02712	0.0457104	2.1195e-137	0.870964	2.97259e-24	0.0833252	3.81042	0.0457104
ENSG00000164970	Short-lived	0.121943	36.5847	1.46172e-09	0	0.168394	7.44742e-15	0.667752	7.03407	0.163854	0	0.168394	0.018932	0.667752	1.26856	0.163854
ENSG00000164972	Short-lived	1.01482	0.0263965	0.870936	0	0.344601	0.132206	0.528825	4.04239	0.126574	0	0.344601	0.1283	0.528825	4.12694	0.126574
ENSG00000164975	Short-lived	0.537316	9.83672	0.00171062	0	0.115053	0.000252164	0.770361	4.24554	0.114585	0	0.115053	0.0116564	0.770361	2.1747	0.114585
ENSG00000164976	Short-lived	0.473621	31.9596	1.5741e-08	0	0.814742	0.150103	0.180785	2840.08	0.00447272	0	0.814742	0.407305	0.180785	43.2086	0.00447272
ENSG00000164978	Short-lived	0.633808	6.00158	0.0142931	0	0.166408	0.0763649	0.753642	2.42749	0.0799506	0	0.166408	0.195871	0.753642	1.75435	0.0799506
ENSG00000164983	Short-lived	0.53105	8.55077	0.00345376	8.65887e-05	0.865493	1	0.0833058	23.4664	0.0512017	0.00695965	0.865493	1	0.0833058	5.34289	0.0512017
ENSG00000164985	Short-lived	1.48124	17.4246	2.98936e-05	0	0.84081	0.541784	0.0980476	5.23626	0.0611428	0	0.84081	0.403395	0.0980476	11.6157	0.0611428
ENSG00000164989	Short-lived	1.01407	3.50478	0.0611921	0	0.0518807	0.15423	0.87137	11.5427	0.0767495	0	0.0518807	0.150228	0.87137	11.9467	0.0767495
ENSG00000070761	Short-lived	1.03504	0.0123233	0.911608	0	0.368031	0	0.566443	3.06078	0.0655257	0	0.368031	0	0.566443	3.18314	0.0655257
ENSG00000165006	Short-lived	0.391496	42.9921	5.49618e-11	0	0.0875447	0	0.715191	6.28814	0.197264	0	0.0875447	0	0.715191	2.05408	0.197264
ENSG00000165023	Short-lived	15.7981	0.695166	0.404413	0.00158027	0.939407	0.105854	0.0439898	1	0.0166028	5.56382e-45	0.939407	3.91076e-16	0.0439898	1	0.0166028
ENSG00000165025	Short-lived	0.781405	3.43745	0.0637339	0.00122466	0.111921	0.00199787	0.845171	4.37979	0.042908	0.0053035	0.111921	0.00777409	0.845171	3.17128	0.042908
ENSG00000165029	Short-lived	0.668908	39.3713	3.50414e-10	0	0.83991	1	0.116652	360.227	0.0434384	0	0.83991	1	0.116652	51.2998	0.0434384
ENSG00000165030	Short-lived	2.33565	73.5065	0	0.124049	0.749338	0.697504	0.239126	221.088	0.0115361	0.0076375	0.749338	0.431103	0.239126	299281	0.0115361
ENSG00000165046	Short-lived	0.608016	5.24118	0.0220583	0	0.10164	0.00310312	0.758039	4.86313	0.140321	0	0.10164	0.029852	0.758039	2.61611	0.140321
ENSG00000165060	Short-lived	1.28396	3.88134	0.0488256	0.0132012	0.0742789	0.172692	0.910303	12.5415	0.015418	0.00386324	0.0742789	0.104879	0.910303	25.7177	0.015418
ENSG00000165061	Short-lived	1.16012	0.455579	0.499697	0	0.226473	0	0.682955	3.9081	0.0905719	0	0.226473	0	0.682955	4.8613	0.0905719
ENSG00000070770	Short-lived	0.884035	5.51535	0.0188503	0.00788605	0.795347	0.0125542	0.151433	12.9902	0.0532201	0.0138277	0.795347	0.0208575	0.151433	9.64886	0.0532201
ENSG00000165066	Short-lived	1.11966	1.52626	0.216675	0	0.703199	0.107758	0.293482	1.91723	0.00331944	0	0.703199	0.0825414	0.293482	2.07252	0.00331944
ENSG00000165071	Short-lived	0.498426	7.60443	0.00582251	0.00482029	0.606872	1	0.344912	13.5221	0.0482154	0.0700137	0.606872	1	0.344912	3.66219	0.0482154
ENSG00000165072	Short-lived	0.129476	68.5825	1.11022e-16	0	0.567041	1.96293e-10	0.226868	3.11886	0.206092	0	0.567041	0.0553562	0.226868	1.15867	0.206092
ENSG00000165076	Short-lived	1.0124	0.020993	0.884798	0.00499094	0.272009	0.133012	0.684295	4.8789	0.0436968	0.00467339	0.272009	0.129725	0.684295	4.97576	0.0436968
ENSG00000165078	Short-lived	0.480977	9.81856	0.00172759	0	0.772667	0.990257	0	2.58688	0.227333	0	0.772667	0.995302	0	1.57956	0.227333
ENSG00000165084	Short-lived	1.08145	0.672584	0.412152	0	0.102002	0.052871	0.820429	5.43704	0.0775694	0	0.102002	0.0416129	0.820429	6.24101	0.0775694
ENSG00000165091	Short-lived	0.955465	0.388155	0.533271	0	0.205641	0.0319153	0.742961	27.6408	0.0513981	0	0.205641	0.0372068	0.742961	23.8425	0.0513981
ENSG00000165092	Short-lived	1.06403	1.47917	0.223904	0.0297746	0.682471	0.0446558	0.21976	3.99471	0.0977696	0.0237752	0.682471	0.0365955	0.21976	4.36515	0.0977696
ENSG00000165097	Short-lived	13.7403	42.5744	6.80451e-11	0	0.241096	0	0.617949	1.06664	0.140955	0	0.241096	0	0.617949	2.42645	0.140955
ENSG00000165102	Short-lived	1.50353	0.0717418	0.788817	0	0.748508	1	0.230965	654.785	0.0205276	0	0.748508	1	0.230965	17143.4	0.0205276
ENSG00000070778	Short-lived	0.189572	9.66489	0.00187823	0	0.807501	0.688398	0.165821	948.719	0.026678	0	0.807501	0.931663	0.165821	3.6676	0.026678
ENSG00000165105	Short-lived	13.5426	102.47	0	0	0.218421	0	0.607017	1.08907	0.174562	0	0.218421	0	0.607017	3.17566	0.174562
ENSG00000165113	Short-lived	1.11182	11.1918	0.000821575	0.106285	0.759379	0.109889	0.200766	8.98662	0.0398554	0.0827191	0.759379	0.0858435	0.200766	11.4877	0.0398554
ENSG00000165115	Short-lived	0.257842	22.0601	2.6425e-06	0	0.214573	0	0.662836	3.48202	0.122592	0	0.214573	0	0.662836	1.37945	0.122592
ENSG00000165118	Short-lived	1.05437	0.266072	0.605979	0.0448013	0.810904	0.0450976	0.0528587	3.15155	0.136237	0.0378413	0.810904	0.0381051	0.0528587	3.3545	0.136237
ENSG00000165120	Short-lived	0.747559	1.16138	0.281179	0	0.651641	1	0.146038	2.81072	0.202321	0	0.651641	1	0.146038	2.1653	0.202321
ENSG00000165124	Short-lived	0.997187	3.70759	0.0541657	0	0.752997	1	0.195657	10.271	0.0513457	0	0.752997	1	0.195657	10.2039	0.0513457
ENSG00000165125	Short-lived	50	27.4683	1.59695e-07	0.0344011	0.671643	0.0373228	0.211287	1.016	0.11707	6.7389e-74	0.671643	3.96944e-72	0.211287	2.2111	0.11707
ENSG00000165138	Short-lived	0.760366	3.48576	0.0618989	0	0.800568	0.65953	0.153175	7.29761	0.0462565	0	0.800568	0.728706	0.153175	4.53245	0.0462565
ENSG00000070785	Short-lived	1.35358	8.44559	0.00365929	0	0.050237	0	0.788596	3.45971	0.161167	0	0.050237	0	0.788596	5.36581	0.161167
ENSG00000165140	Short-lived	0.405783	12.1148	0.000500236	5.86381e-06	0.715826	3.98314e-05	0.163698	2.65156	0.120476	0.00753385	0.715826	0.0163926	0.163698	1.48542	0.120476
ENSG00000165152	Short-lived	1.36905	17.8505	2.38958e-05	0.0373361	0.738363	0.159384	0.254115	5.47863e+08	0.00752135	0.011096	0.738363	0.0809291	0.254115	9.1983e+11	0.00752135
ENSG00000165156	Short-lived	7.53627	9.7197	0.00182303	0.00351202	0.534541	0.0985425	0.365703	1.12829	0.0997562	3.18168e-19	0.534541	2.60421e-08	0.365703	2.48339	0.0997562
ENSG00000165164	Short-lived	0.888779	0.997832	0.317836	0.0698572	0.205134	0.204519	0.713698	7.22051	0.0811675	0.0939203	0.205134	0.244003	0.713698	5.79531	0.0811675
ENSG00000165168	Short-lived	0.997306	0.017759	0.893985	0	0.077456	0.046357	0.85857	15.5353	0.063974	0	0.077456	0.0467421	0.85857	15.421	0.063974
ENSG00000165171	Short-lived	17.1158	1.61843	0.203311	0.0278131	0.53733	0.0436837	0.189375	1.01414	0.273295	2.35582e-27	0.53733	5.346e-24	0.189375	1.27158	0.273295
ENSG00000165175	Short-lived	0.378641	8.34586	0.00386568	0	0.752947	0.196725	0.247053	1.00117	3.01713e-16	0	0.752947	0.540289	0.247053	1.00044	3.01713e-16
ENSG00000165181	Short-lived	0.634809	43.7918	3.65239e-11	0.00112341	0.540966	1	0.395675	23.8953	0.0633591	0.0134169	0.540966	1	0.395675	7.49836	0.0633591
ENSG00000165182	Short-lived	0.0110418	40.6413	1.82902e-10	3.9224e-93	0.571734	0.414376	0.12783	4.28435	0.300437	0.0954251	0.571734	0.99032	0.12783	1.0162	0.300437
ENSG00000070808	Short-lived	2.05673	12.5668	0.000392662	0.00515599	0.138746	0.0099644	0.814568	2.60008	0.0466861	1.97171e-05	0.138746	7.6446e-05	0.814568	7.13699	0.0466861
ENSG00000165185	Short-lived	1.07564	3.06956	0.0797711	0.0633865	0.0470844	0.0716468	0.936629	80.4662	0.0162869	0.0514492	0.0470844	0.0586952	0.936629	112.139	0.0162869
ENSG00000165186	Short-lived	0.376783	100.747	0	0	0.2134	0	0.718821	13.0335	0.0677787	0	0.2134	0	0.718821	2.63109	0.0677787
ENSG00000165188	Short-lived	1.09535	0.589258	0.442706	4.09311e-06	0.241721	0.0957013	0.744863	3.76387	0.0134165	1.25405e-06	0.241721	0.0765154	0.744863	4.27091	0.0134165
ENSG00000165192	Short-lived	0.77637	6.27336	0.0122567	0.0306986	0.816377	0.0363296	0.0912331	3.481	0.09239	0.0669028	0.816377	0.0762481	0.0912331	2.63368	0.09239
ENSG00000165194	Short-lived	0.895285	1.38665	0.238971	0	0.673004	0.123374	0.298278	15.8853	0.0287179	0	0.673004	0.153598	0.298278	11.8914	0.0287179
ENSG00000165195	Short-lived	1.1495	1.56133	0.211471	0.00981354	0.118729	0.00987699	0.771677	3.97423	0.109595	0.00491599	0.118729	0.00495254	0.771677	4.88471	0.109595
ENSG00000165197	Short-lived	2.4288	5.66972	0.0172602	0	0.809376	1	0.172463	6.60435	0.0181615	0	0.809376	1	0.172463	97.9939	0.0181615
ENSG00000165202	Short-lived	0.0310457	22.221	2.43008e-06	2.14039e-42	0.716285	3.09922e-42	0.106364	2.6262	0.177351	0.050856	0.716285	0.0514438	0.106364	1.03043	0.177351
ENSG00000165209	Short-lived	0.497	48.5687	3.18923e-12	0	0.502338	0	0.379393	7.25306	0.118269	0	0.502338	0	0.379393	2.67719	0.118269
ENSG00000070814	Short-lived	0.51378	35.7459	2.24807e-09	0.00371748	0.689576	0.932232	0.263397	40.1433	0.0470273	0.0564471	0.689576	0.964588	0.263397	6.66661	0.0470273
ENSG00000165215	Short-lived	0.363935	9.47122	0.0020872	1.97205e-06	0.83943	0.272197	0.142882	1.50172	0.0176872	0.00838923	0.83943	0.62278	0.142882	1.15949	0.0176872
ENSG00000165219	Short-lived	1.49606	19.7559	8.79891e-06	0	0.904875	1	0.0545119	14.7666	0.0406129	0	0.904875	1	0.0545119	56.1459	0.0406129
ENSG00000165233	Short-lived	0.0247818	5.51222	0.0188841	0	0.680261	1.17135e-30	0.199106	1.47431	0.120633	0	0.680261	0.181237	0.199106	1.00967	0.120633
ENSG00000165238	Short-lived	0.749654	6.38679	0.0114973	0.0015001	0.828738	1	0.146901	167.472	0.0243603	0.00763955	0.828738	1	0.146901	46.4714	0.0243603
ENSG00000165240	Short-lived	0.328948	60.5963	6.99441e-15	0	0.84082	1	0.122822	25.6438	0.0363575	0	0.84082	1	0.122822	2.90724	0.0363575
ENSG00000165244	Short-lived	0.20419	19.3489	1.08884e-05	0	0.839076	4.43642e-06	0.106965	40.9105	0.0539598	0	0.839076	0.0807193	0.106965	2.13364	0.0539598
ENSG00000165246	Short-lived	1.03528	0.386076	0.534369	0.000287137	0.634642	0.0138564	0.365358	1.09322	2.11378e-16	0.000215352	0.634642	0.0119151	0.365358	1.09666	2.11378e-16
ENSG00000165259	Short-lived	0.663565	26.6511	2.43709e-07	0.000917744	0.470166	0.0535268	0.351968	8.00523	0.177866	0.00965092	0.470166	0.143326	0.351968	3.97601	0.177866
ENSG00000165264	Short-lived	1.20929	1.97283	0.160148	0.212062	0.629631	0.29349	0.353132	11.68	0.0172372	0.153285	0.629631	0.227073	0.353132	19.5365	0.0172372
ENSG00000005981	Short-lived	0.459314	15.054	0.000104478	0	0.560086	0.000915191	0.372867	5.00429	0.0670474	0	0.560086	0.0402142	0.372867	2.09516	0.0670474
ENSG00000070831	Short-lived	0.971133	0.058163	0.809423	0.00223181	0.651528	0.095668	0.270989	4.47074	0.077483	0.0026619	0.651528	0.102374	0.270989	4.28159	0.077483
ENSG00000165271	Short-lived	1.03517	0.515256	0.472872	0.00238687	0.569504	0.224792	0.365232	4.77871	0.0652632	0.00193024	0.569504	0.213297	0.365232	5.04895	0.0652632
ENSG00000165272	Short-lived	0.914597	0.652852	0.419095	0.00757381	0.884879	0.0115617	0.0706312	2.29767	0.0444898	0.0114928	0.884879	0.0169217	0.0706312	2.14009	0.0444898
ENSG00000165275	Short-lived	0.822088	2.88416	0.0894547	0.0384682	0.602155	0.0494702	0.25464	4.72735	0.143205	0.0686798	0.602155	0.0844569	0.25464	3.58588	0.143205
ENSG00000165280	Short-lived	0.592446	33.867	5.90123e-09	0	0.0672881	0.00108332	0.911117	45.5319	0.0215947	0	0.0672881	0.0175087	0.911117	9.60422	0.0215947
ENSG00000165282	Short-lived	2.50294	39.2105	3.8048e-10	0.015387	0.752082	0.996962	0.228698	6.47711	0.0192197	2.90103e-05	0.752082	0.992414	0.228698	107.359	0.0192197
ENSG00000165283	Short-lived	50	30.1892	3.91877e-08	0	0.140456	0.023303	0.811428	1.0463	0.0481164	0	0.140456	2.34728e-82	0.811428	9.61331	0.0481164
ENSG00000165288	Short-lived	3.70408	191.742	0	0	0.820941	1	0.0759374	1.99747	0.103121	0	0.820941	1	0.0759374	12.972	0.103121
ENSG00000165300	Short-lived	0.285101	10.8339	0.000996602	0	0.889771	1	0.0998432	3494.58	0.0103857	0	0.889771	1	0.0998432	10.2382	0.0103857
ENSG00000165304	Short-lived	0.681636	7.51205	0.00612874	0	0.808568	1	0.139347	6.73401	0.0520854	0	0.808568	1	0.139347	3.66928	0.0520854
ENSG00000165309	Short-lived	1.23558	6.39775	0.0114265	0	0.723365	0.80202	0.212854	6.26788	0.0637816	0	0.723365	0.761401	0.212854	9.65841	0.0637816
ENSG00000070882	Short-lived	1.03865	0.345889	0.556449	0.0115094	0.135078	0.047959	0.811339	3.56843	0.0535833	0.0096851	0.135078	0.0426463	0.811339	3.74828	0.0535833
ENSG00000165312	Short-lived	10.6319	25.7903	3.80601e-07	0	0.77833	0.84341	0.219408	1.08969	0.00226225	0	0.77833	0.163549	0.219408	2.49236	0.00226225
ENSG00000165322	Short-lived	0.4074	14.7958	0.000119805	0	0.680981	2.50789e-05	0.212143	3.51947	0.106876	0	0.680981	0.0133561	0.212143	1.66969	0.106876
ENSG00000165323	Short-lived	0.403235	55.4932	9.38138e-14	0	0.750416	0.178105	0.129214	3.66889	0.120371	0	0.750416	0.498707	0.129214	1.68904	0.120371
ENSG00000165325	Short-lived	1.19539	5.24477	0.0220129	0.0694085	0.650486	0.527149	0.313066	9.41202	0.036448	0.0412134	0.650486	0.465161	0.313066	14.5857	0.036448
ENSG00000165349	Short-lived	0.993778	0.0633874	0.80122	0.00430254	0.619181	0.0540953	0.241346	3.10234	0.139473	0.0044509	0.619181	0.055086	0.241346	3.08056	0.139473
ENSG00000165355	Short-lived	1.03226	0.0833771	0.772772	0.00164075	0.571585	0.100439	0.336227	5.35047	0.0921882	0.00133412	0.571585	0.0932609	0.336227	5.64796	0.0921882
ENSG00000165359	Short-lived	1.31509	1.74777	0.186158	0	0.797531	1	0.146145	12.273	0.0563247	0	0.797531	1	0.146145	27.0439	0.0563247
ENSG00000165370	Short-lived	11.1534	40.6916	1.78256e-10	0.0176815	0.58915	0.0177782	0.2066	1.09962	0.20425	2.8437e-20	0.58915	3.0221e-20	0.2066	2.8841	0.20425
ENSG00000165376	Short-lived	1.01991	0.000373527	0.98458	0	0.704643	0.241662	0.266571	6.11178	0.0287866	0	0.704643	0.234924	0.266571	6.3361	0.0287866
ENSG00000070886	Short-lived	1.20265e-12	155.2	0	0	0.0914948	0	0.825389	5.2659	0.0831167	0	0.0914948	0	0.825389	1	0.0831167
ENSG00000165379	Short-lived	6.43568	17.4334	2.97544e-05	0	0.929417	0.942312	0.0644889	1.89286	0.00609417	0	0.929417	0.682222	0.0644889	60.7364	0.00609417
ENSG00000165383	Short-lived	1.15244	0.0178233	0.893795	0.0294467	0.190385	0.0399204	0.712234	1	0.097381	0.017205	0.190385	0.024432	0.712234	1	0.097381
ENSG00000165392	Short-lived	1.06156	3.2355	0.0720583	0.0680424	0.0557617	0.122302	0.822673	7.58503	0.121565	0.0576667	0.0557617	0.107462	0.822673	8.59268	0.121565
ENSG00000165406	Short-lived	0.978497	0.00476612	0.94496	0	0.175513	0.0461714	0.754143	3.62571	0.0703431	0	0.175513	0.049328	0.754143	3.52667	0.0703431
ENSG00000165409	Short-lived	3.10872e-13	73.9963	0	0	0.443695	0	0.436418	2.64161	0.119887	0	0.443695	0	0.436418	1	0.119887
ENSG00000165410	Short-lived	0.469958	9.92606	0.00162955	0	0.209046	0.0011729	0.780096	94.0757	0.0108575	0	0.209046	0.0419447	0.780096	8.46157	0.0108575
ENSG00000165416	Short-lived	0.663715	10.2685	0.0013532	0	0.220397	0.0162485	0.68371	9.75195	0.0958928	0	0.220397	0.0649366	0.68371	4.53393	0.0958928
ENSG00000165417	Short-lived	0.990754	0.00527564	0.942098	0.0231466	0.886459	0.0510468	0.0826879	8.21847	0.0308527	0.0239667	0.886459	0.0524705	0.0826879	8.05996	0.0308527
ENSG00000165424	Short-lived	0.74532	2.85403	0.0911452	0.00238362	0.649385	0.00354153	0.253248	1.79398	0.097367	0.0110969	0.649385	0.014906	0.253248	1.54588	0.097367
ENSG00000070915	Short-lived	0.59916	17.9438	2.27528e-05	0	0.612313	0.0097714	0.280165	4.21617	0.107522	0	0.612313	0.0624687	0.280165	2.36824	0.107522
ENSG00000165434	Short-lived	0.228562	156.097	0	0	0.651245	4.10112e-07	0.21517	11.9542	0.133585	0	0.651245	0.034686	0.21517	1.76311	0.133585
ENSG00000165443	Short-lived	0.703736	4.20299	0.0403527	0	0.862264	0.0293416	0.0929899	11.9307	0.0447462	0	0.862264	0.0834666	0.0929899	5.72385	0.0447462
ENSG00000165449	Short-lived	2.25253	14.7415	0.0001233	0	0.74753	1	0.218598	9.54617	0.033872	0	0.74753	1	0.218598	161.098	0.033872
ENSG00000165457	Short-lived	1.17026	1.02565	0.311182	0.0259261	0.584344	0.0259528	0.260737	2.68139	0.15492	0.0139206	0.584344	0.0139374	0.260737	3.17171	0.15492
ENSG00000165458	Short-lived	1.31116	8.26537	0.00404085	0	0.280627	0	0.564973	2.35466	0.1544	0	0.280627	0	0.564973	3.07367	0.1544
ENSG00000165462	Short-lived	0.907402	5.53522	0.0186374	0	0.615518	0.00234422	0.36563	3.99262	0.0188524	0	0.615518	0.00410706	0.36563	3.51223	0.0188524
ENSG00000165474	Short-lived	0.800487	0.890139	0.34544	0	0.875029	0.258499	0.122395	13.5781	0.00257592	0	0.875029	0.338595	0.122395	8.06908	0.00257592
ENSG00000165475	Short-lived	1.13113	3.333	0.0679027	0.0621794	0.150819	0.0723443	0.749855	3.69881	0.0993255	0.0431975	0.150819	0.0512671	0.749855	4.39087	0.0993255
ENSG00000165476	Short-lived	1.63114	0.996212	0.318229	0.0216529	0.88127	1	0.101878	136.907	0.0168517	0.00192749	0.88127	1	0.101878	3053.59	0.0168517
ENSG00000070950	Short-lived	0.271952	6.31756	0.0119548	3.41768e-08	0.693445	4.73111e-08	0.0703584	2.75603	0.236196	0.00932244	0.693445	0.0101845	0.0703584	1.31746	0.236196
ENSG00000165478	Short-lived	0.981937	0.0117824	0.913562	0.0239221	0.796627	0.263466	0.171027	4583.47	0.0323457	0.0255908	0.796627	0.269891	0.171027	3936.05	0.0323457
ENSG00000165480	Short-lived	1.09939	0.776125	0.378329	0	0.118553	0.242895	0.787208	2.86238	0.0942389	0	0.118553	0.211026	0.787208	3.17776	0.0942389
ENSG00000165487	Short-lived	2.12009	24.8866	6.08022e-07	0	0.18709	0.0272864	0.693352	2.3766	0.119558	0	0.18709	0.000483127	0.693352	6.26702	0.119558
ENSG00000165490	Short-lived	11.3338	17.2677	3.24659e-05	0	0.367884	0.989922	0.584958	1.3095	0.0471577	0	0.367884	0.891545	0.584958	21.2454	0.0471577
ENSG00000165494	Short-lived	0.675713	66.3106	3.33067e-16	0	0.770994	0.463191	0.187496	33.8935	0.0415099	0	0.770994	0.594497	0.187496	10.8123	0.0415099
ENSG00000165495	Short-lived	1.03013	53.9044	2.10498e-13	0.0132779	0.0788811	0.0226256	0.879239	5.25591	0.0418802	0.011657	0.0788811	0.0201851	0.879239	5.52533	0.0418802
ENSG00000165496	Short-lived	1.06278	0.0867895	0.768299	5.49986e-05	0.808494	0.13665	0.184938	1	0.00656824	2.97116e-05	0.808494	0.120599	0.184938	1	0.00656824
ENSG00000165501	Short-lived	1.14283	1.78322	0.181755	0	0.817103	0.983951	0	3.35862	0.182897	0	0.817103	0.98168	0	3.9931	0.182897
ENSG00000165502	Short-lived	2.10631	13.0701	0.00030004	0.185552	0.803295	0.188427	0.182337	1.10956	0.014368	0.0287845	0.803295	0.0297321	0.182337	1.2448	0.014368
ENSG00000165506	Short-lived	1.70393	1.11857	0.290226	0	0.631575	1	0.352573	5.2148	0.0158522	0	0.631575	1	0.352573	16.6772	0.0158522
ENSG00000070961	Short-lived	1.1136	0.916046	0.338515	0.000243706	0.926053	1	0.0394525	66.3993	0.0344946	9.47156e-05	0.926053	1	0.0394525	106.944	0.0344946
ENSG00000165507	Short-lived	1.23063	1.17923	0.277513	0.119699	0.359457	0.119786	0.507354	2.30869	0.133189	0.0733628	0.359457	0.0734278	0.507354	2.80006	0.133189
ENSG00000165512	Short-lived	1.22722	1.7558	0.185149	0.00530836	0.393644	0.117654	0.564543	4.18408	0.0418137	0.00161444	0.393644	0.0723485	0.564543	5.79217	0.0418137
ENSG00000165516	Short-lived	0.708276	4.19842	0.0404616	0	0.891116	1	0.0915918	175.928	0.0172925	0	0.891116	1	0.0915918	38.9329	0.0172925
ENSG00000165521	Short-lived	0.460789	22.8582	1.74408e-06	0	0.867665	1	0.111017	712.262	0.0213179	0	0.867665	1	0.111017	20.6284	0.0213179
ENSG00000165525	Short-lived	0.669236	14.6767	0.000127616	0	0.804851	0.902843	0.167415	171.276	0.0277341	0	0.804851	0.933887	0.167415	31.2514	0.0277341
ENSG00000165526	Short-lived	7.33962	10.2892	0.0013381	0.0107783	0.56886	0.0110729	0.205207	1.08016	0.225932	3.62793e-15	0.56886	4.42196e-15	0.205207	1.76112	0.225932
ENSG00000165527	Short-lived	1.03784	0.0169942	0.89628	0	0.120995	0	0.795021	3.72962	0.0839839	0	0.120995	0	0.795021	3.92008	0.0839839
ENSG00000165533	Short-lived	0.364466	46.91	7.43217e-12	0	0.1612	0	0.698597	4.75353	0.140203	0	0.1612	0	0.698597	1.76502	0.140203
ENSG00000165548	Short-lived	1.04004	0.346932	0.555855	0.0531472	0.804869	0.407548	0.176486	913.845	0.0186448	0.0472555	0.804869	0.393162	0.176486	1200.65	0.0186448
ENSG00000165553	Short-lived	0.0430765	4.05336	0.0440836	0	0.204145	0	0.671857	3.13579	0.123998	0	0.204145	0	0.671857	1.05046	0.123998
ENSG00000070985	Short-lived	5.42101e-20	107.991	0	0	0.843514	1	0.12834	36809.2	0.0281459	0	0.843514	1	0.0281459	1	0.12834
ENSG00000165555	Short-lived	0.382516	24.405	7.80645e-07	9.16817e-07	0.528885	0.516491	0.399119	15.9295	0.0719959	0.00490319	0.528885	0.77668	0.399119	2.88311	0.0719959
ENSG00000165556	Short-lived	6.58551	6.49649	0.0108088	0	0.205293	0	0.617859	1.06686	0.176848	0	0.205293	0	0.617859	1.5314	0.176848
ENSG00000165566	Short-lived	0.274161	37.2391	1.045e-09	0	0.758965	0.812055	0.196681	156.684	0.0443538	0	0.758965	0.944522	0.196681	3.99751	0.0443538
ENSG00000165568	Short-lived	0.964606	0.241034	0.623461	0.0500819	0.722061	0.385208	0.212136	7.94635	0.0658024	0.0556807	0.722061	0.398437	0.212136	7.38426	0.0658024
ENSG00000165572	Short-lived	0.103971	34.0072	5.49094e-09	0	0.758845	0.254756	0.22323	9.99987e+09	0.0179246	0	0.758845	0.86747	0.22323	10.9574	0.0179246
ENSG00000165588	Short-lived	6.30314	9.21563	0.00239958	0	0.116319	0	0.819152	1.26622	0.064529	0	0.116319	0	0.819152	4.42728	0.064529
ENSG00000165591	Short-lived	1.39904e-12	2.63055	0.104825	0	0.271973	0	0.514176	1.4626	0.213851	0	0.271973	0	0.514176	1	0.213851
ENSG00000165606	Short-lived	1.11839	0.766533	0.381292	0	0.671551	0.188984	0.320458	103.579	0.00799089	0	0.671551	0.155153	0.320458	179.416	0.00799089
ENSG00000165609	Short-lived	0.850952	2.24326	0.134198	0	0.218601	0.0466828	0.741104	5.26641	0.0402952	0	0.218601	0.0737084	0.741104	4.11125	0.0402952
ENSG00000071051	Short-lived	1.00002	0.00170654	0.967049	0.00146311	0.710413	0.00182508	0.191644	1	0.0979434	0.00146294	0.710413	0.00182488	0.191644	1	0.0979434
ENSG00000165617	Short-lived	1.61765	2.83973	0.0919595	0	0.76971	0.629927	0.209376	1747.01	0.0209144	0	0.76971	0.473503	0.209376	175746	0.0209144
ENSG00000165621	Short-lived	1.20807	6.31171	0.0119943	0.101157	0.63776	0.240648	0.350353	273.586	0.0118874	0.0627999	0.63776	0.178922	0.350353	879.409	0.0118874
ENSG00000165623	Short-lived	1.68629	5.71821	0.0167898	0.223372	0.84434	0.809875	0.138104	1e+10	0.0175558	0.0798496	0.84434	0.700754	0.138104	7.29298e+16	0.0175558
ENSG00000165626	Short-lived	0.293319	9.2296	0.00238134	0	0.749265	1	0.202173	734.211	0.0485618	0	0.749265	1	0.202173	6.92786	0.0485618
ENSG00000165629	Short-lived	0.643953	11.6656	0.000636667	0	0.857573	1	0.0917761	66.0623	0.0506507	0	0.857573	1	0.0917761	14.8581	0.0506507
ENSG00000165632	Short-lived	0.348457	52.7007	3.88467e-13	0	0.815354	0.616026	0.14846	67.774	0.0361864	0	0.815354	0.844665	0.14846	4.34557	0.0361864
ENSG00000165633	Short-lived	1.09837	2.34573	0.125626	0.0808634	0.613248	0.105647	0.333009	4.93542	0.053743	0.0631411	0.613248	0.0846915	0.333009	5.77462	0.053743
ENSG00000165637	Short-lived	5.33293	18.2311	1.95659e-05	0	0.279099	0	0.662678	1.33239	0.0582232	0	0.279099	0	0.662678	4.62004	0.0582232
ENSG00000071054	Short-lived	1.20416	10.2168	0.00139163	0	0.0765364	0.0531118	0.877263	92.3408	0.0462006	0	0.0765364	0.0291694	0.877263	232.619	0.0462006
ENSG00000165644	Short-lived	0.60393	5.70238	0.0169419	0.00173085	0.621159	0.00699334	0.192971	1.24048	0.18587	0.0214833	0.621159	0.0499275	0.192971	1.13899	0.18587
ENSG00000165646	Short-lived	0.969043	3.5904	0.0581144	0	0.135501	0.0677976	0.805962	12.1062	0.0585367	0	0.135501	0.073688	0.805962	11.2068	0.0585367
ENSG00000165650	Short-lived	0.908282	3.0495	0.0807619	0	0.211877	0.0963823	0.690782	2.86276	0.0973402	0	0.211877	0.119449	0.690782	2.5995	0.0973402
ENSG00000165655	Short-lived	0.705897	6.80007	0.00911541	0.00123076	0.941785	0.400024	0.043779	2096.58	0.014436	0.00883003	0.941785	0.523738	0.043779	221.128	0.014436
ENSG00000165660	Short-lived	0.812655	2.92478	0.0872293	0	0.706863	0.306368	0.266894	10.9461	0.0262429	0	0.706863	0.382379	0.266894	6.99132	0.0262429
ENSG00000165661	Short-lived	0.994169	46.6353	8.5506e-12	0.0254571	0.765474	1	0.219244	1e+10	0.0152815	0.0260078	0.765474	1	0.219244	8.74368e+09	0.0152815
ENSG00000165669	Short-lived	2.80187	23.679	1.13817e-06	0	0.733135	0.76817	0.154719	2.12006	0.112146	0	0.733135	0.477604	0.154719	8.21073	0.112146
ENSG00000165671	Short-lived	0.720453	46.611	8.65741e-12	0.00317734	0.701756	0.358029	0.242595	8.4462	0.0556491	0.0158619	0.701756	0.47711	0.242595	4.65174	0.0556491
ENSG00000165672	Short-lived	1.15644	3.22821	0.0723798	0.0830224	0.61135	0.084701	0.317875	3.9286	0.0707743	0.0562487	0.61135	0.057566	0.317875	4.86632	0.0707743
ENSG00000165675	Short-lived	1.24156	11.7546	0.000606917	0.0697804	0.895742	0.0803418	0.0483497	7.98313	0.0559079	0.03668	0.895742	0.0436941	0.0483497	13.1856	0.0559079
ENSG00000071073	Short-lived	1.09637	2.78366	0.0952303	0.0459995	0.807378	0.0767304	0.107713	8.49573	0.0849094	0.0341883	0.807378	0.0599112	0.107713	10.4412	0.0849094
ENSG00000165678	Short-lived	0.348633	50.4039	1.25144e-12	0	0.811474	1	0.162666	556.175	0.0258604	0	0.811474	1	0.162666	9.05882	0.0258604
ENSG00000165682	Short-lived	3.26306	3.4334	0.0638905	0.0507958	0.516603	0.871509	0.483397	1.00117	1.77587e-13	5.98467e-05	0.516603	0.638416	0.483397	1.00381	1.77587e-13
ENSG00000165684	Short-lived	0.119989	49.9391	1.58595e-12	0	0.760283	0.664597	0.21895	349.399	0.0207665	0	0.760283	0.952158	0.21895	2.01915	0.0207665
ENSG00000165685	Short-lived	0.0179865	31.117	2.42938e-08	0	0.200109	0	0.643496	3.44063	0.156396	0	0.200109	0	0.643496	1.02247	0.156396
ENSG00000165688	Short-lived	0.519416	3.71274	0.0539987	0	0.65224	0.00412017	0.224292	1.1645	0.123468	0	0.65224	0.0576965	0.224292	1.08232	0.123468
ENSG00000165689	Short-lived	0.778161	5.75716	0.0164216	0.0430005	0.799924	1	0.18674	828.25	0.0133352	0.0864217	0.799924	1	0.18674	186.551	0.0133352
ENSG00000165694	Short-lived	5.547	120.239	0	0.0241066	0.0621047	0.0242146	0.75334	1.34518	0.184555	1.06098e-09	0.0621047	1.08761e-09	0.75334	5.18022	0.184555
ENSG00000165695	Short-lived	0.811182	1.32689	0.24936	0	0.753891	0.960356	0.136884	4.37572	0.109224	0	0.753891	0.967719	0.136884	3.31137	0.109224
ENSG00000165698	Short-lived	0.932084	0.20835	0.648064	0.0207017	0.768182	0.227805	0.22548	3.1225	0.00633854	0.0269386	0.768182	0.25188	0.22548	2.89013	0.00633854
ENSG00000165699	Short-lived	0.993563	0.0163566	0.898234	0.0556795	0.08375	0.0565229	0.807772	4.69672	0.108478	0.0567244	0.08375	0.0575781	0.807772	4.65018	0.108478
ENSG00000006007	Short-lived	1.8699	24.9629	5.84443e-07	0.0602994	0.753935	0.0605598	0.143027	2.24497	0.103039	0.00523977	0.753935	0.00528216	0.143027	4.53655	0.103039
ENSG00000071082	Short-lived	1.11661	0.259599	0.610396	7.44035e-08	1.0117e-14	0.0050045	1	1.00117	1.31831e-15	1.09738e-08	1.0117e-14	0.00269827	1	1.0013	1.31831e-15
ENSG00000165702	Short-lived	0.691304	0.0177238	0.89409	9.84924e-06	0.273743	1.46358e-05	0.564314	1.0748	0.161943	0.000345874	0.273743	0.000454812	0.564314	1.05113	0.161943
ENSG00000165714	Short-lived	4.62394	40.3376	2.13656e-10	0	0.658555	0.538844	0.331851	488.65	0.00959394	0	0.658555	0.0573194	0.331851	2.71496e+12	0.00959394
ENSG00000165716	Short-lived	8.7819	49.5081	1.97553e-12	0	0.801421	0.867703	0.198579	1.00117	3.39519e-15	0	0.801421	0.287594	0.198579	1.01028	3.39519e-15
ENSG00000165724	Short-lived	50	15.443	8.50306e-05	0.000259221	0.80218	0.924237	0.111878	1.00117	0.0859416	4.82555e-180	0.80218	0.0194613	0.111878	1.05996	0.0859416
ENSG00000165730	Short-lived	1.04193	0.233225	0.629143	0	0.0354821	0.188174	0.838184	4.15284	0.126334	0	0.0354821	0.175445	0.838184	4.40831	0.126334
ENSG00000165731	Short-lived	1.13332	4.51047	0.033688	0.0197088	0.147402	0.038491	0.693903	1.88596	0.158695	0.0116764	0.147402	0.0249323	0.693903	2.05242	0.158695
ENSG00000165732	Short-lived	7.20324	0.889166	0.345703	0.0109718	0.822588	1	0.155009	2404.29	0.0224022	7.64972e-15	0.822588	1	0.155009	2.25967e+24	0.0224022
ENSG00000165733	Short-lived	0.200045	82.4757	0	0	0.168907	0	0.698717	3.09174	0.132376	0	0.168907	0	0.698717	1.25332	0.132376
ENSG00000165752	Short-lived	3.96798e-13	46.1459	1.09764e-11	0	0.130549	0	0.819198	129.602	0.0502529	0	0.130549	0	0.819198	1	0.0502529
ENSG00000071127	Short-lived	2.85102e-10	3.75759	0.0525685	0	0.301408	0	0.631062	1.32494	0.0675298	0	0.301408	0	0.631062	1	0.0675298
ENSG00000165757	Short-lived	0.305624	47.1473	6.58473e-12	0	0.738817	0.545581	0.227877	427.362	0.0333057	0	0.738817	0.830956	0.227877	6.36845	0.0333057
ENSG00000165762	Short-lived	1.68044	4.66406	0.0308003	0.0539211	0.669855	0.0852617	0.2062	1	0.123944	0.00739257	0.669855	0.015966	0.2062	1	0.123944
ENSG00000165775	Short-lived	0.997326	0.0302993	0.861813	0.0406335	0.658833	0.0425966	0.288379	2.49064	0.0527882	0.0409829	0.658833	0.0429576	0.288379	2.48457	0.0527882
ENSG00000165782	Short-lived	0.189585	51.8576	5.96745e-13	0	0.839457	0.240872	0.123743	83.0509	0.0368002	0	0.839457	0.763477	0.123743	2.31142	0.0368002
ENSG00000165792	Short-lived	0.176602	65.2305	6.66134e-16	0	0.733602	1	0.224547	852.43	0.041851	0	0.733602	1	0.224547	3.29275	0.041851
ENSG00000165794	Short-lived	1.07694	0.479629	0.48859	0.033943	0.774133	0.0465317	0.0380724	1.9081	0.187795	0.0261638	0.774133	0.0367486	0.0380724	2.00536	0.187795
ENSG00000165795	Short-lived	0.101728	19.8636	8.31668e-06	0	0.220739	0	0.65795	2.26391	0.121311	0	0.220739	0	0.65795	1.08667	0.121311
ENSG00000165801	Short-lived	0.834236	9.00048	0.00269909	0.0206558	0.523116	0.0233877	0.32615	2.35529	0.150734	0.039296	0.523116	0.0435863	0.32615	2.04349	0.150734
ENSG00000165802	Short-lived	46.7554	18.2493	1.93801e-05	0.0183416	0.872454	0.991114	0.112351	1.07814	0.0151953	6.40176e-82	0.872454	0.658813	0.112351	33.7071	0.0151953
ENSG00000165804	Short-lived	0.566939	14.9987	0.000107584	0	0.171397	0.00161056	0.717214	3.07616	0.111389	0	0.171397	0.026093	0.717214	1.89091	0.111389
ENSG00000071189	Short-lived	0.703108	5.3529	0.0206878	9.58123e-07	0.776902	0.242996	0.16208	2417.8	0.0610173	5.86525e-05	0.776902	0.369836	0.16208	239.282	0.0610173
ENSG00000165805	Short-lived	1.08245	1.19066	0.275197	0.170067	0.447597	0.179743	0.462886	5.99125	0.0895169	0.146955	0.447597	0.156026	0.462886	6.94423	0.0895169
ENSG00000165806	Short-lived	0.0119543	8.3342	0.00389057	3.4302e-103	0.306628	0	0.513953	1.68538	0.179418	0	0.513953	0.0595811	0.306628	1.00626	0.179418
ENSG00000165807	Short-lived	1.47005	3.44931	0.0632782	0.0615294	0.789651	1	0.176037	242.093	0.0343122	0.0165915	0.789651	1	0.176037	3195.81	0.0343122
ENSG00000165810	Short-lived	6.71226	4.03969	0.0444419	0	0.640414	0.851466	0.231658	1.09942	0.127928	0	0.640414	0.339833	0.231658	1.8893	0.127928
ENSG00000165813	Short-lived	0.928254	1.01271	0.314254	0	0.35387	0.157009	0.571458	8.90403	0.0746721	0	0.35387	0.179314	0.571458	7.61127	0.0746721
ENSG00000165819	Short-lived	1.01941	0.622337	0.43018	0	0.137783	0.0497191	0.84615	16.2112	0.0160668	0	0.137783	0.0469055	0.84615	17.1119	0.0160668
ENSG00000165821	Short-lived	8.85648	77.5518	0	0	0.70816	0.88453	0.280779	51.9085	0.011061	0	0.70816	0.337334	0.280779	1552321540903439	0.011061
ENSG00000165832	Short-lived	0.755121	8.34876	0.00385951	0.0155195	0.592559	0.0270606	0.281239	4.99802	0.126202	0.0430421	0.592559	0.0654976	0.281239	3.37037	0.126202
ENSG00000165837	Short-lived	1.19027	1.34965	0.24534	0.109897	0.73987	1	0.204364	6.66748	0.0557666	0.0721963	0.73987	1	0.204364	9.56609	0.0557666
ENSG00000165861	Short-lived	0.776731	1.78008	0.182139	0	0.226658	0	0.68774	2.38155	0.0856022	0	0.226658	0	0.68774	1.96209	0.0856022
ENSG00000165868	Short-lived	0.222902	1.34379	0.246368	0	0.945917	1	0.0423741	3289.33	0.0117094	0	0.945917	1	0.0423741	6.08096	0.0117094
ENSG00000165879	Short-lived	15.1734	4.1889	0.0406896	0	0.212457	0	0.5912	1.03194	0.196343	0	0.212457	0	0.5912	1.61129	0.196343
ENSG00000165886	Short-lived	1.00296	3.69405	0.0546069	0.00216945	0.875547	0.131616	0.116877	2.6349e+07	0.00757643	0.00213046	0.875547	0.130829	0.116877	2.77144e+07	0.00757643
ENSG00000165891	Short-lived	0.408028	17.0463	3.64799e-05	0.000180705	0.156153	0.000181044	0.695792	5.20004	0.148054	0.0296987	0.156153	0.0297214	0.695792	1.95953	0.148054
ENSG00000165895	Short-lived	0.231534	68.1904	1.11022e-16	0	0.247832	0	0.66639	5.71216	0.0857781	0	0.247832	0	0.66639	1.49701	0.0857781
ENSG00000165898	Short-lived	1.28881	2.47262	0.115845	0.00680018	0.28749	0.159022	0.702072	9.36805	0.0104382	0.00160888	0.28749	0.0935038	0.702072	17.8761	0.0104382
ENSG00000165899	Short-lived	1.18528	6.6122	0.0101282	0.144612	0.799133	0.169439	0.157942	7.83676	0.0429246	0.101066	0.799133	0.121945	0.157942	11.4764	0.0429246
ENSG00000071205	Short-lived	1.41584	24.9937	5.75193e-07	0	0.149718	0.149752	0.808866	229.879	0.0414155	0	0.149718	0.0679923	0.808866	2205.47	0.0414155
ENSG00000165905	Short-lived	0.868582	2.37094	0.123613	0.00274734	0.692988	0.259231	0.28077	6.85005	0.0262416	0.00596327	0.692988	0.309556	0.28077	5.31948	0.0262416
ENSG00000165912	Short-lived	1.19585	0.124403	0.724307	0	0.090511	0	0.858985	1.28332	0.0505036	0	0.090511	0	0.858985	1.34757	0.0505036
ENSG00000165914	Short-lived	1.05888	1.24393	0.264715	0	0.00403983	0.0261664	0.884244	4.23886	0.111716	0	0.00403983	0.0211148	0.884244	4.61508	0.111716
ENSG00000165915	Short-lived	1.4328	5.28098	0.0215596	0.0129647	0.828161	0.43441	0.0667827	2.74324	0.105057	0.00197679	0.828161	0.302818	0.0667827	4.24567	0.105057
ENSG00000165916	Short-lived	16.4069	88.8128	0	0.00029077	0.55615	0.0398287	0.411075	1.32742	0.0327744	9.50025e-59	0.55615	1.08026e-23	0.411075	104.274	0.0327744
ENSG00000165917	Short-lived	8.64734e-14	59.6617	1.12133e-14	0	0.180424	0	0.666246	2.89537	0.15333	0	0.180424	0	0.666246	1	0.15333
ENSG00000165923	Short-lived	0.497441	23.4334	1.29312e-06	0	0.772659	0.968802	0.185055	241.669	0.0422865	0	0.772659	0.984357	0.185055	15.3289	0.0422865
ENSG00000165929	Short-lived	0.00370189	16.5072	4.84644e-05	0	0.327842	0	0.4842	2.55451	0.187958	0	0.327842	0	0.4842	1.00348	0.187958
ENSG00000165934	Short-lived	0.883591	2.88862	0.0892074	0	0.0809297	0.00901341	0.891923	5.55164	0.0271474	0	0.0809297	0.015594	0.891923	4.54741	0.0271474
ENSG00000071242	Short-lived	0.144204	4.55109	0.0328977	0	0.860121	0.289428	0.121481	2470.6	0.0183974	0	0.860121	0.83628	0.121481	3.08501	0.0183974
ENSG00000165959	Short-lived	0.987551	0.00698615	0.933388	0	0.693262	0.633949	0.28135	8.91547	0.0253889	0	0.693262	0.637556	0.28135	8.67593	0.0253889
ENSG00000165966	Short-lived	0.404199	48.6021	3.13527e-12	0	0.792205	0.565408	0.180642	31.7094	0.0271535	0	0.792205	0.794155	0.180642	4.04369	0.0271535
ENSG00000165970	Short-lived	0.790808	10.75	0.0010428	0	0.617287	0.0462532	0.323018	6.15518	0.059695	0	0.617287	0.0879797	0.323018	4.20861	0.059695
ENSG00000165972	Short-lived	1.23772	10.3448	0.00129843	0.133405	0.752992	0.384947	0.163145	4.27572	0.083863	0.0826443	0.752992	0.306792	0.163145	6.03963	0.083863
ENSG00000165973	Short-lived	0.612304	15.8362	6.90687e-05	0	0.810528	1	0.117235	12.7049	0.072237	0	0.810528	1	0.117235	4.74205	0.072237
ENSG00000165983	Short-lived	6.34324	16.1501	5.85148e-05	0	0.625832	0.160064	0.239389	1.1496	0.134779	0	0.625832	8.96681e-06	0.239389	2.42142	0.134779
ENSG00000165985	Short-lived	18.923	25.8708	3.65047e-07	0	0.105743	0	0.82357	1.06352	0.0706868	0	0.105743	0	0.82357	3.20715	0.0706868
ENSG00000071243	Short-lived	2.19408	19.0929	1.2451e-05	0	0.0931994	0.00557457	0.838196	1.95071	0.0686043	0	0.0931994	1.13504e-05	0.838196	4.33215	0.0686043
ENSG00000165995	Short-lived	11.0226	43.3076	4.67761e-11	0.0157825	0.777959	0.882787	0.184733	146.351	0.0373088	1.37798e-20	0.777959	0.253042	0.184733	7.38318e+23	0.0373088
ENSG00000165996	Short-lived	33.284	30.4047	3.50674e-08	0	0.308494	0.0226996	0.583715	1.04841	0.107791	0	0.308494	1.91287e-55	0.583715	4.82288	0.107791
ENSG00000165997	Short-lived	40.1855	11.9196	0.000555474	0	0.904837	0.954741	0.0790627	26.0672	0.0161008	0	0.904837	0.155487	0.0790627	8.0614e+56	0.0161008
ENSG00000166004	Short-lived	1.05233	0.55342	0.456923	0.0853646	0.533046	1	0.428741	30.6403	0.0382124	0.0750495	0.533046	1	0.428741	36.6501	0.0382124
ENSG00000166006	Short-lived	1.2946	0.0842855	0.771572	0	0.882275	1	0.0955899	105.561	0.0221355	0	0.882275	1	0.0955899	416.509	0.0221355
ENSG00000166016	Short-lived	0.91349	0.411087	0.521418	0	0.172818	0.00453046	0.72414	1.58019	0.103042	0	0.172818	0.0072262	0.72414	1.51886	0.103042
ENSG00000166024	Short-lived	1.61587	10.4153	0.00124977	0	0.688877	1	0.281521	11.8063	0.0296017	0	0.688877	1	0.281521	54.0002	0.0296017
ENSG00000166025	Short-lived	1.16348	4.59878	0.0319947	0.0151693	0.736619	0.319924	0.236716	36.5978	0.0266646	0.00764863	0.736619	0.265541	0.236716	65.9256	0.0266646
ENSG00000071246	Short-lived	1.14249e-09	4.09618	0.0429802	0	0.0928815	0	0.846733	2.11451	0.060386	0	0.0928815	0	0.846733	1	0.060386
ENSG00000166033	Short-lived	50	45.9822	1.19335e-11	0	0.0855314	0	0.879412	1.04374	0.0350562	0	0.0855314	0	0.879412	8.5024	0.0350562
ENSG00000166035	Short-lived	14.2431	10.5955	0.00113363	0.0365676	0.761547	0.996788	0.226241	21.0537	0.0122116	3.4204e-21	0.761547	0.955215	0.226241	7.05142e+18	0.0122116
ENSG00000166037	Short-lived	0.926939	1.69496	0.192948	0	0.142909	0.092203	0.797028	9.0261	0.0600632	0	0.142909	0.109744	0.797028	7.68581	0.0600632
ENSG00000166046	Short-lived	0.26549	31.2831	2.2301e-08	0	0.25572	0	0.53513	3.15338	0.209149	0	0.25572	0	0.53513	1.3565	0.209149
ENSG00000166049	Short-lived	0.547643	1.23393	0.266643	0	0.366402	1	0.582994	18.3307	0.0506033	0	0.366402	1	0.582994	4.91781	0.0506033
ENSG00000166068	Short-lived	0.573688	58.1508	2.43139e-14	0	0.634559	0.184381	0.298867	28.6215	0.0665743	0	0.634559	0.379097	0.298867	6.84994	0.0665743
ENSG00000166069	Short-lived	0.663866	2.85333	0.0911846	0.0398996	0.596256	1	0.377846	97.6718	0.0258984	0.117823	0.596256	1	0.377846	20.9382	0.0258984
ENSG00000166073	Short-lived	14.3889	18.2352	1.95235e-05	0	0.169583	0.0346137	0.713704	1.03042	0.116713	0	0.169583	9.57965e-22	0.713704	1.53918	0.116713
ENSG00000166086	Short-lived	0.271716	5.4888	0.0191387	0	0.583158	0.00527585	0.26594	1.62703	0.150902	0	0.583158	0.240497	0.26594	1.1414	0.150902
ENSG00000166090	Short-lived	0.598772	4.43688	0.0351704	0.00711286	0.746744	0.215451	0.200386	1	0.0528699	0.0517445	0.746744	0.398866	0.200386	1	0.0528699
ENSG00000071282	Short-lived	1.41204	0.411161	0.521381	0.000333976	0.113528	0.000335463	0.74104	1.41392	0.145432	1.23408e-05	0.113528	1.24185e-05	0.74104	1.63082	0.145432
ENSG00000166091	Short-lived	0.0805742	10.4042	0.0012573	0	0.22408	0	0.580248	2.3726	0.195672	0	0.22408	0	0.580248	1.0721	0.195672
ENSG00000166105	Short-lived	0.348457	20.4026	6.27446e-06	5.50977e-05	0.678243	0.000131434	0.0948123	5.15779	0.226945	0.0328072	0.678243	0.0444158	0.0948123	1.77118	0.226945
ENSG00000166106	Short-lived	6.20688e-13	51.3504	7.72715e-13	0	0.189184	0	0.659195	1.74878	0.151622	0	0.189184	0	0.659195	1	0.151622
ENSG00000166111	Short-lived	1.03774e-12	14.0207	0.00018081	0	0.0970339	0	0.861461	85.1509	0.041505	0	0.0970339	0	0.861461	1	0.041505
ENSG00000166118	Short-lived	1.10099	0.401367	0.526384	0.0967101	0.532982	0.179671	0.398746	2.76274	0.0682726	0.0763861	0.532982	0.151073	0.398746	3.06134	0.0682726
ENSG00000166123	Short-lived	9.31514	20.1457	7.17606e-06	0.0072867	0.910052	1	0.0617692	554.309	0.028179	1.22796e-20	0.910052	1	0.0617692	3.61764e+25	0.028179
ENSG00000166126	Short-lived	0.860368	0.629464	0.427552	0	0.283146	0.0591484	0.538831	1.58448	0.178022	0	0.283146	0.0877847	0.538831	1.48586	0.178022
ENSG00000166128	Short-lived	1.38444e-13	34.6165	4.01483e-09	0	0.185375	0	0.726294	4.62945	0.0883313	0	0.185375	0	0.726294	1	0.0883313
ENSG00000166130	Short-lived	0.840841	2.88984	0.0891399	0.000432663	0.231762	0.173796	0.740149	9.66	0.0280888	0.00148435	0.231762	0.229612	0.740149	6.73301	0.0280888
ENSG00000166133	Short-lived	5.54736	5.76444	0.0163537	0.0184573	0.547246	0.0485398	0.305921	1.12621	0.146832	2.40886e-10	0.547246	5.14415e-08	0.305921	1.93356	0.146832
ENSG00000071462	Short-lived	6.97781	13.1812	0.000282777	0.00200272	0.745481	0.172009	0.132633	1.12289	0.121887	1.48326e-19	0.745481	4.63259e-06	0.132633	2.24512	0.121887
ENSG00000166136	Short-lived	1.02783	0.00416183	0.948562	0	0.207136	0	0.579331	1.43882	0.213533	0	0.207136	0	0.579331	1.45346	0.213533
ENSG00000166140	Short-lived	0.868442	1.20768	0.271792	0.00485195	0.536915	0.366248	0.448006	48.9562	0.015079	0.00978031	0.536915	0.417988	0.448006	29.3427	0.015079
ENSG00000166145	Short-lived	3.94849e-11	21.3983	3.73102e-06	0	0.72542	0.937349	0.256802	3864.97	0.0177778	0	0.72542	1	0.256802	1	0.0177778
ENSG00000166147	Short-lived	1.09438	1.82693	0.176491	0.00184005	0.750278	0.193167	0.224246	3634.7	0.0254759	0.00101548	0.750278	0.1654	0.224246	7879.89	0.0254759
ENSG00000166148	Short-lived	1.60168e-13	11.7447	0.000610155	0	0.168547	0	0.703058	1.64783	0.128395	0	0.168547	0	0.703058	1	0.128395
ENSG00000166159	Short-lived	1.10853	0.736209	0.390878	0.0138802	0.82585	0.404953	0.17206	50.4596	0.00208999	0.0087255	0.82585	0.36711	0.17206	77.2262	0.00208999
ENSG00000006015	Short-lived	50	4.8648	0.0274099	0.00943284	0.52098	0.478943	0.206613	1.00333	0.272407	5.39672e-102	0.52098	1.03318e-16	0.206613	1.18059	0.272407
ENSG00000071537	Short-lived	0.793045	17.793	2.46292e-05	0.011426	0.646728	0.0153928	0.268006	6.40154	0.0852663	0.0288286	0.646728	0.0365142	0.268006	4.35933	0.0852663
ENSG00000166164	Short-lived	0.343802	27.1445	1.88805e-07	0	0.296466	0	0.537289	3.36646	0.166244	0	0.296466	0	0.537289	1.5179	0.166244
ENSG00000166166	Short-lived	0.956204	0.0998081	0.75206	0	0.683431	0.0610159	0.303029	43.2349	0.0135396	0	0.683431	0.068966	0.303029	36.6599	0.0135396
ENSG00000166167	Short-lived	1.09332	11.4226	0.000725568	0	0.490205	0.104258	0.46599	678.174	0.0438051	0	0.490205	0.0844269	0.46599	1246.1	0.0438051
ENSG00000166169	Short-lived	1.18849	0.756466	0.384437	0.00954088	0.184299	0.0157303	0.594313	1	0.221388	0.0039698	0.184299	0.00719192	0.594313	1	0.221388
ENSG00000166170	Short-lived	17.2449	30.2117	3.87357e-08	0.0240415	0.108087	0.0244569	0.808137	1.0643	0.0837757	1.20183e-28	0.108087	1.6149e-28	0.808137	2.92909	0.0837757
ENSG00000166171	Short-lived	0.939489	0.0800653	0.777209	0	0.294769	0	0.564125	2.29712	0.141106	0	0.294769	0	0.564125	2.18438	0.141106
ENSG00000166173	Short-lived	9.89401e-12	3.73549	0.0532682	0	0.201823	0	0.606108	1.26055	0.192069	0	0.201823	0	0.606108	1	0.192069
ENSG00000166181	Short-lived	0.274062	17.1017	3.54315e-05	0	0.849682	0.314198	0.128265	9.99994e+09	0.0220532	0	0.849682	0.728119	0.128265	550.329	0.0220532
ENSG00000166183	Short-lived	0.814364	5.50581	0.0189534	0.0290183	0.608036	0.0312471	0.321043	2.06993	0.0709205	0.0559828	0.608036	0.0594603	0.321043	1.80843	0.0709205
ENSG00000071539	Short-lived	3.44369	7.01477	0.00808399	0	0.150939	0.0251875	0.773391	1.17346	0.0756701	0	0.150939	3.12012e-06	0.773391	1.73471	0.0756701
ENSG00000166188	Short-lived	0.938962	0.262338	0.608519	0.000208393	0.810862	0.0684146	0.183441	1e+10	0.00569699	0.000349601	0.810862	0.0805841	0.183441	2.45255e+09	0.00569699
ENSG00000166189	Short-lived	0.963444	3.59379	0.0579957	0.0211751	0.574374	0.0237987	0.228696	1.95901	0.19693	0.0243796	0.574374	0.0272835	0.228696	1.91144	0.19693
ENSG00000166192	Short-lived	1.18176	1.00311	0.31656	0.0799415	0.892685	0.912631	0.102919	1520.92	0.00439579	0.0505058	0.892685	0.897591	0.102919	5760.8	0.00439579
ENSG00000166199	Short-lived	1.04437	0.0637663	0.800639	0.0340101	0.203372	0.0602951	0.682675	1.76402	0.113953	0.029272	0.203372	0.0532305	0.682675	1.80901	0.113953
ENSG00000166200	Short-lived	0.850313	2.29212	0.130032	0	0.120129	0.0069805	0.801283	5.99199	0.0785879	0	0.120129	0.0146767	0.801283	4.5833	0.0785879
ENSG00000166206	Short-lived	6.69002	26.5916	2.51337e-07	0	0.222564	0	0.635412	1.15328	0.142024	0	0.222564	0	0.635412	2.59623	0.142024
ENSG00000166211	Short-lived	0.987928	0.00242571	0.960719	0.084084	0.733211	1	0.238033	94.7423	0.0287565	0.0866352	0.733211	1	0.238033	89.6775	0.0287565
ENSG00000166220	Short-lived	0.410523	12.9088	0.000327046	0.000128468	0.681917	0.989658	0.276008	225.083	0.0420751	0.025268	0.681917	0.995741	0.276008	9.2404	0.0420751
ENSG00000166224	Short-lived	1.19138	8.02068	0.00462462	0	0.474365	0.175674	0.463108	5.54306	0.0625266	0	0.474365	0.125939	0.463108	7.69285	0.0625266
ENSG00000071553	Short-lived	1.17548	4.77504	0.0288751	0.071613	0.679334	0.0749852	0.216872	2.26116	0.103794	0.0450879	0.679334	0.0475938	0.216872	2.60922	0.103794
ENSG00000166225	Short-lived	12.8311	78.802	0	0.0101682	0.799383	0.957331	0.172722	1.49938	0.027895	2.69597e-26	0.799383	0.571484	0.172722	180.779	0.027895
ENSG00000166226	Short-lived	50	77.2566	0	0.0681956	0.904565	0.985186	0.0744831	119.936	0.0209515	4.8733e-59	0.904565	0.474154	0.0744831	8.86069e+103	0.0209515
ENSG00000166233	Short-lived	0.763713	5.06606	0.0243987	0	0.208654	0	0.712533	5.37963	0.0788134	0	0.208654	0	0.712533	3.61481	0.0788134
ENSG00000166246	Short-lived	0.487011	4.20061	0.0404095	0	0.694548	1	0.280773	134.067	0.0246795	0	0.694548	1	0.280773	10.865	0.0246795
ENSG00000166257	Short-lived	0.999508	0.000654496	0.97959	0	0.417235	0.0172964	0.537001	1	0.0457649	0	0.417235	0.0173309	0.537001	1	0.0457649
ENSG00000166260	Short-lived	0.996469	0.0441032	0.833662	0.0406963	0.0807124	0.0412652	0.899621	17.0953	0.0196665	0.0411589	0.0807124	0.0417323	0.899621	16.9247	0.0196665
ENSG00000166261	Short-lived	0.267615	35.2164	2.95023e-09	3.75421e-08	0.768492	0.848419	0.216276	414.926	0.015232	0.0102999	0.768492	0.956963	0.216276	5.01889	0.015232
ENSG00000166262	Short-lived	0.825198	4.68975	0.0303431	0.175382	0.73866	0.183	0.113289	9.99494	0.148052	0.237759	0.73866	0.24625	0.113289	6.6837	0.148052
ENSG00000071564	Short-lived	0.0458892	83.9581	0	0	0.810298	1	0.0993313	118.567	0.0903705	0	0.810298	1	0.0993313	1.24501	0.0903705
ENSG00000166265	Short-lived	3.42578	14.6728	0.00012788	0.0101785	0.628307	0.0207096	0.207204	1.44715	0.164489	1.49537e-07	0.628307	1.7044e-06	0.207204	3.54715	0.164489
ENSG00000166266	Short-lived	0.685025	8.7875	0.00303302	0.000165379	0.380267	0.00218829	0.563303	67.873	0.0564296	0.00256782	0.380267	0.0150628	0.563303	17.9787	0.0564296
ENSG00000166268	Short-lived	0.579445	5.49925	0.0190246	0	0.791189	0.971009	0	2.82627	0.208811	0	0.791189	0.983097	0	1.8258	0.208811
ENSG00000166272	Short-lived	0.332239	14.2564	0.000159517	0	0.820969	0.668762	0.156712	267.979	0.0223191	0	0.820969	0.87488	0.156712	6.4078	0.0223191
ENSG00000166278	Short-lived	1.04242	0.0720048	0.78844	0.03129	0.78192	0.757455	0.204381	263.088	0.0136989	0.0270135	0.78192	0.748581	0.204381	333.243	0.0136989
ENSG00000166289	Short-lived	1.2661	3.21148	0.0731233	0.000318137	0.721392	0.182168	0.269886	2.61372	0.00872161	3.73218e-05	0.721392	0.115794	0.269886	3.37514	0.00872161
ENSG00000166292	Short-lived	1.05491	0.163727	0.685748	0.0535732	0.736957	0.35353	0.253371	46.062	0.00967132	0.0456195	0.736957	0.33391	0.253371	56.8436	0.00967132
ENSG00000166295	Short-lived	0.0946999	11.9013	0.000560937	0	0.880543	0.00253977	0.115402	1.93569	0.00405497	0	0.880543	0.567851	0.115402	1.06454	0.00405497
ENSG00000071575	Short-lived	1.48795	3.0376	0.081356	0	0.518625	0.0579482	0.470877	1	0.0104973	0	0.518625	0.0144367	0.470877	1	0.0104973
ENSG00000166311	Short-lived	0.0047887	48.8224	2.8022e-12	0	0.17829	0	0.612784	2.17338	0.208925	0	0.17829	0	0.612784	1.00372	0.208925
ENSG00000166313	Short-lived	0.634414	7.93311	0.00485382	0	0.167027	0	0.697756	3.35596	0.135216	0	0.167027	0	0.697756	2.15569	0.135216
ENSG00000166317	Short-lived	0.733496	10.8735	0.000975506	0.000244258	0.523025	0.0409956	0.319872	3.23156	0.157103	0.0022413	0.523025	0.0960389	0.319872	2.36402	0.157103
ENSG00000166323	Short-lived	1.63874e-10	39.309	3.61777e-10	0	0.644755	1	0.283724	92.3008	0.0715205	0	0.644755	1	0.283724	1	0.0715205
ENSG00000166326	Short-lived	1.13678	1.40935	0.235164	0.0646727	0.656533	0.0953467	0.278748	4.40345	0.0647189	0.0444686	0.656533	0.0691348	0.278748	5.39324	0.0647189
ENSG00000166329	Short-lived	1.20286	1.74475	0.186538	0.0775843	0.680256	0.077651	0.234018	1.77446	0.085726	0.04619	0.680256	0.0462378	0.234018	1.9934	0.085726
ENSG00000166333	Short-lived	1.15503e-13	172.069	0	0	0.278395	0	0.686577	135.511	0.0350277	0	0.278395	0	0.686577	1	0.0350277
ENSG00000166337	Short-lived	50	17.8686	2.36692e-05	0	0.0549219	0	0.928441	1.14613	0.0166367	0	0.0549219	0	0.928441	915.672	0.0166367
ENSG00000166340	Short-lived	2.99051	18.5349	1.66821e-05	0	0.794158	0.72386	0.108089	1.56864	0.0977523	0	0.794158	0.380448	0.108089	3.84341	0.0977523
ENSG00000071626	Short-lived	24.8314	5.9062	0.0150877	0	0.558235	0.00340875	0.403716	1.04543	0.0380488	5.38068e-62	0.403716	0	0.558235	3.01352	0.0380488
ENSG00000166341	Short-lived	0.178406	334.809	0	0	0.771632	0.491884	0.202507	68.5278	0.0258612	0	0.771632	0.881103	0.202507	2.12584	0.0258612
ENSG00000166342	Short-lived	1.98427	12.0205	0.000526197	0	0.878835	0.768751	0.0853035	3.52672	0.0358617	0	0.878835	0.593428	0.0853035	12.1935	0.0358617
ENSG00000166347	Short-lived	0.950159	0.00300713	0.956268	0.000213619	0.445615	0.0579789	0.505745	10.2533	0.0486402	0.000325517	0.445615	0.0668205	0.505745	9.13018	0.0486402
ENSG00000166348	Short-lived	0.7575	26.4392	2.71959e-07	0	0.704921	1	0.233832	19.6797	0.0612472	0	0.704921	1	0.233832	9.55476	0.0612472
ENSG00000166349	Short-lived	1.06992	0.606854	0.435975	0.0159722	0.765377	0.364851	0.212384	2.46434	0.0222398	0.0119602	0.765377	0.340014	0.212384	2.62476	0.0222398
ENSG00000166359	Short-lived	0.729278	0.329314	0.566063	0.000261318	0.634318	1	0.321466	64.4356	0.0442163	0.00243848	0.634318	1	0.321466	20.862	0.0442163
ENSG00000166363	Short-lived	1.41991	5.37021	0.0204835	0.00519116	0.588694	0.392711	0.389435	3.69343	0.0218714	0.000570017	0.588694	0.265229	0.389435	6.3929	0.0218714
ENSG00000071655	Short-lived	0.936619	0.301112	0.583186	0	0.0369123	0.00673485	0.927162	1.22769	0.0359257	0	0.0369123	0.00924636	0.927162	1.21183	0.0359257
ENSG00000166377	Short-lived	0.304519	5.82374	0.0158113	0	0.874664	1	0.109494	730.278	0.0158416	0	0.874664	1	0.109494	7.4471	0.0158416
ENSG00000166387	Short-lived	45.0207	7.88236	0.00499193	0.0209756	0.763512	1	0.199086	52.5027	0.0374027	2.76964e-76	0.763512	1	0.199086	2.7784e+77	0.0374027
ENSG00000166391	Short-lived	1.20507	0.667243	0.414015	0.0112468	0.53161	0.0314351	0.234568	1.09649	0.233821	0.0044807	0.53161	0.0154623	0.234568	1.1174	0.233821
ENSG00000166396	Short-lived	1.20227	4.25648	0.0391009	0.0430674	0.5862	0.332805	0.378015	5.43601	0.0357855	0.0227968	0.5862	0.266404	0.378015	7.6561	0.0357855
ENSG00000166398	Short-lived	1.89043	37.0027	1.17964e-09	0	0.159757	0	0.679684	1.79455	0.160559	0	0.159757	0	0.679684	3.02056	0.160559
ENSG00000166401	Short-lived	0.0141793	15.5483	8.04233e-05	1.63328e-78	0.504605	0	0.25846	1.85833	0.236935	0	0.25846	0.0788923	0.504605	1.00883	0.236935
ENSG00000166402	Short-lived	2.77648e-13	20.3205	6.54951e-06	0	0.17325	0	0.673361	2.21061	0.153389	0	0.17325	0	0.673361	1	0.153389
ENSG00000166405	Short-lived	0.361112	24.6908	6.73037e-07	0	0.640502	0.87246	0.316017	679.496	0.0434808	0	0.640502	0.951925	0.316017	10.5375	0.0434808
ENSG00000166407	Short-lived	0.466887	4.49522	0.0339897	9.48743e-07	0.447198	0.000407322	0.520907	1	0.0318954	0.00154174	0.447198	0.0261351	0.520907	1	0.0318954
ENSG00000166411	Short-lived	0.651853	7.96609	0.00476618	0	0.715881	0.0126734	0.232034	5.6546	0.0520856	0	0.715881	0.0579917	0.232034	3.09354	0.0520856
ENSG00000166415	Short-lived	1.0113	0.655351	0.418206	0.0348046	0.719384	0.439106	0.256335	76.131	0.024281	0.0335083	0.719384	0.43504	0.256335	79.952	0.024281
ENSG00000166426	Short-lived	1.77766	1.19908	0.273507	0.00715893	0.162483	0.0111817	0.704234	1.23015	0.133283	0.000153692	0.162483	0.000339558	0.704234	1.44516	0.133283
ENSG00000166428	Short-lived	2.21061	12.7263	0.00036055	0	0.499242	0.16244	0.299541	1.02456	0.201217	0	0.499242	0.017995	0.299541	1.05511	0.201217
ENSG00000166432	Short-lived	0.464384	19.5038	1.00397e-05	0	0.445322	1	0.530729	195.436	0.0239488	0	0.445322	1	0.530729	11.5853	0.0239488
ENSG00000166435	Short-lived	0.952035	0.46263	0.496397	0.0288493	0.172578	0.0733605	0.699048	4.14804	0.128374	0.0341975	0.172578	0.0831533	0.699048	3.87443	0.128374
ENSG00000166436	Short-lived	0.202384	141.335	0	3.73976e-07	0.826859	1	0.132741	448.408	0.0404004	0.0500318	0.826859	1	0.132741	3.44077	0.0404004
ENSG00000166439	Short-lived	0.773865	5.85012	0.0155759	0.00328765	0.555969	0.173435	0.364122	2.98003	0.0799088	0.0119786	0.555969	0.257748	0.364122	2.328	0.0799088
ENSG00000166441	Short-lived	1.09286e-13	8.93758	0.00279362	0	0.12169	0	0.833277	18.4561	0.0450326	0	0.12169	0	0.833277	1	0.0450326
ENSG00000166444	Short-lived	1.36066	16.528	4.79363e-05	0.00370056	0.812153	1	0.0941775	3.95902	0.09367	0.000491168	0.812153	1	0.0941775	6.50302	0.09367
ENSG00000071794	Short-lived	1.00658	4.63359	0.0313519	7.70345e-07	0.72043	0.256794	0.208711	6.96805	0.0708587	7.02226e-07	0.72043	0.254508	0.208711	7.05759	0.0708587
ENSG00000166446	Short-lived	0.182197	72.1975	0	0	0.900692	0.487893	0.0551421	111.688	0.0441661	0	0.900692	0.877433	0.0551421	2.36124	0.0441661
ENSG00000166448	Short-lived	1.43881e-10	5.91792	0.0149876	0	0.273461	0	0.485722	1.32878	0.240817	0	0.273461	0	0.485722	1	0.240817
ENSG00000166450	Short-lived	0.922445	0.0889465	0.765521	0.000766387	0.319465	0.0557777	0.63401	8.69631	0.0465257	0.00133683	0.319465	0.0697717	0.63401	7.35334	0.0465257
ENSG00000166451	Short-lived	1.25597	2.5203	0.112389	0.0183904	0.485164	0.421507	0.405248	2.83916	0.109588	0.00661273	0.485164	0.337884	0.405248	3.70845	0.109588
ENSG00000166452	Short-lived	1.08977	0.101742	0.749749	0.113651	0.218605	0.129447	0.604559	2.66906	0.176836	0.0934961	0.218605	0.107741	0.604559	2.91496	0.176836
ENSG00000166454	Short-lived	1.05324	0.309597	0.577927	0.0138648	0.681359	0.38306	0.263274	3.7531	0.0553673	0.0110404	0.681359	0.363981	0.263274	4.02692	0.0553673
ENSG00000166455	Short-lived	0.971089	0.269257	0.603831	0.231289	0.461807	0.231845	0.43332	5.98263	0.104873	0.241289	0.461807	0.241852	0.43332	5.68108	0.104873
ENSG00000166471	Short-lived	2.83414	33.568	6.88161e-09	0.0336562	0.898901	1	0.0587035	4.65868	0.0423957	6.69114e-05	0.898901	1	0.0587035	78.3336	0.0423957
ENSG00000166477	Short-lived	17.0484	41.955	9.33984e-11	0.0399504	0.893291	1	0.0937043	11.7711	0.0130042	1.43948e-24	0.893291	1	0.0937043	1.80172e+18	0.0130042
ENSG00000071859	Short-lived	0.453105	2.66301	0.102706	0	0.174529	0	0.72059	4.14583	0.104881	0	0.174529	0	0.72059	1.90477	0.104881
ENSG00000166478	Short-lived	22.4896	30.0823	4.14098e-08	0	0.873421	0.935361	0.0937393	73.1094	0.0328399	0	0.873421	0.2225	0.0937393	8.31897e+41	0.0328399
ENSG00000166479	Short-lived	0.894654	1.75926	0.184716	0	0.182771	0.0584742	0.768244	10.0277	0.0489847	0	0.182771	0.0788605	0.768244	7.86553	0.0489847
ENSG00000166482	Short-lived	0.81869	2.20911	0.137198	0.000424767	0.514811	0.0364417	0.428968	2.8055	0.0562211	0.00173581	0.514811	0.0664349	0.428968	2.32692	0.0562211
ENSG00000166483	Short-lived	1.2002	7.70225	0.0055152	0	0.0688369	0.0852939	0.89458	39.5797	0.0365834	0	0.0688369	0.0521066	0.89458	82.6567	0.0365834
ENSG00000166484	Short-lived	1.11043	1.57293	0.209782	0.0212633	0.0778984	0.0275418	0.890755	3.70594	0.0313467	0.013898	0.0778984	0.0185235	0.890755	4.28274	0.0313467
ENSG00000166503	Short-lived	4.05195e-13	10.2204	0.00138899	0	0.131106	0	0.810856	2.21775	0.0580373	0	0.131106	0	0.810856	1	0.0580373
ENSG00000166507	Short-lived	2.07231	12.9502	0.000319885	0	0.203308	0	0.736092	2.19257	0.0605993	0	0.203308	0	0.736092	5.08815	0.0605993
ENSG00000166508	Short-lived	25.1589	143.705	0	0	0.818596	0.937972	0.161385	3.83633	0.0200189	0	0.818596	0.199677	0.161385	490542629437872	0.0200189
ENSG00000166509	Short-lived	2.83274	5.61854	0.0177714	0.00677996	0.205198	0.0364959	0.646831	1.22246	0.147971	7.18503e-07	0.205198	8.45685e-05	0.646831	1.76651	0.147971
ENSG00000006016	Short-lived	0.011728	43.0459	5.34705e-11	1.27052e-43	0.101245	0	0.86418	5.23089	0.0345749	0	0.86418	0.31399	0.101245	1.01959	0.0345749
ENSG00000071889	Short-lived	0.64168	3.04117	0.0811776	0	0.881725	0.546519	0.0883565	47.9182	0.0299183	0	0.881725	0.67862	0.0883565	11.9769	0.0299183
ENSG00000166510	Short-lived	0.977409	4.97645	0.0256947	0.143844	0.848535	0.911204	0.0457879	6.80026	0.105678	0.150285	0.848535	0.913121	0.0457879	6.51206	0.105678
ENSG00000166523	Short-lived	1.00754	1.69172	0.193374	0.0030051	0.520138	0.32772	0.390456	5.13977	0.089406	0.00287634	0.520138	0.324974	0.390456	5.20361	0.089406
ENSG00000166526	Short-lived	1.27534	3.66822	0.0554595	0.00626188	0.592995	0.411915	0.385291	756.683	0.0217135	0.00154898	0.592995	0.322662	0.385291	4694.6	0.0217135
ENSG00000166527	Short-lived	1.22148	1.44111	0.22996	0.167901	0.511757	0.196003	0.34399	3.19986	0.144254	0.113088	0.511757	0.136619	0.34399	4.14009	0.144254
ENSG00000166529	Short-lived	5.53269	37.6091	8.64424e-10	0	0.225693	0	0.619296	1.41792	0.155011	0	0.225693	0	0.619296	6.90294	0.155011
ENSG00000166532	Short-lived	0.395183	10.4191	0.00124717	0	0.148993	0	0.720805	2.7489	0.130202	0	0.148993	0	0.720805	1.49124	0.130202
ENSG00000166535	Short-lived	0.425238	3.06207	0.0801396	0	0.703267	1	0.261358	2827.29	0.0353756	0	0.703267	1	0.261358	29.3532	0.0353756
ENSG00000166546	Short-lived	50	21.2565	4.01742e-06	0	0.625081	0.922305	0.218631	1.0004	0.156288	0	0.625081	0.0175279	0.218631	1.02021	0.156288
ENSG00000166548	Short-lived	1.17436	0.440576	0.506845	0.0323701	0.584033	0.0542728	0.244885	1.16636	0.171082	0.0177984	0.584033	0.032655	0.244885	1.19807	0.171082
ENSG00000166557	Short-lived	0.768901	2.7003	0.10033	0.000785833	0.678291	0.0511166	0.238343	4.45111	0.0833659	0.0041003	0.678291	0.101628	0.238343	3.15216	0.0833659
ENSG00000071894	Short-lived	11.086	164.402	0	0.00962089	0.882407	0.896484	0.109111	1489.69	0.0084818	4.3848e-23	0.882407	0.297774	0.109111	1.50281e+35	0.0084818
ENSG00000166558	Short-lived	0.462529	1.53848	0.214845	1.20669e-07	0.410981	4.13884e-05	0.385431	1.28959	0.203588	0.000631015	0.410981	0.00939034	0.385431	1.12483	0.203588
ENSG00000166562	Short-lived	50	28.1147	1.14336e-07	0	0.103951	0	0.817786	1.01912	0.0782632	0	0.103951	0	0.817786	2.57767	0.0782632
ENSG00000166569	Short-lived	4.00324	27.7282	1.3961e-07	0.0230816	0.73001	0.66957	0.268943	1.85155	0.00104615	2.80387e-07	0.73001	0.200733	0.268943	11.7764	0.00104615
ENSG00000166573	Short-lived	2.5097	10.2126	0.00139483	0.017245	0.83575	0.65678	0.16425	1.0024	2.11896e-14	3.75448e-05	0.83575	0.34816	0.16425	1.00604	2.11896e-14
ENSG00000166575	Short-lived	0.811099	4.50462	0.0338034	0	0.889498	1	0.0528171	14.1776	0.0576848	0	0.889498	1	0.0528171	8.59137	0.0576848
ENSG00000166578	Short-lived	0.234183	2.51706	0.112621	0	0.194119	0	0.558457	1.62416	0.247424	0	0.194119	0	0.558457	1.12028	0.247424
ENSG00000166579	Short-lived	12.203	11.7602	0.000605096	0	0.785892	0.88285	0.17023	1.20882	0.0438778	0	0.785892	0.218604	0.17023	10.1177	0.0438778
ENSG00000166582	Short-lived	1.10007	0.707516	0.40027	0.0457681	1	0.0529421	4.47333e-15	1.00117	1.89604e-16	0.0336149	1	0.0394546	4.47333e-15	1.00128	1.89604e-16
ENSG00000166589	Short-lived	0.880582	2.57855	0.108321	0.0395626	0.60455	0.163243	0.239794	2.94348	0.155657	0.0581827	0.60455	0.202692	0.239794	2.58744	0.155657
ENSG00000166592	Short-lived	4.85674	5.12938	0.0235241	0	0.861483	0.811279	0.138517	1.00117	9.38086e-16	0	0.861483	0.36213	0.138517	1.00567	9.38086e-16
ENSG00000071909	Short-lived	1.73986	20.5789	5.72239e-06	0.0053252	0.804065	1	0.148465	17.3239	0.0474697	0.000110697	0.804065	1	0.148465	142.913	0.0474697
ENSG00000166595	Short-lived	1.06287	0.19874	0.65574	0.0306191	0.79229	0.0718869	0.191518	41.258	0.0161921	0.0245929	0.79229	0.0609214	0.191518	52.1281	0.0161921
ENSG00000166596	Short-lived	0.806939	13.0575	0.000302067	0	0.122684	0.0288396	0.778881	4.21391	0.0984348	0	0.122684	0.0571881	0.778881	3.19214	0.0984348
ENSG00000166598	Short-lived	1.72822e-13	177.57	0	0	0.253875	0	0.665091	4.31961	0.0810339	0	0.253875	0	0.665091	1	0.0810339
ENSG00000166603	Short-lived	1.36835	7.84657	0.00509173	0.00919637	0.767089	0.210902	0.226957	2.16974	0.00595304	0.00163498	0.767089	0.118879	0.226957	2.88618	0.00595304
ENSG00000166664	Short-lived	0.205549	27.259	1.77946e-07	0	0.771158	0.0922776	0.228842	1.00117	1.29573e-15	0	0.771158	0.612741	0.228842	1.00024	1.29573e-15
ENSG00000166669	Short-lived	1.57213	6.0203	0.0141422	0.0564081	0.671094	0.122104	0.138572	2.12696	0.190334	0.0108879	0.671094	0.036662	0.138572	3.27553	0.190334
ENSG00000166670	Short-lived	1.06184	0.0532323	0.817531	0.0229721	0.580445	0.262102	0.235524	1.05715	0.184031	0.0181908	0.580445	0.241271	0.235524	1.06079	0.184031
ENSG00000166676	Short-lived	4.80929	4.53764	0.0331572	0	0.785571	0.89009	0.214429	1.00117	2.42826e-15	0	0.785571	0.571233	0.214429	1.00562	2.42826e-15
ENSG00000071967	Short-lived	0.583376	17.0151	3.70837e-05	4.88615e-06	0.74264	0.952082	0.0541064	6.78336	0.203254	0.000797389	0.74264	0.97176	0.0541064	3.05524	0.203254
ENSG00000166681	Short-lived	1.6138	5.54552	0.018528	0.281606	0.671642	0.282635	0.316469	4.55279	0.0118896	0.12937	0.671642	0.130133	0.316469	11.5433	0.0118896
ENSG00000166682	Short-lived	1.15849	0.0780355	0.779978	0	0.280803	0	0.466255	1.36051	0.252942	0	0.280803	0	0.466255	1.42854	0.252942
ENSG00000166685	Short-lived	1.37872	11.1931	0.000821012	0.00404584	0.606639	0.60623	0.380155	95.1483	0.0132061	0.000502031	0.606639	0.501554	0.380155	534.151	0.0132061
ENSG00000166689	Short-lived	1.33089	10.3364	0.00130432	0.0221245	0.656409	0.0256591	0.171046	1.57423	0.172545	0.00626923	0.656409	0.00763626	0.171046	1.82925	0.172545
ENSG00000166704	Short-lived	1.02564	0.472684	0.491755	0.0110446	0.637399	0.265661	0.283858	4.31422	0.0787437	0.00983954	0.637399	0.256783	0.283858	4.47901	0.0787437
ENSG00000166707	Short-lived	0.689119	3.11783	0.0774398	0.0362741	0.125665	0.0369301	0.703538	1.68055	0.170797	0.101716	0.125665	0.10298	0.703538	1.43009	0.170797
ENSG00000166716	Short-lived	0.728934	15.9185	6.61303e-05	0.00156463	0.818509	0.27479	0.0778566	4.2133	0.103635	0.00901387	0.818509	0.390004	0.0778566	2.85304	0.103635
ENSG00000166736	Short-lived	1.10947	0.869502	0.351093	0.0168824	0.709726	0.0337081	0.135521	1.02622	0.154753	0.0107991	0.709726	0.0232575	0.135521	1.02913	0.154753
ENSG00000071991	Short-lived	1.23025	5.18087	0.0228369	0.0152058	0.436969	0.149645	0.391841	1.9803	0.17119	0.00579985	0.436969	0.0966316	0.391841	2.31768	0.17119
ENSG00000166741	Short-lived	1.17601	1.92312	0.165513	0.0595154	0.66034	0.34924	0.246714	2.36448	0.0929463	0.03622	0.66034	0.290207	0.246714	2.75118	0.0929463
ENSG00000166743	Short-lived	1.47276	4.75881	0.0291487	0.0534775	0.594271	0.565387	0.292492	2.37401	0.113237	0.0133937	0.594271	0.431782	0.292492	3.5727	0.113237
ENSG00000166747	Short-lived	0.472665	75.0134	0	0	0.04967	0	0.809336	10.2529	0.140994	0	0.04967	0	0.809336	3.00463	0.140994
ENSG00000166750	Short-lived	1.23589	4.08138	0.0433582	0	0.165281	0.502502	0.802856	8.48107	0.0318633	0	0.165281	0.427208	0.802856	14.0431	0.0318633
ENSG00000166762	Short-lived	12.0694	5.02509	0.0249826	0.0331505	0.194603	0.0333483	0.572861	1.05646	0.232536	1.39067e-18	0.194603	1.49418e-18	0.572861	1.94047	0.232536
ENSG00000166780	Short-lived	1.77905	15.2033	9.65324e-05	7.23444e-05	0.15043	0.0522512	0.759722	2.17641	0.0898479	4.3021e-08	0.15043	0.0052412	0.759722	3.98892	0.0898479
ENSG00000166783	Short-lived	1.19437	10.04	0.0015318	0	0.822877	1	0.1235	19.0971	0.0536228	0	0.822877	1	0.1235	33.8808	0.0536228
ENSG00000166788	Short-lived	13.0367	-16.4562	1	0	0.596601	0.955134	0.393363	9.50496e+09	0.0100357	0	0.596601	0.549671	0.393363	1.20072e+130	0.0100357
ENSG00000166793	Short-lived	0.461909	6.10368	0.01349	0	0.603935	0.00091646	0.375431	20.338	0.0206335	0	0.603935	0.039516	0.375431	4.02086	0.0206335
ENSG00000166794	Short-lived	0.068715	25.3731	4.72465e-07	1.85054e-31	0.848421	0.0752048	0.0872607	5.86348	0.0643185	0.00773039	0.848421	0.837107	0.0872607	1.12923	0.0643185
ENSG00000071994	Short-lived	0.764496	2.63897	0.104271	0.0207295	0.599497	0.0489648	0.206173	1.00188	0.19433	0.0516464	0.599497	0.0996373	0.206173	1.00143	0.19433
ENSG00000166796	Short-lived	8.92267e-13	31.9005	1.62273e-08	0	0.672897	1	0.194405	10.3872	0.132698	0	0.672897	1	0.194405	1	0.132698
ENSG00000166797	Short-lived	0.0165262	41.8675	9.76712e-11	0	0.233844	0	0.603133	4.91884	0.163023	0	0.233844	0	0.603133	1.02668	0.163023
ENSG00000166800	Short-lived	2.45084	11.9103	0.000558253	0.529768	0.823234	0.559298	0.162143	32.7806	0.0146231	0.210755	0.823234	0.240721	0.162143	5182.42	0.0146231
ENSG00000166813	Short-lived	0.0260855	48.3785	3.51397e-12	2.00071e-65	0.859879	0.935148	0.121298	1664.39	0.0188233	0.0205258	0.859879	0.998252	0.121298	1.21347	0.0188233
ENSG00000166816	Short-lived	2.81218	16.2414	5.57608e-05	0.0238872	0.783234	0.826057	0.172875	2.00927	0.043891	2.74854e-05	0.783234	0.584274	0.172875	7.11541	0.043891
ENSG00000166819	Short-lived	1.84671e-13	22.3553	2.26588e-06	0	0.247969	0	0.520359	1.69008	0.231672	0	0.247969	0	0.520359	1	0.231672
ENSG00000166821	Short-lived	0.922057	0.0906669	0.763331	0	0.634392	0.538775	0.315835	8.03407	0.0497727	0	0.634392	0.565382	0.315835	6.8297	0.0497727
ENSG00000166822	Short-lived	4.94572e-13	7.71768	0.00546825	0	0.148356	0	0.738761	2.2809	0.112883	0	0.148356	0	0.738761	1	0.112883
ENSG00000166823	Short-lived	1.15933	5.25203	0.0219212	0	0.699541	0.349728	0.287866	99.1736	0.0125928	0	0.699541	0.295823	0.287866	206.293	0.0125928
ENSG00000072041	Short-lived	0.648313	16.7666	4.22714e-05	0.00147342	0.867348	0.887188	0.101147	11.0244	0.0315042	0.0145945	0.867348	0.925332	0.101147	4.73994	0.0315042
ENSG00000166825	Short-lived	0.354179	33.5791	6.84248e-09	0	0.76209	1	0.21476	182.918	0.0231502	0	0.76209	1	0.21476	6.32766	0.0231502
ENSG00000166828	Short-lived	1.08904	7.48593	0.00621831	0.00612805	0.608531	0.131566	0.330399	4.38936	0.0610693	0.00389315	0.608531	0.109827	0.330399	5.00727	0.0610693
ENSG00000166831	Short-lived	4.7206e-11	16.234	5.59796e-05	0	0.795161	0.276399	0.194918	33.8689	0.00992169	0	0.795161	1	0.194918	1	0.00992169
ENSG00000166833	Short-lived	1.01437	0.712118	0.398742	0	0.129528	0.0370381	0.813447	7.49302	0.057025	0	0.129528	0.0353247	0.813447	7.71305	0.057025
ENSG00000166840	Short-lived	2.07819	3.7755	0.0520085	0	0.407048	1	0.421713	2.89606	0.171239	0	0.407048	1	0.421713	9.11428	0.171239
ENSG00000166845	Short-lived	1.34498	6.09887	0.0135268	0.0685852	0.682116	1	0.254844	21.4515	0.0630399	0.0272119	0.682116	1	0.254844	61.77	0.0630399
ENSG00000166847	Short-lived	1.76099	7.16203	0.00744627	0	0.11106	0	0.791559	2.20519	0.0973813	0	0.11106	0	0.791559	4.02536	0.0973813
ENSG00000166848	Short-lived	14.1651	9.30813	0.0022814	0.00232416	0.576245	0.00352153	0.245764	1.03139	0.177991	4.93096e-38	0.576245	1.77516e-35	0.245764	1.54932	0.177991
ENSG00000166851	Short-lived	0.417849	14.8323	0.000117506	0	0.792981	0.105434	0.0787837	2.99123	0.128236	0	0.792981	0.39062	0.0787837	1.58064	0.128236
ENSG00000072042	Short-lived	0.993369	0.0119655	0.912896	0.0550464	0.689151	0.0551688	0.172608	2.71781	0.138241	0.056115	0.689151	0.056239	0.172608	2.69985	0.138241
ENSG00000166855	Short-lived	0.878	4.89523	0.0269309	0	0.0694904	0.0186727	0.877285	7.36403	0.0532249	0	0.0694904	0.0303473	0.877285	5.77201	0.0532249
ENSG00000166856	Short-lived	0.0681379	4.08469	0.0432733	5.13727e-30	0.394638	8.67116e-29	0.38883	1.38871	0.216533	0.0100993	0.394638	0.0122439	0.38883	1.02263	0.216533
ENSG00000166860	Short-lived	1.11503	3.32962	0.0680424	0.0821689	0.0270653	0.0895595	0.959971	3.72914	0.0129633	0.0616402	0.0270653	0.0678533	0.959971	4.33872	0.0129633
ENSG00000166862	Short-lived	1.02088	0.0124873	0.911024	0	0.0360032	0	0.831141	2.76968	0.132856	0	0.0360032	0	0.831141	2.82923	0.132856
ENSG00000166866	Short-lived	1.48477	17.5601	2.78365e-05	0.0198778	0.665389	0.151706	0.20998	2.03582	0.124631	0.00297486	0.665389	0.06081	0.20998	2.87346	0.124631
ENSG00000166869	Short-lived	26.2133	25.2567	5.01841e-07	0.000526186	0.703014	0.921405	0.219621	1	0.0773646	1.1225e-86	0.703014	0.116984	0.219621	1	0.0773646
ENSG00000166881	Short-lived	0.32744	33.3601	7.65793e-09	0	0.297133	0	0.549956	5.51917	0.152911	0	0.297133	0	0.549956	1.74952	0.152911
ENSG00000166884	Short-lived	7.92837	20.3029	6.61008e-06	0	0.742489	0.867109	0.237361	1.11458	0.0201506	0	0.742489	0.322868	0.237361	2.36331	0.0201506
ENSG00000166886	Short-lived	8.29095e-14	96.5542	0	0	0.17287	0	0.749744	3.85509	0.0773857	0	0.17287	0	0.749744	1	0.0773857
ENSG00000072062	Short-lived	16.1668	29.4881	5.62617e-08	0	0.822524	0.778849	0.110821	1.05126	0.0666541	0	0.822524	0.0175853	0.110821	2.24386	0.0666541
ENSG00000166887	Short-lived	0.420723	24.3519	8.02472e-07	0	0.923589	0.883122	0.0599937	43.3419	0.0164175	0	0.923589	0.949051	0.0599937	4.88297	0.0164175
ENSG00000166888	Short-lived	0.425481	50.4903	1.1976e-12	0.000144093	0.823059	1	0.154769	405.468	0.0221721	0.0232046	0.823059	1	0.154769	12.8717	0.0221721
ENSG00000166889	Short-lived	1.1141	3.45811	0.0629422	0.0276205	0.098865	0.0372072	0.821456	5.65493	0.0796785	0.018339	0.098865	0.0255585	0.821456	6.89096	0.0796785
ENSG00000166896	Short-lived	0.981262	0.872517	0.350259	0.0597768	0.538346	0.0614132	0.379836	6.41249	0.0818177	0.0630171	0.538346	0.0647094	0.379836	6.19304	0.0818177
ENSG00000166897	Short-lived	1.31961	6.6377	0.00998427	0.00828028	0.74948	0.0167945	0.202271	1	0.0482493	0.00178908	0.74948	0.00454895	0.202271	1	0.0482493
ENSG00000166900	Short-lived	0.844381	3.15579	0.0756582	0	0.0975879	0.0285127	0.861561	44.9843	0.0408516	0	0.0975879	0.0495979	0.861561	24.8779	0.0408516
ENSG00000166902	Short-lived	0.578304	4.63833	0.0312655	0	0.833321	1	0.151289	64.7311	0.0153898	0	0.833321	1	0.151289	11.1525	0.0153898
ENSG00000166908	Short-lived	0.452478	3.41373	0.064656	0	0.125163	0	0.819712	7.87365	0.0551245	0	0.125163	0	0.819712	2.5439	0.0551245
ENSG00000166912	Short-lived	2.01845e-11	38.3892	5.79529e-10	0	0.775813	0.104545	0.145505	1.21663	0.0786815	0	0.775813	1	0.145505	1	0.0786815
ENSG00000166913	Short-lived	1.04593e-13	70.7579	0	0	0.873471	0.0391326	0.126529	1.00117	3.66641e-15	0	0.873471	1	0.126529	1	3.66641e-15
ENSG00000072071	Short-lived	0.747106	16.7972	4.15945e-05	2.22362e-06	0.777636	0.0219381	0.213255	390.398	0.00910955	5.97938e-05	0.777636	0.0576369	0.213255	86.3239	0.00910955
ENSG00000166922	Short-lived	0.799808	1.62365	0.202584	0	0.649901	0.0287574	0.274536	4.22354	0.0755626	0	0.649901	0.0585187	0.274536	3.16535	0.0755626
ENSG00000166923	Short-lived	1.16226	2.15903	0.141734	0.0296176	0.790924	0.0435753	0.209076	1.00117	4.64243e-17	0.0167317	0.790924	0.0262084	0.209076	1.00135	4.64243e-17
ENSG00000166924	Short-lived	0.437858	34.2439	4.86203e-09	0	0.765237	0.682705	0.206613	143.442	0.0281503	0	0.765237	0.846092	0.206613	8.79667	0.0281503
ENSG00000166925	Short-lived	0.371055	35.1066	3.12141e-09	0	0.265899	0.00191338	0.605986	4.60695	0.128116	0	0.265899	0.0980388	0.605986	1.76264	0.128116
ENSG00000166927	Short-lived	12.9555	4.33635	0.0373069	0	0.349027	1	0.606852	1.18985	0.0441206	0	0.349027	1	0.606852	9.50707	0.0441206
ENSG00000166928	Short-lived	0.687639	4.70367	0.0300983	0.00728057	0.556963	1	0.356498	11.905	0.0865393	0.0338799	0.556963	1	0.356498	5.49178	0.0865393
ENSG00000166930	Short-lived	0.397379	24.4602	7.58606e-07	0.00276111	0.607092	1	0.337677	591.337	0.0552317	0.0961925	0.607092	1	0.337677	12.6319	0.0552317
ENSG00000166938	Short-lived	0.731763	30.7163	2.98649e-08	0.00515256	0.58685	0.140975	0.319224	4.58879	0.093926	0.0211711	0.58685	0.238437	0.319224	3.04934	0.093926
ENSG00000006025	Short-lived	0.699753	12.2675	0.000460926	0.000652569	0.770796	0.115359	0.199277	14.8701	0.0299275	0.00590235	0.770796	0.220631	0.199277	6.61198	0.0299275
ENSG00000072080	Short-lived	0.336882	2.83282	0.0923562	0	0.681196	0.504326	0.302068	11.9147	0.0167356	0	0.681196	0.794052	0.302068	2.30416	0.0167356
ENSG00000166946	Short-lived	2.05911	15.8734	6.77221e-05	0	0.741874	0.671157	0.0956906	2.22285	0.162435	0	0.741874	0.439959	0.0956906	5.17996	0.162435
ENSG00000166947	Short-lived	0.604654	13.6185	0.000223966	0	0.637118	0.878062	0.267682	5.82652	0.0951992	0	0.637118	0.924384	0.267682	2.90274	0.0951992
ENSG00000166949	Short-lived	1.84231e-13	15.2209	9.56367e-05	0	0.205734	0	0.703863	1.64003	0.0904032	0	0.205734	0	0.703863	1	0.0904032
ENSG00000166959	Short-lived	0.31785	7.57829	0.00590754	2.09609e-07	0.0416713	2.54433e-07	0.639424	4.22592	0.318905	0.00753716	0.0416713	0.00801603	0.639424	1.58106	0.318905
ENSG00000166960	Short-lived	0.30585	33.9353	5.69741e-09	0	0.402944	1	0.552433	411.413	0.0446235	0	0.402944	1	0.552433	6.30344	0.0446235
ENSG00000166961	Short-lived	15.6298	18.6651	1.55808e-05	0.0250962	0.793784	0.931035	0.206216	1.00117	1.64383e-14	9.68862e-26	0.793784	0.3273	0.206216	1.01837	1.64383e-14
ENSG00000166963	Short-lived	0.563958	132.394	0	0	0.768942	1	0.171483	40.7268	0.059575	0	0.768942	1	0.171483	8.08917	0.059575
ENSG00000166965	Short-lived	0.55443	10.1323	0.00145694	0	0.54976	0.11796	0.333543	3.19343	0.116696	0	0.54976	0.305733	0.333543	1.9036	0.116696
ENSG00000166971	Short-lived	1.69521	12.1943	0.000479363	0	0.870112	0.938027	0.096119	10.1102	0.0337693	0	0.870112	0.89722	0.096119	50.4982	0.0337693
ENSG00000072110	Short-lived	0.133198	205.738	0	0	0.79277	0.356216	0.134792	880.245	0.0724377	0	0.79277	0.871544	0.134792	2.46726	0.0724377
ENSG00000166974	Short-lived	7.95126e-13	62.8881	2.22045e-15	0	0.245403	0	0.652232	4.34532	0.102365	0	0.245403	0	0.652232	1	0.102365
ENSG00000166979	Short-lived	1.08823	2.00996	0.156269	0	0.133766	0.108233	0.772425	4.80062	0.0938099	0	0.133766	0.0889526	0.772425	5.5133	0.0938099
ENSG00000166986	Short-lived	0.455054	65.7919	5.55112e-16	0	0.345612	0	0.529257	4.82025	0.125131	0	0.345612	0	0.529257	2.04566	0.125131
ENSG00000166987	Short-lived	0.748504	12.7285	0.000360116	0	0.251381	0	0.595244	5.39798	0.153375	0	0.251381	0	0.595244	3.53247	0.153375
ENSG00000166997	Short-lived	1.07091	0.445554	0.504454	0	0.42141	0.0713793	0.539684	2.92643	0.0389061	0	0.42141	0.0591944	0.539684	3.15795	0.0389061
ENSG00000167004	Short-lived	0.723083	19.3513	1.08746e-05	0.0129664	0.665479	0.0139296	0.257122	5.1106	0.0773987	0.0431928	0.665479	0.0454896	0.257122	3.253	0.0773987
ENSG00000167005	Short-lived	1.52855e-13	93.0282	0	0	0.268507	0	0.643912	17.8949	0.0875811	0	0.268507	0	0.643912	1	0.0875811
ENSG00000167014	Short-lived	0.373737	13.2417	0.000273794	0	0.629143	0.829302	0.343504	169.153	0.0273526	0	0.629143	0.932438	0.343504	6.80442	0.0273526
ENSG00000072121	Short-lived	1.11703	1.47417	0.224689	0	0.214184	0.0698844	0.640125	2.88714	0.14569	0	0.214184	0.0511841	0.640125	3.26857	0.14569
ENSG00000167034	Short-lived	0.940434	0.208241	0.64815	0.0891686	0.822944	0.142954	0.171746	8.78464	0.00531073	0.102978	0.822944	0.160516	0.171746	7.7181	0.00531073
ENSG00000167037	Short-lived	1.38186	9.51174	0.00204162	0.0100964	0.881271	0.383575	0.104707	840.966	0.014022	0.00174595	0.881271	0.266035	0.104707	11006.3	0.014022
ENSG00000167065	Short-lived	0.786477	3.62909	0.056778	0.000500489	0.319318	0.0769665	0.540458	1.24045	0.140224	0.002536	0.319318	0.133077	0.540458	1.18467	0.140224
ENSG00000167074	Short-lived	0.960445	3.09734	0.0784204	0	0.0753674	0.0143481	0.905766	5.39258e+07	0.018867	0	0.0753674	0.0169708	0.905766	2.66664e+07	0.018867
ENSG00000167077	Short-lived	1.09363	2.4884	0.114688	0.107613	0.845032	1	0.108334	25.6997	0.0466339	0.0873414	0.845032	1	0.108334	34.8285	0.0466339
ENSG00000167081	Short-lived	41.0794	135.587	0	0	0.0969532	0	0.859453	1.17166	0.0435934	0	0.0969532	0	0.859453	670.342	0.0435934
ENSG00000167085	Short-lived	11.2736	3.26996	0.0705594	0.0182231	0.622292	0.136525	0.23466	1.01847	0.143048	2.46039e-20	0.622292	1.7814e-10	0.23466	1.2291	0.143048
ENSG00000167088	Short-lived	0.403009	4.82861	0.0279911	0	0.762028	0.158231	0.234733	1.62613	0.00323945	0	0.762028	0.475671	0.234733	1.21646	0.00323945
ENSG00000072133	Short-lived	0.168812	92.0449	0	0	0.0563233	0	0.839785	207.125	0.103892	0	0.0563233	0	0.839785	2.46041	0.103892
ENSG00000167094	Short-lived	0.275758	20.5137	5.92056e-06	0	0.7138	0.990274	0.246587	410.27	0.0396129	0	0.7138	0.997308	0.246587	5.25503	0.0396129
ENSG00000167098	Short-lived	1.06185	11.9163	0.000556464	0.0447557	0.85141	0.0448557	0.0541495	3.46331	0.0944402	0.036932	0.85141	0.0370197	0.0541495	3.7399	0.0944402
ENSG00000167100	Short-lived	0.734414	6.65386	0.00989411	0	0.558586	0.026526	0.377031	4.43836	0.0643833	0	0.558586	0.0695541	0.377031	2.98764	0.0643833
ENSG00000167103	Short-lived	0.981475	0.20436	0.651224	0.00327677	0.42441	0.0802106	0.449737	2.02993	0.125853	0.00364311	0.42441	0.0840487	0.449737	2.00348	0.125853
ENSG00000167104	Short-lived	0.607359	19.0058	1.30325e-05	0	0.476179	0.193739	0.414601	5.62303	0.10922	0	0.476179	0.36905	0.414601	2.85431	0.10922
ENSG00000167106	Short-lived	1.08412	0.384266	0.535329	0	0.143206	0.0123264	0.813444	1	0.0433499	0	0.143206	0.00851613	0.813444	1	0.0433499
ENSG00000167107	Short-lived	0.150555	10.2285	0.0013829	0	0.201237	0	0.591795	1.66087	0.206968	0	0.201237	0	0.591795	1.07938	0.206968
ENSG00000167110	Short-lived	3.06453	20.2255	6.88292e-06	0.0169135	0.608562	0.841376	0.375381	41.0679	0.0160579	3.71844e-06	0.608562	0.589019	0.375381	88030.2	0.0160579
ENSG00000167112	Short-lived	1.02517	0.0114865	0.91465	0.0289276	0.86535	1	0.127178	31.2894	0.00747183	0.02646	0.86535	1	0.127178	34.1216	0.00747183
ENSG00000072134	Short-lived	0.928473	1.20173	0.272975	0	0.366959	0.0546636	0.563027	5.21138	0.0700145	0	0.366959	0.0672955	0.563027	4.63096	0.0700145
ENSG00000167113	Short-lived	1.13416	1.55396	0.212551	0.0368636	0.198447	0.0397248	0.73357	2.60311	0.0679828	0.0236749	0.198447	0.0257697	0.73357	2.95962	0.0679828
ENSG00000167114	Short-lived	1.7744	2.05781	0.151428	0	0.248109	0	0.591556	1.23037	0.160335	0	0.248109	0	0.591556	1.44464	0.160335
ENSG00000167123	Short-lived	0.114875	18.2872	1.8998e-05	0	0.158164	0	0.71159	1.878	0.130246	0	0.158164	0	0.71159	1.07508	0.130246
ENSG00000167130	Short-lived	0.856632	0.825275	0.363642	0.00696589	0.649788	0.0123329	0.296146	4.09277	0.0540662	0.0141979	0.649788	0.0231604	0.296146	3.34406	0.0540662
ENSG00000167131	Short-lived	0.932604	0.0717179	0.788852	0.0701334	0.242876	0.0968664	0.607464	1	0.14966	0.0838889	0.242876	0.113371	0.607464	1	0.14966
ENSG00000167136	Short-lived	1	1.81899e-12	0.999999	0	0.896614	0.551435	0.0975005	9.26466e+09	0.00588531	0	0.896614	0.551435	0.0975005	9.26466e+09	0.00588531
ENSG00000167139	Short-lived	0.0132342	22.9763	1.64007e-06	0	0.161197	1.42162e-103	0.72229	4.47514	0.116513	0	0.161197	0.0435416	0.72229	1.02003	0.116513
ENSG00000167157	Short-lived	0.605776	2.24663	0.133905	0	0.856521	0.305812	0.140705	302.479	0.0027746	0	0.856521	0.487866	0.140705	31.8234	0.0027746
ENSG00000167165	Short-lived	2.33501	5.81257	0.015912	0	0.426418	0.197198	0.467522	1.79519	0.10606	0	0.426418	0.022573	0.467522	3.92058	0.10606
ENSG00000167173	Short-lived	0.740692	3.84797	0.0498063	0.0220053	0.806291	0.96716	0.183178	37.2772	0.0105304	0.0592002	0.806291	0.97557	0.183178	14.5867	0.0105304
ENSG00000167178	Short-lived	0.874323	3.51061	0.0609769	0.000746335	0.347886	0.0169574	0.568863	1.76273	0.0832504	0.00184474	0.347886	0.0283067	0.568863	1.64152	0.0832504
ENSG00000167182	Short-lived	0.243631	29.5265	5.51563e-08	1.01512e-08	0.883884	1	0.0804748	826.994	0.0356413	0.0112859	0.883884	1	0.0804748	5.13801	0.0356413
ENSG00000167186	Short-lived	9.23756e-12	5.52311	0.0187668	0	0.798885	0.408154	0.179506	2.49409	0.0216082	0	0.798885	1	0.179506	1	0.0216082
ENSG00000167191	Short-lived	9.19817	6.16985	0.0129945	0.0168443	0.143603	0.0179172	0.785183	1.07953	0.0712134	4.85986e-17	0.143603	8.57594e-17	0.785183	2.0216	0.0712134
ENSG00000167193	Short-lived	1.28823	3.32965	0.0680415	0.0429379	0.080283	0.0437108	0.816264	43.945	0.103453	0.0173296	0.080283	0.0177325	0.816264	130.75	0.103453
ENSG00000167196	Short-lived	1.59351e-13	58.6277	1.90958e-14	0	0.132182	0	0.713275	3.26505	0.154543	0	0.132182	0	0.713275	1	0.154543
ENSG00000072163	Short-lived	17.214	3.13854	0.076462	0.00864692	0.707307	0.00870719	0.227535	1.02126	0.0651574	3.05567e-36	0.707307	3.44374e-36	0.227535	1.43648	0.0651574
ENSG00000167202	Short-lived	5.81301e-13	32.1597	1.42009e-08	0	0.205959	0	0.664466	1.98849	0.129575	0	0.205959	0	0.664466	1	0.129575
ENSG00000167207	Short-lived	0.0586255	75.7414	0	2.03211e-36	0.712661	1	0.25925	436.145	0.0280887	0.00808233	0.712661	1	0.25925	1.42807	0.0280887
ENSG00000167208	Short-lived	1.11463	0.541896	0.461648	0.00345298	0.313004	0.0636569	0.552924	1.14093	0.134073	0.001803	0.313004	0.0464226	0.552924	1.15831	0.134073
ENSG00000167210	Short-lived	0.291511	75.3759	0	0	0.173822	0	0.667342	2.92795	0.158835	0	0.173822	0	0.667342	1.36776	0.158835
ENSG00000167216	Short-lived	1.10014	0.457025	0.499017	0	0.780025	0.498805	0.177941	5.84353	0.0420341	0	0.780025	0.465243	0.177941	6.97355	0.0420341
ENSG00000167220	Short-lived	0.667011	1.20091	0.273139	0	0.250208	0.00247071	0.657968	2.20687	0.0918249	0	0.250208	0.0182383	0.657968	1.69552	0.0918249
ENSG00000167244	Short-lived	0.0731817	0.905266	0.341374	1.47532e-16	0.388977	8.27922e-15	0.492874	2.48123	0.118149	0.0694148	0.388977	0.0932083	0.492874	1.06877	0.118149
ENSG00000167257	Short-lived	4.6158	33.7171	6.37375e-09	0.0245565	0.146092	0.0259823	0.782268	1.72073	0.07164	3.70959e-08	0.146092	4.81352e-08	0.782268	12.2462	0.07164
ENSG00000167258	Short-lived	2.08547	93.3912	0	0	0.0519898	0	0.843011	2.8564	0.104999	0	0.0519898	0	0.843011	8.92475	0.104999
ENSG00000072182	Short-lived	0.46178	26.3454	2.85499e-07	0	0.810204	0.058705	0.134224	6.01406	0.0555714	0	0.810204	0.270022	0.134224	2.28984	0.0555714
ENSG00000167264	Short-lived	0.387427	52.0066	5.53113e-13	0	0.824553	1	0.129679	160.141	0.0457677	0	0.824553	1	0.129679	7.14635	0.0457677
ENSG00000167272	Short-lived	0.140002	14.7213	0.000124633	0	0.532219	8.52686e-15	0.373149	3.07722	0.0946321	0	0.532219	0.0107221	0.373149	1.17042	0.0946321
ENSG00000167280	Short-lived	0.214258	14.9278	0.000111707	3.52634e-10	0.79	0.699731	0.186629	6.73384	0.0233708	0.00943388	0.79	0.92635	0.186629	1.50474	0.0233708
ENSG00000167281	Short-lived	0.224926	68.938	1.11022e-16	0	0.722132	0.38796	0.205413	98.1639	0.0724549	0	0.722132	0.808179	0.205413	2.8057	0.0724549
ENSG00000167286	Short-lived	0.43575	1.5497	0.21318	0	0.102212	0.00021026	0.55796	2.15372	0.339828	0	0.102212	0.0249828	0.55796	1.39697	0.339828
ENSG00000167291	Short-lived	1.38322	5.21931	0.0223374	0.0136852	0.807821	0.62987	0.178495	5.12635e+09	0.0136844	0.0026426	0.807821	0.527619	0.178495	2.69626e+13	0.0136844
ENSG00000167302	Short-lived	0.215411	23.4479	1.28342e-06	0	0.285599	5.89113e-07	0.548819	3.09542	0.165582	0	0.285599	0.0455022	0.548819	1.27558	0.165582
ENSG00000167306	Short-lived	19.6046	28.0666	1.17212e-07	0.0194948	0.84901	0.988399	0.116108	688.64	0.0348819	2.98248e-34	0.84901	0.79552	0.116108	4.34186e+55	0.0348819
ENSG00000167311	Short-lived	0.67986	0.753581	0.385345	0	0.676581	0.711753	0.318041	37.672	0.0053775	0	0.676581	0.793605	0.318041	11.7889	0.0053775
ENSG00000072195	Short-lived	0.382212	72.3023	0	2.48581e-06	0.631597	5.41314e-05	0.238965	3.01425	0.129438	0.00720911	0.631597	0.0234031	0.238965	1.52457	0.129438
ENSG00000167315	Short-lived	0.297802	68.516	1.11022e-16	0	0.269225	0	0.560787	4.12125	0.169988	0	0.269225	0	0.560787	1.5246	0.169988
ENSG00000167323	Short-lived	1.48625	23.5921	1.19074e-06	0.0219081	0.105835	0.0220179	0.768089	2.53114	0.126076	0.00341758	0.105835	0.00344309	0.768089	3.97585	0.126076
ENSG00000167325	Short-lived	0.151403	54.6012	1.4766e-13	0	0.0606983	0	0.8631	8.91413	0.0762013	0	0.0606983	0	0.8631	1.39266	0.0762013
ENSG00000167332	Short-lived	1.4635	14.477	0.000141879	0.0911272	0.966828	0.919102	0.0300943	711.539	0.00307765	0.0300225	0.966828	0.883859	0.0300943	14934.3	0.00307765
ENSG00000167333	Short-lived	0.409991	64.6204	8.88178e-16	0	0.615973	0.701069	0.296707	89.4044	0.0873203	0	0.615973	0.864497	0.296707	6.31015	0.0873203
ENSG00000167346	Short-lived	1.08665	0.136519	0.711766	0	0.428164	0.316085	0.516608	16.9478	0.055228	0	0.428164	0.286063	0.516608	21.6578	0.055228
ENSG00000167363	Short-lived	1.73724	0.746547	0.387572	0.00172786	0.561652	0.0169263	0.250536	1.27586	0.187812	1.58816e-05	0.561652	0.000836744	0.250536	1.52689	0.187812
ENSG00000072201	Short-lived	0.807871	3.76442	0.0523541	0	0.736912	0.643282	0.137688	4.96697	0.125399	0	0.736912	0.700185	0.137688	3.6505	0.125399
ENSG00000167371	Short-lived	2.64542	1.60759	0.204831	0	0.22313	0	0.595804	1.49313	0.181066	0	0.22313	0	0.595804	2.88775	0.181066
ENSG00000167377	Short-lived	0.355391	6.38852	0.0114861	3.02806e-05	0.0213453	6.49097e-05	0.740068	2.33888	0.238587	0.0247768	0.0213453	0.0324887	0.740068	1.35252	0.238587
ENSG00000167378	Short-lived	0.0263751	19.3603	1.08236e-05	5.11555e-102	0.679786	1.81304e-24	0.124282	1.47335	0.195932	0.00213027	0.679786	0.23649	0.124282	1.01027	0.195932
ENSG00000167380	Short-lived	14.6366	18.339	1.84886e-05	0.0175086	0.67514	1	0.224486	1.13698	0.100374	1.9369e-26	0.67514	1	0.224486	6.54705	0.100374
ENSG00000167384	Short-lived	0.866514	0.790358	0.373992	7.3451e-05	0.629812	0.422681	0.34321	15.2199	0.0269777	0.000261716	0.629812	0.474171	0.34321	10.5822	0.0269777
ENSG00000167393	Short-lived	0.412685	51.0717	8.9051e-13	0	0.575502	0.0523835	0.41578	239.71	0.00871844	0	0.575502	0.296095	0.41578	9.59534	0.00871844
ENSG00000167394	Short-lived	3.36246e-13	46.0472	1.15438e-11	0	0.158834	0	0.725716	2.4427	0.11545	0	0.158834	0	0.725716	1	0.11545
ENSG00000167395	Short-lived	0.655271	2.57977	0.108237	0	0.72051	0.614847	0.26314	20.146	0.0163503	0	0.72051	0.727085	0.26314	7.15481	0.0163503
ENSG00000167397	Short-lived	1.28392	1.10161	0.293913	0.0197703	0.670211	0.355037	0.248963	1.39841	0.0808256	0.00648954	0.670211	0.264598	0.248963	1.53809	0.0808256
ENSG00000006042	Short-lived	5.3509e-13	12.8969	0.000329134	0	0.0284665	0	0.949719	2.99073	0.0218147	0	0.0284665	0	0.949719	1	0.0218147
ENSG00000072210	Short-lived	1.54764	8.07557	0.00448659	0.0218972	0.788856	0.959954	0.177854	13.8583	0.0332895	0.00270093	0.788856	0.938706	0.177854	58.4734	0.0332895
ENSG00000167419	Short-lived	1.42184	5.98353	0.01444	0.00208658	0.603357	0.426039	0.314819	2.71241	0.0818233	0.000154408	0.603357	0.297261	0.314819	4.132	0.0818233
ENSG00000167434	Short-lived	0.884785	1.44684	0.229035	0.0787494	0.546157	0.0901997	0.336559	3.35596	0.117284	0.10554	0.546157	0.119009	0.336559	2.91901	0.117284
ENSG00000167447	Short-lived	1.07819	0.115074	0.73444	0	0.932864	1	0.0485142	2107.27	0.0186215	0	0.932864	1	0.0485142	3833.66	0.0186215
ENSG00000167460	Short-lived	0.363203	6.44058	0.0111542	2.95717e-08	0.707466	0.000487283	0.267048	1	0.0254857	0.00184246	0.707466	0.0626602	0.267048	1	0.0254857
ENSG00000167461	Short-lived	2.24398e-13	115.656	0	0	0.136575	0	0.762473	74.0684	0.100952	0	0.136575	0	0.762473	1	0.100952
ENSG00000167468	Short-lived	1.30188	3.33527	0.0678093	0.0376558	0.657307	0.0391367	0.226491	6.39513	0.116202	0.0139927	0.657307	0.0147133	0.226491	11.1975	0.116202
ENSG00000167470	Short-lived	8.6989	14.7997	0.000119554	0	0.849847	0.698868	0.0844354	1.13444	0.0657171	0	0.849847	0.0443004	0.0844354	2.99596	0.0657171
ENSG00000167476	Short-lived	0.645851	2.29065	0.130156	0.0244427	0.722032	0.544631	0.25311	1e+10	0.0248581	0.090988	0.722032	0.675401	0.25311	2.87415e+06	0.0248581
ENSG00000167483	Short-lived	1.17323	1.6808	0.194818	0.0513394	0.695222	0.933566	0.296846	430.704	0.00793221	0.030695	0.695222	0.922515	0.296846	1231.65	0.00793221
ENSG00000167487	Short-lived	10.2154	1.12133	0.289633	0.00234652	0.77467	0.828543	0.22533	1.00117	2.32655e-15	1.37335e-27	0.77467	0.146404	0.22533	1.01197	2.32655e-15
ENSG00000072274	Short-lived	0.742595	6.76753	0.00928313	0.0047376	0.744089	0.938965	0.219141	9.91564	0.03677	0.0187881	0.744089	0.95431	0.219141	5.49367	0.03677
ENSG00000167491	Short-lived	0.61656	13.6381	0.000221641	0	0.81345	0.419058	0.143887	12.8644	0.0426628	0	0.81345	0.584937	0.143887	4.83063	0.0426628
ENSG00000167508	Short-lived	1.06127	0.774346	0.378876	0.0366124	0.112325	0.0542065	0.83584	2.58826	0.0518347	0.029897	0.112325	0.045341	0.83584	2.74354	0.0518347
ENSG00000167513	Short-lived	0.234085	4.74309	0.0294162	9.10156e-13	0.776909	0.467969	0.18941	2.73996	0.0336813	0.00151847	0.776909	0.837149	0.18941	1.2661	0.0336813
ENSG00000167522	Short-lived	0.3196	69.7116	1.11022e-16	0	0.807789	0.305882	0.159819	4.56573	0.0323922	0	0.807789	0.684831	0.159819	1.62472	0.0323922
ENSG00000167526	Short-lived	0.677037	7.43684	0.00639019	5.55346e-05	0.487568	0.0164621	0.505831	25.5675	0.00660164	0.00131496	0.487568	0.0620146	0.505831	8.97547	0.00660164
ENSG00000167528	Short-lived	0.771738	7.95246	0.0048022	0.0273663	0.0954154	0.0306228	0.794903	4.3763	0.109681	0.0622216	0.0954154	0.0678616	0.794903	3.1244	0.109681
ENSG00000072310	Short-lived	0.143342	75.9906	0	0	0.741238	0.543595	0.240404	1961.01	0.0183578	0	0.741238	0.916334	0.240404	2.96449	0.0183578
ENSG00000167531	Short-lived	1.0803	0.0566705	0.811838	0.232614	0.787925	0.233298	0.0349618	1.98395	0.177113	0.206907	0.787925	0.207564	0.0349618	2.09615	0.177113
ENSG00000167535	Short-lived	0.120314	32.2127	1.38184e-08	0	0.167742	0	0.763586	3.36027	0.0686718	0	0.167742	0	0.763586	1.15699	0.0686718
ENSG00000167536	Short-lived	0.246984	12.1598	0.000488305	0	0.212587	0	0.650011	2.98912	0.137402	0	0.212587	0	0.650011	1.31054	0.137402
ENSG00000167543	Short-lived	0.0393157	23.0246	1.59946e-06	1.69712e-25	0.315134	0	0.497844	2.55154	0.187022	0	0.497844	0.106204	0.315134	1.03751	0.187022
ENSG00000167548	Short-lived	0.968437	14.945	0.000110692	0.00129877	0.750712	0.286704	0.23948	90.8546	0.00980875	0.0016019	0.750712	0.298235	0.23948	78.8017	0.00980875
ENSG00000167549	Short-lived	8.3796e-13	27.276	1.76392e-07	0	0.192439	0	0.694815	2.12809	0.112746	0	0.192439	0	0.694815	1	0.112746
ENSG00000167550	Short-lived	0.272525	19.6625	9.2398e-06	3.1759e-08	0.584573	0.280706	0.408921	9.99995e+09	0.00650636	0.00904838	0.584573	0.707351	0.408921	531.191	0.00650636
ENSG00000167552	Short-lived	0.785478	2.94879	0.0859421	0.0252238	0.71208	0.025851	0.055823	2.2404	0.232097	0.0555466	0.71208	0.0566287	0.055823	1.8844	0.232097
ENSG00000167553	Short-lived	14.1293	3.90677	0.0480918	0.00995296	0.151789	0.0111819	0.699296	1.02785	0.148915	5.15851e-29	0.151789	2.67284e-28	0.699296	1.47426	0.148915
ENSG00000072315	Short-lived	1.40369	8.93883	0.00279172	0.00144804	0.7698	0.297376	0.211953	58.3227	0.0182472	0.000103423	0.7698	0.182257	0.211953	301.085	0.0182472
ENSG00000167565	Short-lived	0.764186	4.28223	0.0385128	0	0.0211472	0.0824075	0.972942	106.153	0.00591077	0	0.0211472	0.148456	0.972942	35.3337	0.00591077
ENSG00000167566	Short-lived	0.225045	85.3447	0	0	0.188741	0	0.632514	3.18777	0.178745	0	0.188741	0	0.632514	1.2981	0.178745
ENSG00000167578	Short-lived	1.11061	0.204424	0.651174	0.00490939	0.979181	0.621896	0.019373	361.048	0.00144631	0.00272665	0.979181	0.590066	0.019373	692.562	0.00144631
ENSG00000167580	Short-lived	1.39042	3.91488	0.0478605	0.0187846	0.888793	0.710728	0.111207	1.00117	7.77828e-16	0.00397981	0.888793	0.622022	0.111207	1.00162	7.77828e-16
ENSG00000167588	Short-lived	1.60401	8.94744	0.00277859	0	0.72664	0.177739	0.188668	2.4109	0.0846916	0	0.72664	0.0626107	0.188668	4.1022	0.0846916
ENSG00000167595	Short-lived	0.651619	6.80119	0.00910973	0	0.646144	0.0948817	0.168524	5.22375	0.185332	0	0.646144	0.215532	0.168524	2.93664	0.185332
ENSG00000167600	Short-lived	0.756014	2.43139	0.118927	0.00812843	0.376862	0.0359589	0.52652	1.54405	0.0966184	0.0262988	0.376862	0.0809413	0.52652	1.38877	0.0966184
ENSG00000167601	Short-lived	6.86608	75.2583	0	0.0144509	0.688913	0.776921	0.268398	1.14043	0.0426885	2.32102e-13	0.688913	0.176734	0.268398	2.46507	0.0426885
ENSG00000167604	Short-lived	1.1212	1.50434	0.220005	0.0695014	0.706317	0.0793986	0.262727	3.70505	0.0309559	0.0503082	0.706317	0.0584072	0.262727	4.34244	0.0309559
ENSG00000167608	Short-lived	0.212093	35.333	2.77889e-09	0	0.642295	0.326956	0.278173	4.47764	0.0795326	0	0.642295	0.788908	0.278173	1.37431	0.0795326
ENSG00000072364	Short-lived	1.48461	14.2046	0.000163972	0	0.876051	1	0.0984181	68.7628	0.0255312	0	0.876051	1	0.0984181	534.267	0.0255312
ENSG00000167612	Short-lived	0.346951	8.91759	0.00282436	0	0.651516	0.364159	0.317901	9.01546	0.0305832	0	0.651516	0.704352	0.317901	2.14454	0.0305832
ENSG00000167614	Short-lived	1.56816	4.5741	0.0324588	0	0.206829	0.0241884	0.544778	1.22637	0.248394	0	0.206829	0.00291902	0.544778	1.37712	0.248394
ENSG00000167615	Short-lived	0.0691515	168.823	0	0	0.801006	0.176329	0.156755	976.682	0.0422393	0	0.801006	0.886915	0.156755	1.6097	0.0422393
ENSG00000167617	Short-lived	0.122783	21.837	2.96818e-06	0	0.726965	0.153534	0.273035	1.00117	1.09127e-15	0	0.726965	0.794474	0.273035	1.00014	1.09127e-15
ENSG00000167619	Short-lived	1.11897	1.18596	0.276146	0.0198215	0.839721	0.0198248	0.152386	846.158	0.00789272	0.0124322	0.839721	0.0124345	0.152386	1886.81	0.00789272
ENSG00000167625	Short-lived	1.35252	9.99082	0.00157323	0.0133549	0.827881	0.377639	0.159033	4.60729e+09	0.0130867	0.00291674	0.827881	0.26791	0.159033	1.17483e+13	0.0130867
ENSG00000167632	Short-lived	30.0853	443.45	0	0	0.19932	0	0.603894	1.15297	0.196786	0	0.19932	0	0.603894	72.4182	0.196786
ENSG00000072401	Short-lived	1.08535e-13	12.9567	0.000318787	0	0.882711	5.61011e-14	0.117289	1.00117	6.25041e-16	0	0.882711	1	0.117289	1	6.25041e-16
ENSG00000167635	Short-lived	0.94033	0.0939494	0.759215	0	0.244537	0.0175233	0.729959	1.15906	0.0255042	0	0.244537	0.0223059	0.729959	1.1489	0.0255042
ENSG00000167637	Short-lived	0.500839	3.75739	0.0525747	0.00176404	0.614595	0.455189	0.340572	12.2579	0.0448327	0.0417777	0.614595	0.674232	0.340572	3.50849	0.0448327
ENSG00000167641	Short-lived	0.494015	1.01931	0.312682	0	0.746307	0.448832	0.222221	1e+10	0.031472	0	0.746307	0.673169	0.222221	87126.1	0.031472
ENSG00000167642	Short-lived	0.931652	0.682826	0.408615	0.0260533	0.478305	0.351071	0.489164	5.77654	0.0325309	0.0334299	0.478305	0.377108	0.489164	5.124	0.0325309
ENSG00000167645	Short-lived	1.64862	2.004	0.156885	0.00918084	0.15659	0.00919959	0.723009	1.39821	0.120401	0.000438086	0.15659	0.000439562	0.723009	1.73777	0.120401
ENSG00000167646	Short-lived	0.252144	9.02731	0.00265975	0	0.766135	0.692447	0.222135	999.907	0.0117302	0	0.766135	0.911495	0.222135	5.70717	0.0117302
ENSG00000167654	Short-lived	0.513991	6.80852	0.00907237	0	0.861922	0.224512	0.128164	2.8557	0.00991406	0	0.861922	0.464027	0.128164	1.71487	0.00991406
ENSG00000167657	Short-lived	0.343865	24.6571	6.84906e-07	0	0.886858	0.24934	0.10975	23.1817	0.00339209	0	0.886858	0.620265	0.10975	2.94731	0.00339209
ENSG00000072415	Short-lived	0.916286	2.02385	0.154846	6.21237e-06	0.3767	0.0455657	0.56136	6.83612	0.0619403	1.69486e-05	0.3767	0.0590104	0.56136	5.82003	0.0619403
ENSG00000167658	Short-lived	0.209281	521.01	0	0	0.11669	4.6263e-14	0.814771	1.21428	0.0685386	0	0.11669	0.00161916	0.814771	1.04147	0.0685386
ENSG00000167670	Short-lived	0.0409596	30.2444	3.80886e-08	2.2996e-43	0.76616	0.611898	0.217933	1752.46	0.0159066	0.0179287	0.76616	0.980082	0.217933	1.35787	0.0159066
ENSG00000167671	Short-lived	0.861328	5.11607	0.0237052	0.0173708	0.116952	0.0439718	0.785799	1.71416	0.0972495	0.0304725	0.116952	0.0678154	0.785799	1.59072	0.0972495
ENSG00000167674	Short-lived	30.556	7.7326	0.00542327	0.00553688	0.846141	0.982971	0.139085	1266.06	0.0147733	1.10466e-69	0.846141	0.591671	0.139085	6.28913e+94	0.0147733
ENSG00000167676	Short-lived	0.79636	4.55041	0.0329108	0	0.486602	0.289464	0.456542	184.953	0.0568561	0	0.486602	0.372594	0.456542	63.8845	0.0568561
ENSG00000167680	Short-lived	0.0385839	55.0071	1.20126e-13	2.08665e-101	0.501625	1.0459e-52	0.368383	2.52714	0.129993	0.000130424	0.501625	0.00987169	0.368383	1.03642	0.129993
ENSG00000167685	Short-lived	1.26471	1.91232	0.166706	0.00394336	0.707647	0.0711666	0.271148	1	0.0212049	0.000910911	0.707647	0.0353562	0.271148	1	0.0212049
ENSG00000167693	Short-lived	0.0207456	5.23847	0.0220927	3.09343e-22	0.0763899	0	0.863794	1.37795	0.0598163	0	0.863794	0.357908	0.0763899	1.00667	0.0598163
ENSG00000167695	Short-lived	1.0857	0.520096	0.470801	0.054551	0.134083	0.0662266	0.717672	2.71919	0.148245	0.0425159	0.134083	0.0524806	0.717672	2.96257	0.148245
ENSG00000072422	Short-lived	1.0358	14.3343	0.000153055	0.00495015	0.504487	0.110739	0.476764	4.84698e+06	0.0187491	0.0040934	0.504487	0.10235	0.476764	8.41039e+06	0.0187491
ENSG00000167699	Short-lived	3.82787	0.513987	0.473418	0	0.775506	1	0.203857	6.87352	0.0206378	0	0.775506	1	0.203857	1601.82	0.0206378
ENSG00000167700	Short-lived	0.752462	0.442314	0.506007	0	0.141587	0.00122232	0.599946	1.34951	0.258467	0	0.141587	0.00643008	0.599946	1.25301	0.258467
ENSG00000167701	Short-lived	1.58486e-13	48.4979	3.30636e-12	0	0.23022	0	0.629157	2.18483	0.140623	0	0.23022	0	0.629157	1	0.140623
ENSG00000167702	Short-lived	0.994706	0.910925	0.339869	0.0346022	0.856648	0.669957	0.125491	9.99983e+09	0.0178607	0.0352239	0.856648	0.671379	0.125491	8.85225e+09	0.0178607
ENSG00000167703	Short-lived	0.203301	66.6106	3.33067e-16	0	0.805722	0.228238	0.172708	41106	0.0215696	0	0.805722	0.740559	0.172708	8.66986	0.0215696
ENSG00000167705	Short-lived	0.557184	2.86424	0.0905682	0	0.78679	0.280006	0.023399	2.78545	0.189811	0	0.78679	0.492006	0.023399	1.76966	0.189811
ENSG00000167711	Short-lived	1.05165	0.391383	0.531573	0	0.0326232	0.0581271	0.810196	3.09109	0.157181	0	0.0326232	0.0501825	0.810196	3.27664	0.157181
ENSG00000167716	Short-lived	50	83.2668	0	0	0.248256	0	0.621288	1.01574	0.130456	0	0.248256	0	0.621288	2.1832	0.130456
ENSG00000167720	Short-lived	1.00467	0.035762	0.850008	0.136539	0.705713	0.138274	0.291373	3836.84	0.00291467	0.135276	0.705713	0.137003	0.291373	3987.5	0.00291467
ENSG00000167721	Short-lived	7.78573	163.133	0	0	0.787954	1	0.167468	2.25647	0.0445789	0	0.787954	1	0.167468	564.557	0.0445789
ENSG00000167733	Short-lived	10.7315	10.0031	0.00156274	0	0.788677	0.798662	0.211323	1.00117	3.96689e-13	0	0.788677	0.0895789	0.211323	1.01258	3.96689e-13
ENSG00000167740	Short-lived	12.9877	7.564	0.00595458	0.0042624	0.536183	0.00490342	0.231524	1.04555	0.232293	1.63936e-31	0.536183	1.01136e-30	0.231524	1.78335	0.232293
ENSG00000167741	Short-lived	0.811818	1.37241	0.241398	0.0173479	0.411151	0.0325717	0.317217	1.35135	0.271632	0.0372039	0.411151	0.0620436	0.317217	1.27691	0.271632
ENSG00000167748	Short-lived	1.14625	0.300861	0.583343	0	0.618268	1	0.304572	5.99534	0.0771603	0	0.618268	1	0.304572	7.79054	0.0771603
ENSG00000167749	Short-lived	0.555532	6.87084	0.00876137	0.00180124	0.683196	0.00241255	0.114118	3.23489	0.202686	0.0298801	0.683196	0.0351465	0.114118	1.91974	0.202686
ENSG00000167754	Short-lived	1.03068	0.0396021	0.842261	0.00166668	0.464951	0.0978128	0.434405	3.20075	0.100644	0.00136969	0.464951	0.0910799	0.434405	3.31705	0.100644
ENSG00000167755	Short-lived	1.02372	0.0154914	0.900947	0.0330033	0.766848	0.990098	0	1.73872	0.233152	0.0304386	0.766848	0.989865	0	1.76168	0.233152
ENSG00000072506	Short-lived	0.998717	-0.000238576	1	0	0.257831	0	0.489404	1.06374	0.252765	0	0.257831	0	0.489404	1.06366	0.252765
ENSG00000167757	Short-lived	5.82741e-13	12.1809	0.000482825	0	0.184295	0	0.620109	2.34979	0.195597	0	0.184295	0	0.620109	1	0.195597
ENSG00000167759	Short-lived	17.6819	14.8911	0.000113897	0	0.194948	0	0.61066	1.03917	0.194392	0	0.194948	0	0.61066	1.97273	0.194392
ENSG00000167767	Short-lived	3.20815e-13	35.9609	2.01321e-09	0	0.257284	0	0.534325	2.12575	0.208392	0	0.257284	0	0.534325	1	0.208392
ENSG00000167768	Short-lived	14.4876	24.4856	7.48684e-07	0.0173951	0.76428	0.969296	0.21874	13.1132	0.0169802	3.22152e-26	0.76428	0.636481	0.21874	1.55922e+16	0.0169802
ENSG00000167769	Short-lived	0.958246	0.391289	0.531623	0.00158696	0.445904	0.0372652	0.349087	1.00364	0.205009	0.00207708	0.445904	0.042752	0.349087	1.00349	0.205009
ENSG00000167770	Short-lived	16.2677	27.4716	1.59422e-07	0.00105554	0.70134	0.867345	0.29866	1.00117	1.45895e-15	3.79253e-49	0.70134	0.0987472	0.29866	1.01913	1.45895e-15
ENSG00000167771	Short-lived	0.461964	24.2854	8.30668e-07	2.38762e-08	0.573354	2.54863e-05	0.31423	1.82128	0.112415	0.000301228	0.573354	0.00754884	0.31423	1.31912	0.112415
ENSG00000167772	Short-lived	1.01263	-0.020026	1	0.039532	0.219068	0.0403583	0.647339	1.09753	0.133594	0.0379512	0.219068	0.0387546	0.647339	1.09882	0.133594
ENSG00000167774	Short-lived	4.87703	1.99497	0.157822	0.0414942	0.208072	0.0462715	0.642449	1.15014	0.149479	1.81919e-07	0.208072	3.09518e-07	0.642449	1.9783	0.149479
ENSG00000167775	Short-lived	1.07089	1.12005	0.289907	0.0715983	0.742857	0.92009	0.228163	7.03464	0.0289803	0.0593925	0.742857	0.914674	0.228163	8.07791	0.0289803
ENSG00000006047	Short-lived	1.0209	4.73821	0.0294997	0.0649154	0.808431	0.0755984	0.172955	8.65607e+09	0.0186141	0.0613086	0.808431	0.0716258	0.172955	1.39652e+10	0.0186141
ENSG00000072518	Short-lived	5.3861e-13	41.1177	1.43329e-10	0	0.0963363	0	0.834157	2.367	0.0695065	0	0.0963363	0	0.834157	1	0.0695065
ENSG00000167778	Short-lived	7.33989	16.7095	4.35618e-05	0	0.915044	0.792122	0.0752716	9.99918e+09	0.00968428	0	0.915044	0.180778	0.0752716	2.50386e+73	0.00968428
ENSG00000167779	Short-lived	1.68266	2.55021	0.110279	0	0.229313	0	0.580677	1.92497	0.19001	0	0.229313	0	0.580677	3.01016	0.19001
ENSG00000167780	Short-lived	0.912926	0.983631	0.321304	0.0196923	0.112758	0.0311012	0.725227	2.49134	0.162015	0.0277216	0.112758	0.0420742	0.725227	2.30098	0.162015
ENSG00000167791	Short-lived	5.83969	2.78696	0.0950341	0.000419257	0.886349	0.703521	0.102933	135490	0.0107182	1.88946e-20	0.886349	0.128276	0.102933	9.30542e+29	0.0107182
ENSG00000167792	Short-lived	1.1793e-10	6.61092	0.0101356	0	0.149823	0	0.79764	1.8389	0.052537	0	0.149823	0	0.79764	1	0.052537
ENSG00000167797	Short-lived	0.306142	1.83912	0.175054	0	0.973658	0.619035	0.0238753	197.045	0.00246636	0	0.973658	0.863446	0.0238753	5.04036	0.00246636
ENSG00000167799	Short-lived	0.264405	3.46747	0.062587	0	0.111369	0	0.618852	2.80669	0.269779	0	0.111369	0	0.618852	1.31373	0.269779
ENSG00000167800	Short-lived	1.00208	0.00267147	0.958779	0.00231305	0.667544	0.0796528	0.306789	8.90852	0.0256668	0.00228409	0.667544	0.0792356	0.306789	8.94906	0.0256668
ENSG00000072571	Short-lived	0.504309	22.3184	2.30984e-06	4.76218e-05	0.669836	1	0.305196	81.6786	0.0249678	0.00661118	0.669836	1	0.305196	9.21071	0.0249678
ENSG00000167815	Short-lived	18.3788	95.4105	0	0	0.726004	0.8714	0.264478	1	0.00951753	0	0.726004	0.0796659	0.264478	1	0.00951753
ENSG00000167842	Short-lived	3.3308	4.49081	0.0340775	0.0293613	0.643912	0.880907	0.349681	5.01446	0.00640768	7.87894e-06	0.643912	0.655501	0.349681	214.934	0.00640768
ENSG00000167858	Short-lived	0.966048	0.239166	0.624809	0.0774355	0.764901	0.0817347	0.132812	4.42014	0.102287	0.0844624	0.764901	0.0889882	0.132812	4.20264	0.102287
ENSG00000167861	Short-lived	2.91868e-13	39.5037	3.27438e-10	0	0.244759	0	0.653341	1.86414	0.1019	0	0.244759	0	0.653341	1	0.1019
ENSG00000167862	Short-lived	1.18331	0.896869	0.343623	0	0.698101	0.467447	0.226352	3.99322	0.0755474	0	0.698101	0.406622	0.226352	5.14698	0.0755474
ENSG00000167863	Short-lived	0.0882789	61.7538	3.88578e-15	0	0.355182	0	0.460905	8.72312	0.183913	0	0.355182	0	0.460905	1.21071	0.183913
ENSG00000072609	Short-lived	0.909649	3.70628	0.054208	0	0.14813	0.0529043	0.769567	4.75473	0.0823035	0	0.14813	0.0689962	0.769567	4.12996	0.0823035
ENSG00000167874	Short-lived	0.930012	0.143441	0.704884	9.03601e-09	0.630022	0.210506	0.363247	6.22627	0.00673181	3.30339e-08	0.630022	0.234762	0.363247	5.47825	0.00673181
ENSG00000167880	Short-lived	0.903764	4.82972	0.0279731	0.0301304	0.831017	1	0.155714	3.31616e+06	0.013269	0.0422065	0.831017	1	0.155714	781836	0.013269
ENSG00000167881	Short-lived	1.0561	0.631355	0.426859	0.0141197	0.0980193	0.0254552	0.853056	2.56426	0.0489247	0.011118	0.0980193	0.0207176	0.853056	2.70337	0.0489247
ENSG00000167889	Short-lived	0.912794	2.10872	0.146462	0.0154993	0.155996	0.0171911	0.724215	2.50188	0.119789	0.0222909	0.155996	0.0245017	0.724215	2.30959	0.119789
ENSG00000167895	Short-lived	0.844103	4.20087	0.0404031	0.0157482	0.786663	0.557289	0.148499	3.7614	0.0648375	0.0300799	0.786663	0.610472	0.148499	3.05953	0.0648375
ENSG00000167900	Short-lived	10.2004	11.5442	0.000679599	0.0136751	0.896208	0.946679	0.0990707	158484	0.00472173	9.67597e-20	0.896208	0.571815	0.0990707	1.10182e+53	0.00472173
ENSG00000167904	Short-lived	0.70692	9.0058	0.00269124	0.00636442	0.609405	0.00963671	0.293296	6.57181	0.097299	0.0280178	0.609405	0.0375664	0.293296	3.78475	0.097299
ENSG00000167910	Short-lived	9.44904e-12	3.30582	0.0690351	0	0.803659	1	0.190373	16.2361	0.00596843	0	0.803659	1	0.190373	1	0.00596843
ENSG00000167916	Short-lived	0.88202	3.39139	0.0655375	0.0367981	0.591386	0.124735	0.303535	4.20041	0.105079	0.0543288	0.591386	0.159457	0.303535	3.54614	0.105079
ENSG00000072657	Short-lived	0.735282	14.9088	0.000112834	0.00113358	0.820883	1	0.108474	24.2694	0.0706431	0.00682639	0.820883	1	0.108474	10.433	0.0706431
ENSG00000167925	Short-lived	0.810428	7.72016	0.00546077	0.02907	0.699024	1	0.297702	139.748	0.00327368	0.0568504	0.699024	1	0.297702	54.7834	0.00327368
ENSG00000167930	Short-lived	0.257422	10.9929	0.000914635	0	0.618341	0.635221	0.359723	989.521	0.021937	0	0.618341	0.889751	0.359723	5.9032	0.021937
ENSG00000167941	Short-lived	0.422343	8.62654	0.00331301	0.000207726	0.833927	0.266025	0.160836	3.25984	0.00523675	0.0278431	0.833927	0.571637	0.160836	1.6472	0.00523675
ENSG00000167962	Short-lived	5.99085	16.8995	3.94124e-05	0	0.803926	0.933563	0.18263	15.1831	0.0134447	0	0.803926	0.662421	0.18263	1.195e+07	0.0134447
ENSG00000167964	Short-lived	3.26054	5.24717	0.0219825	0	0.774439	0.747838	0.223773	4.70777	0.0017886	0	0.774439	0.387744	0.223773	156.222	0.0017886
ENSG00000167965	Short-lived	9.69371e-14	37.0703	1.13944e-09	0	0.286899	0	0.652877	3.22931	0.060224	0	0.286899	0	0.652877	1	0.060224
ENSG00000167967	Short-lived	1.24789	2.01412	0.155842	0.0163205	0.752315	0.0173177	0.165078	1.16945	0.0826069	0.00588417	0.752315	0.00633619	0.165078	1.21573	0.0826069
ENSG00000167968	Short-lived	0.9175	0.440175	0.507038	0.000246837	0.688846	0.173386	0.301918	29.2148	0.00923627	0.00048982	0.688846	0.200353	0.301918	22.1152	0.00923627
ENSG00000167969	Short-lived	0.429446	2.5059	0.113421	7.07745e-07	0.589674	1.19222e-06	0.177774	1.93859	0.232553	0.00228483	0.589674	0.00285834	0.177774	1.3288	0.232553
ENSG00000167971	Short-lived	0.00700854	188.348	0	1.0336e-256	0.828898	0.384708	0.129704	907.048	0.0413987	0.0160662	0.828898	0.993327	0.129704	1.04889	0.0413987
ENSG00000167972	Short-lived	1.97994e-11	15.1061	0.000101635	0	0.781325	0.774703	0.185448	6.3226	0.033227	0	0.781325	1	0.185448	1	0.033227
ENSG00000167977	Short-lived	0.795638	0.0913992	0.762406	0	0.712153	0.0560035	0.273786	9.76666e+09	0.0140614	0	0.712153	0.100933	0.273786	8.87609e+07	0.0140614
ENSG00000167978	Short-lived	1.11884	4.39921	0.0359556	0.0281984	0.857458	1	0.123776	61.163	0.0187657	0.0184525	0.857458	1	0.123776	99.7215	0.0187657
ENSG00000167981	Short-lived	1.84355	7.29501	0.00691463	0.268069	0.635042	0.977124	0.361283	1e+10	0.0036749	0.088296	0.635042	0.958235	0.361283	2.72604e+18	0.0036749
ENSG00000167985	Short-lived	4.47393e-13	14.8318	0.000117539	0	0.21203	0	0.694966	2.50345	0.0930036	0	0.21203	0	0.694966	1	0.0930036
ENSG00000167986	Short-lived	0.893426	1.35979	0.243574	0.00312739	0.147617	0.00319145	0.776432	2.13398	0.0759506	0.0057827	0.147617	0.00588841	0.776432	1.96837	0.0759506
ENSG00000167987	Short-lived	0.974426	0.0789549	0.778719	0.0299906	0.11809	0.0497878	0.808857	5.05415	0.0730532	0.0328046	0.11809	0.0537579	0.808857	4.84901	0.0730532
ENSG00000167992	Short-lived	0.860669	3.55531	0.0593552	0.00111173	0.289155	0.062449	0.56733	2.31635	0.143515	0.00286803	0.289155	0.0919065	0.56733	2.06051	0.143515
ENSG00000167994	Short-lived	1.10582	1.31043	0.252316	0.0281927	0.167979	0.0308525	0.72501	1.87439	0.107011	0.0193253	0.167979	0.0213513	0.72501	2.00324	0.107011
ENSG00000167995	Short-lived	0.974027	0.00416227	0.94856	0.000909442	0.565866	0.0571868	0.298944	2.78115	0.13519	0.00109085	0.565866	0.061599	0.298944	2.70823	0.13519
ENSG00000167996	Short-lived	6.28472e-13	10.3305	0.00130851	0	0.161458	0	0.560604	4.31862	0.277938	0	0.161458	0	0.560604	1	0.277938
ENSG00000168000	Short-lived	0.940713	1.61946	0.203166	0.0450444	0.826203	0.047673	0.100462	4.5318	0.0733351	0.054133	0.826203	0.0570996	0.100462	4.14346	0.0733351
ENSG00000168002	Short-lived	36.6187	4.58969	0.0321648	0.022238	0.937477	1	0.0395405	1518	0.0229828	2.97028e-61	0.937477	1	0.0395405	3.11922e+116	0.0229828
ENSG00000168003	Short-lived	2.50101	0.253372	0.614711	0	0.374971	0	0.426055	1.40291	0.198974	0	0.374971	0	0.426055	2.33198	0.198974
ENSG00000168004	Short-lived	0.739412	0.279339	0.597135	1.71424e-06	0.20233	1.71439e-06	0.6323	1.59954	0.16537	5.4526e-05	0.20233	5.45296e-05	0.6323	1.41526	0.16537
ENSG00000168005	Short-lived	1.15002	1.43694	0.230635	0.0383802	0.730757	0.535221	0.266357	79.7167	0.00288618	0.0235337	0.730757	0.487312	0.266357	153.754	0.00288618
ENSG00000168010	Short-lived	0.240695	77.9766	0	0	0.736618	1	0.199612	604.448	0.0637696	0	0.736618	1	0.199612	4.67152	0.0637696
ENSG00000168014	Short-lived	1.06621	3.90631	0.0481052	0.0717782	0.789358	1	0.12448	12.9415	0.0861612	0.0602905	0.789358	1	0.12448	15.3323	0.0861612
ENSG00000168016	Short-lived	1.19683	14.1357	0.000170085	0	0.460753	0.153999	0.408426	2.60635	0.130821	0	0.460753	0.106561	0.408426	3.14717	0.130821
ENSG00000072756	Short-lived	1.30426	3.41186	0.0647295	0.0457822	0.878846	1	0.118015	1150.78	0.00313843	0.0179145	0.878846	1	0.118015	9824.71	0.00313843
ENSG00000168028	Short-lived	1.0842e-19	23.8981	1.01572e-06	0	0.156113	0	0.699671	2.64412	0.144215	0	0.156113	0	0.699671	1	0.144215
ENSG00000168032	Short-lived	2.30898	21.8977	2.87577e-06	0.000394093	0.693547	0.88192	0.276422	8.93525	0.0300312	1.37813e-08	0.693547	0.748165	0.276422	157.069	0.0300312
ENSG00000168036	Short-lived	0.404202	4.86039	0.0274801	0	0.965461	1	0.0220695	9.99992e+09	0.0124696	0	0.965461	1	0.0220695	11015.9	0.0124696
ENSG00000168038	Short-lived	4.78056e-13	16.0491	6.17223e-05	0	0.181397	0	0.633268	2.76705	0.185335	0	0.181397	0	0.633268	1	0.185335
ENSG00000168040	Short-lived	0.703867	2.25713	0.133	0	0.734281	0.907749	0.210266	9.46011	0.0554525	0	0.734281	0.934143	0.210266	4.86296	0.0554525
ENSG00000168056	Short-lived	0.0920035	227.199	0	0	0.716306	5.00547e-11	0.191618	628.976	0.0920762	0	0.716306	0.112801	0.191618	1.80919	0.0920762
ENSG00000168060	Short-lived	0.74947	11.433	0.000721499	0.00233623	0.684903	0.489845	0.222416	6.63652	0.0926807	0.0106606	0.684903	0.585744	0.222416	4.13066	0.0926807
ENSG00000168061	Short-lived	14.734	5.45014	0.0195668	0	0.193988	0	0.610525	1.02245	0.195487	0	0.193988	0	0.610525	1.38696	0.195487
ENSG00000168062	Short-lived	10.5598	10.118	0.00146827	0	0.546275	0.947965	0.430233	28.3684	0.0234918	0	0.546275	0.568762	0.430233	2196359626157524	0.0234918
ENSG00000072778	Short-lived	1.11082	1.53154	0.215882	0.00471996	0.137816	0.0143738	0.769345	3.28562	0.0928396	0.00260715	0.137816	0.00898251	0.769345	3.74859	0.0928396
ENSG00000168066	Short-lived	0.299229	4.87154	0.0273031	0	0.875743	0.559378	0.0876525	9.99999e+09	0.0366047	0	0.875743	0.840439	0.0876525	982.395	0.0366047
ENSG00000168067	Short-lived	0.972814	0.354464	0.551597	0	0.103035	0.0491449	0.844711	2583.29	0.052254	0	0.103035	0.05334	0.844711	2086.46	0.052254
ENSG00000168070	Short-lived	1.30194	1.6327	0.20133	0.227866	0.0487282	0.282943	0.933071	1.00684	0.018201	0.145794	0.0487282	0.193262	0.933071	1.00891	0.018201
ENSG00000168071	Short-lived	0.392344	7.55809	0.00597414	0	0.775959	0.265334	0.142042	2.23412	0.0819996	0	0.775959	0.594195	0.142042	1.37079	0.0819996
ENSG00000168077	Short-lived	0.926258	0.219995	0.639044	0	0.76473	0.573362	0.194508	3.94727	0.0407624	0	0.76473	0.597369	0.194508	3.56717	0.0407624
ENSG00000168078	Short-lived	0.657591	4.15262	0.0415701	0	0.871158	1	0.0726746	5.05597	0.0561673	0	0.871158	1	0.0726746	2.90279	0.0561673
ENSG00000168079	Short-lived	0.400801	12.7255	0.000360697	0	0.140292	0	0.76599	4.18409	0.0937187	0	0.140292	0	0.76599	1.77476	0.0937187
ENSG00000168081	Short-lived	1.01017	1.25467	0.262663	0	0.37387	0.360555	0.622342	1943.56	0.00378893	0	0.37387	0.356835	0.622342	2099.1	0.00378893
ENSG00000168090	Short-lived	50	0.294057	0.587633	0	0.182385	0	0.811807	1.03364	0.00580804	0	0.182385	0	0.811807	5.22889	0.00580804
ENSG00000072786	Short-lived	1.10587	3.78691	0.0516549	0	0.247115	0.0505482	0.644969	3.01765	0.107916	0	0.247115	0.0368524	0.644969	3.39197	0.107916
ENSG00000168092	Short-lived	1.00134	1.238	0.265857	0	0.0199962	0	0.847991	4.5459	0.132013	0	0.0199962	0	0.847991	4.5551	0.132013
ENSG00000168096	Short-lived	2.07422	21.1982	4.14144e-06	0.000355365	0.730058	1	0.21412	10.5246	0.0558221	7.00386e-08	0.730058	1	0.21412	131.91	0.0558221
ENSG00000168101	Short-lived	9.36132e-14	158.583	0	0	0.826183	0.978961	0	74.2206	0.173817	0	0.826183	1	0	1	0.173817
ENSG00000168116	Short-lived	1.03234	0.0918871	0.761792	0.236887	0.728624	0.946869	0.172809	23.8092	0.0985668	0.226107	0.728624	0.945198	0.172809	26.3797	0.0985668
ENSG00000168118	Short-lived	4.06757	2.06372	0.150841	0.00310996	0.776832	0.00513056	0.168184	1.17425	0.0549841	6.33305e-11	0.776832	4.85221e-10	0.168184	1.92199	0.0549841
ENSG00000168131	Short-lived	4.98605	29.4373	5.77568e-08	0.0202715	0.78623	0.791602	0.21377	1.00117	1.37306e-13	3.61455e-09	0.78623	0.311854	0.21377	1.00582	1.37306e-13
ENSG00000168135	Short-lived	50	19.5804	9.64526e-06	0	0.162284	0.0141107	0.774694	1.01081	0.0630217	0	0.162284	3.00263e-93	0.774694	1.7118	0.0630217
ENSG00000168137	Short-lived	0.384122	62.0149	3.44169e-15	0	0.0865517	0	0.752059	4.82354	0.16139	0	0.0865517	0	0.752059	1.83019	0.16139
ENSG00000168140	Short-lived	4.72271	20.1088	7.31599e-06	0.00851473	0.783294	0.857004	0.213409	1104.92	0.00329726	1.67799e-10	0.783294	0.482499	0.213409	235926951157974	0.00329726
ENSG00000072803	Short-lived	0.43865	2.12062	0.145327	0	0.12792	0	0.841478	10.5893	0.0306025	0	0.12792	0	0.841478	2.81552	0.0306025
ENSG00000168143	Short-lived	0.935441	1.59842	0.206127	0	0.17212	0.0707781	0.700141	2.44785	0.127739	0	0.17212	0.0839747	0.700141	2.31039	0.127739
ENSG00000168148	Short-lived	1.27311	2.13306	0.144152	0.0106588	0.952477	0.0979915	0.0475229	1.00117	3.1129e-16	0.0030836	0.952477	0.0519606	0.0475229	1.00148	3.1129e-16
ENSG00000168152	Short-lived	4.27397	110.74	0	0.0356162	0.641847	1	0.294736	3.84601	0.0634172	6.45326e-07	0.641847	1	0.294736	316.46	0.0634172
ENSG00000168159	Short-lived	23.948	4.65492	0.0309647	0.0608801	0.268836	0.0613844	0.681107	1.03991	0.0500573	7.77448e-30	0.268836	9.47265e-30	0.681107	2.55292	0.0500573
ENSG00000168172	Short-lived	0.945228	1.11779	0.290395	0.0111001	0.112694	0.0429007	0.830859	7.80577	0.0564471	0.0142033	0.112694	0.0509762	0.830859	6.97487	0.0564471
ENSG00000168175	Short-lived	1.15332	8.29104	0.00398412	0	0.073227	0.19463	0.912507	32.6697	0.0142658	0	0.073227	0.151438	0.912507	55.7558	0.0142658
ENSG00000168209	Short-lived	1.23897	6.66968	0.0098067	0.0588634	0.00820706	0.0593366	0.990424	152.565	0.00136846	0.0299142	0.00820706	0.0302125	0.990424	507.259	0.00136846
ENSG00000168214	Short-lived	1.8427	18.3565	1.83196e-05	0	0.377339	0	0.551887	2.45657	0.0707738	0	0.377339	0	0.551887	5.23914	0.0707738
ENSG00000168216	Short-lived	0.606069	14.9979	0.000107633	0	0.111997	0	0.793805	12.5526	0.094198	0	0.111997	0	0.793805	4.63349	0.094198
ENSG00000072818	Short-lived	0.641331	21.2352	4.06243e-06	0.000219722	0.560782	0.00831015	0.315757	2.81927	0.123461	0.00450743	0.560782	0.0463212	0.315757	1.94396	0.123461
ENSG00000168228	Short-lived	1.01745	0.102475	0.748879	0	0.135332	0.0627322	0.769648	3.01615	0.0950193	0	0.135332	0.0597738	0.769648	3.07481	0.0950193
ENSG00000168229	Short-lived	3.49286e-13	40.7445	1.7349e-10	0	0.195372	0	0.590568	2.55088	0.214061	0	0.195372	0	0.590568	1	0.214061
ENSG00000168234	Short-lived	0.395242	18.5684	1.63917e-05	0	0.237912	0	0.677201	4.80398	0.0848872	0	0.237912	0	0.677201	1.8595	0.0848872
ENSG00000168237	Short-lived	0.162186	11.4226	0.000725561	0	0.239222	0	0.529094	1.58271	0.231684	0	0.239222	0	0.529094	1.07731	0.231684
ENSG00000168246	Short-lived	0.0125435	28.871	7.73643e-08	0	0.243895	2.4414e-143	0.705815	4.67243	0.0502894	0	0.243895	0.0162608	0.705815	1.01953	0.0502894
ENSG00000168256	Short-lived	33.3713	53.2012	3.01092e-13	0.00777163	0.870503	0.00784407	0.0928584	1.12863	0.0366386	4.01488e-71	0.870503	5.47192e-71	0.0928584	56.71	0.0366386
ENSG00000168259	Short-lived	2.76793e-13	30.8253	2.82331e-08	0	0.0501563	0	0.872796	3.3235	0.0770474	0	0.0501563	0	0.872796	1	0.0770474
ENSG00000168263	Short-lived	0.928103	1.28014	0.257873	0	0.1346	0.0495617	0.775517	2.82735	0.089883	0	0.1346	0.0615122	0.775517	2.62378	0.089883
ENSG00000168264	Short-lived	1.69793	10.4891	0.00120082	0	0.781024	0.23965	0.135727	2.95581	0.0832489	0	0.781024	0.0884228	0.135727	6.29763	0.0832489
ENSG00000072832	Short-lived	1.10485	0.283369	0.594501	0.0185966	0.732108	0.0195788	0.179964	1.2855	0.087928	0.0122457	0.732108	0.0129622	0.179964	1.3198	0.087928
ENSG00000168267	Short-lived	0.110276	21.7798	3.05796e-06	0	0.221154	0	0.687977	5.15584	0.0908689	0	0.221154	0	0.687977	1.19826	0.0908689
ENSG00000168268	Short-lived	9.43557e-10	3.46758	0.0625828	0	0.339083	0	0.560115	1.26396	0.100802	0	0.339083	0	0.560115	1	0.100802
ENSG00000168269	Short-lived	3.0923	28.115	1.14315e-07	0.00346623	0.74058	0.683576	0.250805	5.02717	0.00861527	2.46889e-08	0.74058	0.308397	0.250805	147.469	0.00861527
ENSG00000168280	Short-lived	1.06567	1.31023	0.252353	0	0.0996989	0.0412124	0.877003	54.0987	0.0232986	0	0.0996989	0.033426	0.877003	70.3067	0.0232986
ENSG00000168282	Short-lived	1.15638	3.13098	0.0768177	0	0.27009	0.099616	0.653016	3.82448	0.0768934	0	0.27009	0.0694517	0.653016	4.71714	0.0768934
ENSG00000168283	Short-lived	0.215768	1.52552	0.216786	1.03644e-07	0.910218	1.05758e-07	0.0579062	1.90761	0.0318761	0.0311158	0.910218	0.0312516	0.0579062	1.14953	0.0318761
ENSG00000168286	Short-lived	1.0896	0.128059	0.720453	0.00706481	0.664375	0.0305596	0.27037	1	0.0652552	0.00453299	0.664375	0.0223573	0.27037	1	0.0652552
ENSG00000168288	Short-lived	0.895871	1.23076	0.267259	0	0.233017	0.0318154	0.65998	3.9452	0.107003	0	0.233017	0.045557	0.65998	3.41981	0.107003
ENSG00000072840	Short-lived	5.53706e-13	42.3112	7.78463e-11	0	0.191089	0	0.536422	2.11477	0.272489	0	0.191089	0	0.536422	1	0.272489
ENSG00000168291	Short-lived	1.77479	5.71516	0.016819	0	0.304939	0	0.581716	1.94376	0.113346	0	0.304939	0	0.581716	3.25298	0.113346
ENSG00000168297	Short-lived	1.10011	3.41486	0.0646118	0	0.0982729	0.0727099	0.867303	13.8385	0.0344245	0	0.0982729	0.0559279	0.867303	18.0021	0.0344245
ENSG00000168298	Short-lived	1.29402e-12	0.00599034	0.938307	0	0.259265	0	0.668899	2.05991	0.071836	0	0.259265	0	0.668899	1	0.071836
ENSG00000168300	Short-lived	1.00017e-12	25.4386	4.56694e-07	0	0.125779	0	0.783958	3.29284	0.0902622	0	0.125779	0	0.783958	1	0.0902622
ENSG00000168301	Short-lived	1.26157	3.59901	0.0578142	0.00998081	0.966253	0.0174426	0.030807	3.81143	0.00293956	0.00299092	0.966253	0.00604875	0.030807	5.40858	0.00293956
ENSG00000168303	Short-lived	0.0506118	14.8372	0.0001172	4.36883e-31	0.620613	0.245682	0.323866	16.1192	0.0555214	0.02907	0.620613	0.93142	0.323866	1.15108	0.0555214
ENSG00000168309	Short-lived	1.74368	1.84708	0.174123	0	0.410888	0.0983073	0.491809	1	0.097303	0	0.410888	0.0175142	0.491809	1	0.097303
ENSG00000168310	Short-lived	0.524746	9.21543	0.00239983	0	0.17473	0	0.70896	2.87541	0.11631	0	0.17473	0	0.70896	1.74061	0.11631
ENSG00000072849	Short-lived	2.1235	9.05843	0.00261487	0	0.656453	0.141409	0.2961	6.94066	0.0474471	0	0.656453	0.0157051	0.2961	61.1948	0.0474471
ENSG00000168329	Short-lived	1.66981	9.72558	0.00181721	0	0.578523	0.489959	0.416846	92.7723	0.00463111	0	0.578523	0.303826	0.416846	1928.49	0.00463111
ENSG00000168334	Short-lived	1.21191	7.11637	0.00763831	0.0616368	0.25503	0.0723698	0.551481	1.2631	0.193489	0.0341507	0.25503	0.041485	0.551481	1.3272	0.193489
ENSG00000168348	Short-lived	7.29094	14.8016	0.000119432	0	0.172899	0	0.675879	1.11892	0.151222	0	0.172899	0	0.675879	2.26878	0.151222
ENSG00000168350	Short-lived	0.447268	3.50633	0.0611347	0	0.162056	8.45945e-05	0.70383	1	0.134114	0	0.162056	0.0150811	0.70383	1	0.134114
ENSG00000168356	Short-lived	1.05975	1.50127	0.220476	0.0152646	0.0988985	0.0448535	0.793093	2.43005	0.108008	0.0118893	0.0988985	0.0372596	0.793093	2.56245	0.108008
ENSG00000168374	Short-lived	2.09113	4.28644	0.0384176	0	0.184988	0	0.728664	1.84861	0.0863482	0	0.184988	0	0.728664	3.61417	0.0863482
ENSG00000168385	Short-lived	0.674451	2.96217	0.0852335	0	0.166702	0	0.759484	2.8005	0.0738146	0	0.166702	0	0.759484	2.00281	0.0738146
ENSG00000168386	Short-lived	0.609595	82.2249	0	0.00142921	0.478212	0.185886	0.462621	14.078	0.0591666	0.0184399	0.478212	0.358539	0.462621	5.01354	0.0591666
ENSG00000168389	Short-lived	1.68563	7.86687	0.00503487	0	0.163828	0	0.662044	1.74522	0.174127	0	0.163828	0	0.662044	2.55665	0.174127
ENSG00000168393	Short-lived	9.2374e-13	32.3986	1.25577e-08	0	0.200412	0	0.587143	3.20484	0.212444	0	0.200412	0	0.587143	1	0.212444
ENSG00000168394	Short-lived	4.52776	129.615	0	0	0.706377	1	0.247036	3.76066	0.0465877	0	0.706377	1	0.247036	402.4	0.0465877
ENSG00000168395	Short-lived	3.33211	3.5226	0.0605376	0	0.866671	0.962939	0.113614	5.85166	0.0197146	0	0.866671	0.881757	0.113614	360.296	0.0197146
ENSG00000168397	Short-lived	0.0330379	55.8981	7.63833e-14	3.94904e-36	0.113181	0	0.758306	3.32469	0.128513	0	0.758306	0.0676616	0.113181	1.04049	0.128513
ENSG00000168398	Short-lived	0.811148	3.22434	0.0725509	0.0173811	0.800928	0.138073	0.0886776	1.25466	0.110395	0.037363	0.800928	0.200679	0.0886776	1.20204	0.110395
ENSG00000168404	Short-lived	1.55357	6.75447	0.00935132	0	0.543877	0.811494	0.417297	7.80706	0.0388259	0	0.543877	0.722884	0.417297	24.3522	0.0388259
ENSG00000168411	Short-lived	0.551782	23.6366	1.1635e-06	0.000794842	0.776099	0.768801	0.172003	9.85328	0.0518979	0.0194819	0.776099	0.864956	0.172003	3.53379	0.0518979
ENSG00000168412	Short-lived	22.6396	14.9282	0.00011168	0	0.325171	0.11761	0.533149	1.0516	0.14168	9.02057e-22	0.533149	0	0.325171	3.12382	0.14168
ENSG00000168418	Short-lived	4.76552	14.5239	0.000138393	0.00531929	0.861201	0.839209	0.127903	1.55424	0.0108961	1.45382e-11	0.861201	0.433711	0.127903	8.17864	0.0108961
ENSG00000168421	Short-lived	1.09565	0.674671	0.411428	0	0.674853	0.106846	0.325147	1.0871	0	0	0.674853	0.0862702	0.325147	1.09582	0
ENSG00000072864	Short-lived	1.27386	6.6716	0.00979612	0.0627633	0.741937	0.0683275	0.138669	2.07825	0.119394	0.0294064	0.741937	0.0327668	0.138669	2.53924	0.119394
ENSG00000168427	Short-lived	1.18789	5.84348	0.0156348	0.00167964	0.648713	0.0846934	0.287866	1.76785	0.0634205	0.000505662	0.648713	0.0532602	0.287866	1.96761	0.0634205
ENSG00000168438	Short-lived	0.583968	23.0393	1.58724e-06	0	0.176298	0	0.75269	5.9176	0.0710123	0	0.176298	0	0.75269	2.82428	0.0710123
ENSG00000168439	Short-lived	0.0164768	56.1203	6.81677e-14	2.12824e-231	0.775298	3.23969e-85	0.187719	4.14128	0.0369828	0.000158222	0.775298	0.0405401	0.187719	1.02369	0.0369828
ENSG00000168447	Short-lived	1.17081	4.48371	0.0342193	0.0297445	0.14569	0.0398154	0.721579	1.77202	0.132731	0.0163175	0.14569	0.0229577	0.721579	1.95393	0.132731
ENSG00000168453	Short-lived	1.04663	0.0115515	0.91441	2.97677e-05	0.56923	0.467483	0.383665	4.54604	0.0471058	1.8309e-05	0.56923	0.451196	0.383665	4.87867	0.0471058
ENSG00000168461	Short-lived	2.11893	14.4619	0.000143023	0.0367468	0.771759	0.155176	0.182589	43.5663	0.0456515	0.000911579	0.771759	0.0192935	0.182589	2973.4	0.0456515
ENSG00000168468	Short-lived	50	0.03708	0.847302	0.0936762	0.20778	0.106269	0.698738	1.0128	0.0934823	3.81465e-52	0.20778	2.09127e-49	0.698738	1.8884	0.0934823
ENSG00000168476	Short-lived	1.70825e-10	8.87258	0.00289486	0	0.316311	0	0.557675	1.71186	0.126014	0	0.316311	0	0.557675	1	0.126014
ENSG00000072952	Short-lived	0.666466	14.6405	0.00013009	0.0080705	0.774804	1	0.201403	263.224	0.0237927	0.0402736	0.774804	1	0.201403	41.0265	0.0237927
ENSG00000168477	Short-lived	1.33071	1.85758	0.172905	0.0262738	0.591839	0.109087	0.165876	1	0.242284	0.00788582	0.591839	0.0524273	0.165876	1	0.242284
ENSG00000168481	Short-lived	4.08312e-10	24.9411	5.9108e-07	0	0.155901	0	0.774746	2.94436	0.0693536	0	0.155901	0	0.774746	1	0.0693536
ENSG00000168484	Short-lived	1.17673	1.72433	0.189137	0.11548	0.0796343	0.146519	0.90411	26.1053	0.0162553	0.0788546	0.0796343	0.104348	0.90411	46.4627	0.0162553
ENSG00000168487	Short-lived	2.38889e-13	116.96	0	0	0.102042	0	0.833951	3.37364	0.0640067	0	0.102042	0	0.833951	1	0.0640067
ENSG00000168488	Short-lived	0.714773	9.08107	0.00258269	0	0.860628	1	0.117516	418	0.0218566	0	0.860628	1	0.117516	74.7387	0.0218566
ENSG00000168490	Short-lived	3.65457	17.4364	2.97078e-05	0.00323887	0.915374	0.729454	0.0846257	1.00015	3.48943e-14	7.97202e-10	0.915374	0.31573	0.0846257	1.00055	3.48943e-14
ENSG00000168491	Short-lived	8.93414	20.7068	5.35242e-06	0	0.473498	0.965654	0.405125	1.24765	0.121376	0	0.473498	0.731803	0.405125	7.21965	0.121376
ENSG00000168495	Short-lived	6.11608	8.57664	0.00340503	0	0.850816	0.939265	0.139485	3.18233	0.00969906	0	0.850816	0.681666	0.139485	1188.03	0.00969906
ENSG00000168496	Short-lived	7.64031	38.5135	5.43765e-10	0.0116011	0.843717	0.853854	0.155669	1.7229	0.000614282	1.62992e-15	0.843717	0.299055	0.155669	63.8412	0.000614282
ENSG00000168497	Short-lived	0.990897	0.00208585	0.963572	0.000514417	0.518222	0.268146	0.470897	10.5687	0.0108803	0.000551126	0.518222	0.271378	0.470897	10.3443	0.0108803
ENSG00000072954	Short-lived	1.74287	5.53967	0.0185901	0	0.636093	0.06081	0.251707	1	0.112199	0	0.636093	0.00759664	0.251707	1	0.112199
ENSG00000168502	Short-lived	1.01198	11.6352	0.00064717	0.0316811	0.863848	1	0.122682	1.50734e+08	0.0134702	0.0303979	0.863848	1	0.122682	1.88872e+08	0.0134702
ENSG00000168505	Short-lived	0.795855	2.15901	0.141736	0.00458673	0.749561	0.00463511	0.186397	2.02956	0.0640415	0.0137688	0.749561	0.0138843	0.186397	1.75649	0.0640415
ENSG00000168509	Short-lived	1.0713	0.517335	0.471981	0.0101585	0.631827	0.120362	0.325868	4.24639	0.0423049	0.00732359	0.631827	0.103498	0.325868	4.70755	0.0423049
ENSG00000168517	Short-lived	2.01071	23.893	1.01844e-06	0	0.510953	0.357039	0.460588	1	0.0284596	0	0.510953	0.126078	0.460588	1	0.0284596
ENSG00000168522	Short-lived	0.601231	9.81942	0.00172679	0	0.243887	0.0080636	0.667918	3.02026	0.0881949	0	0.243887	0.055124	0.667918	1.94365	0.0881949
ENSG00000168528	Short-lived	0.843193	0.302507	0.582315	0	0.803203	0.467104	0.196797	1.00117	2.90589e-15	0	0.803203	0.526323	0.196797	1.00098	2.90589e-15
ENSG00000168530	Short-lived	1.24461	2.90015	0.0885713	0.0479801	0.951228	0.0490703	0.0360228	13.1017	0.0127488	0.022826	0.951228	0.0234733	0.0360228	24.5835	0.0127488
ENSG00000168539	Short-lived	3.07087e-13	22.4947	2.10723e-06	0	0.29994	0	0.58945	1.84317	0.11061	0	0.29994	0	0.58945	1	0.11061
ENSG00000168542	Short-lived	0.259289	73.1023	0	0	0.226484	0	0.645913	4.49557	0.127603	0	0.226484	0	0.645913	1.47659	0.127603
ENSG00000072958	Short-lived	0.803259	2.75135	0.0971723	7.52195e-06	0.685621	0.00376827	0.303334	166.417	0.0110455	7.66239e-05	0.685621	0.0112983	0.303334	60.8413	0.0110455
ENSG00000168546	Short-lived	0.0298834	30.1216	4.05779e-08	0	0.806242	0.000405657	0.116665	1.17841	0.0770925	0	0.806242	0.791845	0.116665	1.00492	0.0770925
ENSG00000168556	Short-lived	0.6604	1.14892	0.283774	0	0.139869	0	0.770402	2.14788	0.0897287	0	0.139869	0	0.770402	1.65676	0.0897287
ENSG00000168564	Short-lived	0.443762	18.8305	1.42864e-05	0	0.788312	1	0.179661	520.348	0.0320272	0	0.788312	1	0.179661	16.0467	0.0320272
ENSG00000168566	Short-lived	1.19319	1.77145	0.183203	0.0385771	0.794706	0.795715	0.170831	6.36351	0.0344624	0.0205698	0.794706	0.761352	0.170831	9.09828	0.0344624
ENSG00000168569	Short-lived	50	3.794	0.0514364	0.00365319	0.545594	0.00566146	0.271946	1.0068	0.182461	1.36031e-122	0.545594	4.43009e-113	0.271946	1.40337	0.182461
ENSG00000168575	Short-lived	0.470324	25.6035	4.19285e-07	1.55606e-05	0.572547	0.000165788	0.341931	3.20343	0.0855213	0.00547894	0.572547	0.0166712	0.341931	1.72903	0.0855213
ENSG00000168582	Short-lived	7.65356	28.2164	1.08479e-07	0	0.605628	0.835636	0.390819	110.882	0.00355371	0	0.605628	0.253019	0.390819	4471491617912816	0.00355371
ENSG00000168591	Short-lived	0.565644	1.70173	0.192062	0	0.230133	0.00442664	0.596001	1.31366	0.173867	0	0.230133	0.0466139	0.596001	1.16686	0.173867
ENSG00000168594	Short-lived	0.198603	11.5627	0.000672874	6.05549e-16	0.403039	2.62538e-08	0.304234	2.03471	0.292728	0.000949929	0.403039	0.0312198	0.304234	1.15151	0.292728
ENSG00000073008	Short-lived	1.08516	0.48715	0.485201	0.067864	0.626871	0.194772	0.172934	2.01048	0.200196	0.0539689	0.626871	0.169443	0.172934	2.13367	0.200196
ENSG00000168610	Short-lived	1.04765	0.0862964	0.768939	0	0.921162	0.101655	0.0696672	75.0189	0.00917081	0	0.921162	0.091164	0.0696672	92.1547	0.00917081
ENSG00000168612	Short-lived	0.995028	0.0576808	0.8102	0.0700359	0.872791	0.82858	0.12431	3293.83	0.00289909	0.0709678	0.872791	0.829355	0.12431	3163.82	0.00289909
ENSG00000168615	Short-lived	3.63313	2.59871	0.106951	0	0.770627	1	0.180424	69.9416	0.048949	0	0.770627	1	0.180424	5.03692e+06	0.048949
ENSG00000168619	Short-lived	0.769219	21.6927	3.20014e-06	0	0.040048	0.0908915	0.801393	7.04964	0.158559	0	0.040048	0.15808	0.801393	4.49186	0.158559
ENSG00000168621	Short-lived	0.459684	16.6001	4.61492e-05	0	0.637282	0.000278183	0.224585	5.62711	0.138133	0	0.637282	0.0232015	0.224585	2.21256	0.138133
ENSG00000168646	Short-lived	3.82827	61.0467	5.55112e-15	0.0198041	0.875553	1	0.0491746	1.65934	0.0752719	3.01664e-07	0.875553	1	0.0491746	6.9498	0.0752719
ENSG00000168658	Short-lived	7.60904	3.69226	0.0546655	0.0336654	0.237624	0.0697563	0.559776	1.16208	0.202601	6.21282e-12	0.237624	1.58775e-09	0.559776	3.13596	0.202601
ENSG00000001461	Short-lived	1.30437	6.1713	0.0129839	0	0.622877	0.0489021	0.308043	4.5998	0.0690793	0	0.622877	0.0195161	0.308043	7.31912	0.0690793
ENSG00000006062	Short-lived	0.61952	23.3939	1.31993e-06	0	0.132737	0.00538136	0.709015	2.20954	0.158248	0	0.132737	0.0392865	0.709015	1.63419	0.158248
ENSG00000168671	Short-lived	1.27276	4.76752	0.0290015	0.086289	0.687833	0.0887248	0.113212	3.11667	0.198955	0.0442306	0.687833	0.0458258	0.113212	4.24964	0.198955
ENSG00000168672	Short-lived	15.253	11.7497	0.000608535	0.012821	0.857326	0.845206	0.13836	1.04592	0.00431322	1.38065e-29	0.857326	0.0769055	0.13836	1.98354	0.00431322
ENSG00000168675	Short-lived	1.43926	4.11825	0.042423	0.0270516	0.901662	0.86059	0.0717626	954.465	0.0265757	0.00554	0.901662	0.805666	0.0717626	19438.6	0.0265757
ENSG00000168676	Short-lived	0.748996	0.457901	0.498607	0	0.744478	0.442598	0.24413	78.4093	0.0113917	0	0.744478	0.543078	0.24413	26.2346	0.0113917
ENSG00000168685	Short-lived	0.700333	7.24444	0.00711208	9.76143e-05	0.620473	0.996973	0.31103	17.8621	0.0684975	0.00155355	0.620473	0.997879	0.31103	7.52957	0.0684975
ENSG00000168701	Short-lived	1.31652e-13	56.5052	5.60663e-14	0	0.608744	0.156981	0.389293	110.588	0.00196269	0	0.608744	1	0.389293	1	0.00196269
ENSG00000168702	Short-lived	1.34276	78.2249	0	0.0247846	0.839614	1	0.0849578	13.25	0.0754285	0.00697856	0.839614	1	0.0849578	32.1271	0.0754285
ENSG00000073060	Short-lived	1.04301	0.334662	0.562927	8.79891e-06	0.157973	0.0572755	0.763916	2.17055	0.0781113	5.33345e-06	0.157973	0.050647	0.763916	2.24411	0.0781113
ENSG00000168710	Short-lived	26.1086	13.0403	0.000304856	0	0.967674	0.953576	0.0254938	9.90647	0.00683221	0	0.967674	0.289065	0.0254938	1.00481e+26	0.00683221
ENSG00000168724	Short-lived	1.127	3.85392	0.0496299	0.0778736	0.57213	0.100478	0.366974	3.42258	0.0608958	0.0563121	0.57213	0.0750478	0.366974	4.00142	0.0608958
ENSG00000168743	Short-lived	0.326308	22.4735	2.13059e-06	0	0.737513	0.648215	0.247843	800.118	0.0146444	0	0.737513	0.868085	0.247843	8.85773	0.0146444
ENSG00000168748	Short-lived	5.84909e-13	8.8398	0.00294732	0	0.209541	0	0.642027	2.1607	0.148432	0	0.209541	0	0.642027	1	0.148432
ENSG00000168754	Short-lived	1.79556	6.49485	0.0108188	0.125286	0.692315	0.638374	0.299252	2.44592	0.00843332	0.0240008	0.692315	0.446684	0.299252	4.9828	0.00843332
ENSG00000168758	Short-lived	1.00336	0.0075221	0.930886	0.00544255	0.503433	0.084073	0.444252	1.67295	0.0523151	0.00534803	0.503433	0.0833764	0.444252	1.67585	0.0523151
ENSG00000168763	Short-lived	0.935012	0.638066	0.424412	0.0125001	0.768655	0.333566	0.224637	803.003	0.00670819	0.0166185	0.768655	0.358236	0.224637	519.931	0.00670819
ENSG00000168765	Short-lived	7.70552	21.0634	4.44346e-06	0.0265281	0.634919	0.821326	0.282378	1.04427	0.082703	7.1423e-13	0.634919	0.219431	0.282378	1.3963	0.082703
ENSG00000168769	Short-lived	9.34873	54.0413	1.96287e-13	0	0.639207	1	0.331761	1.44418	0.0290313	0	0.639207	1	0.331761	31.0642	0.0290313
ENSG00000073067	Short-lived	0.644289	7.79818	0.00522989	0.000437684	0.394452	0.0228304	0.402099	1.28033	0.203449	0.00685389	0.394452	0.0875808	0.402099	1.17259	0.203449
ENSG00000168772	Short-lived	6.28062e-14	34.6501	3.94622e-09	0	0.799823	0.153196	0.0775758	90.5305	0.122602	0	0.799823	1	0.0775758	1	0.122602
ENSG00000168778	Short-lived	50	7.78615	0.00526484	0.0323895	0.688571	0.996805	0.287075	46.2191	0.0243545	3.31295e-75	0.688571	0.852148	0.287075	1.74217e+83	0.0243545
ENSG00000168779	Short-lived	1.14491	0.420478	0.516699	0	0.810938	0.0909806	0.143661	120.637	0.0454016	0	0.810938	0.0642827	0.143661	241.601	0.0454016
ENSG00000168781	Short-lived	1.01593	42.7707	6.15473e-11	0.00166231	0.814224	0.0698416	0.13697	4.53312	0.0488064	0.00150119	0.814224	0.0669422	0.13697	4.6436	0.0488064
ENSG00000168785	Short-lived	0.652784	12.5837	0.000389127	0.00205767	0.773747	0.0248084	0.170506	6.20703	0.0557466	0.0176285	0.773747	0.0895408	0.170506	3.29292	0.0557466
ENSG00000168792	Short-lived	0.0142788	102.725	0	6.97408e-222	0.6063	1.68446e-64	0.315233	5.24191	0.0784671	0.000695278	0.6063	0.122855	0.315233	1.02394	0.0784671
ENSG00000168795	Short-lived	0.893818	4.61539	0.0316862	0.049102	0.987306	0.0498842	0.0113184	106.906	0.00137574	0.0676208	0.987306	0.0685829	0.0113184	65.097	0.00137574
ENSG00000168803	Short-lived	0.89356	0.533292	0.465226	0	0.744305	1	0.176899	17.2569	0.0787961	0	0.744305	1	0.176899	12.7438	0.0787961
ENSG00000168806	Short-lived	1.61603	5.59589	0.0180027	0	0.739113	1	0.226674	3.57523	0.0342138	0	0.739113	1	0.226674	7.83707	0.0342138
ENSG00000168807	Short-lived	1.49067	8.75504	0.00308747	0	0.0924411	0	0.805494	3.39805	0.102065	0	0.0924411	0	0.805494	6.19282	0.102065
ENSG00000168811	Short-lived	0.896646	0.300202	0.583756	0.0516249	0.463713	0.226987	0.355001	2.92659	0.181286	0.0701278	0.463713	0.264582	0.355001	2.61916	0.181286
ENSG00000168813	Short-lived	9.94442	27.6425	1.45937e-07	0.0107295	0.75436	0.0115365	0.116569	1.06836	0.129071	2.60159e-20	0.75436	5.35096e-20	0.116569	1.93008	0.129071
ENSG00000168818	Short-lived	31.8581	10.7352	0.00105115	0	0.760404	0.982518	0.219284	2928.48	0.0203118	0	0.760404	0.570135	0.219284	2.75911e+110	0.0203118
ENSG00000168824	Short-lived	0.085426	13.6868	0.000215963	0	0.209766	0	0.652894	2.82459	0.13734	0	0.209766	0	0.652894	1.09276	0.13734
ENSG00000168826	Short-lived	1.43355	11.0378	0.000892737	0.0110988	0.77455	0.496432	0.19732	6.56307	0.0281303	0.0015769	0.77455	0.366438	0.19732	14.8376	0.0281303
ENSG00000168827	Short-lived	0.9641	0.282977	0.594756	0.00186684	0.333851	0.0423727	0.586407	2.32706	0.0797416	0.00233923	0.333851	0.047465	0.586407	2.25756	0.0797416
ENSG00000168828	Short-lived	1.41276	4.95757	0.0259766	0.00723421	0.677776	0.41785	0.322224	1.00117	1.01241e-14	0.000945883	0.677776	0.29147	0.322224	1.00165	1.01241e-14
ENSG00000168830	Short-lived	0.0796535	1.84778	0.174041	2.36902e-18	0.245751	0	0.716865	1.73628	0.0373839	0	0.716865	0.0394523	0.245751	1.04493	0.0373839
ENSG00000168843	Short-lived	0.657936	4.48413	0.0342109	0	0.652162	0.000403862	0.180974	2.79627	0.166864	0	0.652162	0.00584947	0.180974	1.96707	0.166864
ENSG00000073146	Short-lived	0.233393	52.1345	5.18252e-13	0	0.796279	0.3932	0.159524	7.61096	0.0441971	0	0.796279	0.80424	0.159524	1.60591	0.0441971
ENSG00000168874	Short-lived	0.0694668	17.046	3.64847e-05	0	0.818156	0.987454	0	2.62669	0.181844	0	0.818156	0.999123	0	1.06939	0.181844
ENSG00000168875	Short-lived	1.02066	69.3645	1.11022e-16	0.00842104	0.00839553	0.0100589	0.991604	1.60281	1.39814e-17	0.00762962	0.00839553	0.00914709	0.991604	1.61851	1.39814e-17
ENSG00000168876	Short-lived	0.086735	38.4258	5.68754e-10	0	0.581421	0.29731	0.418579	1.00117	2.74182e-15	0	0.581421	0.900137	0.418579	1.0001	2.74182e-15
ENSG00000168878	Short-lived	5.84272e-11	25.6835	4.0226e-07	0	0.655626	0.764959	0.309362	23481.3	0.0350122	0	0.655626	1	0.309362	1	0.0350122
ENSG00000168883	Short-lived	2.05761	26.9454	2.09285e-07	0	0.218104	0.0299376	0.726962	420.47	0.0549333	0	0.218104	0.000732237	0.726962	250391	0.0549333
ENSG00000168884	Short-lived	1.11038	0.144103	0.704235	0	0.459048	0.119746	0.399069	1.20347	0.141882	0	0.459048	0.0947376	0.399069	1.22832	0.141882
ENSG00000168887	Short-lived	0.215631	2.89005	0.0891281	0	0.276876	0	0.583693	1.93237	0.139431	0	0.276876	0	0.583693	1.15263	0.139431
ENSG00000168890	Short-lived	1.46584	3.61476	0.0572688	0.0133616	0.669389	0.0198805	0.203729	1.56794	0.126882	0.00178979	0.669389	0.00320451	0.203729	1.9334	0.126882
ENSG00000168894	Short-lived	13.4814	12.9236	0.000324469	8.97232e-13	0.158273	0.0335278	0.705259	1.11907	0.136468	3.87916e-163	0.158273	1.31961e-20	0.705259	4.55658	0.136468
ENSG00000073150	Short-lived	0.835072	1.43972	0.230184	5.11669e-05	0.631248	0.00413051	0.313584	1.8485	0.0551681	0.000261033	0.631248	0.0102139	0.313584	1.67037	0.0551681
ENSG00000168899	Short-lived	0.408436	7.20061	0.00728789	0	0.559023	0.205634	0.391249	11.1576	0.0497284	0	0.559023	0.524135	0.391249	2.67833	0.0497284
ENSG00000168904	Short-lived	1.49178	6.24548	0.0124511	0.102348	0.840655	1	0.116793	548.573	0.0425518	0.0333621	0.840655	1	0.116793	12199.3	0.0425518
ENSG00000168906	Short-lived	1.21771	1.02138	0.312191	0	0.653708	0.0174012	0.233855	2.58788	0.112437	0	0.653708	0.00720337	0.233855	3.18307	0.112437
ENSG00000168907	Short-lived	0.865613	8.94391	0.00278396	0.000176941	0.091294	0.112626	0.838634	7.68392	0.070072	0.000565029	0.091294	0.151037	0.838634	5.84214	0.070072
[truncated: 29,373 more rows]
