# Supplementary material for: Large‐scale across species transcriptomic analysis identifies genetic selection signatures associated with longevity in mammals
Source: EMBO J. 2023 Jul 10;42(17):e112740. doi: 10.15252/embj.2022112740 (PMC10476176; doi:10.15252/embj.2022112740)
Supplement: Supplementary file 19 — Dataset EV12 [file EMBJ-42-e112740-s001.xlsx]

## Sheet: Sheet 1
Dataset EV12. Genes under relax and intensified selection in long-lived animals and non-long-lived animals estimated with RELAX.
1 Relaxation parameters. 2 Three ω parameters and the relative proportion of sites in reference branch. 3 Three ω parameters and the relative proportion of sites in foreground branch.
Gene_ID	Branch	K1	LRT	P	R_omega02	R_omega0_prop2	R_omega12	R_omega1_prop2	R_omega22	R_omega2_prop2	T_omega03	T_omega0_prop3	T_omega13	T_omega1_prop3	T_omega23	T_omega2_prop3
ENSG00000000003	Long-lived	1.60675	4.84476	0.0277302	0	0.217602	0.0300917	0.603864	2.39243	0.178534	0	0.217602	0.00359124	0.603864	4.06163	0.178534
ENSG00000001167	Long-lived	0.932565	55.4926	9.38138e-14	0	0.927297	0.40817	0.0384906	351.459	0.0342122	0	0.927297	0.433594	0.0384906	236.698	0.0342122
ENSG00000005483	Long-lived	1.10543	1.26418	0.260861	0.00190493	0.586255	0.719776	0.394944	182.091	0.018801	0.000984234	0.586255	0.695251	0.394944	315.202	0.018801
ENSG00000159167	Long-lived	50	24.0429	9.4214e-07	0.00117784	0.639683	0.966599	0.360317	1.00117	2.5322e-14	3.58353e-147	0.639683	0.182942	0.360317	1.05996	2.5322e-14
ENSG00000159173	Long-lived	4.03703	5.63887	0.0175665	1.63015e-05	0.64025	0.0317956	0.341731	2.96473	0.0180185	4.69469e-20	0.64025	8.99509e-07	0.341731	80.4305	0.0180185
ENSG00000159176	Long-lived	16.8447	120.203	0	0	0.244183	0	0.648957	1.2405	0.106861	0	0.244183	0	0.648957	37.7251	0.106861
ENSG00000159184	Long-lived	0.784895	0.771623	0.379715	0	0.453978	0.008958	0.430756	1.65638	0.115266	0	0.453978	0.0247002	0.430756	1.48599	0.115266
ENSG00000159189	Long-lived	6.60521e-10	3.96483	0.0464603	0	0.210545	0	0.576125	1.4283	0.21333	0	0.210545	0	0.576125	1	0.21333
ENSG00000159197	Long-lived	0.0682656	10.9988	0.0009117	0	0.483159	0.228363	0.515869	425.266	0.000972333	0	0.483159	0.904099	0.515869	1.51164	0.000972333
ENSG00000159199	Long-lived	1.22204	0.288819	0.590978	0	0.144768	0.00840179	0.778877	3.56771	0.0763552	0	0.144768	0.0029074	0.778877	4.73196	0.0763552
ENSG00000159200	Long-lived	0.375589	15.2332	9.50173e-05	0	0.667924	0.093672	0.321551	275.729	0.0105249	0	0.667924	0.410912	0.321551	8.2531	0.0105249
ENSG00000159202	Long-lived	5.41996	163.53	0	0.00335231	0.746633	0.432959	0.127226	3.24126	0.126141	3.86785e-14	0.746633	0.0107042	0.127226	586.207	0.126141
ENSG00000159208	Long-lived	2.51833	75.7751	0	0.0413584	0.671788	0.837161	0.22798	6.95038	0.100232	0.000328131	0.671788	0.639157	0.22798	131.965	0.100232
ENSG00000159210	Long-lived	0.864989	11.5704	0.000670093	0	0.852866	0.202353	0.111448	273.113	0.035686	0	0.852866	0.251069	0.111448	128.059	0.035686
ENSG00000159212	Long-lived	3.9821	27.3139	1.72968e-07	0.00988421	0.187342	0.0153938	0.745259	3.42141	0.0673986	1.03674e-08	0.187342	6.05122e-08	0.745259	134.047	0.0673986
ENSG00000159214	Long-lived	6.21663	72.8317	0	0.0482939	0.735163	1	0.0960817	2.73961	0.168756	6.58036e-09	0.735163	1	0.0960817	525.956	0.168756
ENSG00000159216	Long-lived	1.23804	1.49048	0.222142	0	0.670163	1	0.221134	6.89719	0.108703	0	0.670163	1	0.221134	10.9221	0.108703
ENSG00000159217	Long-lived	0.413853	4.12268	0.042312	3.18926e-05	0.479495	0.00358873	0.428526	218.18	0.0919796	0.013778	0.479495	0.097298	0.428526	9.28809	0.0919796
ENSG00000159228	Long-lived	0.543074	10.645	0.00110369	0.000503672	0.5659	0.137174	0.255784	2.35426	0.178316	0.0161816	0.5659	0.339997	0.255784	1.59201	0.178316
ENSG00000159231	Long-lived	0.588595	3.91617	0.0478238	0	0.502155	0.0326618	0.373889	2.78405	0.123956	0	0.502155	0.133466	0.373889	1.82698	0.123956
ENSG00000159248	Long-lived	1.26685	0.0669479	0.795834	0.00364391	0.786796	0.0185384	0.170072	1	0.043132	0.000814446	0.786796	0.00639589	0.170072	1	0.043132
ENSG00000159251	Long-lived	1.04545	0.363189	0.546741	4.73767e-05	0.775902	0.0174398	0.208483	747.866	0.0156145	3.01321e-05	0.775902	0.0145085	0.208483	1010.26	0.0156145
ENSG00000067646	Long-lived	8.07022e-13	14.4584	0.000143286	0	0.161254	0	0.664515	1.47778	0.174231	0	0.161254	0	0.664515	1	0.174231
ENSG00000159256	Long-lived	1.21453	16.518	4.81905e-05	1.39658e-05	0.485527	0.26409	0.465093	206.87	0.0493808	1.26927e-06	0.485527	0.198473	0.465093	649.347	0.0493808
ENSG00000159259	Long-lived	6.66645e-13	94.5368	0	0	0.804187	1	0.156496	140.763	0.0393168	0	0.804187	1	0.156496	1	0.0393168
ENSG00000159261	Long-lived	1.19089	1.10121	0.294001	0.0119901	0.676847	0.151453	0.313394	17.5995	0.0097589	0.00515342	0.676847	0.105634	0.313394	30.4263	0.0097589
ENSG00000159263	Long-lived	0.76366	6.43229	0.0112064	0.000897339	0.462666	0.0645875	0.397834	4.57112	0.1395	0.00471082	0.462666	0.123412	0.397834	3.19178	0.1395
ENSG00000159267	Long-lived	3.76721e-13	92.9303	0	0	0.367357	0.127251	0.435188	3.06833	0.197455	0	0.367357	1	0.435188	1	0.197455
ENSG00000159307	Long-lived	0.594624	28.7705	8.14847e-08	0.00153796	0.318555	0.0615182	0.510391	4.0614	0.171054	0.0212465	0.318555	0.190507	0.510391	2.30109	0.171054
ENSG00000159314	Long-lived	1.43324	13.5576	0.000231351	0.000154109	0.413637	0.0700359	0.463497	4.32306	0.122866	3.43751e-06	0.413637	0.0221344	0.463497	8.15157	0.122866
ENSG00000067704	Long-lived	9.59131e-11	43.3085	4.67543e-11	0	0.746393	1	0.21449	56.5578	0.0391169	0	0.746393	1	0.21449	1	0.0391169
ENSG00000159339	Long-lived	0.909083	1.40545	0.235814	0	0.193394	0.0592222	0.615113	3.81353	0.191493	0	0.193394	0.076575	0.615113	3.37656	0.191493
ENSG00000159346	Long-lived	0.821749	0.278737	0.59753	3.20141e-05	0.274254	0.0149995	0.691478	3.13891	0.034268	0.000202544	0.274254	0.0317097	0.691478	2.55993	0.034268
ENSG00000159348	Long-lived	0.159868	6.27313	0.0122583	0	0.278457	0	0.543881	2.06237	0.177663	0	0.278457	0	0.543881	1.12268	0.177663
ENSG00000159352	Long-lived	0.54081	15.3202	9.07407e-05	0.000500281	0.629474	0.0874643	0.361958	1e+10	0.00856748	0.0164023	0.629474	0.267752	0.361958	255915	0.00856748
ENSG00000159363	Long-lived	1.10232	2.9106	0.0879994	0.000746648	0.435944	0.0720548	0.441281	5.87549	0.122775	0.000357414	0.435944	0.0550526	0.441281	7.0426	0.122775
ENSG00000159374	Long-lived	1.87215	44.8779	2.09707e-11	0	0.348705	0.159685	0.49099	3.59907	0.160305	0	0.348705	0.0322398	0.49099	10.9969	0.160305
ENSG00000159377	Long-lived	0.719838	1.7589	0.184762	0.000507976	0.502857	0.0134128	0.385874	2.57389	0.111269	0.00425344	0.502857	0.0448867	0.385874	1.97496	0.111269
ENSG00000159387	Long-lived	0.834278	1.11668	0.290634	0	0.355657	0.0538613	0.534152	3.29659	0.110192	0	0.355657	0.0874041	0.534152	2.70527	0.110192
ENSG00000159388	Long-lived	4.44468	3.17185	0.0749176	0	0.214375	0	0.636834	1.1492	0.148791	0	0.214375	0	0.636834	1.85541	0.148791
ENSG00000067715	Long-lived	0.49336	5.05923	0.0244952	0	0.807954	0.974338	0	2.48259	0.192046	0	0.807954	0.987256	0	1.56614	0.192046
ENSG00000159399	Long-lived	22.955	6.51059	0.0107234	1.75351e-05	0.466329	0.0166331	0.358517	1.01427	0.175154	6.6646e-110	0.466329	1.45339e-41	0.358517	1.38425	0.175154
ENSG00000159409	Long-lived	0.707393	15.2139	9.59931e-05	2.93049e-05	0.501519	0.0461501	0.46474	1620.62	0.0337416	0.000621364	0.501519	0.113513	0.46474	186.426	0.0337416
ENSG00000159423	Long-lived	6.18843e-14	19.9912	7.77975e-06	0	0.472819	0.0227581	0.378993	1.97309	0.148188	0	0.472819	1	0.378993	1	0.148188
ENSG00000159433	Long-lived	12.4582	790.582	0	0.0223008	0.252146	0.702761	0.135493	1.63024	0.612361	2.64829e-21	0.252146	0.012345	0.135493	440.828	0.612361
ENSG00000159445	Long-lived	1.33137	0.672271	0.412261	0.00678426	0.736211	0.154825	0.0308462	2.74681	0.232943	0.00129696	0.736211	0.0834407	0.0308462	3.83922	0.232943
ENSG00000159450	Long-lived	0.654911	4.57797	0.0323856	0	0.451168	1	0.439518	577.609	0.109314	0	0.451168	1	0.439518	64.3614	0.109314
ENSG00000159455	Long-lived	1.08342	0.22802	0.632996	0.204313	0.742446	0.206086	0.248354	21.6586	0.00919927	0.178962	0.742446	0.180645	0.248354	27.993	0.00919927
ENSG00000159459	Long-lived	0.860407	11.033	0.000895028	0.00437659	0.56012	1	0.388995	329.059	0.0508853	0.00934151	0.56012	1	0.388995	146.514	0.0508853
ENSG00000159461	Long-lived	4.71269e-10	11.6228	0.000651473	0	0.160695	0	0.662708	2.06748	0.176597	0	0.160695	0	0.662708	1	0.176597
ENSG00000067798	Long-lived	0.000352032	998.215	0	0	0.247164	0.0223719	0.569227	3.40529	0.183609	0	0.247164	0.998663	0.569227	1.00043	0.183609
ENSG00000159479	Long-lived	1.40823e-10	4.45101	0.0348806	0	0.17786	0	0.696728	1.40346	0.125412	0	0.17786	0	0.696728	1	0.125412
ENSG00000159556	Long-lived	50	28.7443	8.25933e-08	0.00564735	0.752118	0.931621	0.211601	1.14074	0.0362811	3.91066e-113	0.752118	0.0289713	0.211601	723.449	0.0362811
ENSG00000159579	Long-lived	1.17657	1.02562	0.31119	0	0.189862	0.0088757	0.574857	3.31131	0.235281	0	0.189862	0.00385398	0.574857	4.09089	0.235281
ENSG00000159588	Long-lived	1.79549	14.2516	0.000159926	0	0.552432	0.827175	0.261881	2.73389	0.185687	0	0.552432	0.71129	0.261881	6.08465	0.185687
ENSG00000159592	Long-lived	0.929036	0.459929	0.497657	0	0.659554	1	0.283541	19.9755	0.0569045	0	0.659554	1	0.283541	16.1514	0.0569045
ENSG00000159593	Long-lived	2.30268	74.0897	0	0	0.697393	1	0.233931	12.5906	0.0686762	0	0.697393	1	0.233931	341.235	0.0686762
ENSG00000067829	Long-lived	7.05322	47.2151	6.3608e-12	0.000124669	0.6123	0.0344389	0.338359	3.01369	0.049341	2.90078e-28	0.6123	4.80276e-11	0.338359	2394.33	0.049341
ENSG00000159596	Long-lived	1.95316	7.32704	0.00679247	0	0.561077	1	0.417786	10.238	0.0211367	0	0.561077	1	0.417786	93.9972	0.0211367
ENSG00000159618	Long-lived	3.32161	69.5874	1.11022e-16	0.00931684	0.579745	0.0115438	0.137388	2.26557	0.282866	1.79763e-07	0.579745	3.66328e-07	0.137388	15.1274	0.282866
ENSG00000159625	Long-lived	11.2709	317.856	0	0.000363205	0.543375	0.0216817	0.286686	1.5064	0.169939	1.69698e-39	0.543375	1.76285e-19	0.286686	101.289	0.169939
ENSG00000159640	Long-lived	1.12423	0.779656	0.377246	0.00172692	0.669529	1	0.325857	234.106	0.00461406	0.000783546	0.669529	1	0.325857	461.064	0.00461406
ENSG00000159648	Long-lived	6.05942	23.2534	1.42002e-06	0.032524	0.0709383	0.0325326	0.727815	2.99591	0.201247	9.65654e-10	0.0709383	9.67201e-10	0.727815	771.767	0.201247
ENSG00000159650	Long-lived	1.97815	19.9116	8.11085e-06	0.000845935	0.580913	0.0367476	0.191127	2.12618	0.227959	8.35224e-07	0.580913	0.00145145	0.191127	4.44673	0.227959
ENSG00000159658	Long-lived	1.52635	12.3466	0.000441789	0.00369718	0.645935	1	0.319629	21.7706	0.0344362	0.000193958	0.645935	1	0.319629	110.171	0.0344362
ENSG00000159674	Long-lived	4.38969	41.9996	9.12919e-11	0.0112465	0.775213	1	0.126514	4.49913	0.098273	2.78328e-09	0.775213	1	0.126514	736.263	0.098273
ENSG00000159685	Long-lived	0.449869	3.84498	0.049895	0	0.647231	1	0.340531	761.345	0.0122379	0	0.647231	1	0.340531	19.785	0.0122379
ENSG00000067836	Long-lived	0.491246	0.444285	0.505061	0	0.808655	0.59122	0.172392	1e+10	0.0189526	0	0.808655	0.772454	0.172392	81745.6	0.0189526
ENSG00000159708	Long-lived	1.12805	4.51701	0.0335595	0.000565134	0.276656	0.215317	0.604591	11.014	0.118753	0.000216908	0.276656	0.176881	0.604591	14.9748	0.118753
ENSG00000159713	Long-lived	0.127625	3.16717	0.0751326	0	0.94151	0.370957	0.0544536	399	0.00403619	0	0.94151	0.88112	0.0544536	2.14758	0.00403619
ENSG00000159714	Long-lived	50	230.733	0	6.1579e-05	0.633574	0.972496	0	1.11974	0.366426	2.96221e-211	0.633574	0.247971	0	285.605	0.366426
ENSG00000159720	Long-lived	1.11198	0.212558	0.64477	0	0.830193	0.462244	0.145283	210.515	0.0245234	0	0.830193	0.42398	0.145283	383.207	0.0245234
ENSG00000159784	Long-lived	2.51221	31.1592	2.37704e-08	1.18124e-06	0.529162	0.0488296	0.407809	4.12832	0.0630283	1.2838e-15	0.529162	0.000507812	0.407809	35.2329	0.0630283
ENSG00000067840	Long-lived	1.63381	27.5094	1.56334e-07	0.00072791	0.545072	0.0956597	0.42101	11.2284	0.0339182	7.46826e-06	0.545072	0.0216123	0.42101	52.0027	0.0339182
ENSG00000159788	Long-lived	0.337367	169.667	0	0	0.48334	0.119127	0.401371	307.76	0.115289	0	0.48334	0.487838	0.401371	6.90941	0.115289
ENSG00000159792	Long-lived	4.58389	0.0941343	0.758986	9.81107e-06	0.591691	0.00086842	0.284201	1	0.124108	1.10307e-23	0.591691	9.27873e-15	0.284201	1	0.124108
ENSG00000159840	Long-lived	1.74944	7.78645	0.00526396	0	0.325128	0.00374747	0.390024	2.09542	0.284848	0	0.325128	5.6939e-05	0.390024	3.6479	0.284848
ENSG00000159842	Long-lived	42.8227	223.493	0	0	0.910745	0.956044	0.0446875	2930.1	0.0445676	0	0.910745	0.145888	0.0446875	2.89134e+148	0.0445676
ENSG00000159871	Long-lived	5.56332	24.158	8.87484e-07	0.0298135	0.760506	0.964897	0	1.33708	0.239494	3.2559e-09	0.760506	0.819716	0	5.03328	0.239494
ENSG00000159873	Long-lived	1.10517	0.172908	0.67754	0	0.691728	1	0.272249	45.2397	0.0360235	0	0.691728	1	0.272249	67.5505	0.0360235
ENSG00000159884	Long-lived	0.907526	0.342029	0.55866	0	0.393486	0.391625	0.543164	8.4883	0.0633498	0	0.393486	0.42709	0.543164	6.96512	0.0633498
ENSG00000159899	Long-lived	0.561832	24.4137	7.77156e-07	6.12765e-05	0.657556	0.997856	0.324936	230.669	0.0175079	0.00429703	0.657556	0.998795	0.324936	21.2619	0.0175079
ENSG00000159905	Long-lived	0.284067	43.0344	5.37868e-11	0	0.357171	0.926134	0.562402	289.259	0.080427	0	0.357171	0.978438	0.562402	5.00231	0.080427
ENSG00000159915	Long-lived	2.88237	68.8111	1.11022e-16	0	0.387347	0.929843	0.51144	11.4502	0.101212	0	0.387347	0.810858	0.51144	1126.92	0.101212
ENSG00000067842	Long-lived	1.0186	0.0873743	0.767542	5.20153e-05	0.586232	0.0717959	0.360661	137.594	0.0531073	4.32977e-05	0.586232	0.0683639	0.360661	150.789	0.0531073
ENSG00000159917	Long-lived	0.922461	0.486799	0.485359	0	0.129192	0.041463	0.819578	3.77573	0.0512309	0	0.129192	0.0530697	0.819578	3.40613	0.0512309
ENSG00000159921	Long-lived	1.47358	9.6203	0.00192438	0	0.416235	0.039187	0.542698	21.6469	0.0410664	0	0.416235	0.00845062	0.542698	92.855	0.0410664
ENSG00000160007	Long-lived	2.10395	92.7988	0	0.00503887	0.865145	0.263567	0.0982637	6.71044	0.0365911	1.46494e-05	0.865145	0.0604758	0.0982637	54.8837	0.0365911
ENSG00000160013	Long-lived	34.8446	2.84897	0.0914325	6.88954e-06	0.415701	0.0433895	0.483689	1.00938	0.10061	1.37644e-180	0.415701	3.31284e-48	0.483689	1.38438	0.10061
ENSG00000160014	Long-lived	0.423642	0.73987	0.389703	9.03184e-05	0.834201	0.00197785	0.155957	2563.12	0.00984238	0.0193506	0.834201	0.0715406	0.155957	27.8035	0.00984238
ENSG00000160049	Long-lived	1.09666	0.0293828	0.863898	0	0.534254	0.340493	0.402975	7.10005	0.0627712	0	0.534254	0.30682	0.402975	8.58106	0.0627712
ENSG00000160050	Long-lived	0.262067	52.1209	5.21916e-13	0.000696277	0.639086	0.167326	0.353385	9.99989e+09	0.00752966	0.148798	0.639086	0.625924	0.353385	417.514	0.00752966
ENSG00000160051	Long-lived	1.20823	0.537192	0.463599	0.057639	0.691309	1	0.295743	490.635	0.0129479	0.0318167	0.691309	1	0.295743	1782.65	0.0129479
ENSG00000005486	Long-lived	15.5469	8.60152	0.00335883	0.0112679	0.678309	1	0.318789	1e+10	0.00290206	5.15445e-31	0.678309	1	0.318789	2.94528e+155	0.00290206
ENSG00000160055	Long-lived	2.04269	17.939	2.28102e-05	0	0.0622462	0.10351	0.854262	7.51966	0.0834917	0	0.0622462	0.00972575	0.854262	61.6308	0.0834917
ENSG00000160058	Long-lived	0.72578	7.21346	0.00723589	0	0.843593	1	0.139727	926.643	0.0166805	0	0.843593	1	0.139727	142.34	0.0166805
ENSG00000160062	Long-lived	1.75649	26.4624	2.68722e-07	0.00454815	0.226418	0.134076	0.748456	12.7088	0.0251263	7.69168e-05	0.226418	0.0293229	0.748456	86.9645	0.0251263
ENSG00000160075	Long-lived	8.15482	82.3607	0	0	0.607027	0.162188	0.308336	2.06392	0.0846372	0	0.607027	3.61282e-07	0.308336	368.354	0.0846372
ENSG00000160087	Long-lived	6.35783e-13	17.4095	3.01313e-05	0	0.187513	0	0.660086	1.90858	0.152401	0	0.187513	0	0.660086	1	0.152401
ENSG00000160094	Long-lived	1.76401	13.4756	0.000241686	9.14951e-06	0.484686	0.0324003	0.460405	483.523	0.0549085	1.2938e-09	0.484686	0.00235829	0.460405	54366.5	0.0549085
ENSG00000160097	Long-lived	6.66682	121.742	0	0.00254402	0.791554	0.972868	0	1.84118	0.208446	5.04757e-18	0.791554	0.832449	0	58.5252	0.208446
ENSG00000160111	Long-lived	1.31218	13.9332	0.00018942	0	0.223532	0.143737	0.610646	56.5977	0.165822	0	0.223532	0.0784471	0.610646	199.523	0.165822
ENSG00000160113	Long-lived	0.862001	0.420573	0.516651	5.76426e-06	0.457107	0.00332597	0.286791	1.65784	0.256102	3.04619e-05	0.457107	0.00730957	0.286791	1.54613	0.256102
ENSG00000160117	Long-lived	1.3146	3.48308	0.0619992	0	0.34581	0.049318	0.507661	2.99723	0.146529	0	0.34581	0.0191349	0.507661	4.23345	0.146529
ENSG00000067955	Long-lived	49.5575	5.4772	0.0192661	0	0.729492	0.540421	0.255326	725.148	0.0151816	0	0.729492	5.68676e-14	0.255326	5.69684e+141	0.0151816
ENSG00000160124	Long-lived	0.789855	0.570276	0.450149	0	0.0753918	0.131701	0.909987	33.8435	0.0146214	0	0.0753918	0.201652	0.909987	16.1459	0.0146214
ENSG00000160145	Long-lived	5.80321e-14	176.097	0	0	0.209551	0.0157465	0.596913	2.05364	0.193535	0	0.209551	1	0.596913	1	0.193535
ENSG00000160161	Long-lived	0.600536	42.9361	5.65572e-11	0.00734036	0.773198	1	0.199464	334.86	0.0273377	0.052274	0.773198	1	0.199464	32.8301	0.0273377
ENSG00000160179	Long-lived	0.683155	10.2124	0.00139501	0.000134756	0.622417	0.0240624	0.288069	2.67486	0.0895138	0.00226924	0.622417	0.0783797	0.288069	1.95845	0.0895138
ENSG00000160181	Long-lived	48.6699	0.992428	0.31915	0.0274869	0.482457	0.0289592	0.255907	1.00715	0.261635	1.0774e-76	0.482457	1.36546e-75	0.255907	1.41447	0.261635
ENSG00000160183	Long-lived	1.49681	7.71644	0.00547203	3.0361e-11	0.175494	0.0227587	0.676911	2.04713	0.147594	1.80739e-16	0.175494	0.00347508	0.676911	2.9223	0.147594
ENSG00000160185	Long-lived	0.789352	9.25341	0.00235057	0	0.722844	1	0.232185	338.092	0.0449702	0	0.722844	1	0.232185	99.1517	0.0449702
ENSG00000067992	Long-lived	0.9584	0.0824021	0.774068	0	0.519073	0.0787978	0.355118	3.90445	0.125809	0	0.519073	0.0875829	0.355118	3.68936	0.125809
ENSG00000160188	Long-lived	4.00661	75.4058	0	0.0528572	0.58575	0.0634592	0.267368	3.92454	0.146882	7.65565e-06	0.58575	1.59246e-05	0.267368	239.375	0.146882
ENSG00000160190	Long-lived	7.8607	82.4957	0	0	0.730579	0.703402	0.125368	1.54675	0.144053	0	0.730579	0.0629382	0.125368	30.8304	0.144053
ENSG00000160191	Long-lived	16.3781	54.041	1.96398e-13	0.00115112	0.746056	0.945805	0.230276	2.55355e+09	0.0236682	7.35978e-49	0.746056	0.401493	0.230276	1.17676e+154	0.0236682
ENSG00000160193	Long-lived	0.723237	5.73951	0.0165874	0.000597168	0.447168	0.119646	0.461323	4.88322	0.091509	0.00465964	0.447168	0.215328	0.461323	3.14846	0.091509
ENSG00000160199	Long-lived	1.17682	0.299859	0.583971	7.34843e-05	0.876279	0.940192	0.0860307	56.4592	0.0376907	1.36533e-05	0.876279	0.929995	0.0860307	115.208	0.0376907
ENSG00000160200	Long-lived	37.1414	87.608	0	0.0184078	0.799243	0.019118	0.137355	1.16912	0.0634025	3.62789e-65	0.799243	1.48018e-64	0.137355	331.374	0.0634025
ENSG00000160201	Long-lived	50	67.1983	2.22045e-16	0	0.793904	0.929894	0.0852261	5.16905	0.12087	0	0.793904	0.0264048	0.0852261	4.68304e+35	0.12087
ENSG00000160202	Long-lived	44.8707	2.50811	0.113262	0.000469346	0.672232	0.137983	0.278348	1	0.0494197	4.44329e-150	0.672232	2.53129e-39	0.278348	1	0.0494197
ENSG00000160207	Long-lived	1.11964	0.998765	0.31761	0.000623767	0.50003	0.29651	0.463488	194.369	0.036482	0.00025798	0.50003	0.256375	0.463488	365.118	0.036482
ENSG00000068001	Long-lived	2.63407e-10	0.811235	0.367755	0	0.179471	0	0.614202	1.07584	0.206327	0	0.179471	0	0.614202	1	0.206327
ENSG00000160208	Long-lived	0.668353	21.6033	3.35279e-06	0.11289	0.88289	0.899687	0.0829938	142.962	0.034116	0.232723	0.88289	0.931788	0.0829938	27.5707	0.034116
ENSG00000160209	Long-lived	5.40335e-13	11.0963	0.000865022	0	0.493624	0.122015	0.417814	6.41272	0.0885625	0	0.493624	1	0.417814	1	0.0885625
ENSG00000160211	Long-lived	1.42435	8.44548	0.00365952	1.90781e-05	0.505633	0.0448185	0.414547	2.79347	0.0798202	1.896e-07	0.505633	0.0120007	0.414547	4.3198	0.0798202
ENSG00000160214	Long-lived	0.837874	1.06998	0.30095	0.00136764	0.223349	0.0526232	0.550501	2.4147	0.22615	0.00398385	0.223349	0.0848217	0.550501	2.0931	0.22615
ENSG00000160216	Long-lived	0.651461	4.61082	0.0317709	0	0.595685	0.0465562	0.297324	2.29227	0.106992	0	0.595685	0.135593	0.297324	1.71672	0.106992
ENSG00000160218	Long-lived	0.488914	79.8018	0	2.05037e-05	0.491853	0.183772	0.484749	79.3166	0.0233982	0.00510375	0.491853	0.436813	0.484749	8.48449	0.0233982
ENSG00000160219	Long-lived	1.52953	17.0321	3.67527e-05	0.0106316	0.515478	0.500346	0.406373	15.6396	0.0781494	0.000958582	0.515478	0.346758	0.406373	67.0813	0.0781494
ENSG00000160221	Long-lived	5.04349	1.49485	0.221466	0.0252836	0.643395	0.0252924	0.245854	2.15025	0.110751	8.80493e-09	0.643395	8.82056e-09	0.245854	47.523	0.110751
ENSG00000160223	Long-lived	0.331718	2.76865	0.0961274	3.15336e-05	0.568522	0.211698	0.276478	1.49108	0.155	0.0321265	0.568522	0.597487	0.276478	1.1417	0.155
ENSG00000068024	Long-lived	0.855864	5.18675	0.0227597	0.00689378	0.751586	1	0.230788	250.846	0.0176257	0.0141258	0.751586	1	0.230788	113.127	0.0176257
ENSG00000160224	Long-lived	1.14508	1.74248	0.186825	0.000711309	0.310397	0.0698114	0.558602	3.70634	0.131	0.000248512	0.310397	0.0474461	0.558602	4.48218	0.131
ENSG00000160226	Long-lived	6.72222	57.2277	3.88578e-14	0.0150531	0.82514	1	0.085818	2.23848	0.0890423	5.61841e-13	0.82514	1	0.085818	225.146	0.0890423
ENSG00000160233	Long-lived	1.09704	0.401185	0.526478	0.00131455	0.410503	0.0774925	0.58288	20.006	0.00661671	0.000690523	0.410503	0.0604605	0.58288	26.7564	0.00661671
ENSG00000160255	Long-lived	49.5578	4.79912	0.0284743	0.00413887	0.667574	1	0.308439	495.383	0.0239871	7.90583e-119	0.667574	1	0.308439	3.59152e+133	0.0239871
ENSG00000160256	Long-lived	7.41584	19.6855	9.12917e-06	0.010498	0.269431	0.0106164	0.485473	1.21547	0.245095	2.11274e-15	0.269431	2.29597e-15	0.485473	4.25062	0.245095
ENSG00000160282	Long-lived	0.892077	6.97615	0.00826031	0.0156437	0.723722	0.563894	0.210729	368.86	0.0655488	0.0245026	0.723722	0.599859	0.210729	194.912	0.0655488
ENSG00000160284	Long-lived	1.70661	7.22638	0.00718398	1.48418e-05	0.567661	0.273993	0.406217	9.07387	0.0261219	5.74934e-09	0.567661	0.109759	0.406217	43.1099	0.0261219
ENSG00000160285	Long-lived	1.6445	17.8819	2.35046e-05	0.000542928	0.357175	0.0537717	0.483521	2.22923	0.159304	4.26872e-06	0.357175	0.00817338	0.483521	3.73714	0.159304
ENSG00000160293	Long-lived	3.16462	150.294	0	5.64878e-05	0.429262	0.0541768	0.485077	3.6505	0.0856611	3.6019e-14	0.429262	9.83998e-05	0.485077	60.205	0.0856611
ENSG00000160294	Long-lived	1.19968	14.6838	0.000127134	0.00269322	0.415116	0.179427	0.534697	15.1809	0.0501866	0.0008263	0.415116	0.127321	0.534697	26.1326	0.0501866
ENSG00000068028	Long-lived	0.902994	0.14389	0.704444	0	0.475059	0.0727531	0.422122	2.00536	0.102819	0	0.475059	0.093812	0.422122	1.87447	0.102819
ENSG00000160298	Long-lived	1.06275	0.222816	0.636903	0.110388	0.860359	0.298715	0.0752807	4.2385	0.0643599	0.0961312	0.860359	0.276904	0.0752807	4.64056	0.0643599
ENSG00000160299	Long-lived	0.818553	14.4401	0.000144688	0.0102991	0.601901	1	0.364889	310.999	0.0332102	0.0236249	0.601901	1	0.364889	109.763	0.0332102
ENSG00000160305	Long-lived	1.59603	34.7309	3.78579e-09	0	0.42272	0.0383817	0.444134	3.29252	0.133146	0	0.42272	0.00549811	0.444134	6.69872	0.133146
ENSG00000160310	Long-lived	2.39336e-14	128.913	0	0	0.523967	0.122899	0.453634	50.8302	0.0223997	0	0.523967	1	0.453634	1	0.0223997
ENSG00000160318	Long-lived	0.927737	0.0559679	0.812986	0.138492	0.697657	0.146678	0.196857	3.08764	0.105486	0.15976	0.697657	0.168502	0.196857	2.84607	0.105486
ENSG00000160323	Long-lived	0.491558	19.4926	1.00991e-05	0.0104667	0.71726	1	0.260243	115.48	0.0224971	0.106322	0.71726	1	0.260243	10.3239	0.0224971
ENSG00000160325	Long-lived	0.949837	0.0230691	0.879278	0.000860646	0.766893	0.125939	0.164519	5.04089	0.0685882	0.00122626	0.766893	0.139733	0.164519	4.64802	0.0685882
ENSG00000160326	Long-lived	2.72931	49.0066	2.55096e-12	0.000138321	0.33282	0.0171272	0.515601	2.01201	0.151579	2.9328e-11	0.33282	1.5107e-05	0.515601	6.74064	0.151579
ENSG00000068078	Long-lived	8.80506	145.072	0	0	0.387522	0.00930352	0.370289	1.74681	0.242189	1.2996e-18	0.370289	0	0.387522	135.828	0.242189
ENSG00000160345	Long-lived	1.40139	3.61598	0.057227	0.19038	0.469242	0.194308	0.49676	4.974	0.0339981	0.0978294	0.469242	0.10067	0.49676	9.47012	0.0339981
ENSG00000160360	Long-lived	1.0657	16.7041	4.36858e-05	0.000309395	0.600522	0.146869	0.382448	234.593	0.0170303	0.000181952	0.600522	0.129479	0.382448	335.763	0.0170303
ENSG00000160392	Long-lived	1.42564	9.56448	0.00198378	0.000487611	0.552272	0.189925	0.420363	125.503	0.0273657	1.89845e-05	0.552272	0.0936529	0.420363	981.559	0.0273657
ENSG00000160396	Long-lived	6.24136	144.759	0	0.00010693	0.477436	0.0181725	0.459638	2.36448	0.0629258	1.64508e-25	0.477436	1.36893e-11	0.459638	215.091	0.0629258
ENSG00000160401	Long-lived	2.69476	61.965	3.44169e-15	0.0277194	0.643906	0.728891	0.291019	5.2713	0.0650752	6.36324e-05	0.643906	0.426491	0.291019	88.1847	0.0650752
ENSG00000160404	Long-lived	44.8014	24.7579	6.50022e-07	0.00224482	0.698365	0.976993	0.301635	1.0004	2.23166e-13	2.13488e-119	0.698365	0.352466	0.301635	1.01809	2.23166e-13
ENSG00000160408	Long-lived	2.89318e-08	0.00759619	0.930547	0	0.166934	0	0.674913	1.03264	0.158153	0	0.166934	0	0.674913	1	0.158153
ENSG00000068079	Long-lived	1	-0.00182984	1	0.0514604	0.695448	0.359022	0.195719	5.25039	0.108833	0.0514604	0.695448	0.359022	0.195719	5.25039	0.108833
ENSG00000160410	Long-lived	1.5149	18.2411	1.94633e-05	0.000328727	0.384448	0.0352991	0.465629	2.81015	0.149924	5.28862e-06	0.384448	0.00630962	0.465629	4.7839	0.149924
ENSG00000160439	Long-lived	0.618029	5.03553	0.0248325	0.000158702	0.635964	0.397055	0.337639	14.203	0.0263973	0.00448589	0.635964	0.565038	0.337639	5.15471	0.0263973
ENSG00000160445	Long-lived	0.726785	1.41808	0.23372	0	0.488039	0.0614877	0.484252	645.471	0.027709	0	0.488039	0.131737	0.484252	110.199	0.027709
ENSG00000160446	Long-lived	2.54823	7.59024	0.00586852	0	0.689595	0.603631	0.305221	113.153	0.00518414	0	0.689595	0.276283	0.305221	171090	0.00518414
ENSG00000160447	Long-lived	5.3667	71.5422	0	0	0.719537	1	0.218876	4.69231	0.0615862	0	0.719537	1	0.218876	4009.89	0.0615862
ENSG00000160460	Long-lived	0.380018	115.504	0	0.000405848	0.621569	0.88368	0.354649	9.99999e+09	0.0237813	0.0514181	0.621569	0.954094	0.354649	6312.22	0.0237813
ENSG00000160469	Long-lived	50	312.053	0	0.00553179	0.623859	1	0.33773	1.17101	0.0384113	1.39083e-113	0.623859	1	0.33773	2679.42	0.0384113
ENSG00000160472	Long-lived	6.86934	26.0423	3.34016e-07	0	0.345438	0.0148465	0.557743	2.51736	0.0968193	0	0.345438	2.75589e-13	0.557743	567.841	0.0968193
ENSG00000160505	Long-lived	0.486463	11.8136	0.00058799	0	0.282872	0.198039	0.489137	4.1442	0.227991	0	0.282872	0.454879	0.489137	1.99693	0.227991
ENSG00000068097	Long-lived	1.94368	96.5216	0	0	0.35965	0.0252795	0.472785	3.42812	0.167565	0	0.35965	0.000786119	0.472785	10.9642	0.167565
ENSG00000160539	Long-lived	4.22342	31.3759	2.12608e-08	0	0.523275	0.458014	0.474416	3408.87	0.00230983	0	0.523275	0.0369615	0.474416	831163287424983	0.00230983
ENSG00000160551	Long-lived	4.05884	271.934	0	2.3286e-05	0.188629	0.0536985	0.738454	5.8896	0.0729164	1.56965e-19	0.188629	7.00044e-06	0.738454	1335.53	0.0729164
ENSG00000160563	Long-lived	0.573032	11.4243	0.000724908	2.8443e-05	0.608756	0.0211367	0.355103	9.55341	0.0361418	0.00248304	0.608756	0.109696	0.355103	3.6447	0.0361418
ENSG00000160570	Long-lived	4.80482	15.4057	8.67282e-05	0.0041126	0.568604	0.731077	0.412408	399.291	0.0189881	3.4376e-12	0.568604	0.222008	0.412408	3.15305e+12	0.0189881
ENSG00000160584	Long-lived	1.16234	8.941	0.0027884	0.000535222	0.336796	0.1059	0.577102	8.32605	0.0861022	0.000157561	0.336796	0.0735524	0.577102	11.7452	0.0861022
ENSG00000160593	Long-lived	0.91388	6.66965	0.00980682	0.400547	0.345026	0.403501	0.636978	430.135	0.0179959	0.433384	0.345026	0.436305	0.636978	255.151	0.0179959
ENSG00000160602	Long-lived	1.24382	3.42368	0.0642674	0.0166461	0.196459	0.0175694	0.635915	1.96908	0.167626	0.00613241	0.196459	0.00655833	0.635915	2.32279	0.167626
ENSG00000160606	Long-lived	6.49272e-13	14.1203	0.000171484	0	0.732284	0.97471	0	1.7021	0.267716	0	0.732284	1	0	1	0.267716
ENSG00000160613	Long-lived	3.76379	75.9509	0	0	0.251408	0.0133382	0.589439	1.52892	0.159153	0	0.251408	8.77528e-08	0.589439	4.94298	0.159153
ENSG00000068120	Long-lived	3.05555	25.8375	3.71395e-07	0.000152064	0.568063	0.627032	0.429121	9.97253e+09	0.00281668	2.15772e-12	0.568063	0.24022	0.429121	3.56318e+30	0.00281668
ENSG00000160633	Long-lived	1.20497	2.28175	0.130904	0.00632129	0.588546	0.628114	0.383962	259.983	0.0274919	0.00223891	0.588546	0.571008	0.383962	812.711	0.0274919
ENSG00000160654	Long-lived	1.42156	4.45982	0.0347012	0.033459	0.67674	1	0.24544	9.19152	0.0778199	0.00798911	0.67674	1	0.24544	23.4163	0.0778199
ENSG00000160679	Long-lived	3.56273	37.6082	8.64782e-10	0.164557	0.686664	0.989738	0	2.44024	0.313336	0.00161417	0.686664	0.963917	0	24.0058	0.313336
ENSG00000160683	Long-lived	0.649368	4.85771	0.0275228	0.0103258	0.755354	0.149805	0.226245	6.98592	0.0184009	0.0513221	0.755354	0.291482	0.226245	3.53356	0.0184009
ENSG00000160685	Long-lived	50	9.56338	0.00198497	2.13858e-05	0.633798	0.951986	0.363717	1	0.00248494	3.208e-234	0.633798	0.0854133	0.363717	1	0.00248494
ENSG00000160688	Long-lived	0.560392	4.45487	0.0348018	2.08397e-05	0.381376	0.000901236	0.396055	1.37463	0.222569	0.00238092	0.381376	0.019657	0.396055	1.19519	0.222569
ENSG00000160691	Long-lived	0.731477	7.50459	0.00615421	0	0.329688	0.019697	0.52888	3.5104	0.141431	0	0.329688	0.0565448	0.52888	2.50563	0.141431
ENSG00000160695	Long-lived	0.469857	36.7675	1.33089e-09	7.07142e-06	0.309531	0.000452543	0.582987	2.69888	0.107482	0.00380194	0.309531	0.0268311	0.582987	1.59439	0.107482
ENSG00000160703	Long-lived	0.592398	24.8397	6.23006e-07	0	0.729476	0.69033	0.245253	393.511	0.0252702	0	0.729476	0.802893	0.245253	34.4546	0.0252702
ENSG00000005513	Long-lived	14.7409	46.6865	8.33023e-12	0	0.429626	0.00883683	0.436727	1.1119	0.133647	5.32678e-31	0.436727	0	0.429626	4.77602	0.133647
ENSG00000068137	Long-lived	1.26152	5.80522	0.0159786	0.00841623	0.710412	1	0.265048	460.755	0.0245407	0.00241271	0.710412	1	0.265048	2290.91	0.0245407
ENSG00000160710	Long-lived	0.700004	11.0253	0.00089879	0	0.255033	0.020778	0.647091	3.25729	0.0978765	0	0.255033	0.0664227	0.647091	2.28561	0.0978765
ENSG00000160712	Long-lived	0.660534	8.73262	0.00312567	0.0293919	0.663837	0.860688	0.290172	74.4255	0.0459908	0.0973223	0.663837	0.905656	0.290172	17.232	0.0459908
ENSG00000160714	Long-lived	0.201552	2.56732	0.109092	0	0.00466288	0	0.737369	1.98046	0.257968	0	0.00466288	0	0.737369	1.14766	0.257968
ENSG00000160716	Long-lived	9.22463e-14	258.625	0	0	0.167788	0	0.744584	512.28	0.0876277	0	0.167788	0	0.744584	1	0.0876277
ENSG00000160741	Long-lived	1.99818	59.1314	1.4766e-14	0.000527753	0.310996	0.199577	0.62058	39.4617	0.068424	2.82384e-07	0.310996	0.0399483	0.62058	1546.82	0.068424
ENSG00000160746	Long-lived	2.17038	27.8131	1.33617e-07	0.0138032	0.611842	0.0196943	0.0495736	1.74291	0.338584	9.18439e-05	0.611842	0.000198643	0.0495736	3.33934	0.338584
ENSG00000160752	Long-lived	1.5063	3.06534	0.0799787	0.00902284	0.664402	0.0090233	0.0305708	1.82161	0.305027	0.000832036	0.664402	0.0008321	0.0305708	2.46787	0.305027
ENSG00000160753	Long-lived	50	66.0431	4.44089e-16	0	0.539719	0.964974	0.457526	1.13866	0.00275447	0	0.539719	0.168182	0.457526	660.15	0.00275447
ENSG00000160767	Long-lived	0.879291	11.6763	0.000633029	0.000274887	0.468133	0.136217	0.501895	180.636	0.0299719	0.000739573	0.468133	0.173275	0.501895	96.4691	0.0299719
ENSG00000160781	Long-lived	50	1.12712	0.288391	0.00169518	0.748863	1	0.178956	1.1061	0.0721814	2.88889e-139	0.748863	1	0.178956	154.798	0.0721814
ENSG00000068305	Long-lived	0.377584	26.3928	2.7858e-07	0	0.788156	0.991769	0.0974913	6.4647	0.114353	0	0.788156	0.996884	0.0974913	2.02325	0.114353
ENSG00000160783	Long-lived	1.35105	0.646048	0.421529	0.0576742	0.663308	0.590211	0.313088	458.371	0.0236045	0.021185	0.663308	0.490479	0.313088	3939.38	0.0236045
ENSG00000160785	Long-lived	2.59152	22.4037	2.20948e-06	1.65522e-05	0.492076	0.0346241	0.418263	2.60812	0.0896603	4.06974e-13	0.492076	0.000163972	0.418263	11.9928	0.0896603
ENSG00000160789	Long-lived	2.72216	4.09307	0.0430593	0	0.789852	0.982104	0	1.19644	0.210148	0	0.789852	0.952031	0	1.62942	0.210148
ENSG00000160791	Long-lived	0.965492	0.0199951	0.887551	0.000593454	0.488231	0.212092	0.432309	3.00703	0.0794595	0.000766887	0.488231	0.22375	0.432309	2.89493	0.0794595
ENSG00000160796	Long-lived	0.734734	20.1538	7.14597e-06	0	0.228302	0.0134914	0.590389	2.22082	0.181309	0	0.228302	0.0422754	0.590389	1.79719	0.181309
ENSG00000160799	Long-lived	2.08545	8.54765	0.00345969	0.0105879	0.822852	1	0.0963425	3.2565	0.0808054	7.60043e-05	0.822852	1	0.0963425	11.7305	0.0808054
ENSG00000160801	Long-lived	0.739949	7.9216	0.00488482	0.000394162	0.348866	0.027085	0.537992	6.47564	0.113143	0.00302672	0.348866	0.0692308	0.537992	3.98389	0.113143
ENSG00000160808	Long-lived	1.83324	4.04107	0.0444057	0.000355874	0.606098	0.0186181	0.31364	2.4798	0.0802619	4.76108e-07	0.606098	0.000673568	0.31364	5.28519	0.0802619
ENSG00000160813	Long-lived	1.80272	10.0157	0.00155213	0.0499431	0.516845	0.0538971	0.394709	3.56504	0.0884464	0.00450522	0.516845	0.00516854	0.394709	9.89046	0.0884464
ENSG00000068308	Long-lived	2.68098	24.1241	9.03216e-07	0	0.764784	0.9867	0	1.74905	0.235216	0	0.764784	0.964739	0	4.47661	0.235216
ENSG00000160818	Long-lived	6.33701	13.146	0.000288132	0	0.720856	0.965936	0.0656195	1.24423	0.213524	0	0.720856	0.802818	0.0656195	3.99381	0.213524
ENSG00000160838	Long-lived	9.12522e-11	37.6556	8.44053e-10	0	0.5317	0.11242	0.255794	2.61198	0.212506	0	0.5317	1	0.255794	1	0.212506
ENSG00000160856	Long-lived	0.461328	10.7155	0.00106241	0	0.477098	1	0.494793	123.486	0.0281086	0	0.477098	1	0.494793	9.22404	0.0281086
ENSG00000160862	Long-lived	0.512683	2.01554	0.155696	0	0.149281	0.0756035	0.522707	1.9566	0.328012	0	0.149281	0.266102	0.522707	1.41075	0.328012
ENSG00000160867	Long-lived	1.38469	319.651	0	0.000728129	0.562562	0.125804	0.413709	27161.5	0.0237289	4.51977e-05	0.562562	0.0566698	0.413709	1.37935e+06	0.0237289
ENSG00000160882	Long-lived	1.66564	7.92066	0.00488734	0.139336	0.750976	0.139996	0.123795	7.65784	0.125228	0.0375253	0.750976	0.0378217	0.123795	29.6892	0.125228
ENSG00000160883	Long-lived	3.55695e-10	21.0964	4.36759e-06	0	0.653185	0.990132	0.330126	16.8156	0.0166895	0	0.653185	1	0.330126	1	0.0166895
ENSG00000160888	Long-lived	1.61467	7.19423	0.00731383	0	0.0836914	0.102119	0.881936	6.34604	0.0343726	0	0.0836914	0.0251208	0.881936	19.7597	0.0343726
ENSG00000160908	Long-lived	4.69376	77.0787	0	0.00967622	0.583351	0.979938	0	1.93054	0.416649	3.51072e-10	0.583351	0.909259	0	21.9233	0.416649
ENSG00000160917	Long-lived	1.02672	0.0288599	0.865103	5.13764e-05	0.51853	0.0659252	0.38553	6.28133	0.09594	3.94589e-05	0.51853	0.0613047	0.38553	6.59747	0.09594
ENSG00000160948	Long-lived	0.687763	7.1787	0.00737741	0.000732594	0.575808	0.0422908	0.366965	530.068	0.0572275	0.00697862	0.575808	0.113549	0.366965	74.7642	0.0572275
ENSG00000160949	Long-lived	3.22651	50.9123	9.65894e-13	0.00207692	0.544768	0.654052	0.448394	990.151	0.00683805	2.21115e-09	0.544768	0.254138	0.448394	4.63094e+09	0.00683805
ENSG00000160951	Long-lived	4.30003e-12	1.48572	0.222882	0	0.530278	0.917259	0.469722	1.05129	1.88365e-13	0	0.530278	1	0.469722	1	1.88365e-13
ENSG00000160953	Long-lived	3.3125	4.97732	0.0256818	0.00175893	0.662742	0.222937	0.274344	1.80998	0.0629141	7.4969e-10	0.662742	0.00693192	0.274344	7.13752	0.0629141
ENSG00000160957	Long-lived	1.18091	2.48165	0.115181	0	0.726596	1	0.218253	8.60263	0.0551515	0	0.726596	1	0.218253	12.6973	0.0551515
ENSG00000160959	Long-lived	1.73293	12.6777	0.00037005	0.00120401	0.414895	0.0873813	0.574143	697.992	0.0109617	8.7282e-06	0.414895	0.0146403	0.574143	84762.1	0.0109617
ENSG00000160961	Long-lived	0.698523	1.33001	0.248803	3.16554e-05	0.441976	0.101163	0.470253	3.68781	0.0877715	0.000719379	0.441976	0.20183	0.470253	2.48829	0.0877715
ENSG00000068354	Long-lived	3.91778	93.0902	0	0.000252353	0.186484	0.0389625	0.720742	4.60703	0.0927744	8.01439e-15	0.186484	3.00932e-06	0.720742	397.316	0.0927744
ENSG00000160963	Long-lived	1.24461	1.0014	0.316971	0.00448483	0.556919	0.128864	0.261266	6.47471	0.181815	0.0011949	0.556919	0.0780651	0.261266	10.2248	0.181815
ENSG00000160972	Long-lived	9.24907	68.606	1.11022e-16	0.00203741	0.711443	0.831236	0.24823	6.83551	0.040327	1.29266e-25	0.711443	0.180936	0.24823	5.25838e+07	0.040327
ENSG00000160973	Long-lived	1.1129	0.343274	0.557946	5.24547e-05	0.12904	0.0306897	0.73373	2.68545	0.13723	1.72406e-05	0.12904	0.0207098	0.73373	3.00229	0.13723
ENSG00000160991	Long-lived	8.66724	3.5283	0.0603297	7.2801e-05	0.614172	0.0190869	0.362469	1	0.023359	1.36825e-36	0.614172	1.25525e-15	0.362469	1	0.023359
ENSG00000160993	Long-lived	1.15669	0.117374	0.7319	0.00525427	0.667767	0.140563	0.249039	3.75521	0.0831938	0.00230858	0.667767	0.10336	0.249039	4.62032	0.0831938
ENSG00000160994	Long-lived	1.2243	4.57306	0.0324785	0.00078854	0.322164	0.116031	0.560231	3.58239	0.117605	0.000158775	0.322164	0.0715747	0.560231	4.76951	0.117605
ENSG00000160999	Long-lived	0.866326	154.33	0	8.17568e-05	0.580462	0.029818	0.382089	1888.6	0.0374483	0.000287683	0.580462	0.0476872	0.382089	688.975	0.0374483
ENSG00000161011	Long-lived	0.885457	0.292249	0.588783	0.000332637	0.602882	0.323786	0.380948	1e+10	0.0161702	0.000832443	0.602882	0.36843	0.380948	7.15435e+08	0.0161702
ENSG00000161013	Long-lived	1.06455e-13	123.011	0	0	0.531262	0.015318	0.290403	1.09602	0.178334	0	0.531262	1	0.290403	1	0.178334
ENSG00000068366	Long-lived	8.29678e-13	43.8756	3.4993e-11	0	0.811721	0.987831	0	2.44248	0.188279	0	0.811721	1	0	1	0.188279
ENSG00000161016	Long-lived	1.74149	1.94163	0.163492	0.00376396	0.327764	0.0057127	0.561476	1.44572	0.11076	5.99818e-05	0.327764	0.000124043	0.561476	1.90012	0.11076
ENSG00000161021	Long-lived	1.94743	13.0225	0.000307773	0	0.426975	0.520981	0.57046	2679.3	0.00256441	0	0.426975	0.280885	0.57046	4.74077e+06	0.00256441
ENSG00000161031	Long-lived	5.83808e-12	72.354	0	0	0.278566	0.0450229	0.454752	2.1928	0.266682	0	0.278566	1	0.454752	1	0.266682
ENSG00000161036	Long-lived	1.24222	3.01054	0.0827249	0	0.418507	0.0729953	0.441642	1.8287	0.139851	0	0.418507	0.0387227	0.441642	2.11659	0.139851
ENSG00000161048	Long-lived	0.775827	0.612799	0.433736	0.0283093	0.874848	1	0.117647	22.6393	0.0075055	0.0629454	0.874848	1	0.117647	11.2497	0.0075055
ENSG00000161057	Long-lived	6.76362e-14	150.128	0	0	0.499872	0.0116077	0.374369	1.29014	0.125759	0	0.499872	1	0.374369	1	0.125759
ENSG00000161082	Long-lived	1.00375	5.15996	0.0231135	0.00010568	0.37923	0.0209599	0.472301	2.1844	0.148469	0.000102109	0.37923	0.0206579	0.472301	2.19081	0.148469
ENSG00000161091	Long-lived	0.420996	0.297949	0.585171	0	0.380339	2.64618e-05	0.367391	1	0.25227	0	0.380339	0.0118288	0.367391	1	0.25227
ENSG00000068383	Long-lived	1.48969	2.18898	0.139001	0	0.445154	0.007426	0.255099	2.09093	0.299747	0	0.445154	0.000673111	0.255099	3.00059	0.299747
ENSG00000161179	Long-lived	5.9322	49.8443	1.66445e-12	0	0.458602	0.664154	0.53292	89.7112	0.00847773	0	0.458602	0.0882397	0.53292	3.84312e+11	0.00847773
ENSG00000161180	Long-lived	0.813089	0.603884	0.4371	0	0.496846	0.241346	0.386918	2.7701	0.116236	0	0.496846	0.314798	0.386918	2.28975	0.116236
ENSG00000161202	Long-lived	0.909932	2.31853	0.127841	0	0.686023	0.804667	0.293213	3918.33	0.0207643	0	0.686023	0.820573	0.293213	1859.84	0.0207643
ENSG00000161203	Long-lived	30.0689	11.0286	0.000897175	0	0.482267	0.024034	0.409608	1.02159	0.108126	0	0.482267	2.05738e-49	0.409608	1.90063	0.108126
ENSG00000161204	Long-lived	0.780197	2.33067	0.126847	0.000110964	0.488809	0.058915	0.450319	2.85332	0.0608726	0.000821231	0.488809	0.109783	0.450319	2.26602	0.0608726
ENSG00000161217	Long-lived	4.96431	130.914	0	2.7315e-05	0.312003	0.0772461	0.594701	4.04534	0.0932961	2.21246e-23	0.312003	3.01352e-06	0.594701	1030.66	0.0932961
ENSG00000161243	Long-lived	0.444447	3.40701	0.06492	0.0125523	0.472233	0.488077	0.512822	5.86633	0.0149458	0.142884	0.472233	0.727025	0.512822	2.19532	0.0149458
ENSG00000161265	Long-lived	0.0245983	34.1145	5.1963e-09	2.418e-40	0.538461	0.630763	0.453941	3899.1	0.00759768	0.106047	0.538461	0.988728	0.453941	1.22555	0.00759768
ENSG00000068394	Long-lived	1.81654	26.4371	2.72259e-07	0.0124149	0.674971	0.983791	0.233644	9.83421	0.0913846	0.000344807	0.674971	0.97075	0.233644	63.584	0.0913846
ENSG00000161270	Long-lived	2.17372	7.30889	0.00686142	0.0237031	0.714451	1	0.270005	1903.8	0.0155441	0.000293284	0.714451	1	0.270005	1.34575e+07	0.0155441
ENSG00000161298	Long-lived	0.478996	17.8743	2.35987e-05	0.00631202	0.605973	1	0.379981	152.849	0.014046	0.0883668	0.605973	1	0.379981	11.1238	0.014046
ENSG00000161328	Long-lived	2.25852	47.4839	5.54568e-12	0.0022151	0.487498	0.417781	0.442282	8.83482	0.07022	1.01043e-06	0.487498	0.139284	0.442282	137.092	0.07022
ENSG00000161381	Long-lived	2.63456	44.2104	2.94909e-11	0.0012141	0.436006	0.0522945	0.372857	2.35042	0.191137	2.08115e-08	0.436006	0.000420434	0.372857	9.50171	0.191137
ENSG00000161395	Long-lived	0.278301	28.5265	9.24247e-08	0	0.40769	0.000734732	0.309474	2.57508	0.282836	0	0.40769	0.134227	0.309474	1.30114	0.282836
ENSG00000161405	Long-lived	2.01056	28.3178	1.02945e-07	4.95303e-06	0.390077	0.100838	0.53111	3.09904	0.0788128	2.15637e-11	0.390077	0.00992491	0.53111	9.71945	0.0788128
ENSG00000161509	Long-lived	0.964337	0.0889109	0.765566	0	0.124521	0.0070551	0.685465	1.42875	0.190013	0	0.124521	0.00841845	0.685465	1.41068	0.190013
ENSG00000068400	Long-lived	1.34565	3.8115	0.0509019	0.00463652	0.629044	1	0.320483	1500.64	0.0504731	0.000723621	0.629044	1	0.320483	18799.9	0.0504731
ENSG00000161513	Long-lived	1.23269	0.413946	0.519973	0.000865265	0.094062	0.0111436	0.514477	1.09319	0.391461	0.000167674	0.094062	0.00391376	0.514477	1.11609	0.391461
ENSG00000161526	Long-lived	1.07063	1.83632	0.175383	0.000192044	0.506428	0.114105	0.456934	246.485	0.0366375	0.000104931	0.506428	0.0978863	0.456934	363.68	0.0366375
ENSG00000161533	Long-lived	11.3089	0.136717	0.711567	0.000760002	0.71973	1	0.269755	1e+10	0.010515	5.31533e-36	0.71973	1	0.269755	1.2267e+113	0.010515
ENSG00000161542	Long-lived	0.904583	31.6455	1.85044e-08	0	0.868162	1	0.0774674	121.893	0.054371	0	0.868162	1	0.0774674	77.0796	0.054371
ENSG00000161544	Long-lived	4.67989e-14	95.3456	0	0	0.588263	0.118908	0.399267	185.774	0.0124701	0	0.588263	1	0.399267	1	0.0124701
ENSG00000161547	Long-lived	0.633586	11.6046	0.000657882	0.000204133	0.248364	0.00700896	0.705574	161.726	0.0460615	0.00459213	0.248364	0.0431556	0.705574	25.0871	0.0460615
ENSG00000161551	Long-lived	1.46674	11.7331	0.000613969	0.00351745	0.309644	0.431708	0.580104	10.449	0.110252	0.000251743	0.309644	0.291688	0.580104	31.2404	0.110252
ENSG00000161558	Long-lived	1.05811	0.149921	0.698611	0.000810969	0.418398	0.0754979	0.390164	2.88132	0.191438	0.000536255	0.418398	0.064972	0.390164	3.06408	0.191438
ENSG00000161594	Long-lived	15.4147	-29.2284	1	0.000325361	0.523845	0.0651594	0.452095	9.99991e+09	0.0240599	1.73382e-54	0.523845	5.22102e-19	0.452095	1.40406e+154	0.0240599
ENSG00000161609	Long-lived	3.97741	76.7681	0	0.00524989	0.482275	0.154331	0.383989	3.53914	0.133736	8.55269e-10	0.482275	0.000591765	0.383989	152.473	0.133736
ENSG00000068438	Long-lived	0.674374	4.57532	0.0324357	0	0.493002	0.126836	0.493632	2140.86	0.0133658	0	0.493002	0.248456	0.493632	176.223	0.0133658
ENSG00000161610	Long-lived	2.52108	4.58915	0.032175	0.0196757	0.3303	0.020009	0.600013	1.94091	0.0696865	4.99868e-05	0.3303	5.21491e-05	0.600013	5.32212	0.0696865
ENSG00000161618	Long-lived	1.5274	32.8135	1.01437e-08	0	0.210452	0.0429426	0.54534	2.49752	0.244208	0	0.210452	0.00816334	0.54534	4.04723	0.244208
ENSG00000161638	Long-lived	0.842654	3.30107	0.0692349	0.00461433	0.751945	1	0.231973	395.949	0.0160813	0.010756	0.751945	1	0.231973	154.494	0.0160813
ENSG00000161640	Long-lived	0.749045	3.30792	0.0689468	0.00499767	0.410679	0.274754	0.448198	4.42271	0.141123	0.0188918	0.410679	0.379965	0.448198	3.04544	0.141123
ENSG00000161642	Long-lived	2.94997	75.3387	0	0.00604205	0.586049	0.0783216	0.245036	4.01258	0.168914	2.84808e-07	0.586049	0.000545732	0.245036	60.2674	0.168914
ENSG00000161647	Long-lived	1.33433	6.60979	0.010142	0	0.725908	1	0.258328	138.383	0.0157639	0	0.725908	1	0.258328	719.303	0.0157639
ENSG00000161649	Long-lived	0.780495	0.3026	0.582257	0.104564	0.745828	1	0.252446	5714.75	0.00172563	0.171645	0.745828	1	0.252446	855.693	0.00172563
ENSG00000161653	Long-lived	0.808437	1.59726	0.206292	2.52725e-05	0.246726	0.0188655	0.626737	1.91651	0.126537	0.000192012	0.246726	0.0403632	0.626737	1.69197	0.126537
ENSG00000161654	Long-lived	4.06489	83.1347	0	0.0206985	0.0408299	0.0229477	0.822968	12.0614	0.136202	1.42717e-07	0.0408299	2.17064e-07	0.822968	24875.2	0.136202
ENSG00000005700	Long-lived	0.83328	2.03434	0.153781	0.0121341	0.741245	1	0.205182	56.57	0.0535735	0.0253187	0.741245	1	0.205182	28.8666	0.0535735
ENSG00000068489	Long-lived	1.16595	1.78451	0.181597	0	0.580216	1	0.360331	18.3605	0.0594532	0	0.580216	1	0.360331	29.7596	0.0594532
ENSG00000161664	Long-lived	1.24931	2.87301	0.0900764	0	0.584901	0.723481	0.402353	48.7435	0.0127463	0	0.584901	0.667392	0.402353	128.449	0.0127463
ENSG00000161671	Long-lived	0.549405	9.20344	0.00241561	0	0.735582	0.859778	0.237042	459.685	0.0273763	0	0.735582	0.920347	0.237042	29.0248	0.0273763
ENSG00000161677	Long-lived	50	191.89	0	0	0.202662	0	0.584596	1.11363	0.212742	0	0.202662	0	0.584596	217.307	0.212742
ENSG00000161682	Long-lived	1.17782	7.66531	0.00562926	0	0.163451	0.0220229	0.736191	3.26772	0.100358	0	0.163451	0.0111738	0.736191	4.03357	0.100358
ENSG00000161692	Long-lived	1.55383	7.65617	0.00565786	0.000271969	0.456218	0.177288	0.4608	4.82869	0.0829822	2.88292e-06	0.456218	0.0680097	0.4608	11.5493	0.0829822
ENSG00000161714	Long-lived	0.552356	12.6538	0.000374806	6.47339e-05	0.384549	0.0531373	0.495786	2.41556	0.119665	0.00485574	0.384549	0.197682	0.495786	1.62765	0.119665
ENSG00000161791	Long-lived	0.805387	7.38921	0.00656164	0.0104863	0.813371	1	0.174308	635.236	0.0123207	0.0254586	0.813371	1	0.174308	180.904	0.0123207
ENSG00000161798	Long-lived	0.40877	24.6603	6.83771e-07	0	0.545334	0.113478	0.437277	3.11706e+07	0.0173888	0	0.545334	0.410843	0.437277	1156.69	0.0173888
ENSG00000161800	Long-lived	1.17146e-13	110.642	0	0	0.305081	0.0716044	0.620117	12.3863	0.0748015	0	0.305081	1	0.620117	1	0.0748015
ENSG00000068615	Long-lived	3.09652	52.7072	3.87135e-13	0.000124666	0.63277	0.0283274	0.292359	4.99897	0.0748712	8.13585e-13	0.63277	1.61148e-05	0.292359	145.914	0.0748712
ENSG00000161835	Long-lived	1.8206	11.4999	0.000695987	0	0.653748	0.0565815	0.306947	256.74	0.0393049	0	0.653748	0.0053595	0.306947	24362.1	0.0393049
ENSG00000161847	Long-lived	50	93.7038	0	0.00275144	0.577739	0.941621	0.406234	1.07979	0.016027	9.506e-129	0.577739	0.0494097	0.406234	46.4426	0.016027
ENSG00000161849	Long-lived	0.738386	6.67939	0.0097534	0.00830534	0.666644	0.677724	0.319301	324.766	0.0140554	0.029086	0.666644	0.75033	0.319301	71.5332	0.0140554
ENSG00000161860	Long-lived	0.770497	0.475474	0.49048	0.0246017	0.422166	0.199326	0.574665	66.1655	0.00316941	0.0575764	0.422166	0.288614	0.574665	25.2808	0.00316941
ENSG00000161888	Long-lived	11.0766	112.067	0	0.00996524	0.731099	1	0.0498065	1.90072	0.219094	6.76177e-23	0.731099	1	0.0498065	1228.72	0.219094
ENSG00000161896	Long-lived	1.44926	3.03823	0.0813243	0.0126028	0.640503	0.461586	0.356734	30.1238	0.0027627	0.00176639	0.640503	0.326149	0.356734	139.098	0.0027627
ENSG00000161904	Long-lived	0.769131	0.327686	0.567025	0	0.160392	0	0.659647	2.48129	0.179961	0	0.160392	0	0.659647	2.01168	0.179961
ENSG00000068650	Long-lived	1.83519	31.2358	2.28507e-08	0.000148887	0.329578	0.0314005	0.592814	3.12049	0.0776083	9.47219e-08	0.329578	0.00174417	0.592814	8.07226	0.0776083
ENSG00000161911	Long-lived	0.746117	6.63922	0.00997575	0.117232	0.777781	1	0.191189	176.308	0.0310298	0.202022	0.777781	1	0.191189	47.4223	0.0310298
ENSG00000161914	Long-lived	1.16047	1.39762	0.237123	5.29348e-05	0.462431	0.035462	0.448357	2.39996	0.0892119	1.09022e-05	0.462431	0.020751	0.448357	2.76196	0.0892119
ENSG00000161920	Long-lived	2.93985e-10	0.636044	0.425147	0	0.209559	0	0.738057	1.85123	0.0523838	0	0.209559	0	0.738057	1	0.0523838
ENSG00000161939	Long-lived	0.830545	0.0482222	0.826186	0.0272158	0.892081	1	0.028731	8.98122	0.0791881	0.0501242	0.892081	1	0.028731	6.19139	0.0791881
ENSG00000161940	Long-lived	0.605761	13.5558	0.000231579	0.000451133	0.50795	0.0937378	0.435189	7.38272	0.056861	0.0094039	0.50795	0.238356	0.435189	3.35685	0.056861
ENSG00000161944	Long-lived	2.38337	9.35526	0.00222347	0.0344922	0.607018	0.700674	0.275401	5.03103	0.117581	0.000327227	0.607018	0.428359	0.275401	47.0226	0.117581
ENSG00000161955	Long-lived	0.987365	0.00750677	0.930956	0	0.64794	0.915889	0.338901	134.166	0.013159	0	0.64794	0.916907	0.338901	126.113	0.013159
ENSG00000068654	Long-lived	0.176666	323.777	0	0	0.257524	0.0456124	0.572641	3.73325	0.169835	0	0.257524	0.579569	0.572641	1.26203	0.169835
ENSG00000161958	Long-lived	5.67497	112.031	0	0	0.827594	0.979189	0	2.32695	0.172406	0	0.827594	0.8875	0	120.642	0.172406
ENSG00000161960	Long-lived	1.70116	9.09692	0.00256041	0.000797689	0.791679	0.0988072	0.20065	41.6466	0.00767069	5.36426e-06	0.791679	0.0194971	0.20065	569.076	0.00767069
ENSG00000161970	Long-lived	1.5395	0.562769	0.453147	0.0186545	0.862286	0.0263745	0.130706	10.8838	0.0070079	0.00217709	0.862286	0.00371038	0.130706	39.4565	0.0070079
ENSG00000161973	Long-lived	20.1012	62.0064	3.44169e-15	2.43392e-05	0.567598	0.0182793	0.277806	1.54952	0.154595	1.81621e-93	0.567598	1.15683e-35	0.277806	6655.48	0.154595
ENSG00000161980	Long-lived	1.23637	0.828963	0.362573	0.0291916	0.0281213	0.0409565	0.963257	43.3926	0.00862177	0.0126615	0.0281213	0.0192447	0.963257	105.793	0.00862177
ENSG00000161981	Long-lived	1.39203	1.39038	0.238342	0.00284578	0.69689	0.195283	0.300421	1392.52	0.0026897	0.000285877	0.69689	0.102941	0.300421	23782.3	0.0026897
ENSG00000161992	Long-lived	4.6107e-13	23.5732	1.20254e-06	0	0.52363	0.437298	0.467698	1299.99	0.00867234	0	0.52363	1	0.467698	1	0.00867234
ENSG00000161996	Long-lived	0.862051	8.19058	0.00421084	3.22243e-05	0.269235	0.187353	0.699943	121.625	0.0308223	0.000134223	0.269235	0.236046	0.699943	62.7185	0.0308223
ENSG00000161999	Long-lived	0.478948	13.0203	0.000308132	0	0.735155	0.54488	0.231833	85.5645	0.0330124	0	0.735155	0.747656	0.231833	8.42301	0.0330124
ENSG00000068697	Long-lived	2.14278	21.1314	4.28838e-06	0	0.745346	0.022375	0.156277	2.88793	0.098377	0	0.745346	0.000291003	0.156277	9.70374	0.098377
ENSG00000162004	Long-lived	1.21389	2.7909	0.0948011	0.152127	0.102287	0.161151	0.709493	4.01173	0.188221	0.101693	0.102287	0.109061	0.709493	5.39979	0.188221
ENSG00000162009	Long-lived	1.21734	0.375387	0.540083	0.00631998	0.595835	0.0175572	0.14556	1	0.258605	0.00210244	0.595835	0.00729301	0.14556	1	0.258605
ENSG00000162032	Long-lived	1.10126	0.906105	0.34115	0.000230702	0.602638	0.0581064	0.342805	2.60646	0.0545572	9.88005e-05	0.602638	0.0435597	0.342805	2.87198	0.0545572
ENSG00000162039	Long-lived	2.26157	51.3065	7.90146e-13	0	0.580432	0.542525	0.313167	4.24195	0.1064	0	0.580432	0.250826	0.313167	26.2592	0.1064
ENSG00000162040	Long-lived	0.625711	20.9373	4.74569e-06	0.00630868	0.819847	0.138269	0.176846	5554.41	0.00330708	0.0420143	0.819847	0.289963	0.176846	220.323	0.00330708
ENSG00000162062	Long-lived	0.876932	0.869714	0.351035	0.0540604	0.623842	0.284696	0.206027	5.5743	0.170131	0.0774143	0.623842	0.3323	0.206027	4.51189	0.170131
ENSG00000162063	Long-lived	1.09366	6.47378	0.0109478	0.000935521	0.644507	0.467711	0.342498	162.869	0.0129955	0.00048682	0.644507	0.435581	0.342498	262.418	0.0129955
ENSG00000162065	Long-lived	6.13626e-14	122.229	0	0	0.622855	0.0308428	0.249452	1	0.127693	0	0.622855	1	0.249452	1	0.127693
ENSG00000162066	Long-lived	6.02995	52.6837	3.91798e-13	0.00150641	0.590026	0.641385	0.397331	1.16509	0.0126437	9.61902e-18	0.590026	0.068697	0.397331	2.51275	0.0126437
ENSG00000068724	Long-lived	1.26996	11.2057	0.000815452	4.3225e-05	0.243956	0.068988	0.672498	4.11599	0.0835456	2.86789e-06	0.243956	0.033519	0.672498	6.03056	0.0835456
ENSG00000162068	Long-lived	1.13983	0.823978	0.36402	3.11252e-05	0.582978	0.15706	0.4003	9.99251e+09	0.0167226	7.29329e-06	0.582978	0.121242	0.4003	2.49982e+11	0.0167226
ENSG00000162069	Long-lived	22.7464	12.4485	0.00041833	4.15172e-12	0.585302	0.324678	0.174561	1.03012	0.240137	1.27386e-259	0.585302	7.71402e-12	0.174561	1.96424	0.240137
ENSG00000162073	Long-lived	50	47.3358	5.9811e-12	0	0.712621	0.961753	0.28511	1170.84	0.00226853	0	0.712621	0.14229	0.28511	2.65999e+153	0.00226853
ENSG00000162076	Long-lived	1.47667	1.45998	0.226934	0	0.673278	0.381213	0.326722	1.00117	1.52348e-15	0	0.673278	0.240726	0.326722	1.00172	1.52348e-15
ENSG00000162086	Long-lived	1.02544	0.00260092	0.959326	0	0.469543	0.330725	0.330001	1.00152	0.200456	0	0.469543	0.321547	0.330001	1.00155	0.200456
ENSG00000162104	Long-lived	1.78807e-13	444.496	0	0	0.372373	0.0258711	0.417397	1.43525	0.21023	0	0.372373	1	0.417397	1	0.21023
ENSG00000162105	Long-lived	0.996377	0.681272	0.409149	0.000545143	0.502302	0.0652939	0.418457	2.67523	0.0792408	0.00056019	0.502302	0.0659428	0.418457	2.6657	0.0792408
ENSG00000162129	Long-lived	1.52652	4.99004	0.0254936	0.00591953	0.0269272	0.00597696	0.682118	1.91117	0.290955	0.000397506	0.0269272	0.000403408	0.682118	2.68787	0.290955
ENSG00000162139	Long-lived	0.871953	0.58483	0.444425	0	0.679196	1	0.270236	9.20125	0.0505672	0	0.679196	1	0.270236	6.92515	0.0505672
ENSG00000068745	Long-lived	1.53306	6.2765	0.0122349	0	0.818876	0.790525	0.177399	40.0726	0.00372519	0	0.818876	0.697427	0.177399	286.593	0.00372519
ENSG00000162144	Long-lived	1.88093	10.1846	0.00141616	0	0.40484	0.0817075	0.495912	2.52205	0.0992473	0	0.40484	0.00899577	0.495912	5.69734	0.0992473
ENSG00000162148	Long-lived	3.25313	59.557	1.18794e-14	0.000113739	0.38958	0.106431	0.380131	1.71568	0.23029	1.47692e-13	0.38958	0.000683798	0.380131	5.78964	0.23029
ENSG00000162174	Long-lived	2.35392e-12	18.488	1.70978e-05	0	0.573533	1	0.41642	419.968	0.0100469	0	0.573533	1	0.41642	1	0.0100469
ENSG00000162191	Long-lived	1.24185	0.22682	0.633892	0.00270268	0.787888	0.986875	0.201584	148.726	0.010528	0.000646671	0.787888	0.983727	0.201584	498.619	0.010528
ENSG00000162194	Long-lived	0.438875	1.92455	0.165356	0.161867	0.564492	1	0.414225	1e+10	0.0212826	0.449696	0.564492	1	0.414225	24476.7	0.0212826
ENSG00000162222	Long-lived	4.90377e-13	5.97152	0.0145387	0	0.786279	0.603308	0.0376162	2.04006	0.176104	0	0.786279	1	0.0376162	1	0.176104
ENSG00000162227	Long-lived	1.51562	11.3417	0.000757867	0	0.301958	0.0296601	0.624063	112.359	0.0739796	0	0.301958	0.00483494	0.624063	1282.17	0.0739796
ENSG00000162236	Long-lived	2.97449	43.3698	4.53122e-11	0.000399421	0.642819	0.124924	0.313667	9.19117	0.0435134	7.78032e-11	0.642819	0.00205583	0.313667	733.727	0.0435134
ENSG00000068781	Long-lived	0.527494	3.44683	0.0633732	0	0.661727	0.457734	0.283425	5.11481	0.0548471	0	0.661727	0.662179	0.283425	2.36539	0.0548471
ENSG00000162241	Long-lived	4.59419	52.0796	5.32907e-13	0	0.477843	0.0238571	0.372354	2.25466	0.149803	0	0.477843	3.51942e-08	0.372354	41.8911	0.149803
ENSG00000162244	Long-lived	0.828895	1.96407	0.161079	0.134485	0.547283	0.215823	0.426519	17.6617	0.0261975	0.189567	0.547283	0.280568	0.426519	10.8058	0.0261975
ENSG00000162267	Long-lived	1.10994	1.57578	0.20937	0	0.705601	1	0.274529	205.74	0.0198702	0	0.705601	1	0.274529	369.532	0.0198702
ENSG00000162298	Long-lived	1.15042	2.03509	0.153705	0.000520338	0.255328	0.0144554	0.638185	2.45271	0.106487	0.000166853	0.255328	0.00764282	0.638185	2.8071	0.106487
ENSG00000162300	Long-lived	0.635674	2.72218	0.098963	8.97461e-05	0.395814	0.0151853	0.423138	1.72832	0.181048	0.0026757	0.395814	0.0698197	0.423138	1.41596	0.181048
ENSG00000162302	Long-lived	3.40082e-13	55.9228	7.53841e-14	0	0.428222	0.0235637	0.396931	2.33412	0.174847	0	0.428222	1	0.396931	1	0.174847
ENSG00000162337	Long-lived	1.02928	121.25	0	0.000503635	0.465461	0.076613	0.51536	797.887	0.0191793	0.000403239	0.465461	0.0710621	0.51536	970.292	0.0191793
ENSG00000162341	Long-lived	0.958147	39.343	3.55531e-10	5.84326e-05	0.142878	0.17428	0.803351	363.602	0.053771	8.78685e-05	0.142878	0.187501	0.803351	284.09	0.053771
ENSG00000162344	Long-lived	1.23288	0.480981	0.487978	0.0035919	0.659922	0.212168	0.238709	1.87698	0.101369	0.000968284	0.659922	0.147868	0.238709	2.17342	0.101369
ENSG00000162365	Long-lived	4.55487	158.161	0	0	0.715883	1	0.175369	3.64338	0.108748	0	0.715883	1	0.175369	361.059	0.108748
ENSG00000068784	Long-lived	0.358567	43.6219	3.98348e-11	6.6247e-09	0.306219	0.0529106	0.512876	4.9126	0.180906	0.00116772	0.306219	0.348582	0.512876	1.76963	0.180906
ENSG00000162367	Long-lived	8.59025e-13	8.43255	0.00368562	0	0.853915	0.828227	0.127159	20.5919	0.0189253	0	0.853915	1	0.127159	1	0.0189253
ENSG00000162368	Long-lived	3.10514	69.8078	1.11022e-16	0	0.024146	0	0.798698	3.54151	0.177156	0	0.024146	0	0.798698	50.735	0.177156
ENSG00000162373	Long-lived	0.868435	0.69304	0.405132	0	0.373392	0.0725031	0.483077	4.4241	0.143531	0	0.373392	0.102399	0.483077	3.63795	0.143531
ENSG00000162374	Long-lived	0.540512	6.94843	0.0083893	8.30769e-05	0.637186	0.0113152	0.219911	1.97319	0.142903	0.00622915	0.637186	0.0887117	0.219911	1.44392	0.142903
ENSG00000162377	Long-lived	3.15295e-10	5.0523	0.0245932	0	0.742002	0.0166276	0	1.46745	0.257998	0	0.742002	1	0	1	0.257998
ENSG00000162378	Long-lived	1.04453	27.7314	1.39381e-07	0.000368621	0.622987	0.0803338	0.302811	425.724	0.0742017	0.000259226	0.622987	0.0718009	0.302811	557.457	0.0742017
ENSG00000162383	Long-lived	1.22726	1.94816	0.162786	0.00010547	0.605432	0.0805062	0.249978	2.01665	0.14459	1.31629e-05	0.605432	0.045412	0.249978	2.36515	0.14459
ENSG00000162384	Long-lived	2.66925	8.41556	0.00372023	0.0200046	0.111247	0.0200574	0.804879	4.54363	0.0838742	2.91938e-05	0.111247	2.93999e-05	0.804879	56.8556	0.0838742
ENSG00000162385	Long-lived	17.3	2.17936	0.139873	0.00133924	0.596966	0.0745371	0.389642	15940.8	0.0133912	1.97103e-50	0.596966	3.10506e-20	0.389642	5.05021e+72	0.0133912
ENSG00000068796	Long-lived	1.22954	0.45232	0.501235	1.88516e-05	0.327655	0.0641921	0.631066	440.153	0.0412783	1.55178e-06	0.327655	0.0341779	0.631066	1780.03	0.0412783
ENSG00000162390	Long-lived	1.59739	7.07558	0.00781414	0.00232052	0.357928	0.0400374	0.474831	1.52905	0.167241	6.19175e-05	0.357928	0.0058559	0.474831	1.97059	0.167241
ENSG00000162391	Long-lived	0.936549	0.30033	0.583675	0.0142682	0.577576	0.725786	0.410351	88.5637	0.0120728	0.0186843	0.577576	0.740697	0.410351	66.6347	0.0120728
ENSG00000162396	Long-lived	20.4935	153.032	0	0.0039344	0.707272	0.977008	0	1.23873	0.292728	5.13609e-50	0.707272	0.62084	0	80.4339	0.292728
ENSG00000162398	Long-lived	2.0218	34.266	4.80712e-09	0.0415394	0.638994	0.113915	0.117714	2.78908	0.243292	0.00160993	0.638994	0.0123765	0.117714	7.95482	0.243292
ENSG00000162399	Long-lived	0.597344	2.47982	0.115316	0	0.620225	0.870835	0.370573	404.392	0.00920146	0	0.620225	0.920706	0.370573	36.071	0.00920146
ENSG00000162402	Long-lived	1.09906	10.2081	0.00139824	0.000106106	0.129315	0.0390592	0.84709	481.111	0.0235953	4.28591e-05	0.129315	0.028328	0.84709	887.063	0.0235953
ENSG00000162407	Long-lived	1.32237e-10	22.0211	2.69677e-06	0	0.817428	1	0.0758562	2.68632	0.106716	0	0.817428	1	0.0758562	1	0.106716
ENSG00000162408	Long-lived	1.1863	1.86292	0.172288	0.00090893	0.433344	0.115604	0.482929	4.21353	0.0837272	0.000246542	0.433344	0.0773391	0.482929	5.50834	0.0837272
ENSG00000162409	Long-lived	1.33024e-12	9.00814	0.00268779	0	0.158667	0	0.633817	1.48064	0.207516	0	0.158667	0	0.633817	1	0.207516
ENSG00000162413	Long-lived	0.810541	4.31937	0.037681	0.00106358	0.719166	0.852873	0.280834	1.06543	9.04187e-16	0.00389113	0.719166	0.87898	0.280834	1.05272	9.04187e-16
ENSG00000005810	Long-lived	1.62569	124.756	0	0.000115634	0.369112	0.0829649	0.57093	155.257	0.059958	3.97908e-07	0.369112	0.0174765	0.57093	3647.36	0.059958
ENSG00000068831	Long-lived	0.861859	7.23239	0.00716	0.0004256	0.441847	0.0695109	0.514391	398.264	0.0437625	0.00124358	0.441847	0.100465	0.514391	174.173	0.0437625
ENSG00000162415	Long-lived	1.4014	28.4646	9.54274e-08	0.000147968	0.576589	0.0892284	0.389421	64.199	0.0339904	4.29424e-06	0.576589	0.033825	0.389421	341.243	0.0339904
ENSG00000162419	Long-lived	1.40876e-13	89.7854	0	0	0.556588	0.0904917	0.335064	2.72034	0.108348	0	0.556588	1	0.335064	1	0.108348
ENSG00000162426	Long-lived	16.6043	279.745	0	0	0.720001	0.884721	0.0884059	1.52086	0.191593	0	0.720001	0.130845	0.0884059	1055.53	0.191593
ENSG00000162430	Long-lived	2.94396	18.4746	1.72181e-05	0	0.717654	0.551896	0.276232	1522.52	0.00611382	0	0.717654	0.173795	0.276232	2.34069e+09	0.00611382
ENSG00000162433	Long-lived	0.468174	8.97298	0.00274002	0	0.349142	0.00906069	0.469857	2.73475	0.181001	0	0.349142	0.110559	0.469857	1.6016	0.181001
ENSG00000162434	Long-lived	0.822487	9.62142	0.00192321	0.000469462	0.496664	0.0855871	0.477215	38.2057	0.0261209	0.00182993	0.496664	0.13241	0.477215	20.0115	0.0261209
ENSG00000162437	Long-lived	1.93967	88.7864	0	0.00463657	0.570098	0.32036	0.286175	7.07881	0.143726	2.97305e-05	0.570098	0.109927	0.286175	44.5286	0.143726
ENSG00000162438	Long-lived	0.45718	20.5599	5.77951e-06	0.0135157	0.767781	0.693071	0.215317	128.789	0.0169022	0.139784	0.767781	0.845681	0.215317	9.21709	0.0169022
ENSG00000162441	Long-lived	1.36688	4.86353	0.0274302	0	0.791712	1	0.154224	253.136	0.0540632	0	0.791712	1	0.154224	1927.94	0.0540632
ENSG00000162444	Long-lived	0.601348	6.30959	0.0120087	0.00573068	0.46919	0.297016	0.518251	122.956	0.0125591	0.0448644	0.46919	0.4819	0.518251	18.0579	0.0125591
ENSG00000068878	Long-lived	0.810121	6.43531	0.0111874	0	0.825183	1	0.0857821	9.67269	0.089035	0	0.825183	1	0.0857821	6.28655	0.089035
ENSG00000162458	Long-lived	7.85229	82.1728	0	0.00516384	0.659554	0.785929	0.206953	2.15666	0.133493	1.10053e-18	0.659554	0.150841	0.206953	417.78	0.133493
ENSG00000162460	Long-lived	6.865	41.3268	1.28789e-10	0	0.269738	0.0141758	0.481804	1.21288	0.248458	0	0.269738	2.04352e-13	0.481804	3.76185	0.248458
ENSG00000162461	Long-lived	0.879773	0.456348	0.499336	0	0.466595	0.172202	0.527703	3.76308	0.00570172	0	0.466595	0.212759	0.527703	3.20883	0.00570172
ENSG00000162482	Long-lived	6.18688	15.0421	0.000105142	0.0193304	0.725444	0.94462	0.155601	1.55842	0.118955	2.49554e-11	0.725444	0.702942	0.155601	15.5638	0.118955
ENSG00000162490	Long-lived	4.57605	49.7057	1.78624e-12	0.000414746	0.704344	1	0.010828	1.54222	0.284828	3.33265e-16	0.704344	1	0.010828	7.26054	0.284828
ENSG00000162494	Long-lived	46.6636	54.0752	1.92957e-13	0	0.210702	0.034592	0.740063	2.01859	0.0492347	6.6589e-69	0.740063	0	0.210702	171652251206576	0.0492347
ENSG00000162496	Long-lived	16.2953	61.2952	4.88498e-15	0.00640309	0.677579	0.00821893	0.148036	1.40314	0.174386	1.7971e-36	0.677579	1.05048e-34	0.148036	249.497	0.174386
ENSG00000162510	Long-lived	2.71465	45.0055	1.96483e-11	2.19708e-05	0.492343	0.0416376	0.455292	2.32707	0.0523654	2.26334e-13	0.492343	0.000178808	0.455292	9.90287	0.0523654
ENSG00000068885	Long-lived	1.23149	10.4813	0.00120588	0	0.275519	0.128582	0.692038	545.591	0.0324427	0	0.275519	0.0799778	0.692038	2346.46	0.0324427
ENSG00000162511	Long-lived	0.577172	3.85161	0.0496982	0	0.770994	0.825219	0.217151	101.906	0.0118545	0	0.770994	0.895047	0.217151	14.4237	0.0118545
ENSG00000162512	Long-lived	0.961399	0.258194	0.611363	0	0.724054	0.593852	0.238617	620.908	0.0373288	0	0.724054	0.605919	0.238617	484.411	0.0373288
ENSG00000162517	Long-lived	1.32484	3.74612	0.0529303	0.00901233	0.817579	0.0279874	0.0394295	3.37147	0.142991	0.00195204	0.817579	0.00875942	0.0394295	5.00351	0.142991
ENSG00000162520	Long-lived	50	39.9626	2.58877e-10	0	0.617152	0.978884	0.372514	1.13228	0.0103335	0	0.617152	0.344004	0.372514	498.591	0.0103335
ENSG00000162521	Long-lived	1.11902	15.0619	0.000104042	0.0126768	0.798899	1	0.168361	119.524	0.0327396	0.00753767	0.798899	1	0.168361	211.204	0.0327396
ENSG00000162522	Long-lived	1.99908	123.586	0	0	0.189974	0.0376822	0.737268	6.21728	0.0727578	0	0.189974	0.00142425	0.737268	38.5893	0.0727578
ENSG00000162526	Long-lived	1.36748e-12	7.53458	0.00605259	0	0.151755	0	0.706249	2.0866	0.141996	0	0.151755	0	0.706249	1	0.141996
ENSG00000162542	Long-lived	1.61747e-10	154.808	0	0	0.395338	0.0869067	0.456671	3.53673	0.147991	0	0.395338	1	0.456671	1	0.147991
ENSG00000162543	Long-lived	2.11846	0.431947	0.511035	0.024282	0.477676	0.0767266	0.240691	1.19724	0.281632	0.000379562	0.477676	0.00434308	0.240691	1.46428	0.281632
ENSG00000068903	Long-lived	1.14816	0.631259	0.426894	3.70238e-05	0.455839	0.0107576	0.370604	2.35057	0.173557	8.16399e-06	0.455839	0.00549659	0.370604	2.66788	0.173557
ENSG00000162551	Long-lived	0.895128	0.444628	0.504897	2.63714e-05	0.426409	0.0105785	0.471272	1.38079	0.102319	7.96763e-05	0.426409	0.0170454	0.471272	1.33485	0.102319
ENSG00000162571	Long-lived	1.65094	10.9521	0.000934961	0.000209095	0.412093	0.0701576	0.400568	2.14155	0.187339	8.41622e-07	0.412093	0.0124435	0.400568	3.51569	0.187339
ENSG00000162572	Long-lived	1.41835	1.9759	0.159823	0.00429308	0.630855	1	0.34217	32.9871	0.0269754	0.000438964	0.630855	1	0.34217	142.413	0.0269754
ENSG00000162576	Long-lived	14.5323	95.3326	0	0	0.733853	0.958114	0	1.12288	0.266147	0	0.733853	0.53697	0	5.38822	0.266147
ENSG00000162591	Long-lived	1.05629	1.76809	0.183619	0.000882244	0.403108	0.227753	0.5625	104.509	0.0343919	0.000593802	0.403108	0.209552	0.5625	135.776	0.0343919
ENSG00000162592	Long-lived	1.70763	3.51832	0.0606941	0.0118839	0.625062	1	0.343479	15.0035	0.0314586	0.000516115	0.625062	1	0.343479	101.976	0.0314586
ENSG00000162594	Long-lived	0.612456	18.72	1.51387e-05	0.000706479	0.408948	0.381537	0.324457	6.07582	0.266596	0.0117547	0.408948	0.554255	0.324457	3.01942	0.266596
ENSG00000162595	Long-lived	0.628825	11.4414	0.000718244	0	0.403446	0.248113	0.574558	264.361	0.0219961	0	0.403446	0.416237	0.574558	33.3533	0.0219961
ENSG00000068912	Long-lived	1.0401	90.413	0	0	0.725654	1	0.228647	299.878	0.0456997	0	0.725654	1	0.228647	376.941	0.0456997
ENSG00000162599	Long-lived	0.630637	11.2746	0.00078574	0	0.0117697	0	0.688162	4.70532	0.300069	0	0.0117697	0	0.688162	2.65558	0.300069
ENSG00000162600	Long-lived	1.05425	0.16315	0.686273	0	0.64961	1	0.250576	22.3842	0.0998141	0	0.64961	1	0.250576	26.4955	0.0998141
ENSG00000162601	Long-lived	0.716885	7.46855	0.0062786	0	0.756563	1	0.142228	13.0144	0.101209	0	0.756563	1	0.142228	6.29381	0.101209
ENSG00000162604	Long-lived	5.70852e-13	36.8751	1.25945e-09	0	0.800302	1	0.157264	575.965	0.0424342	0	0.800302	1	0.157264	1	0.0424342
ENSG00000162613	Long-lived	6.87455	152.853	0	0.0176692	0.8144	0.913742	0	2.44567	0.1856	8.9208e-13	0.8144	0.537873	0	467.807	0.1856
ENSG00000162614	Long-lived	1.05314	0.299632	0.584113	0.00635635	0.580455	0.426547	0.388574	102.609	0.0309705	0.00485806	0.580455	0.407664	0.388574	131.24	0.0309705
ENSG00000162616	Long-lived	0.643641	2.03179	0.154039	0	0.493265	0.0362031	0.451015	3.19248	0.0557205	0	0.493265	0.118127	0.451015	2.11095	0.0557205
ENSG00000162618	Long-lived	2.17087	145.353	0	0.0282697	0.724814	1	0.172481	12.744	0.102705	0.000434532	0.724814	1	0.172481	250.882	0.102705
ENSG00000162620	Long-lived	0.420172	1.25805	0.262021	0.0138549	0.554368	0.507108	0.434105	16.0833	0.011527	0.165636	0.554368	0.751781	0.434105	3.21281	0.011527
ENSG00000068971	Long-lived	0.965916	6.63642	0.00999143	0	0.676959	0.0400814	0.218871	3.83269	0.10417	0	0.676959	0.0447261	0.218871	3.66113	0.10417
ENSG00000162621	Long-lived	0.919047	0.751123	0.386121	0.122791	0.650069	1	0.331877	88.327	0.0180532	0.145513	0.650069	1	0.331877	61.4541	0.0180532
ENSG00000162623	Long-lived	5.35281e-10	11.6584	0.000639124	0	0.0184152	0	0.734348	2.53691	0.247237	0	0.0184152	0	0.734348	1	0.247237
ENSG00000162624	Long-lived	1.32225	2.86835	0.0903373	0.0109174	0.728589	0.0326794	0.153506	3.08117	0.117905	0.00254626	0.728589	0.0108517	0.153506	4.42798	0.117905
ENSG00000162627	Long-lived	2.20749	49.5701	1.91402e-12	0.000365392	0.459503	0.0639865	0.410563	4.66398	0.129934	2.58428e-08	0.459503	0.0023145	0.410563	29.9413	0.129934
ENSG00000162630	Long-lived	0.894608	1.05087	0.305308	0	0.301409	0.0937921	0.690107	14.252	0.00848373	0	0.301409	0.120363	0.690107	10.7713	0.00848373
ENSG00000162631	Long-lived	1.40904	21.4314	3.66715e-06	0	0.0698458	0	0.737046	64.3695	0.193108	0	0.0698458	0	0.737046	353.595	0.193108
ENSG00000162636	Long-lived	2.54704	24.7285	6.60003e-07	0	0.429708	0.00503412	0.448704	2.66396	0.121588	0	0.429708	1.4019e-06	0.448704	12.1293	0.121588
ENSG00000162639	Long-lived	1.92868	29.4794	5.65156e-08	0	0.528704	0.391788	0.328387	7.37268	0.142909	0	0.528704	0.164106	0.328387	47.1382	0.142909
ENSG00000162641	Long-lived	1.58723	1.84385	0.174501	0	0.379639	0.973797	0.613332	19.8806	0.00702849	0	0.379639	0.958732	0.613332	115.055	0.00702849
ENSG00000162642	Long-lived	0.634184	5.43344	0.0197547	0	0.0758122	0.066702	0.896351	16.7392	0.0278371	0	0.0758122	0.179592	0.896351	5.97137	0.0278371
ENSG00000068976	Long-lived	1.24364	6.24243	0.0124725	0.000515726	0.541578	0.0623292	0.382281	4.94756	0.0761415	8.15542e-05	0.541578	0.0316982	0.382281	7.30415	0.0761415
ENSG00000162643	Long-lived	2.01836	83.8851	0	1.4687e-05	0.256827	0.0631998	0.574281	4.39543	0.168892	1.75842e-10	0.256827	0.00379673	0.574281	19.8522	0.168892
ENSG00000162645	Long-lived	1.54962e-10	22.829	1.7707e-06	0	0.537695	1	0.437922	65.7285	0.0243826	0	0.537695	1	0.437922	1	0.0243826
ENSG00000162650	Long-lived	1.85792	34.2983	4.72792e-09	0.0145021	0.67444	1	0.311675	66.2308	0.0138848	0.000383777	0.67444	1	0.311675	2417.64	0.0138848
ENSG00000162654	Long-lived	0.436001	10.7164	0.0010619	0.000853458	0.436201	0.717507	0.53559	37.6563	0.0282088	0.0459192	0.436201	0.865247	0.53559	4.86481	0.0282088
ENSG00000162664	Long-lived	1.23789	2.15322	0.142271	0	0.75191	0.945047	0.168037	39.8704	0.0800527	0	0.75191	0.932425	0.168037	95.8158	0.0800527
ENSG00000162669	Long-lived	1.48505e-13	22.9473	1.66502e-06	0	0.51281	0.360578	0.462805	20.714	0.0243859	0	0.51281	1	0.462805	1	0.0243859
ENSG00000162670	Long-lived	32.4037	185.794	0	0	0.652364	0.951624	0.291502	1.17219	0.0561337	0	0.652364	0.200538	0.291502	172.122	0.0561337
ENSG00000162676	Long-lived	30.7555	34.0451	5.38492e-09	0	0.592761	1	0.235193	1.15425	0.172047	0	0.592761	1	0.235193	82.4229	0.172047
ENSG00000162687	Long-lived	1.18063	4.41989	0.0355223	0	0.223867	0.0485494	0.613685	5.59823	0.162449	0	0.223867	0.0281106	0.613685	7.64137	0.162449
ENSG00000162688	Long-lived	2.07115	198.981	0	0	0.244184	0.0496455	0.556273	4.15718	0.199543	0	0.244184	0.00199057	0.556273	19.1259	0.199543
ENSG00000162692	Long-lived	3.51838	59.6913	1.11022e-14	0	0.620975	1	0.359531	28.86	0.0194941	0	0.620975	1	0.359531	137365	0.0194941
ENSG00000162694	Long-lived	1.41619	10.7436	0.00104641	1.36309e-05	0.537908	0.270391	0.449678	33.2731	0.0124143	1.28691e-07	0.537908	0.156889	0.449678	143.08	0.0124143
ENSG00000162695	Long-lived	2.95981	58.6701	1.86517e-14	0	0.614931	0.987077	0	1.84172	0.385069	0	0.614931	0.962232	0	6.09556	0.385069
ENSG00000162702	Long-lived	1.38635	10.4017	0.00125899	0.0371213	0.781908	0.468059	0.0880308	5.98745	0.130061	0.0103993	0.781908	0.349078	0.0880308	11.9544	0.130061
ENSG00000162704	Long-lived	1.88275	6.78585	0.0091883	0.0122956	0.143328	0.0153206	0.72302	2.1969	0.133652	0.000253212	0.143328	0.000383116	0.72302	4.40092	0.133652
ENSG00000162706	Long-lived	2.91036	45.0001	1.97029e-11	0	0.452043	0	0.417602	1.93803	0.130355	0	0.452043	0	0.417602	6.86001	0.130355
ENSG00000162711	Long-lived	2.22905	50.7116	1.06981e-12	0.00125994	0.582025	0.107416	0.305363	3.4605	0.112612	3.43988e-07	0.582025	0.00692154	0.305363	15.9135	0.112612
ENSG00000162714	Long-lived	0.60159	21.4893	3.55803e-06	0.0066031	0.615168	0.646466	0.354753	110.923	0.0300787	0.0487957	0.615168	0.769176	0.354753	16.9928	0.0300787
ENSG00000162722	Long-lived	1.73922	42.1871	8.29433e-11	0.0824885	0.734771	0.0884482	0.127291	3.14109	0.137938	0.0130429	0.734771	0.0147254	0.127291	7.32032	0.137938
ENSG00000069011	Long-lived	1.04556e-13	106.836	0	0	0.44439	0.034668	0.43948	2.23594	0.11613	0	0.44439	1	0.43948	1	0.11613
ENSG00000162729	Long-lived	32.3156	53.6312	2.41918e-13	0	0.508775	0.5588	0.345348	1.05365	0.145877	0	0.508775	6.79902e-09	0.345348	5.41289	0.145877
ENSG00000162733	Long-lived	1.19317	4.52466	0.0334097	0.00160425	0.521045	0.0739274	0.459715	63.8243	0.0192408	0.000462827	0.521045	0.0446985	0.459715	142.447	0.0192408
ENSG00000162734	Long-lived	41.5032	2.70097	0.100288	0.00116374	0.669881	0.0722923	0.325217	1	0.00490207	1.67331e-122	0.669881	4.45303e-48	0.325217	1	0.00490207
ENSG00000162735	Long-lived	0.492118	0.826781	0.363205	0.000995508	0.844924	0.249598	0.114045	3.17724	0.0410313	0.0333185	0.844924	0.505094	0.114045	1.76631	0.0410313
ENSG00000162736	Long-lived	3.1824	127.972	0	0.00141395	0.414101	0.0574475	0.454203	3.05369	0.131696	8.54183e-10	0.414101	0.000112593	0.454203	34.9063	0.131696
ENSG00000162738	Long-lived	0.717745	15.0382	0.000105357	0	0.488548	0.0209662	0.464732	167.644	0.0467201	0	0.488548	0.0624136	0.464732	39.4951	0.0467201
ENSG00000162739	Long-lived	1.20545	0.47501	0.490691	0	0.550636	1	0.368543	8.68324	0.080821	0	0.550636	1	0.368543	13.5372	0.080821
ENSG00000162745	Long-lived	0.747099	8.4546	0.00364121	0.000752951	0.528516	0.141308	0.414838	4.80388	0.0566455	0.00464127	0.528516	0.231788	0.414838	3.2301	0.0566455
ENSG00000162746	Long-lived	2.69203	36.9028	1.24169e-09	0.00659966	0.601994	0.209229	0.303115	1.93683	0.0948916	1.3492e-06	0.601994	0.0148282	0.303115	5.92734	0.0948916
ENSG00000069018	Long-lived	0.631222	6.84247	0.00890158	7.67848e-06	0.388561	0.00270046	0.436034	1.40534	0.175405	0.000590843	0.388561	0.0239148	0.436034	1.2396	0.175405
ENSG00000162753	Long-lived	0.800055	4.97421	0.025728	0	0.550437	0.990116	0	4.86676	0.449563	0	0.550437	0.992085	0	3.54675	0.449563
ENSG00000162755	Long-lived	1.64149	7.01722	0.00807297	0	0.737291	0.995806	0	2.26942	0.262709	0	0.737291	0.993125	0	3.83912	0.262709
ENSG00000162757	Long-lived	6.06423	31.17	2.36391e-08	0.167576	0.746978	1	0.226731	2.57651	0.0262901	1.97443e-05	0.746978	1	0.226731	310.877	0.0262901
ENSG00000162761	Long-lived	2.79334	13.4483	0.000245222	0	0.461787	0.0157728	0.331478	1.57911	0.206735	0	0.461787	9.25017e-06	0.331478	3.58286	0.206735
ENSG00000162763	Long-lived	4.21482	86.4372	0	5.53512e-06	0.307996	0.0274951	0.489542	2.27117	0.202462	6.96979e-23	0.307996	2.64081e-07	0.489542	31.7341	0.202462
ENSG00000162769	Long-lived	1.886e-13	61.156	5.21805e-15	0	0.502601	0.202389	0.413404	5.79965	0.0839948	0	0.502601	1	0.413404	1	0.0839948
ENSG00000162771	Long-lived	0.465648	13.4083	0.000250512	0.0133138	0.65468	0.323833	0.334706	1581.18	0.0106146	0.13384	0.65468	0.591538	0.334706	30.8744	0.0106146
ENSG00000162772	Long-lived	17.2195	10.3604	0.00128751	0.0303849	0.877911	0.937036	0.118617	5163.99	0.00347185	7.44895e-27	0.877911	0.326329	0.118617	8.62646e+63	0.00347185
ENSG00000162775	Long-lived	50	102.189	0	0	0.516301	0.956503	0.480492	1.04525	0.00320647	0	0.516301	0.10822	0.480492	9.13915	0.00320647
ENSG00000162777	Long-lived	1.13726	1.12842	0.288113	5.93686e-05	0.340505	0.0391697	0.566186	4.51095	0.0933091	1.56119e-05	0.340505	0.0251087	0.566186	5.54715	0.0933091
ENSG00000005812	Long-lived	0.94765	0.114334	0.735263	0	0.445395	0.0207947	0.486108	2.35417	0.0684969	0	0.445395	0.0254688	0.486108	2.25098	0.0684969
ENSG00000069020	Long-lived	0.889294	4.21277	0.0401208	0.00513097	0.661833	1	0.32004	144.861	0.0181265	0.00919801	0.661833	1	0.32004	83.5068	0.0181265
ENSG00000162779	Long-lived	2.55185	105.059	0	0.0636188	0.721627	1	0.0191424	11.8072	0.25923	0.000884981	0.721627	1	0.0191424	544.443	0.25923
ENSG00000162782	Long-lived	0.569867	14.1952	0.000164795	0	0.2781	0.0704104	0.529708	3.4131	0.192192	0	0.2781	0.220448	0.529708	2.01291	0.192192
ENSG00000162813	Long-lived	1.18437	4.03027	0.0446908	0	0.768796	1	0.203226	206.029	0.0279778	0	0.768796	1	0.203226	550.222	0.0279778
ENSG00000162814	Long-lived	1.02599	0.0180933	0.892998	0.0335051	0.711777	0.229906	0	5.7823	0.288223	0.0306742	0.711777	0.221286	0	6.05217	0.288223
ENSG00000162817	Long-lived	0.65851	2.3305	0.126861	0.0372451	0.703209	0.371312	0.296791	1.00117	4.94257e-16	0.114561	0.703209	0.520797	0.296791	1.00077	4.94257e-16
ENSG00000162819	Long-lived	2.85556	47.3329	5.98988e-12	0.000126316	0.588943	0.0998644	0.350866	6.94317	0.0601909	7.37008e-12	0.588943	0.00138917	0.350866	253.001	0.0601909
ENSG00000162836	Long-lived	0.80138	3.65143	0.056021	0	0.685529	1	0.29286	107.416	0.0216108	0	0.685529	1	0.29286	42.4285	0.0216108
ENSG00000162843	Long-lived	0.793953	12.4339	0.000421603	0.002645	0.574757	1	0.381984	215.202	0.0432587	0.00898522	0.574757	1	0.381984	71.1492	0.0432587
ENSG00000069122	Long-lived	0.449086	35.3608	2.73939e-09	0	0.198958	0.00116837	0.42175	2.29784	0.379291	0	0.198958	0.0482049	0.42175	1.45299	0.379291
ENSG00000162849	Long-lived	0.491325	105.056	0	2.41839e-05	0.427772	0.110867	0.504484	142.911	0.0677433	0.00539273	0.427772	0.33938	0.504484	11.4509	0.0677433
ENSG00000162852	Long-lived	1.90312	37.033	1.16145e-09	0.0369282	0.627719	1	0.235712	6.41113	0.136569	0.00187723	0.627719	1	0.235712	34.3313	0.136569
ENSG00000162869	Long-lived	1.48324	11.76	0.000605178	0.000103933	0.357912	0.0956594	0.471245	3.42763	0.170843	1.23559e-06	0.357912	0.0307731	0.471245	6.21621	0.170843
ENSG00000162873	Long-lived	1.37897	0.969363	0.324839	0.000968627	0.438522	0.00953128	0.420234	1.56529	0.141243	6.98221e-05	0.438522	0.0016342	0.420234	1.85498	0.141243
ENSG00000162877	Long-lived	1.20826	0.464896	0.495345	0.00821116	0.594968	1	0.384017	50.3746	0.0210145	0.0030203	0.594968	1	0.384017	113.952	0.0210145
ENSG00000162878	Long-lived	1.02595	2.67031	0.102236	0	0.762073	0.726394	0.223134	764.439	0.0147928	0	0.762073	0.720392	0.223134	908.196	0.0147928
ENSG00000162881	Long-lived	1.26413	2.38279	0.122678	0	0.50086	0.309979	0.44101	4.71345	0.0581296	0	0.50086	0.227499	0.44101	7.09881	0.0581296
ENSG00000162882	Long-lived	8.95126	243.756	0	2.70733e-05	0.372977	0.0405846	0.425629	2.13318	0.201394	1.30458e-41	0.372977	3.49201e-13	0.425629	881.489	0.201394
ENSG00000162885	Long-lived	0.755029	3.88957	0.048587	0.00282045	0.639959	0.656739	0.341713	352.047	0.018328	0.0118827	0.639959	0.727991	0.341713	83.7062	0.018328
ENSG00000069188	Long-lived	0.759976	34.9405	3.39941e-09	0	0.688611	0.762641	0.277702	404.686	0.0336868	0	0.688611	0.81389	0.277702	95.7961	0.0336868
ENSG00000162889	Long-lived	0.502844	20.5529	5.80057e-06	0.000171336	0.639846	0.0447159	0.342151	113.047	0.0180037	0.0127707	0.639846	0.209601	0.342151	10.7763	0.0180037
ENSG00000162892	Long-lived	0.750611	1.76765	0.183673	0.133139	0.446867	0.140249	0.380773	4.00278	0.17236	0.220137	0.446867	0.228904	0.380773	2.8323	0.17236
ENSG00000162894	Long-lived	0.411336	2.02759	0.154465	0	0.357709	0.426554	0.588479	5.33909	0.0538121	0	0.357709	0.70436	0.588479	1.99174	0.0538121
ENSG00000162896	Long-lived	1.33239	3.0518	0.0806478	0.0215948	0.601976	1	0.380191	36.9294	0.0178333	0.00603548	0.601976	1	0.380191	122.559	0.0178333
ENSG00000162897	Long-lived	0.991406	0.00140042	0.970148	0.108782	0.689445	0.998855	0	1.76715	0.310555	0.110876	0.689445	0.998864	0	1.75853	0.310555
ENSG00000162909	Long-lived	0.954915	7.58953	0.00587083	0.000660077	0.502799	0.12889	0.44808	348.977	0.0491202	0.000918297	0.502799	0.141362	0.44808	268.012	0.0491202
ENSG00000162923	Long-lived	1.24664	3.36671	0.0665263	0	0.807644	1	0.0657721	5.3784	0.126583	0	0.807644	1	0.0657721	8.14446	0.126583
ENSG00000162924	Long-lived	0.560912	9.90106	0.00165184	0	0.648111	0.999	0.342578	879.619	0.00931123	0	0.648111	0.999439	0.342578	44.8219	0.00931123
ENSG00000162927	Long-lived	1.16832	4.25917	0.039039	0	0.319118	0.236171	0.620394	50.2722	0.0604881	0	0.319118	0.185236	0.620394	97.2076	0.0604881
ENSG00000162928	Long-lived	0.901847	1.87063	0.171403	0.000340809	0.506719	0.241139	0.479276	253.101	0.0140042	0.000746199	0.506719	0.277268	0.479276	147.029	0.0140042
ENSG00000162929	Long-lived	2.08726	51.985	5.59219e-13	0	0.292565	0.0682175	0.491873	2.8485	0.215562	0	0.292565	0.00368156	0.491873	8.89003	0.215562
ENSG00000162944	Long-lived	1.29206	3.81847	0.0506906	0	0.314261	0.0441788	0.446144	2.81016	0.239595	0	0.314261	0.017764	0.446144	3.80002	0.239595
ENSG00000162946	Long-lived	0.953587	0.0769991	0.781406	0	0.521415	0.821748	0.405743	12.4857	0.0728415	0	0.521415	0.82927	0.405743	11.1051	0.0728415
ENSG00000162951	Long-lived	50	16.6631	4.46404e-05	0	0.929084	0.987129	0.0597905	1.11669	0.0111256	0	0.929084	0.523228	0.0597905	249.262	0.0111256
ENSG00000162959	Long-lived	0.634043	17.9683	2.24609e-05	0	0.503301	0.731993	0.38733	118.073	0.109369	0	0.503301	0.820524	0.38733	20.5984	0.109369
ENSG00000069248	Long-lived	0.917592	0.500907	0.479102	0.00342283	0.686493	1	0.302707	332.864	0.0107997	0.00546478	0.686493	1	0.302707	206.258	0.0107997
ENSG00000162971	Long-lived	2.70979	33.7737	6.191e-09	0	0.58176	0.77945	0.367181	10.4995	0.0510592	0	0.58176	0.50906	0.367181	585.003	0.0510592
ENSG00000162972	Long-lived	3.31964	20.0466	7.55794e-06	0.0198384	0.786824	0.987183	0	2.13384	0.213176	2.23015e-06	0.786824	0.958081	0	12.3793	0.213176
ENSG00000162975	Long-lived	50	22.5962	1.99881e-06	0	0.840331	0.453355	0.142739	1.0335	0.0169301	6.63596e-18	0.142739	0	0.840331	5.19383	0.0169301
ENSG00000162976	Long-lived	1.2526	0.899695	0.342864	0	0.711139	1	0.18966	3.69822	0.0992016	0	0.711139	1	0.18966	5.14601	0.0992016
ENSG00000162980	Long-lived	0.704653	0.484207	0.486523	0.0407604	0.799513	0.0419985	0.0593145	4.97583	0.141173	0.104882	0.799513	0.107117	0.0593145	3.09776	0.141173
ENSG00000162981	Long-lived	50	25.0639	5.54622e-07	0.00708118	0.581825	0.954256	0.399521	1	0.0186536	3.20086e-108	0.581825	0.0962179	0.399521	1	0.0186536
ENSG00000162989	Long-lived	1.60298e-12	16.9207	3.89751e-05	0	0.801554	0.983265	0	3.04774	0.198446	0	0.801554	1	0	1	0.198446
ENSG00000162992	Long-lived	0.920342	0.0523257	0.819065	0.000104757	0.434598	0.0316786	0.497224	1	0.0681774	0.000217373	0.434598	0.0417054	0.497224	1	0.0681774
ENSG00000162994	Long-lived	3.31107	222.255	0	0.000351816	0.307729	0.127525	0.462767	3.1234	0.229503	3.66947e-12	0.307729	0.00109284	0.462767	43.4258	0.229503
ENSG00000069275	Long-lived	0.766276	6.63126	0.0100204	0	0.715983	1	0.261947	215.95	0.02207	0	0.715983	1	0.261947	61.4835	0.02207
ENSG00000162999	Long-lived	1.46544	9.00516	0.00269219	0	0.487817	0.208981	0.374217	5.84714	0.137966	0	0.487817	0.100846	0.374217	13.3017	0.137966
ENSG00000163001	Long-lived	3.47359	9.33397	0.00224945	0	0.707988	0.99163	0	1.75455	0.292012	0	0.707988	0.971227	0	7.04911	0.292012
ENSG00000163002	Long-lived	0.691405	5.08121	0.0241865	0.00181821	0.708346	1	0.265951	142.726	0.0257027	0.0127439	0.708346	1	0.265951	30.877	0.0257027
ENSG00000163006	Long-lived	1.11446	2.01762	0.155483	0.00201753	0.456307	0.28288	0.327244	15.9298	0.21645	0.000991574	0.456307	0.244812	0.327244	21.8684	0.21645
ENSG00000163012	Long-lived	1.32618	20.3253	6.53301e-06	0.00428058	0.473016	0.522993	0.447487	18.994	0.0794969	0.000722675	0.473016	0.423325	0.447487	49.6224	0.0794969
ENSG00000163013	Long-lived	0.619893	18.2871	1.8999e-05	1.70885e-06	0.402681	0.0373905	0.454563	3.48281	0.142755	0.000266007	0.402681	0.130396	0.454563	2.1674	0.142755
ENSG00000163017	Long-lived	50	54.0688	1.93623e-13	0	0.0882614	6.71794e-05	0.69816	1.03796	0.213579	0	0.0882614	2.30034e-209	0.69816	6.44154	0.213579
ENSG00000163026	Long-lived	0.798811	5.74613	0.016525	0.0406526	0.611629	0.965503	0.3703	81.4133	0.0180709	0.0774327	0.611629	0.972347	0.3703	33.5957	0.0180709
ENSG00000163029	Long-lived	0.983179	10.0028	0.00156303	0.00327188	0.412815	0.112166	0.497897	5.04185	0.0892872	0.00360249	0.412815	0.116371	0.497897	4.9065	0.0892872
ENSG00000163032	Long-lived	2.05801	-0.000113092	1	0	0.173806	0	0.675038	1	0.151156	0	0.173806	0	0.675038	1	0.151156
ENSG00000069329	Long-lived	2.75149	49.6867	1.80356e-12	0.000163672	0.442212	0.0751343	0.4345	3.62445	0.123289	3.8265e-11	0.442212	0.000807023	0.4345	34.5739	0.123289
ENSG00000163041	Long-lived	0.784507	1.29901	0.254394	1.06075e-06	0.197537	1.45445e-06	0.687765	6.1506	0.114699	2.05614e-05	0.197537	2.63388e-05	0.687765	4.15826	0.114699
ENSG00000163050	Long-lived	1.04745	1.05155	0.305151	0.000221854	0.271677	0.0238737	0.641353	2.82905	0.0869698	0.000148831	0.271677	0.0199965	0.641353	2.97215	0.0869698
ENSG00000163053	Long-lived	27.4934	18.1752	2.01486e-05	0.00010261	0.475562	0.0247006	0.368064	1.03435	0.156374	2.15733e-110	0.475562	6.45666e-45	0.368064	2.53084	0.156374
ENSG00000163060	Long-lived	17.026	12.1636	0.000487316	0.00475434	0.72068	0.570159	0.185117	1.07505	0.0942031	2.81991e-40	0.72068	7.00804e-05	0.185117	3.42864	0.0942031
ENSG00000163064	Long-lived	2.88578	19.3015	1.11617e-05	0	0.617234	0.00119755	0.352104	5.29238	0.0306618	0	0.617234	3.70339e-09	0.352104	122.546	0.0306618
ENSG00000163069	Long-lived	0.693969	2.20959	0.137155	1.4781e-05	0.475837	0.0318774	0.465739	3.13369	0.0584238	0.000444553	0.475837	0.0915089	0.465739	2.20926	0.0584238
ENSG00000163071	Long-lived	1.08184	0.678007	0.410274	0.00279757	0.408229	0.167683	0.471531	9.29309	0.12024	0.00172909	0.408229	0.144883	0.471531	11.1531	0.12024
ENSG00000163072	Long-lived	1.24303	1.13351	0.287028	0	0.679075	1	0.304193	353.308	0.0167319	0	0.679075	1	0.304193	1470.37	0.0167319
ENSG00000163075	Long-lived	0.808246	1.68597	0.194133	0	0.578496	1	0.269278	9.42975	0.152227	0	0.578496	1	0.269278	6.13247	0.152227
ENSG00000163082	Long-lived	0.812442	0.206639	0.649415	0	0.440661	0.0382463	0.360877	1.32948	0.198462	0	0.440661	0.0705401	0.360877	1.26033	0.198462
ENSG00000069345	Long-lived	0.512473	10.3067	0.00132548	0	0.499299	0.000917364	0.406231	3.03863	0.0944695	0	0.499299	0.0277578	0.406231	1.7675	0.0944695
ENSG00000163083	Long-lived	1.42932	0.604129	0.437007	8.66584e-06	0.486196	0.0145209	0.473677	1	0.0401266	5.81423e-08	0.486196	0.00235991	0.473677	1	0.0401266
ENSG00000163092	Long-lived	1.4779	30.7612	2.91808e-08	0.00374259	0.613434	1	0.368129	27.8219	0.0184372	0.000259059	0.613434	1	0.368129	136.35	0.0184372
ENSG00000163093	Long-lived	0.422225	22.478	2.1256e-06	0	0.503252	0.121471	0.440747	20.1047	0.0560011	0	0.503252	0.410621	0.440747	3.55046	0.0560011
ENSG00000163098	Long-lived	0.0130511	2.75877	0.0967224	3.02164e-20	0.0931782	0	0.60566	1.84066	0.301162	0	0.60566	0.55622	0.0931782	1.00799	0.301162
ENSG00000163104	Long-lived	1.04885	30.2456	3.80651e-08	0.00153566	0.510784	0.262087	0.464518	132.311	0.0246973	0.00111905	0.510784	0.245491	0.464518	167.97	0.0246973
ENSG00000163106	Long-lived	0.472156	5.52292	0.0187689	0	0.636395	0.97433	0.35325	469.254	0.0103548	0	0.636395	0.987796	0.35325	18.2524	0.0103548
ENSG00000163110	Long-lived	0.27865	10.0265	0.001543	0	0.0578271	0	0.763697	2.63829	0.178476	0	0.0578271	0	0.763697	1.31039	0.178476
ENSG00000163114	Long-lived	3.05591	4.61822	0.031634	0.0607203	0.810705	0.0624216	0.0988265	2.55395	0.0904687	0.000191416	0.810705	0.000208283	0.0988265	17.5551	0.0904687
ENSG00000163116	Long-lived	1.55829	8.80373	0.00300615	0	0.565263	1	0.384888	60.7904	0.049849	0	0.565263	1	0.384888	602.176	0.049849
ENSG00000163121	Long-lived	1.48542e-13	47.5156	5.45675e-12	0	0.555382	0.292455	0.439466	110.535	0.00515172	0	0.555382	1	0.439466	1	0.00515172
ENSG00000069399	Long-lived	1.05268	1.11893	0.29015	0.00168963	0.635111	0.6869	0.329672	206.696	0.0352166	0.00120709	0.635111	0.673442	0.329672	273.724	0.0352166
ENSG00000163125	Long-lived	0.72553	29.832	4.71149e-08	0.0141241	0.739706	0.98936	0	4.23613	0.260294	0.0454716	0.739706	0.992269	0	2.85027	0.260294
ENSG00000163131	Long-lived	2.18793	54.8094	1.32783e-13	0	0.680157	1	0.184299	7.51272	0.135544	0	0.680157	1	0.184299	82.4486	0.135544
ENSG00000163132	Long-lived	5.74734	38.0086	7.0432e-10	6.3829e-05	0.584214	0.0809016	0.381158	4.49808	0.0346276	7.76298e-25	0.584214	5.2925e-07	0.381158	5664.55	0.0346276
ENSG00000163138	Long-lived	5.17576	81.4319	0	0.00271351	0.597611	0.234185	0.291292	2.57581	0.111097	5.20673e-14	0.597611	0.000545744	0.291292	133.904	0.111097
ENSG00000163141	Long-lived	0.989236	0.0475054	0.827462	0	0.304388	0.0805013	0.609092	5.60321	0.08652	0	0.304388	0.0827143	0.609092	5.50023	0.08652
ENSG00000163145	Long-lived	0.692804	2.1377	0.143717	1.42561e-05	0.202949	0.0208251	0.660128	2.17255	0.136923	0.000439208	0.202949	0.0684085	0.660128	1.71181	0.136923
ENSG00000163154	Long-lived	0.762452	1.42091	0.233254	0	0.613329	0.0952727	0.358358	1	0.0283129	0	0.613329	0.166538	0.358358	1	0.0283129
ENSG00000163155	Long-lived	0.930403	0.087577	0.76728	0	0.112454	0	0.669233	2.9307	0.218314	0	0.112454	0	0.669233	2.71939	0.218314
ENSG00000163156	Long-lived	3.08805	15.3792	8.79528e-05	0	0.797524	1	0.103663	12.2385	0.0988138	0	0.797524	1	0.103663	2285.38	0.0988138
ENSG00000069424	Long-lived	2.17284	16.3791	5.18548e-05	0	0.44311	0.00332247	0.469447	2.27696	0.0874434	0	0.44311	4.11649e-06	0.469447	5.9769	0.0874434
ENSG00000163157	Long-lived	0.764646	1.0225	0.311926	0.000505018	0.5298	0.0279124	0.3551	2.00116	0.115101	0.00301436	0.5298	0.0648013	0.3551	1.69971	0.115101
ENSG00000163159	Long-lived	1.25074	3.8438	0.0499301	0.00435336	0.716919	0.143075	0.234446	12.1419	0.0486356	0.00111372	0.716919	0.0878676	0.234446	22.7073	0.0486356
ENSG00000163161	Long-lived	0.926385	186.087	0	0	0.873094	0.643705	0.0669438	310.384	0.0599626	0	0.873094	0.664921	0.0669438	203.45	0.0599626
ENSG00000163162	Long-lived	1.47193	5.2917	0.0214273	0	0.0449022	0	0.752461	3.15443	0.202637	0	0.0449022	0	0.752461	5.42473	0.202637
ENSG00000163166	Long-lived	0.689543	36.2936	1.6972e-09	0	0.736846	1	0.239376	504.481	0.023778	0	0.736846	1	0.239376	73.068	0.023778
ENSG00000163171	Long-lived	11.0634	44.4152	2.65612e-11	0.0352259	0.760494	0.0404587	0.189053	1.25794	0.0504525	8.38228e-17	0.760494	3.87996e-16	0.189053	12.6644	0.0504525
ENSG00000005844	Long-lived	1.34102	17.0627	3.61654e-05	0.00340384	0.59941	1	0.365533	74.48	0.0350569	0.000490141	0.59941	1	0.365533	323.924	0.0350569
ENSG00000163209	Long-lived	3.18005	23.6324	1.16609e-06	0	0.365357	1	0.526401	4.42501	0.108242	0	0.365357	1	0.526401	113.251	0.108242
ENSG00000163214	Long-lived	1.1928	7.15563	0.0074729	5.5102e-06	0.327865	0.0965568	0.580783	4.26658	0.0913519	5.33649e-07	0.327865	0.0615244	0.580783	5.64365	0.0913519
ENSG00000163217	Long-lived	0.852509	0.00447964	0.946637	0.00146983	0.617234	0.0895426	0.320502	3.55107	0.0622636	0.00384653	0.617234	0.127819	0.320502	2.94568	0.0622636
ENSG00000163218	Long-lived	50	34.0414	5.39532e-09	0	0.443345	0.97652	0.521227	1.04668	0.0354274	0	0.443345	0.304825	0.521227	9.79019	0.0354274
ENSG00000163219	Long-lived	1.08396	1.6529	0.198564	0.00272544	0.387213	0.123062	0.513267	7.5247	0.09952	0.00166005	0.387213	0.103212	0.513267	8.91409	0.09952
ENSG00000163235	Long-lived	0.722484	3.39012	0.0655883	0.00379677	0.707788	0.225243	0.275461	400.637	0.0167509	0.0178306	0.707788	0.340644	0.275461	75.9358	0.0167509
ENSG00000163249	Long-lived	2.99327e-12	24.1944	8.70844e-07	0	0.831064	1	0.0635078	5.08697	0.105428	0	0.831064	1	0.0635078	1	0.105428
ENSG00000163251	Long-lived	0.759548	4.4216	0.0354868	0	0.608554	0.0116165	0.356095	3.53371	0.0353514	0	0.608554	0.0339103	0.356095	2.6086	0.0353514
ENSG00000163254	Long-lived	1.23829	0.0406012	0.84031	0.00111009	0.186108	0.0206701	0.584829	1.13592	0.229062	0.000219435	0.186108	0.00820182	0.584829	1.17094	0.229062
ENSG00000163273	Long-lived	1.81842e-12	7.38595	0.00657354	0	0.0731193	0	0.763559	2.32126	0.163321	0	0.0731193	0	0.763559	1	0.163321
ENSG00000163281	Long-lived	0.122572	9.94134	0.00161608	0	0.173726	0	0.701302	4.37196	0.124972	0	0.173726	0	0.701302	1.1982	0.124972
ENSG00000163283	Long-lived	1.21172	4.77349	0.0289011	1.4499e-05	0.327392	0.137066	0.619984	5.80049	0.0526235	1.37055e-06	0.327392	0.0899916	0.619984	8.41599	0.0526235
ENSG00000163285	Long-lived	1.05524	0.261243	0.609267	0.023772	0.151497	0.0238425	0.714001	5.55121	0.134502	0.0193354	0.151497	0.0193959	0.714001	6.10255	0.134502
ENSG00000163288	Long-lived	0.320523	97.9084	0	0	0.267064	0.00131571	0.598852	10.6497	0.134084	0	0.267064	0.119296	0.598852	2.13445	0.134084
ENSG00000163291	Long-lived	1.87673	7.46989	0.00627393	0	0.643475	1	0.323772	9.24542	0.032753	0	0.643475	1	0.323772	64.9809	0.032753
ENSG00000163293	Long-lived	0.497251	13.6042	0.000225682	4.03017e-06	0.547057	0.168738	0.368676	6.31974	0.0842672	0.00207726	0.547057	0.412791	0.368676	2.5012	0.0842672
ENSG00000163295	Long-lived	1.48034	4.88504	0.0270905	0.00382398	0.643437	0.718715	0.31044	20.3051	0.0461226	0.000263816	0.643437	0.613275	0.31044	86.2383	0.0461226
ENSG00000163297	Long-lived	1.03142	0.0403538	0.840791	0	0.733005	1	0.198853	16.9114	0.068142	0	0.733005	1	0.198853	18.483	0.068142
ENSG00000163312	Long-lived	1.8304	110.213	0	2.56531e-05	0.166131	0.0786028	0.66179	5.13901	0.172078	3.95269e-09	0.166131	0.00951066	0.66179	20.0075	0.172078
ENSG00000163319	Long-lived	1.6641	2.25985	0.132767	0.0584258	0.542665	0.0628441	0.381429	3.21982	0.0759061	0.00886147	0.542665	0.0100044	0.381429	6.99976	0.0759061
ENSG00000163320	Long-lived	1.35881	1.67991	0.194937	0.040251	0.850482	0.0511299	0.149518	1.00117	8.29989e-17	0.0127102	0.850482	0.0175927	0.149518	1.00158	8.29989e-17
ENSG00000163322	Long-lived	1.876	23.2631	1.41288e-06	0	0.543899	0.376346	0.308625	5.37808	0.147475	0	0.543899	0.159884	0.308625	23.4776	0.147475
ENSG00000163328	Long-lived	0.4357	65.8208	4.44089e-16	0	0.809844	1	0.136317	54.4675	0.0538395	0	0.809844	1	0.136317	5.70736	0.0538395
ENSG00000069509	Long-lived	0.520039	5.58696	0.0180947	0.00728605	0.027851	0.00729054	0.824847	3.57025	0.147302	0.0773415	0.027851	0.0773663	0.824847	1.93832	0.147302
ENSG00000163344	Long-lived	1.65188	4.44777	0.0349469	0.0259779	0.778978	1	0.0624235	2.30879	0.158598	0.00240497	0.778978	1	0.0624235	3.98353	0.158598
ENSG00000163346	Long-lived	1.11903	0.326667	0.567629	0	0.31774	0.0907452	0.504551	2.31119	0.17771	0	0.31774	0.0681985	0.504551	2.55354	0.17771
ENSG00000163347	Long-lived	6.86026e-13	12.6899	0.000367626	0	0.151847	0	0.740869	2.24964	0.107283	0	0.151847	0	0.740869	1	0.107283
ENSG00000163348	Long-lived	0.815211	0.956819	0.32799	0.000231434	0.306629	0.0133278	0.594957	2.0227	0.0984141	0.00108703	0.306629	0.0295995	0.594957	1.77582	0.0984141
ENSG00000163349	Long-lived	1.47368	27.6882	1.42529e-07	0	0.309279	0.027152	0.499097	3.2666	0.191624	0	0.309279	0.00491951	0.499097	5.72287	0.191624
ENSG00000163354	Long-lived	19.9806	259.026	0	0.0139144	0.716649	0.970332	0.168119	1.28852	0.115232	8.04133e-38	0.716649	0.547847	0.168119	158.387	0.115232
ENSG00000163357	Long-lived	2.12101	36.6906	1.38445e-09	0.0045757	0.648817	0.941628	0.290276	13.7081	0.060907	1.09096e-05	0.648817	0.880234	0.290276	257.953	0.060907
ENSG00000163359	Long-lived	1.17146	9.55112	0.00199828	0.00299901	0.672513	1	0.278632	115.731	0.048855	0.00110759	0.672513	1	0.278632	261.367	0.048855
ENSG00000163362	Long-lived	16.3858	3.45056	0.0632304	0.00340493	0.443531	0.00419195	0.199998	1.0218	0.356471	3.64511e-41	0.443531	1.10019e-39	0.199998	1.42396	0.356471
ENSG00000069535	Long-lived	2.99889	150.383	0	0.00486929	0.697965	0.915077	0.200256	6.99581	0.101779	1.16136e-07	0.697965	0.76633	0.200256	341.645	0.101779
ENSG00000163376	Long-lived	50	16.8005	4.15224e-05	0.00865844	0.680812	0.9646	0.115192	1.05435	0.203996	7.44684e-104	0.680812	0.16495	0.115192	14.1005	0.203996
ENSG00000163377	Long-lived	2.01593	8.5811	0.0033967	0.0116684	0.638618	0.114879	0.232982	2.42182	0.128401	0.00012683	0.638618	0.01275	0.232982	5.94846	0.128401
ENSG00000163378	Long-lived	2.09801	89.743	0	0.00312429	0.617445	0.26583	0.280059	6.35119	0.102496	5.54567e-06	0.617445	0.0620599	0.280059	48.3505	0.102496
ENSG00000163380	Long-lived	0.13768	1.29626	0.254898	0	0.554983	4.4425e-07	0.288667	1.53951	0.15635	0	0.554983	0.133477	0.288667	1.0612	0.15635
ENSG00000163382	Long-lived	50	22.6246	1.96951e-06	0	0.647397	0.94593	0.316033	1.03964	0.0365697	0	0.647397	0.0620811	0.316033	6.9856	0.0365697
ENSG00000163389	Long-lived	1.28715	3.24006	0.0718578	0	0.734885	0.045888	0.0771793	3.89969	0.187936	0	0.734885	0.0189413	0.0771793	5.76425	0.187936
ENSG00000163393	Long-lived	2.74362	54.4168	1.62204e-13	0.000919821	0.275139	0.0234058	0.506905	2.35701	0.217956	4.67257e-09	0.275139	3.35773e-05	0.506905	10.5104	0.217956
ENSG00000163394	Long-lived	1.02616	0.020312	0.886669	5.35655e-06	0.392837	0.0539643	0.541594	2.93919	0.0655691	3.89938e-06	0.392837	0.0499964	0.541594	3.02327	0.0655691
ENSG00000163395	Long-lived	0.541876	16.9779	3.78175e-05	0.00043486	0.569664	1	0.412968	324.637	0.0173676	0.0150801	0.569664	1	0.412968	22.9544	0.0173676
ENSG00000069667	Long-lived	1.47817	7.45974	0.0063094	0.0140886	0.595591	0.0231784	0.261312	2.51345	0.143097	0.00183533	0.595591	0.00383104	0.261312	3.90541	0.143097
ENSG00000163399	Long-lived	0.911668	6.42132	0.0112758	0.000259227	0.140698	0.0247816	0.834299	218.539	0.0250022	0.000537611	0.140698	0.0343542	0.834299	135.792	0.0250022
ENSG00000163406	Long-lived	1.25648	9.77664	0.00176743	7.70094e-06	0.24681	0.058566	0.558814	4.68699	0.194376	3.75855e-07	0.24681	0.0282856	0.558814	6.96575	0.194376
ENSG00000163412	Long-lived	1.73452	1.53849	0.214842	0.000339962	0.530379	0.201856	0.449268	153.496	0.0203524	9.6317e-07	0.530379	0.0623135	0.449268	6191.88	0.0203524
ENSG00000163421	Long-lived	0.186993	1.48287	0.223326	0	0.644573	0.620345	0.348185	339.183	0.00724165	0	0.644573	0.914585	0.348185	2.97285	0.00724165
ENSG00000163428	Long-lived	1.84574	29.9776	4.37065e-08	0	0.695748	0.52683	0.150005	4.1202	0.154247	0	0.695748	0.306392	0.150005	13.6451	0.154247
ENSG00000163430	Long-lived	3.49275e-14	100.877	0	0	0.484815	0.0787649	0.450818	4.70906	0.0643667	0	0.484815	1	0.450818	1	0.0643667
ENSG00000163431	Long-lived	3.9574e-13	40.038	2.49075e-10	0	0.586881	0.255875	0.400997	172.037	0.0121212	0	0.586881	1	0.400997	1	0.0121212
ENSG00000163435	Long-lived	43.2233	1.85467	0.173241	0	0.44108	0.0233115	0.386372	1	0.172548	2.76066e-71	0.386372	0	0.44108	1	0.172548
ENSG00000163440	Long-lived	0.5889	14.2692	0.00015844	0.00161473	0.718108	1	0.259698	428.23	0.0221941	0.0226908	0.718108	1	0.259698	35.4645	0.0221941
ENSG00000069696	Long-lived	33.8309	11.605	0.000657761	0.00118413	0.683757	0.45641	0.276415	1.02445	0.0398278	9.77942e-100	0.683757	2.98992e-12	0.276415	2.26434	0.0398278
ENSG00000163444	Long-lived	0.665242	12.8193	0.000343061	5.48835e-05	0.359309	0.0555288	0.536183	9.7814	0.104509	0.00146453	0.359309	0.146151	0.536183	4.55886	0.104509
ENSG00000163449	Long-lived	2.8126e-10	5.902	0.0151237	0	0.737999	0.488746	0.117109	2.68731	0.144892	0	0.737999	1	0.117109	1	0.144892
ENSG00000163453	Long-lived	1.21328e-12	13.0993	0.000295412	0	0.187215	0	0.655544	3.02271	0.157242	0	0.187215	0	0.655544	1	0.157242
ENSG00000163462	Long-lived	2.28503e-13	138.061	0	0	0.697885	1	0.26716	2347.33	0.0349555	0	0.697885	1	0.26716	1	0.0349555
ENSG00000163463	Long-lived	2.72492e-12	2.96867	0.0848916	0	0.149959	0	0.744494	1.55711	0.105547	0	0.149959	0	0.744494	1	0.105547
ENSG00000163464	Long-lived	0.130124	26.1319	3.18879e-07	0	0.799905	0.516438	0.0399958	5.05249	0.160099	0	0.799905	0.917607	0.0399958	1.23465	0.160099
ENSG00000163466	Long-lived	30.0192	64.9611	7.77156e-16	0.00395571	0.492775	0.920587	0.495424	1e+10	0.0118019	7.42274e-73	0.492775	0.0834181	0.495424	1.55638e+300	0.0118019
ENSG00000163472	Long-lived	0.600891	2.04466	0.152741	0.000130895	0.403051	0.0212786	0.460493	2.43074	0.136456	0.00464189	0.403051	0.0989182	0.460493	1.70524	0.136456
ENSG00000069702	Long-lived	1.17516	6.28117	0.0122028	0.000321656	0.335615	0.13362	0.578332	6.83145	0.0860526	7.86346e-05	0.335615	0.0939196	0.578332	9.5651	0.0860526
ENSG00000163481	Long-lived	1.20135	2.28858	0.130329	0	0.276758	0.0781491	0.568708	4.46558	0.154535	0	0.276758	0.0467754	0.568708	6.03572	0.154535
ENSG00000163482	Long-lived	1.78766	43.3654	4.54146e-11	0	0.113193	0.0252898	0.639782	2.3349	0.247025	0	0.113193	0.00139638	0.639782	4.55344	0.247025
ENSG00000163485	Long-lived	5.56048e-13	19.0349	1.28347e-05	0	0.686435	0.648502	0.313565	1.00117	0	0	0.686435	1	0.313565	1	0
ENSG00000163491	Long-lived	2.73379	64.7026	8.88178e-16	2.96328e-05	0.312298	0.0108426	0.558415	3.94269	0.129287	4.17612e-13	0.312298	4.25074e-06	0.558415	42.5375	0.129287
ENSG00000163492	Long-lived	0.0566021	3.66465	0.0555782	0	0.601218	0.910073	0.320482	5.25863	0.0783	0	0.601218	0.994681	0.320482	1.09851	0.0783
ENSG00000163497	Long-lived	9.90111	36.7197	1.36392e-09	0	0.755343	0.882177	0	1.34686	0.244657	0	0.755343	0.289029	0	19.0733	0.244657
ENSG00000163501	Long-lived	0.566919	8.94383	0.00278409	0.000389263	0.539548	0.0547586	0.338342	3.39145	0.12211	0.0116666	0.539548	0.192666	0.338342	1.99842	0.12211
ENSG00000163507	Long-lived	0.59525	20.3688	6.38627e-06	0	0.439461	0.125548	0.457352	5.85907	0.103187	0	0.439461	0.290782	0.457352	2.86451	0.103187
ENSG00000069764	Long-lived	0.618105	0.273203	0.601191	0	0.545305	0.603628	0.448804	7.92554	0.00589073	0	0.545305	0.731968	0.448804	3.59497	0.00589073
ENSG00000163508	Long-lived	0.284489	24.611	7.01506e-07	0	0.411666	0.0606598	0.504003	368.909	0.0843309	0	0.411666	0.450556	0.504003	5.37355	0.0843309
ENSG00000163510	Long-lived	5.02795e-13	40.7666	1.71539e-10	0	0.66155	1	0.231732	8.86844	0.106718	0	0.66155	1	0.231732	1	0.106718
ENSG00000163512	Long-lived	2.98399	69.8462	1.11022e-16	0	0.728359	1	0.0768244	2.65266	0.194817	0	0.728359	1	0.0768244	18.3764	0.194817
ENSG00000163513	Long-lived	27.6573	30.7331	2.96078e-08	5.68678e-05	0.439705	0.0121803	0.36515	1.0647	0.195145	3.89829e-118	0.439705	1.1335e-53	0.36515	5.66356	0.195145
ENSG00000163517	Long-lived	1.05858	0.46456	0.495501	8.44393e-06	0.443457	0.0242829	0.399071	1.31354	0.157472	4.25941e-06	0.443457	0.0195305	0.399071	1.33469	0.157472
ENSG00000163518	Long-lived	0.624872	7.69276	0.00554426	0.0286618	0.527071	1	0.296514	3.84624	0.176414	0.108646	0.527071	1	0.296514	2.32045	0.176414
ENSG00000163520	Long-lived	0.932328	4.26029	0.0390134	0.000108123	0.45764	0.127082	0.478355	440.741	0.0640046	0.000200591	0.45764	0.146121	0.478355	291.908	0.0640046
ENSG00000069812	Long-lived	0.734282	0.623213	0.429856	0.00135408	0.299124	0.0456953	0.609738	1	0.0911382	0.00783105	0.299124	0.103745	0.609738	1	0.0911382
ENSG00000163521	Long-lived	2.58401	164.484	0	0	0.602362	0.0819212	0.205887	4.50497	0.191751	0	0.602362	0.00155669	0.205887	48.8818	0.191751
ENSG00000163527	Long-lived	1.65318	46.6226	8.606e-12	1.76285e-05	0.53223	0.0080369	0.310745	6.19437	0.157025	1.38397e-08	0.53223	0.000344136	0.310745	20.3852	0.157025
ENSG00000163528	Long-lived	1.18397	0.0289626	0.864866	0	0.553478	0.298352	0.438981	4.07566	0.00754063	0	0.553478	0.238834	0.438981	5.27782	0.00754063
ENSG00000163530	Long-lived	23.1659	15.6491	7.62488e-05	0	0.583601	0.979348	0.402971	9.29363	0.013428	0	0.583601	0.616669	0.402971	2.68442e+22	0.013428
ENSG00000163531	Long-lived	3.82333	38.2645	6.17756e-10	0.0100809	0.742975	0.639076	0.152251	5.09711	0.104774	2.32653e-08	0.742975	0.180535	0.152251	506.216	0.104774
ENSG00000163534	Long-lived	2.6681e-11	21.9897	2.74114e-06	0	0.500382	1	0.463679	28.4322	0.0359397	0	0.500382	1	0.463679	1	0.0359397
ENSG00000163535	Long-lived	0.793937	6.05336	0.0138798	0	0.438155	1	0.522171	85.2749	0.0396743	0	0.438155	1	0.522171	34.1154	0.0396743
ENSG00000163539	Long-lived	1.50392	51.2614	8.08464e-13	0	0.34876	0.0724622	0.595974	62.8998	0.0552665	0	0.34876	0.0193064	0.595974	507.016	0.0552665
ENSG00000163541	Long-lived	1.77793	14.3666	0.000150444	0	0.121994	0.0253582	0.792732	3.22542	0.0852734	0	0.121994	0.00145423	0.792732	8.02106	0.0852734
ENSG00000005882	Long-lived	0.763607	13.6308	0.000222507	7.95583e-05	0.494179	0.0505873	0.462653	404.403	0.0431678	0.000740856	0.494179	0.102423	0.462653	97.8548	0.0431678
ENSG00000069849	Long-lived	2.14245	22.9413	1.67021e-06	0.0174686	0.728367	0.901367	0.220172	11.5477	0.0514614	0.000171444	0.728367	0.800533	0.220172	188.952	0.0514614
ENSG00000163545	Long-lived	0.912034	0.180962	0.670548	0	0.236066	0.00127586	0.570335	1.60285	0.1936	0	0.236066	0.00229294	0.570335	1.53769	0.1936
ENSG00000163554	Long-lived	1.11718	7.65329	0.00566688	0.00269881	0.410057	0.39065	0.535346	48.9259	0.0545974	0.00134943	0.410057	0.349907	0.535346	77.1833	0.0545974
ENSG00000163558	Long-lived	1.07104	9.73153	0.00181134	0	0.736278	1	0.217428	255.305	0.0462937	0	0.736278	1	0.217428	378.482	0.0462937
ENSG00000163564	Long-lived	0.335114	2.90973	0.0880468	0	0.660895	0.986323	0	4.09836	0.339105	0	0.660895	0.995396	0	1.60433	0.339105
ENSG00000163565	Long-lived	0.943085	0.0199623	0.887642	0	0.312973	0.553489	0.589593	6.17941	0.0974337	0	0.312973	0.57244	0.589593	5.57097	0.0974337
ENSG00000163568	Long-lived	0.603262	1.44939	0.228625	0.0125939	0.549071	0.119874	0.307174	3.05105	0.143755	0.0714331	0.549071	0.278119	0.307174	1.95997	0.143755
ENSG00000163576	Long-lived	1.33405	21.3661	3.79424e-06	0.00301029	0.359347	0.220836	0.454285	6.27328	0.186369	0.000432846	0.359347	0.133338	0.454285	11.5851	0.186369
ENSG00000163577	Long-lived	1.26598e-10	0.909323	0.340294	0	0.848397	0.617227	0.105392	3.22267	0.0462109	0	0.848397	1	0.105392	1	0.0462109
ENSG00000163581	Long-lived	0.63287	11.8746	0.000569055	0	0.726091	1	0.241084	119.939	0.0328243	0	0.726091	1	0.241084	20.6877	0.0328243
ENSG00000069869	Long-lived	1.07983	0.116823	0.732506	0.000656935	0.417682	0.20374	0.527611	28.4897	0.0547067	0.000365991	0.417682	0.179441	0.527611	37.2232	0.0547067
ENSG00000163584	Long-lived	1.03713	0.024023	0.876826	0.0851443	0.98913	0.0859757	0.00874848	19.837	0.00212121	0.0777026	0.98913	0.0784896	0.00874848	22.164	0.00212121
ENSG00000163586	Long-lived	1.83204e-11	10.7009	0.00107085	0	0.435531	0.0791421	0.366799	1.43454	0.19767	0	0.435531	1	0.366799	1	0.19767
ENSG00000163590	Long-lived	1.43755	1.49981	0.220701	0	0.804836	0.995788	0	1.8808	0.195164	0	0.804836	0.993951	0	2.47959	0.195164
ENSG00000163596	Long-lived	4.95063	298.464	0	0.0483649	0.78523	0.0488707	0.0596759	3.68819	0.155094	3.07322e-07	0.78523	3.23565e-07	0.0596759	639.863	0.155094
ENSG00000163599	Long-lived	0.373062	24.3811	7.90417e-07	0	0.706255	1	0.260336	483.38	0.0334085	0	0.706255	1	0.260336	10.0324	0.0334085
ENSG00000163600	Long-lived	2.02355	8.62731	0.00331161	0.0771748	0.67943	0.872155	0.278998	6.72545	0.0415722	0.00560729	0.67943	0.758209	0.278998	47.3079	0.0415722
ENSG00000163602	Long-lived	5.03151	84.188	0	0	0.0479528	0	0.85429	3.41541	0.0977574	0	0.0479528	0	0.85429	483.09	0.0977574
ENSG00000163605	Long-lived	1.20925	3.20929	0.0732212	0.00346706	0.393338	0.307029	0.535991	7.48325	0.070671	0.00105973	0.393338	0.239812	0.535991	11.4023	0.070671
ENSG00000163606	Long-lived	0.976768	0.000628982	0.979992	0	0.567809	0.996948	0	1.2887	0.432191	0	0.567809	0.997019	0	1.28113	0.432191
ENSG00000163607	Long-lived	1.32667	3.21335	0.0730398	0	0.741855	1	0.194627	46.3063	0.0635178	0	0.741855	1	0.194627	162.092	0.0635178
ENSG00000069943	Long-lived	1.27119	7.69516	0.00553692	0	0.416385	0.279166	0.533673	10.5417	0.0499425	0	0.416385	0.197508	0.533673	19.967	0.0499425
ENSG00000163608	Long-lived	1.69033	30.6844	3.03591e-08	0	0.571506	0.821707	0.257856	5.60284	0.170638	0	0.571506	0.717536	0.257856	18.4102	0.170638
ENSG00000163611	Long-lived	2.27653	88.1585	0	0	0.608495	1	0.326213	18.0646	0.065292	0	0.608495	1	0.326213	726.447	0.065292
ENSG00000163617	Long-lived	0.0581248	46.022	1.16932e-11	1.59772e-32	0.380751	0.507737	0.531086	13.4528	0.0881636	0.0141852	0.380751	0.961369	0.531086	1.16309	0.0881636
ENSG00000163618	Long-lived	0.506161	35.9433	2.0314e-09	0.000189335	0.370675	0.0146886	0.550158	6.89448	0.0791676	0.0130521	0.370675	0.118086	0.550158	2.65715	0.0791676
ENSG00000163623	Long-lived	0.320344	12.2101	0.000475314	0	0.616075	0.651346	0.37961	9.99998e+09	0.00431553	0	0.616075	0.871677	0.37961	1597.49	0.00431553
ENSG00000163624	Long-lived	6.01552e-13	62.8499	2.22045e-15	0	0.816885	1	0.059371	6.77458	0.123744	0	0.816885	1	0.059371	1	0.123744
ENSG00000163625	Long-lived	0.652159	131.1	0	0.000421363	0.43201	0.0452104	0.427292	9.19951	0.140698	0.00629128	0.43201	0.13274	0.427292	4.25136	0.140698
ENSG00000163626	Long-lived	1.04423	0.138503	0.709774	0.0392529	0.587943	0.0416671	0.185215	4.0565	0.226842	0.0340158	0.587943	0.0362035	0.185215	4.31568	0.226842
ENSG00000163629	Long-lived	1.36509	61.4304	4.55191e-15	0	0.178725	0.123173	0.720596	13.4608	0.100679	0	0.178725	0.0573424	0.720596	34.7761	0.100679
ENSG00000163630	Long-lived	12.1739	120.49	0	0	0.371776	0.0513406	0.397858	1.42529	0.230366	2.00106e-16	0.397858	0	0.371776	74.7461	0.230366
ENSG00000069956	Long-lived	1.07289	0.688307	0.406741	0.000263578	0.606668	0.0524411	0.341587	10.1222	0.0517448	0.000144556	0.606668	0.0423011	0.341587	11.9825	0.0517448
ENSG00000163631	Long-lived	0.615998	8.30122	0.00396185	1.05737e-05	0.392999	0.253294	0.450575	4.44036	0.156426	0.000860861	0.392999	0.429175	0.450575	2.505	0.156426
ENSG00000163634	Long-lived	1.72797	9.62306	0.0019215	0.0224653	0.867908	0.0243928	0.0211388	3.51313	0.110954	0.00141729	0.867908	0.00163394	0.0211388	8.76887	0.110954
ENSG00000163635	Long-lived	0.576385	14.0529	0.000177735	0.000732837	0.674574	1	0.2237	9.42571	0.101727	0.0155969	0.674574	1	0.2237	3.64401	0.101727
ENSG00000163636	Long-lived	0.734347	8.80204	0.00300895	4.74372e-05	0.551235	0.0934704	0.405198	426.725	0.0435665	0.000667993	0.551235	0.175436	0.405198	85.3966	0.0435665
ENSG00000163637	Long-lived	1.3866e-10	190.356	0	0	0.546175	0.0580252	0.317478	2.15477	0.136347	0	0.546175	1	0.317478	1	0.136347
ENSG00000163644	Long-lived	5.42101e-20	133.735	0	0	0.42987	0.0768139	0.508405	3.93463	0.0617255	0	0.42987	1	0.0617255	1	0.508405
ENSG00000163645	Long-lived	0.86504	0.987235	0.320419	5.57088e-05	0.426222	0.314869	0.487417	7.4338	0.0863614	0.000208955	0.426222	0.368012	0.487417	5.67065	0.0863614
ENSG00000069966	Long-lived	1.09932	13.0518	0.000303001	0	0.598298	0.0254869	0.357599	207.78	0.0441034	0	0.598298	0.0177023	0.357599	353.013	0.0441034
ENSG00000163646	Long-lived	0.978011	0.0042513	0.948013	0	0.780228	0.968771	0	2.14224	0.219772	0	0.780228	0.969447	0	2.10665	0.219772
ENSG00000163659	Long-lived	1.07959	0.184187	0.6678	0.000326378	0.344084	0.0828128	0.473926	3.77842	0.18199	0.000172281	0.344084	0.0679181	0.473926	4.20011	0.18199
ENSG00000163660	Long-lived	1.11903	2.89226	0.0890059	0.0141548	0.812173	0.0141728	0.0105709	6.69746	0.177256	0.00852714	0.812173	0.00853925	0.0105709	8.39885	0.177256
ENSG00000163661	Long-lived	0.468542	17.4062	3.01843e-05	0.000995381	0.661862	0.938489	0.306349	133.776	0.0317895	0.0392131	0.661862	0.970693	0.306349	9.91512	0.0317895
ENSG00000163666	Long-lived	0.630492	1.68453	0.194324	0.0756311	0.746098	0.0886177	0.105184	5.43902	0.148717	0.196349	0.746098	0.21698	0.105184	2.90897	0.148717
ENSG00000163673	Long-lived	9.69518e-11	63.8884	1.33227e-15	0	0.70545	0.786913	0.26641	254.063	0.0281407	0	0.70545	1	0.26641	1	0.0281407
ENSG00000163681	Long-lived	1.01871	69.15	1.11022e-16	0.0118127	0.593671	1	0.379693	449.818	0.026636	0.0108715	0.593671	1	0.379693	504.271	0.026636
ENSG00000163682	Long-lived	0.887238	0.487284	0.485141	0.0628542	0.641475	0.433019	0.332366	10.9906	0.0261595	0.085869	0.641475	0.475878	0.332366	8.3875	0.0261595
ENSG00000069974	Long-lived	0.94105	0.100836	0.750829	0	0.744095	0.715305	0.248945	206.68	0.00696035	0	0.744095	0.729574	0.248945	150.942	0.00696035
ENSG00000163684	Long-lived	1.07504	0.21149	0.645602	0.0219049	0.490268	0.265856	0.471876	26.0828	0.0378563	0.0164442	0.490268	0.240697	0.471876	33.315	0.0378563
ENSG00000163686	Long-lived	1.2655	0.389513	0.532555	0.0131325	0.646791	0.0164754	0.129356	1.08003	0.223853	0.00415692	0.646791	0.00553869	0.129356	1.10233	0.223853
ENSG00000163687	Long-lived	2.0786	27.504	1.56773e-07	0.000482545	0.392048	0.0751859	0.415292	2.71846	0.19266	1.27765e-07	0.392048	0.00461255	0.415292	7.99436	0.19266
ENSG00000163689	Long-lived	0.761469	7.55783	0.00597499	0.0106911	0.668554	1	0.302212	241.487	0.0292343	0.0315617	0.668554	1	0.302212	65.2377	0.0292343
ENSG00000163694	Long-lived	18.335	197.564	0	0	0.324776	0	0.49905	1.43372	0.176174	0	0.324776	0	0.49905	739.239	0.176174
ENSG00000163697	Long-lived	2.04399	65.9254	4.44089e-16	0	0.342364	0.0342745	0.553715	3.17911	0.103921	0	0.342364	0.00101275	0.553715	10.6342	0.103921
ENSG00000163701	Long-lived	1.86035	19.6987	9.06649e-06	0	0.613103	0.789246	0.291389	6.7672	0.0955072	0	0.613103	0.643841	0.291389	35.0634	0.0955072
ENSG00000163702	Long-lived	0.503769	34.551	4.15236e-09	0	0.545461	1	0.402773	268.954	0.0517662	0	0.545461	1	0.402773	16.7493	0.0517662
ENSG00000163703	Long-lived	2.13961e-11	5.81342	0.0159043	0	0.6342	0.965814	0	1.29931	0.3658	0	0.6342	1	0	1	0.3658
ENSG00000163704	Long-lived	0.52008	19.8559	8.35049e-06	0	0.12645	0.00886761	0.607681	2.2038	0.265869	0	0.12645	0.0856437	0.607681	1.50826	0.265869
ENSG00000069998	Long-lived	2.93299	53.9371	2.07057e-13	0	0.538421	0.541419	0.368394	4.65954	0.0931845	0	0.538421	0.16537	0.368394	91.2521	0.0931845
ENSG00000163705	Long-lived	3.51933e-13	17.2536	3.27075e-05	0	0.591537	0.444131	0.408463	1.00117	3.21975e-15	0	0.591537	1	0.408463	1	3.21975e-15
ENSG00000163710	Long-lived	1.37629	6.37569	0.0115694	0.00265799	0.375443	0.0841704	0.532768	7.71876	0.0917898	0.000285392	0.375443	0.0331672	0.532768	16.6541	0.0917898
ENSG00000163714	Long-lived	1.32505	10.0333	0.00153736	3.11699e-05	0.426431	0.0816868	0.530688	33.4436	0.0428814	1.06902e-06	0.426431	0.0361868	0.530688	104.661	0.0428814
ENSG00000163719	Long-lived	0.503351	35.6061	2.41532e-09	0.010638	0.797123	1	0.177275	63.3715	0.0256017	0.101582	0.797123	1	0.177275	8.07208	0.0256017
ENSG00000163735	Long-lived	0.495934	0.547667	0.459273	0	0.0740081	0	0.63736	1.92323	0.288632	0	0.0740081	0	0.63736	1.38312	0.288632
ENSG00000163738	Long-lived	2.80748	62.4955	2.66454e-15	0.0255277	0.678181	0.0348593	0.0765288	3.05439	0.24529	3.37071e-05	0.678181	8.08338e-05	0.0765288	22.9834	0.24529
ENSG00000163743	Long-lived	1.47948	6.14165	0.0132034	0.0208326	0.735669	1	0.136587	4.075	0.127744	0.00325541	0.735669	1	0.136587	7.99236	0.127744
ENSG00000070010	Long-lived	0.693331	7.87889	0.00500151	1.19564e-05	0.491435	0.0508713	0.492366	56.7565	0.0161986	0.0003865	0.491435	0.126811	0.492366	16.448	0.0161986
ENSG00000163749	Long-lived	0.746673	15.4773	8.3502e-05	0.00642887	0.741568	0.877083	0.238013	489.666	0.0204184	0.0230884	0.741568	0.906714	0.238013	101.971	0.0204184
ENSG00000163754	Long-lived	1.24838	5.71066	0.0168622	0.00290153	0.301565	0.0420664	0.58099	4.49008	0.117445	0.000679807	0.301565	0.0191489	0.58099	6.52023	0.117445
ENSG00000163755	Long-lived	0.87864	2.94422	0.0861853	0.00193704	0.629381	1	0.319323	157	0.0512966	0.00413402	0.629381	1	0.319323	84.9974	0.0512966
ENSG00000163762	Long-lived	4.45071e-13	20.1809	7.04523e-06	0	0.00970223	0	0.636925	2.38681	0.353372	0	0.00970223	0	0.636925	1	0.353372
ENSG00000163781	Long-lived	3.02978	251.513	0	0	0.201033	0.00200687	0.578241	2.88773	0.220726	0	0.201033	6.71774e-09	0.578241	24.8533	0.220726
ENSG00000163785	Long-lived	3.08533	71.8653	0	0	0.463657	0.0252732	0.448707	7.87079	0.0876355	0	0.463657	1.17947e-05	0.448707	581.444	0.0876355
ENSG00000163788	Long-lived	0.743542	16.6448	4.50739e-05	1.64744e-05	0.470554	0.0991177	0.512457	194.536	0.0169882	0.000277651	0.470554	0.179307	0.512457	50.3463	0.0169882
ENSG00000163792	Long-lived	0.42571	1.94986	0.162602	0	0.610493	0.532714	0.3599	8.06138	0.0296063	0	0.610493	0.764832	0.3599	2.43146	0.0296063
ENSG00000163793	Long-lived	1.82548	12.0676	0.000513058	0	0.515488	0.161637	0.414046	5.44499	0.0704658	0	0.515488	0.0359092	0.414046	22.0571	0.0704658
ENSG00000070018	Long-lived	1.40148e-14	1128.25	0	0	0.435946	0.0156329	0.4742	4.35614	0.0898538	0	0.435946	1	0.4742	1	0.0898538
ENSG00000163795	Long-lived	3.53267e-10	47.9132	4.4551e-12	0	0.419063	0.887075	0.562949	599.868	0.017988	0	0.419063	1	0.562949	1	0.017988
ENSG00000163798	Long-lived	4.0507	134.129	0	0	0.0374226	0	0.693946	4.24569	0.268631	0	0.0374226	0	0.693946	349.647	0.268631
ENSG00000163803	Long-lived	0.696075	22.8572	1.74491e-06	0.0182533	0.622663	1	0.343354	468.521	0.0339832	0.061626	0.622663	1	0.343354	72.2816	0.0339832
ENSG00000163806	Long-lived	1.90534	40.6084	1.86002e-10	0	0.719189	0.994933	0.157588	8.07859	0.123222	0	0.719189	0.990369	0.157588	53.5534	0.123222
ENSG00000163807	Long-lived	1.56976e-12	4.79769	0.0284979	0	0.740778	0.461434	0.102746	2.83334	0.156477	0	0.740778	1	0.102746	1	0.156477
ENSG00000163808	Long-lived	0.896366	0.528729	0.467142	0.00667136	0.650614	1	0.323666	1180.65	0.02572	0.0112125	0.650614	1	0.323666	567.209	0.02572
ENSG00000163810	Long-lived	1.37491	4.33914	0.0372458	0	0.328139	0.241301	0.611856	6.97583	0.0600049	0	0.328139	0.141604	0.611856	14.45	0.0600049
ENSG00000163811	Long-lived	0.533894	30.2938	3.71317e-08	0	0.727489	1	0.232693	44.2675	0.0398174	0	0.727489	1	0.232693	7.56546	0.0398174
ENSG00000163812	Long-lived	1.18206	3.02565	0.0819576	4.40231e-05	0.481949	0.0922546	0.435655	9.58435	0.0823954	7.08856e-06	0.481949	0.0597793	0.435655	14.4633	0.0823954
ENSG00000070019	Long-lived	3.42867	106.053	0	6.17271e-05	0.253229	0.0873704	0.658963	5.73839	0.0878085	3.68906e-15	0.253229	0.000234576	0.658963	399.616	0.0878085
ENSG00000163814	Long-lived	1.0842e-19	75.5816	0	0	0.515669	0.12679	0.274428	1.25061	0.209904	0	0.515669	1	0.209904	1	0.274428
ENSG00000163815	Long-lived	1.91831	6.07756	0.013691	0.00161072	0.667552	0.0959081	0.196595	1.88248	0.135853	4.38741e-06	0.667552	0.01114	0.196595	3.36526	0.135853
ENSG00000163817	Long-lived	0.876648	2.4968	0.114078	3.44305e-05	0.391897	0.0799296	0.492863	7.48737	0.115241	0.000122312	0.391897	0.109159	0.492863	5.84089	0.115241
ENSG00000163818	Long-lived	0.887807	0.294444	0.587387	0	0.155642	0.075365	0.695794	2.49808	0.148564	0	0.155642	0.100726	0.695794	2.25423	0.148564
ENSG00000163820	Long-lived	1.47683	49.8919	1.62459e-12	0.00146547	0.406495	0.235477	0.509568	5.76967	0.0839365	6.52569e-05	0.406495	0.118161	0.509568	13.3074	0.0839365
ENSG00000163823	Long-lived	0.446079	6.77428	0.00924808	0	0.692453	0.858817	0.301843	521.517	0.0057034	0	0.692453	0.934361	0.301843	16.2973	0.0057034
ENSG00000163825	Long-lived	0.9658	0.0229791	0.879511	0	0.335524	0.235686	0.569785	5.37595	0.094691	0	0.335524	0.247628	0.569785	5.07544	0.094691
ENSG00000163827	Long-lived	1.0332	0.413392	0.520253	0.00967227	0.689944	1	0.295158	333.427	0.0148988	0.0082919	0.689944	1	0.295158	404.35	0.0148988
ENSG00000163832	Long-lived	3.85071e-13	34.1315	5.15116e-09	0	0.699489	1	0.218526	6.81494	0.0819853	0	0.699489	1	0.218526	1	0.0819853
ENSG00000163833	Long-lived	0.804554	3.3533	0.0670704	0.0283881	0.832453	1	0.163579	641.684	0.00396755	0.0569463	0.832453	1	0.163579	181.401	0.00396755
ENSG00000005884	Long-lived	0.510205	26.8574	2.19036e-07	1.09256e-05	0.342367	0.000924736	0.492731	2.16753	0.164901	0.00294164	0.342367	0.028317	0.492731	1.48392	0.164901
ENSG00000163840	Long-lived	0.500022	19.172	1.19453e-05	0.0054528	0.6171	1	0.166016	6.20784	0.216884	0.0738345	0.6171	1	0.166016	2.49165	0.216884
ENSG00000163848	Long-lived	1.26797	6.72512	0.00950645	0.0214655	0.725266	0.0217539	0.0491999	4.86036	0.225534	0.00766818	0.725266	0.00779906	0.0491999	7.42467	0.225534
ENSG00000163864	Long-lived	2.9005	20.6704	5.45531e-06	0	0.646477	1	0.292561	5.18505	0.0609613	0	0.646477	1	0.292561	118.343	0.0609613
ENSG00000163867	Long-lived	1.57537	41.2374	1.34815e-10	0	0.606638	1	0.352811	22.2222	0.0405515	0	0.606638	1	0.352811	132.339	0.0405515
ENSG00000163870	Long-lived	0.0139548	116.46	0	3.06649e-239	0.525688	0.078305	0.461917	453.027	0.0123951	0.000469458	0.525688	0.965079	0.461917	1.08909	0.0123951
ENSG00000163872	Long-lived	1.34123	41.795	1.01363e-10	0.000209506	0.333446	0.0922675	0.531766	5.07419	0.134788	1.16384e-05	0.333446	0.0409163	0.531766	8.83193	0.134788
ENSG00000163873	Long-lived	6.00209	45.4663	1.55289e-11	0	0.425896	0.0195179	0.482792	2.76262	0.0913119	0	0.425896	5.48302e-11	0.482792	445.5	0.0913119
ENSG00000163874	Long-lived	2.18349e-11	79.1522	0	0	0.528099	3.295e-13	0.249452	1.38034	0.222449	0	0.528099	1	0.249452	1	0.222449
ENSG00000163875	Long-lived	0.886911	0.0857373	0.769668	0	0.809091	0.997329	0	2.20926	0.190909	0	0.809091	0.997631	0	2.01984	0.190909
ENSG00000070047	Long-lived	2.35142	111.403	0	7.495e-05	0.293939	0.0633475	0.599248	3.08245	0.106812	1.99456e-10	0.293939	0.00152181	0.599248	14.1124	0.106812
ENSG00000163877	Long-lived	1.0254	0.0443778	0.833152	0	0.722748	1	0.261621	182.796	0.0156317	0	0.722748	1	0.261621	208.646	0.0156317
ENSG00000163879	Long-lived	1.37936	1.39504	0.237555	0	0.442764	0.0477743	0.451963	1.85325	0.105272	0	0.442764	0.0150708	0.451963	2.34195	0.105272
ENSG00000163882	Long-lived	7.60623	125.347	0	0.000707436	0.756763	0.00243495	0.13379	3.05812	0.109447	1.09145e-24	0.756763	1.32143e-20	0.13379	4925.79	0.109447
ENSG00000163884	Long-lived	0.637787	8.53966	0.0034749	0.000275162	0.555025	0.0226226	0.365949	3.7277	0.0790259	0.00536061	0.555025	0.0892376	0.365949	2.31451	0.0790259
ENSG00000163885	Long-lived	1.14125	1.50458	0.219967	0.00393133	0.531544	0.32759	0.383743	6.59221	0.0847127	0.00179792	0.531544	0.279816	0.383743	8.60434	0.0847127
ENSG00000163898	Long-lived	1.3352	1.2996	0.254286	0	0.296498	0.0344063	0.460953	2.59751	0.242549	0	0.296498	0.0111205	0.460953	3.57696	0.242549
ENSG00000163900	Long-lived	2.76553	28.8421	7.85269e-08	0	0.140224	0	0.698603	2.35467	0.161173	0	0.140224	0	0.698603	10.6803	0.161173
ENSG00000163902	Long-lived	1.14825	1.39629	0.237346	0.00041531	0.590922	0.132058	0.385419	1818.16	0.0236588	0.00013093	0.590922	0.0978172	0.385419	5531.94	0.0236588
ENSG00000163904	Long-lived	2.71124	45.0198	1.95048e-11	0.0322796	0.710083	0.851527	0.208258	8.87247	0.081659	9.06465e-05	0.710083	0.646773	0.208258	371.855	0.081659
ENSG00000070061	Long-lived	1.70059	134.424	0	0.000129935	0.385548	0.16865	0.528335	6.51357	0.0861168	2.46063e-07	0.385548	0.0484642	0.528335	24.2087	0.0861168
ENSG00000163909	Long-lived	1.35525e-20	23.3563	1.34604e-06	0	0.478691	0.318541	0.42838	3.31869	0.0929294	0	0.478691	1	0.0929294	1	0.42838
ENSG00000163913	Long-lived	1.19208	12.6012	0.000385491	0.00133999	0.428226	0.141946	0.539581	403.798	0.0321938	0.000376069	0.428226	0.0975576	0.539581	1278.69	0.0321938
ENSG00000163914	Long-lived	0.935503	0.39198	0.531261	0.000168469	0.630725	0.0819301	0.364017	46.4626	0.00525829	0.000295052	0.630725	0.0962771	0.364017	36.2727	0.00525829
ENSG00000163918	Long-lived	0.938771	0.589993	0.442422	0.000117961	0.61121	0.249393	0.365862	288.022	0.0229281	0.000205239	0.61121	0.271526	0.365862	203.628	0.0229281
ENSG00000163930	Long-lived	1.27907	6.53151	0.010598	0	0.134578	0.0374226	0.750504	2.78343	0.114918	0	0.134578	0.0149601	0.750504	3.70383	0.114918
ENSG00000163931	Long-lived	1.28611	5.74114	0.0165721	3.56269e-06	0.301119	0.0357497	0.618733	3.20347	0.0801476	9.83951e-08	0.301119	0.0137831	0.618733	4.46976	0.0801476
ENSG00000163932	Long-lived	1.15409	2.36159	0.124355	6.80795e-05	0.498847	0.0614411	0.434025	4.70416	0.0671283	1.55219e-05	0.498847	0.039974	0.434025	5.97175	0.0671283
ENSG00000163933	Long-lived	1.1503	0.935046	0.333555	0.0123774	0.629326	1	0.356629	351.825	0.0140458	0.00639657	0.629326	1	0.356629	849.268	0.0140458
ENSG00000163935	Long-lived	1.3258	18.6506	1.56995e-05	7.77733e-05	0.365971	0.0545122	0.572734	7.62682	0.061295	3.56494e-06	0.365971	0.0211271	0.572734	14.7847	0.061295
ENSG00000070081	Long-lived	1.213	2.09341	0.147936	3.07633e-05	0.700165	0.644099	0.20313	4.78268	0.0967056	3.36502e-06	0.700165	0.586489	0.20313	6.67484	0.0967056
ENSG00000163938	Long-lived	1.67556	29.5029	5.58341e-08	0	0.266919	0.105401	0.595706	3.81831	0.137375	0	0.266919	0.0230522	0.595706	9.4398	0.137375
ENSG00000163939	Long-lived	1.29569	31.2522	2.26588e-08	0.000239728	0.292871	0.0807289	0.658253	87.2374	0.048876	2.03816e-05	0.292871	0.0383573	0.658253	327.001	0.048876
ENSG00000163945	Long-lived	1.19276	3.17772	0.0746489	0.000816107	0.408769	0.0965186	0.36926	2.79734	0.221971	0.000207235	0.408769	0.0615017	0.36926	3.41081	0.221971
ENSG00000163946	Long-lived	1.31971	28.3663	1.00395e-07	0.000972049	0.199572	0.136833	0.667789	6.96973	0.13264	0.000105831	0.199572	0.0724468	0.667789	12.9659	0.13264
ENSG00000163947	Long-lived	1.13432	2.37057	0.123642	0.000170141	0.603406	0.160139	0.37615	72.0513	0.0204445	5.30333e-05	0.603406	0.125213	0.37615	127.983	0.0204445
ENSG00000163950	Long-lived	50	82.3951	0	0	0.202398	0	0.639374	1.09173	0.158227	0	0.202398	0	0.639374	80.5068	0.158227
ENSG00000163956	Long-lived	2.73109	31.9649	1.5698e-08	0.00400046	0.584125	0.113866	0.291531	2.44437	0.124344	2.82591e-07	0.584125	0.00264807	0.291531	11.4846	0.124344
ENSG00000163958	Long-lived	2.92728	61.5385	4.32987e-15	0	0.650123	1	0.218943	4.28178	0.130933	0	0.650123	1	0.218943	70.6225	0.130933
ENSG00000163959	Long-lived	2.36776	41.6547	1.08902e-10	0.00341893	0.685759	0.986594	0.258712	4.308	0.0555294	1.44824e-06	0.685759	0.968548	0.258712	31.7551	0.0555294
ENSG00000163960	Long-lived	0.758621	5.82479	0.0158019	0	0.253339	0.0969574	0.517164	8.20437	0.229497	0	0.253339	0.170294	0.517164	4.93644	0.229497
ENSG00000163961	Long-lived	7.07318	92.9199	0	0.00135644	0.509233	0.180407	0.369699	3.96789	0.121067	5.2114e-21	0.509233	5.48713e-06	0.369699	17128.5	0.121067
ENSG00000163964	Long-lived	0.939374	0.196695	0.657402	0.0298196	0.662448	0.516977	0.220698	8.15044	0.116854	0.0368967	0.662448	0.538074	0.220698	7.17695	0.116854
ENSG00000163975	Long-lived	4.01107e-13	82.6374	0	0	0.776468	0.993147	0	2.19691	0.223532	0	0.776468	1	0	1	0.223532
ENSG00000163982	Long-lived	0.766687	7.08404	0.00777735	0.000887077	0.521588	0.223835	0.438626	120.243	0.0397862	0.00457133	0.521588	0.317394	0.438626	39.3329	0.0397862
ENSG00000163995	Long-lived	1.06272	61.6308	4.10783e-15	0.00314121	0.685653	1	0.26598	439.926	0.0483665	0.00218837	0.685653	1	0.26598	644.417	0.0483665
ENSG00000164002	Long-lived	0.379903	1.90248	0.167801	0.000336672	0.344592	0.0487269	0.420822	2.13453	0.234586	0.0479374	0.344592	0.317306	0.420822	1.33384	0.234586
ENSG00000164007	Long-lived	2.17698	7.72871	0.00543495	0.00291121	0.794696	0.975949	0	1.72963	0.205304	3.01543e-06	0.794696	0.948382	0	3.29623	0.205304
ENSG00000164008	Long-lived	2.9186	19.7462	8.84356e-06	0	0.68968	0.527887	0.187825	2.07339	0.122494	0	0.68968	0.154955	0.187825	8.39977	0.122494
ENSG00000164010	Long-lived	1.03771	0.0341783	0.853328	0.000479591	0.559737	0.335106	0.400545	32.8259	0.0397175	0.000359512	0.559737	0.321572	0.400545	37.4447	0.0397175
ENSG00000070159	Long-lived	1.34649	26.3361	2.86878e-07	0	0.335057	0.106258	0.557646	7.80365	0.107297	0	0.335057	0.0488656	0.557646	15.9028	0.107297
ENSG00000164011	Long-lived	25.0841	14.2224	0.000162422	0.00936049	0.672128	0.054445	0.196802	1.04786	0.13107	1.29365e-51	0.672128	1.96164e-32	0.196802	3.23055	0.13107
ENSG00000164022	Long-lived	2.74455	41.7293	1.04826e-10	0.0120178	0.172913	0.0349061	0.686414	3.00472	0.140674	5.37012e-06	0.172913	0.000100211	0.686414	20.4812	0.140674
ENSG00000164023	Long-lived	0.690048	3.52592	0.0604163	6.67139e-05	0.497425	0.0416482	0.418289	2.8913	0.084286	0.00131373	0.497425	0.111546	0.418289	2.08054	0.084286
ENSG00000164024	Long-lived	0.973835	15.7356	7.28405e-05	0	0.331588	0.02939	0.619003	87.773	0.0494091	0	0.331588	0.0322314	0.619003	78.075	0.0494091
ENSG00000164031	Long-lived	1.48926	13.2291	0.000275631	1.15132e-05	0.428748	0.046387	0.491941	6.25771	0.079311	4.414e-08	0.428748	0.0103256	0.491941	15.3487	0.079311
ENSG00000164032	Long-lived	4.69803e-13	8.58397	0.00339135	0	0.341182	0	0.572765	4.57758	0.0860527	0	0.341182	0	0.572765	1	0.0860527
ENSG00000164037	Long-lived	2.5569	51.3438	7.75269e-13	0	0.399135	1	0.436061	5.336	0.164804	0	0.399135	1	0.436061	72.3472	0.164804
ENSG00000164038	Long-lived	1.35408	13.0675	0.000300463	0.00313847	0.463817	0.251945	0.423506	5.99739	0.112677	0.000407718	0.463817	0.15464	0.423506	11.309	0.112677
ENSG00000164039	Long-lived	1.30019	1.10995	0.292092	0	0.7583	1	0.231991	771.667	0.00970888	0	0.7583	1	0.231991	5678.13	0.00970888
ENSG00000164040	Long-lived	0.314407	3.32586	0.0681982	0	0.656367	0.000100992	0.251291	2.99713	0.0923425	0	0.656367	0.0554266	0.251291	1.41215	0.0923425
ENSG00000164045	Long-lived	0.529772	4.96923	0.0258021	0.00013941	0.707606	0.910598	0.252692	239.526	0.0397022	0.00906476	0.707606	0.951596	0.252692	18.2185	0.0397022
ENSG00000164048	Long-lived	9.85526e-11	21.4983	3.54143e-06	0	0.479062	1	0.193362	16.3221	0.327576	0	0.479062	1	0.193362	1	0.327576
ENSG00000164050	Long-lived	0.997986	0.0721611	0.788216	0.001035	0.49792	0.20945	0.480928	340.676	0.0211517	0.00104943	0.49792	0.21011	0.480928	336.699	0.0211517
ENSG00000164051	Long-lived	0.814348	0.530633	0.466341	0.00877788	0.491515	0.192127	0.346815	2.48062	0.161669	0.0211448	0.491515	0.260971	0.346815	2.09561	0.161669
ENSG00000164053	Long-lived	1.14853	1.27566	0.258708	0	0.587091	1	0.396086	1962.28	0.0168222	0	0.587091	1	0.396086	6051.12	0.0168222
ENSG00000164054	Long-lived	6.61542e-10	5.54752	0.0185069	0	0.829087	0.842616	0.155348	29.2674	0.0155654	0	0.829087	1	0.155348	1	0.0155654
ENSG00000164056	Long-lived	0.767221	1.26589	0.260538	0	0.560552	0.0935354	0.399795	4.59261	0.0396524	0	0.560552	0.162372	0.399795	3.22067	0.0396524
ENSG00000070190	Long-lived	1.29454	0.622933	0.429959	0.00203537	0.202328	0.0986786	0.782313	131.299	0.0153592	0.000328038	0.202328	0.0498859	0.782313	552.307	0.0153592
ENSG00000164061	Long-lived	0.716158	37.7337	8.10917e-10	0.000450014	0.341613	0.0517817	0.493526	2.94494	0.164861	0.00401033	0.341613	0.119991	0.493526	2.16737	0.164861
ENSG00000164062	Long-lived	2.57287	22.3988	2.21508e-06	0.00515622	0.616137	0.583701	0.376829	8.17253e+09	0.00703418	1.30054e-06	0.616137	0.250286	0.376829	3.18577e+25	0.00703418
ENSG00000164066	Long-lived	0.882304	2.80431	0.0940113	0.00297444	0.6192	1	0.359604	357.17	0.0211962	0.00589895	0.6192	1	0.359604	178.818	0.0211962
ENSG00000164068	Long-lived	0.962689	0.13922	0.709058	0.000751359	0.225485	0.0214323	0.570799	1.74513	0.203716	0.000982682	0.225485	0.0247365	0.570799	1.70925	0.203716
ENSG00000164070	Long-lived	1.14532	0.419139	0.517367	0.00924055	0.657937	1	0.325036	262.043	0.0170264	0.00467805	0.657937	1	0.325036	588.601	0.0170264
ENSG00000164073	Long-lived	0.437239	50.3368	1.29496e-12	0	0.614847	1	0.356204	543.123	0.0289495	0	0.614847	1	0.356204	15.6966	0.0289495
ENSG00000164074	Long-lived	0.891984	1.37703	0.240608	0	0.449396	1	0.522073	300.742	0.0285306	0	0.449396	1	0.522073	162.371	0.0285306
ENSG00000164076	Long-lived	0.536967	7.72208	0.00545496	0	0.707484	1	0.279217	1680.2	0.0132991	0	0.707484	1	0.279217	53.9401	0.0132991
ENSG00000164077	Long-lived	0.602988	34.7467	3.75509e-09	0.000120167	0.563673	0.104231	0.417172	358.928	0.0191548	0.0043267	0.563673	0.255778	0.417172	34.7248	0.0191548
ENSG00000070193	Long-lived	50	26.8516	2.19696e-07	0	0.720211	0.894226	0	1.02944	0.279789	0	0.720211	0.00373564	0	4.26634	0.279789
ENSG00000164080	Long-lived	4.35939e-10	120.527	0	0	0.123083	0	0.757804	5.27083	0.119113	0	0.123083	0	0.757804	1	0.119113
ENSG00000164081	Long-lived	1.18745	0.502709	0.478312	0	0.662273	1	0.290015	6.32563	0.0477123	0	0.662273	1	0.290015	8.93865	0.0477123
ENSG00000164082	Long-lived	3.36257	106.125	0	2.50792e-05	0.535956	0.0218608	0.396185	2.00849	0.0678591	3.38739e-16	0.535956	2.6122e-06	0.396185	10.4333	0.0678591
ENSG00000164086	Long-lived	20.7182	6.95949	0.00833758	0	0.70728	0.926732	0.162447	1.0566	0.130273	0	0.70728	0.206706	0.162447	3.12864	0.130273
ENSG00000164087	Long-lived	3.26898	25.4642	4.50667e-07	0.0117522	0.640021	0.109044	0.192562	1.88492	0.167417	4.91201e-07	0.640021	0.000714406	0.192562	7.94192	0.167417
ENSG00000164088	Long-lived	0.443716	8.93304	0.00280058	9.42703e-05	0.581486	0.0115451	0.240209	2.60029	0.178305	0.0163593	0.581486	0.138119	0.240209	1.5281	0.178305
ENSG00000164089	Long-lived	45.7422	10.9658	0.000928066	0	0.707319	0.979107	0.204474	1.122	0.0882066	0	0.707319	0.380679	0.204474	193.57	0.0882066
ENSG00000164091	Long-lived	2.59665	47.1007	6.74327e-12	0	0.0476563	0	0.80238	4.09505	0.149964	0	0.0476563	0	0.80238	38.8887	0.149964
ENSG00000164093	Long-lived	1.03314	0.266772	0.605505	0.000736299	0.618055	0.0277006	0.377645	3889.84	0.00430046	0.000579726	0.618055	0.0245964	0.377645	5115.74	0.00430046
ENSG00000070214	Long-lived	2.10626	81.8967	0	0	0.0116315	0	0.800943	4.67804	0.187426	0	0.0116315	0	0.800943	25.7827	0.187426
ENSG00000164099	Long-lived	2.0483	33.1156	8.68408e-09	0.0044353	0.123485	0.00456286	0.688059	2.03714	0.188455	1.51426e-05	0.123485	1.60481e-05	0.688059	4.29505	0.188455
ENSG00000164100	Long-lived	1.27531	5.65926	0.0173635	0	0.688055	0.987454	0	3.35492	0.311945	0	0.688055	0.984028	0	4.68173	0.311945
ENSG00000164104	Long-lived	0.32342	24.7673	6.46862e-07	0.000588239	0.599054	0.0570841	0.243754	3.38056	0.157192	0.0902005	0.599054	0.396125	0.243754	1.48281	0.157192
ENSG00000164105	Long-lived	24.5183	243.533	0	0	0.139134	0	0.699367	1.24828	0.161499	0	0.139134	0	0.699367	229.805	0.161499
ENSG00000164107	Long-lived	1.14461e-13	114.288	0	0	0.11461	0	0.759853	147.125	0.125538	0	0.11461	0	0.759853	1	0.125538
ENSG00000164109	Long-lived	3.80837e-13	3.00316	0.0831024	0	0.227191	0	0.644131	2.819	0.128678	0	0.227191	0	0.644131	1	0.128678
ENSG00000164111	Long-lived	1.34629	5.6639	0.0173175	0	0.385834	0.0614761	0.529101	6.54009	0.0850649	0	0.385834	0.0234014	0.529101	12.5319	0.0850649
ENSG00000164113	Long-lived	2.98399	105.208	0	0.00324047	0.354503	0.15419	0.498765	4.88789	0.146732	3.72974e-08	0.354503	0.00377719	0.498765	113.849	0.146732
ENSG00000005889	Long-lived	0.365653	7.69042	0.00555148	1.78632e-05	0.338902	0.100985	0.373112	160.607	0.287986	0.0183597	0.338902	0.432418	0.373112	6.40536	0.287986
ENSG00000070269	Long-lived	0.652999	15.1299	0.00010036	0	0.624846	0.400935	0.15899	7.64037	0.216164	0	0.624846	0.550564	0.15899	3.77288	0.216164
ENSG00000164114	Long-lived	2.61174	60.4469	7.54952e-15	0.0046901	0.478517	0.168855	0.30695	2.71404	0.214533	8.27428e-07	0.478517	0.00960432	0.30695	13.5673	0.214533
ENSG00000164116	Long-lived	0.567618	47.7162	4.92595e-12	3.1013e-05	0.26852	0.142486	0.699205	293.341	0.0322752	0.00276007	0.26852	0.330877	0.699205	25.1492	0.0322752
ENSG00000164117	Long-lived	7.32663	11.9288	0.000552721	0.00971144	0.535287	0.981454	0	1.11903	0.464713	1.79293e-15	0.535287	0.871836	0	2.27953	0.464713
ENSG00000164118	Long-lived	0.457773	7.03478	0.00799417	0	0.725381	0.614674	0.0921699	4.07789	0.182449	0	0.725381	0.80029	0.0921699	1.90301	0.182449
ENSG00000164120	Long-lived	1.0842e-19	16.5889	4.64214e-05	0	0.0465913	0	0.63771	2.07437	0.315699	0	0.0465913	0	0.63771	1	0.315699
ENSG00000164122	Long-lived	3.80365	38.3282	5.97918e-10	0.0195201	0.836359	1	0.0505382	3.46905	0.113103	3.14479e-07	0.836359	1	0.0505382	113.442	0.113103
ENSG00000164123	Long-lived	0.145312	16.1843	5.74699e-05	5.51008e-09	0.58513	0.892808	0.393487	573.776	0.0213834	0.0630801	0.58513	0.983659	0.393487	2.51697	0.0213834
ENSG00000164124	Long-lived	2.36303	54.3076	1.71418e-13	0.00289573	0.654281	0.722428	0.290826	11.0048	0.054893	1.00474e-06	0.654281	0.463796	0.290826	289.262	0.054893
ENSG00000164125	Long-lived	1.0522e-10	26.8844	2.1599e-07	0	0.5157	0.17684	0.279962	4.13959	0.204338	0	0.5157	1	0.279962	1	0.204338
ENSG00000164128	Long-lived	0.916643	0.412059	0.520926	0	0.0875781	0.038485	0.854238	2.70427	0.0581835	0	0.0875781	0.0504915	0.854238	2.48906	0.0581835
ENSG00000070366	Long-lived	1.53465	44.2295	2.9205e-11	4.60616e-05	0.233141	0.0517745	0.540052	2.93245	0.226807	2.21184e-07	0.233141	0.0106321	0.540052	5.21236	0.226807
ENSG00000164129	Long-lived	0.854161	2.34042	0.126056	0.00348847	0.562358	0.14207	0.409201	33.2946	0.0284405	0.00796186	0.562358	0.188843	0.409201	19.9688	0.0284405
ENSG00000164134	Long-lived	0.801953	2.29844	0.129504	2.47469e-05	0.383373	0.0825578	0.569149	29.7302	0.0474778	0.000202218	0.383373	0.135298	0.569149	15.1857	0.0474778
ENSG00000164136	Long-lived	3.06098	17.9907	2.21985e-05	0	0.717167	1	0.0248748	2.02118	0.257959	0	0.717167	1	0.0248748	8.61881	0.257959
ENSG00000164142	Long-lived	0.868639	0.0525132	0.818746	0	0.185683	0.0169368	0.723107	1.27188	0.0912101	0	0.185683	0.0289397	0.723107	1.23233	0.0912101
ENSG00000164144	Long-lived	1.06883	0.810431	0.367993	0.000980486	0.392434	0.0806684	0.522029	7.50545	0.0855371	0.000608638	0.392434	0.0678345	0.522029	8.62243	0.0855371
ENSG00000164161	Long-lived	11.4277	229.095	0	0.00464826	0.703396	0.980687	0	1.50624	0.296604	2.20074e-27	0.703396	0.800223	0	107.877	0.296604
ENSG00000164162	Long-lived	2.59191	15.5491	8.03897e-05	0	0.754181	1	0.132943	3.31523	0.112876	0	0.754181	1	0.132943	22.3422	0.112876
ENSG00000164163	Long-lived	0.906194	0.748182	0.387053	0	0.851857	0.151645	0.1035	133.392	0.0446426	0	0.851857	0.180996	0.1035	84.2909	0.0446426
ENSG00000164164	Long-lived	0.951907	1.66199	0.197335	3.25517e-05	0.224286	0.296094	0.74372	546.49	0.0319943	5.35041e-05	0.224286	0.313943	0.74372	403.575	0.0319943
ENSG00000070367	Long-lived	1.71799	42.3327	7.69942e-11	0.00734496	0.769095	0.597289	0.129956	4.30665	0.100949	0.000215669	0.769095	0.41256	0.129956	12.287	0.100949
ENSG00000164168	Long-lived	3.53577	154.644	0	0	0.0144204	0	0.722739	9.2693	0.26284	0	0.0144204	0	0.722739	2625.76	0.26284
ENSG00000164169	Long-lived	1.79033	17.8095	2.44164e-05	0.00242373	0.6967	1	0.29269	55.5402	0.0106102	2.07663e-05	0.6967	1	0.29269	1328.7	0.0106102
ENSG00000164171	Long-lived	1.1659	5.87013	0.0153999	0.000199018	0.239586	0.0748056	0.60875	4.47488	0.151664	4.84031e-05	0.239586	0.0486539	0.60875	5.73782	0.151664
ENSG00000164172	Long-lived	0.404844	3.92162	0.0476688	6.13459e-07	0.705146	1	0.279005	140.818	0.0158491	0.00305506	0.705146	1	0.279005	7.41092	0.0158491
ENSG00000164175	Long-lived	5.01433	99.2418	0	0	0.309585	0.0172502	0.425764	2.5949	0.264651	0	0.309585	1.44111e-09	0.425764	119.273	0.264651
ENSG00000164176	Long-lived	2.1112	28.728	8.32889e-08	0.000421462	0.775472	0.000908973	0.0229291	2.41445	0.201599	7.48469e-08	0.775472	3.79209e-07	0.0229291	6.42998	0.201599
ENSG00000164180	Long-lived	1.91261	7.76489	0.00532715	0	0.837251	1	0.0793757	11.1904	0.0833733	0	0.837251	1	0.0793757	101.399	0.0833733
ENSG00000164181	Long-lived	1.87172	6.66801	0.00981588	0	0.690436	1	0.166739	3.53846	0.142825	0	0.690436	1	0.166739	10.647	0.142825
ENSG00000164182	Long-lived	1.40049	5.14043	0.0233749	0.00544131	0.579007	0.480788	0.366467	10.6733	0.0545255	0.000674332	0.579007	0.358574	0.366467	27.55	0.0545255
ENSG00000070371	Long-lived	3.29273	322.258	0	0	0.243626	0.0167477	0.57794	3.491	0.178433	0	0.243626	1.41896e-06	0.57794	61.3457	0.178433
ENSG00000164185	Long-lived	1.67538	6.62802	0.0100387	0	0.431098	0.591391	0.517756	8.36563	0.0511465	0	0.431098	0.414767	0.517756	35.1182	0.0511465
ENSG00000164187	Long-lived	0.825817	1.52084	0.217492	0	0.0354059	0	0.770289	4.01786	0.194305	0	0.0354059	0	0.770289	3.15347	0.194305
ENSG00000164188	Long-lived	1.21169e-10	49.8569	1.65379e-12	0	0.547859	1	0.390649	62.574	0.0614919	0	0.547859	1	0.390649	1	0.0614919
ENSG00000164190	Long-lived	0.76024	39.1799	3.86506e-10	0	0.384381	0.0771043	0.514176	11.3037	0.101444	0	0.384381	0.142532	0.514176	6.31974	0.101444
ENSG00000164197	Long-lived	1.5492	52.2446	4.90052e-13	0.0313657	0.520694	0.282563	0.304815	7.60834	0.174491	0.00468493	0.520694	0.141145	0.304815	23.1898	0.174491
ENSG00000164199	Long-lived	1.28326	25.7165	3.95423e-07	0.000301672	0.266298	0.0801594	0.416796	3.609	0.316906	3.03626e-05	0.266298	0.0392186	0.416796	5.19122	0.316906
ENSG00000164209	Long-lived	0.518123	11.0901	0.000867888	1.9881e-06	0.3801	0.116357	0.530615	7.56758	0.0892845	0.00111144	0.3801	0.32807	0.530615	2.8537	0.0892845
ENSG00000164211	Long-lived	0.994605	0.922937	0.336705	0	0.708084	1	0.163784	6.72387	0.128132	0	0.708084	1	0.163784	6.6551	0.128132
ENSG00000164219	Long-lived	2.72155e-14	60.7771	6.43929e-15	0	0.372366	4.06065e-13	0.355191	1.50082	0.272443	0	0.372366	1	0.355191	1	0.272443
ENSG00000164220	Long-lived	0.860878	0.443333	0.505518	0.000919146	0.189704	0.0698085	0.686061	2.94858	0.124235	0.00243134	0.189704	0.101099	0.686061	2.53676	0.124235
ENSG00000164221	Long-lived	1.18062	1.67797	0.195195	0.0464289	0.67231	1	0.307015	87.6759	0.0206756	0.0266678	0.67231	1	0.307015	196.697	0.0206756
ENSG00000164236	Long-lived	9.40867	286.614	0	0.0228263	0.771029	0.0230518	0.03769	2.09543	0.191281	3.58981e-16	0.771029	3.93763e-16	0.03769	1053.8	0.191281
ENSG00000164237	Long-lived	0.564823	0.956221	0.328141	0	0.476856	0.00801459	0.313981	1.17839	0.209163	0	0.476856	0.0654731	0.313981	1.09715	0.209163
ENSG00000164244	Long-lived	0.992653	0.255287	0.613377	0	0.793014	1	0.158105	140.091	0.048881	0	0.793014	1	0.158105	135.096	0.048881
ENSG00000164251	Long-lived	0.9667	0.00729182	0.93195	0.0116158	0.826893	0.845792	0.150356	4.70207	0.022751	0.0134735	0.826893	0.850522	0.150356	4.46582	0.022751
ENSG00000164252	Long-lived	1.2309	4.96753	0.0258274	0	0.407781	0.0727508	0.438618	4.96797	0.153601	0	0.407781	0.0397226	0.438618	7.19326	0.153601
ENSG00000164253	Long-lived	2.6202	54.3666	1.66311e-13	0.00258916	0.67768	1	0.260795	6.84756	0.0615244	1.66707e-07	0.67768	1	0.260795	154.622	0.0615244
ENSG00000164256	Long-lived	17.2955	1.81274	0.17818	0.0414096	0.638805	0.10133	0.235373	1.09519	0.125823	1.20805e-24	0.638805	6.36464e-18	0.235373	4.81955	0.125823
ENSG00000164258	Long-lived	0.0432832	4.08472	0.0432726	6.73318e-20	0.224745	0	0.64169	3.31694	0.133565	0	0.64169	0.147974	0.224745	1.05327	0.133565
ENSG00000070404	Long-lived	50	33.6924	6.45522e-09	0.00421571	0.659586	0.958362	0.329149	1.07753	0.0112654	1.75198e-119	0.659586	0.119254	0.329149	41.8271	0.0112654
ENSG00000164270	Long-lived	1.59918	8.41019	0.00373124	0	0.669549	0.0503738	0.23156	3.63223	0.0988918	0	0.669549	0.00840604	0.23156	7.86716	0.0988918
ENSG00000164283	Long-lived	1.42207e-10	1.12877	0.288037	0	0.211386	0	0.577463	1.5541	0.21115	0	0.211386	0	0.577463	1	0.21115
ENSG00000164284	Long-lived	8.06679e-13	11.1375	0.000845996	0	0.159224	0	0.631515	1.95985	0.209261	0	0.159224	0	0.631515	1	0.209261
ENSG00000164291	Long-lived	1.4676	9.24622	0.00235982	2.32563e-05	0.418146	0.0337745	0.378111	3.40088	0.203743	1.58458e-07	0.418146	0.0069271	0.378111	6.02788	0.203743
ENSG00000164294	Long-lived	1.65996	11.8563	0.000574677	0.0209957	0.759133	0.664315	0.109059	4.05024	0.131808	0.00163983	0.759133	0.507163	0.109059	10.1952	0.131808
ENSG00000164296	Long-lived	0.112681	40.7996	1.68663e-10	1.32219e-14	0.429339	0.775337	0.516121	72.1893	0.0545397	0.027298	0.429339	0.971735	0.516121	1.61963	0.0545397
ENSG00000070413	Long-lived	0.68155	15.7188	7.34892e-05	0	0.778418	0.875381	0.19203	323.318	0.0295521	0	0.778418	0.913281	0.19203	51.3379	0.0295521
ENSG00000164300	Long-lived	0.839904	3.44015	0.0636297	0.0155355	0.710831	0.0489271	0.117707	7.0349	0.171461	0.0302612	0.710831	0.0793137	0.117707	5.14772	0.171461
ENSG00000164303	Long-lived	0.500072	10.0963	0.00148564	7.33705e-08	0.358497	0.00229406	0.466526	2.16011	0.174976	0.000270551	0.358497	0.0478754	0.466526	1.46981	0.174976
ENSG00000164304	Long-lived	1.00725	1.36651	0.242413	0.067212	0.443933	1	0.532577	451.507	0.0234909	0.0659086	0.443933	1	0.532577	471.976	0.0234909
ENSG00000164305	Long-lived	1.26663	2.26639	0.132207	0.000968352	0.361513	0.0263241	0.364503	2.62963	0.273984	0.000152197	0.361513	0.00998082	0.364503	3.40292	0.273984
ENSG00000164306	Long-lived	1.28525	6.11504	0.0134037	0.000310861	0.456024	0.262473	0.463345	9.15643	0.0806312	3.10498e-05	0.456024	0.179216	0.463345	17.2211	0.0806312
ENSG00000164307	Long-lived	2.46041	141.502	0	0	0.683776	1	0.235914	4.02501	0.0803101	0	0.683776	1	0.235914	30.7593	0.0803101
ENSG00000164308	Long-lived	1.18258	6.76346	0.00930434	0.00825847	0.441729	0.506571	0.523067	90.8593	0.0352034	0.00344001	0.441729	0.447417	0.523067	206.983	0.0352034
ENSG00000164318	Long-lived	2.33944	119.167	0	1.36532e-05	0.25937	0.0910634	0.575734	2.76775	0.164896	4.16099e-12	0.25937	0.00367665	0.575734	10.8224	0.164896
ENSG00000070423	Long-lived	1.0842e-19	41.2983	1.30685e-10	0	0.644427	0.0665594	0.247643	1.19634	0.10793	0	0.644427	1	0.10793	1	0.247643
ENSG00000164323	Long-lived	1.84172	22.6545	1.93909e-06	0.024257	0.631384	0.89685	0.341196	16.656	0.0274204	0.00106003	0.631384	0.818319	0.341196	177.745	0.0274204
ENSG00000164325	Long-lived	0.8875	0.0620061	0.803353	0.00224897	0.666338	0.23759	0.277818	1.88694	0.0558435	0.00446565	0.666338	0.279284	0.277818	1.75686	0.0558435
ENSG00000164326	Long-lived	0.513991	12.1998	0.000477953	0.0636503	0.693406	0.0686692	0.303408	2928.17	0.00318662	0.242753	0.693406	0.25241	0.303408	60.5061	0.00318662
ENSG00000164327	Long-lived	1.0649	4.84985	0.0276485	0	0.844322	1	0.133446	226.799	0.0222321	0	0.844322	1	0.133446	322.497	0.0222321
ENSG00000164329	Long-lived	0.873527	2.2845	0.130673	2.27498e-05	0.284256	0.117272	0.636514	13.6424	0.0792306	8.7942e-05	0.284256	0.153786	0.636514	9.80297	0.0792306
ENSG00000164330	Long-lived	1.06968	154.285	0	0	0.21575	0.0023902	0.582547	411.997	0.201702	0	0.21575	0.0015695	0.582547	626.762	0.201702
ENSG00000164331	Long-lived	1.40373	2.69332	0.10077	0.000571616	0.59117	0.0531837	0.274155	2.33738	0.134675	2.80452e-05	0.59117	0.0162682	0.274155	3.29303	0.134675
ENSG00000164332	Long-lived	0.278958	3.7072	0.0541781	0	0.145045	0	0.761005	2.66986	0.0939505	0	0.145045	0	0.761005	1.31514	0.0939505
ENSG00000164334	Long-lived	0.920383	5.48673	0.0191613	0.0344297	0.567323	1	0.414083	626.018	0.0185939	0.0450214	0.567323	1	0.414083	374.913	0.0185939
ENSG00000164338	Long-lived	3.38541	119.768	0	0	0.456291	0.123474	0.489853	7.91987	0.0538562	0	0.456291	0.000840632	0.489853	1102.89	0.0538562
ENSG00000070444	Long-lived	0.682815	14.8167	0.00011848	0	0.630341	1	0.352535	344.834	0.0171239	0	0.630341	1	0.352535	54.0404	0.0171239
ENSG00000164342	Long-lived	0.58577	12.8323	0.000340678	8.26007e-05	0.36406	0.0766545	0.409915	2.14053	0.226026	0.00405781	0.36406	0.222124	0.409915	1.56174	0.226026
ENSG00000164344	Long-lived	0.605439	17.1542	3.44646e-05	0	0.193197	0.0959614	0.631495	4.10882	0.175308	0	0.193197	0.241948	0.631495	2.35271	0.175308
ENSG00000164346	Long-lived	3.42033	31.0983	2.45291e-08	0.00785406	0.662483	0.00935512	0.254069	2.25141	0.0834479	6.31734e-08	0.662483	1.14901e-07	0.254069	16.0514	0.0834479
ENSG00000164347	Long-lived	2.36586	90.3031	0	0	0.726833	1	0.2153	12.6786	0.0578672	0	0.726833	1	0.2153	407.105	0.0578672
ENSG00000164362	Long-lived	1.27015	5.5295	0.0186984	0.0162164	0.712494	1	0.237689	465.143	0.0498168	0.0053257	0.712494	1	0.237689	2444.72	0.0498168
ENSG00000164363	Long-lived	8.01353	67.6549	2.22045e-16	0.0323447	0.732907	0.981148	0.117957	2.16206	0.149136	1.14358e-12	0.732907	0.858547	0.117957	482.47	0.149136
ENSG00000164366	Long-lived	1.35525e-20	17.3198	3.15883e-05	0	0.512052	0.137654	0.307329	1.76272	0.180619	0	0.512052	1	0.180619	1	0.307329
ENSG00000164379	Long-lived	1.98753e-14	131.285	0	0	0.535347	1.22375e-10	0.332542	1	0.13211	0	0.535347	1	0.332542	1	0.13211
ENSG00000164393	Long-lived	2.75309	26.5146	2.61549e-07	0	0.187504	0.0562679	0.654186	1.96366	0.158311	0	0.187504	0.000362544	0.654186	6.40973	0.158311
ENSG00000164398	Long-lived	1.98647e-10	57.1497	4.04121e-14	0	0.769948	1	0.210811	10541.3	0.0192411	0	0.769948	1	0.210811	1	0.0192411
ENSG00000070476	Long-lived	3.5217	90.4238	0	0.000220993	0.732221	0.94854	0.0723873	3.53459	0.195392	1.33662e-13	0.732221	0.830228	0.0723873	85.3261	0.195392
ENSG00000164400	Long-lived	2.04644	4.17655	0.0409872	0	0.25261	0	0.387066	1.9287	0.360323	0	0.25261	0	0.387066	3.83511	0.360323
ENSG00000164402	Long-lived	1.04602	4.11537	0.0424953	0.00168925	0.724712	0.142675	0.238621	277.639	0.0366678	0.00125925	0.724712	0.130446	0.238621	359.691	0.0366678
ENSG00000164403	Long-lived	0.079653	78.5965	0	0	0.571272	0.931831	0.38548	424.609	0.0432485	0	0.571272	0.994392	0.38548	1.6193	0.0432485
ENSG00000164404	Long-lived	0.884379	1.08856	0.296791	0.0368491	0.543919	0.353458	0.430131	197.152	0.0259499	0.0539733	0.543919	0.398621	0.430131	107.022	0.0259499
ENSG00000164411	Long-lived	1.89114	33.675	6.51326e-09	0	0.44508	0.2527	0.427682	5.80008	0.127238	0	0.44508	0.0741724	0.427682	27.7819	0.127238
ENSG00000164414	Long-lived	2.17248	38.6714	5.01513e-10	0	0.723084	0.00722101	0.139297	3.36599	0.137619	0	0.723084	2.22766e-05	0.139297	13.9682	0.137619
ENSG00000164418	Long-lived	1.222	6.9424	0.0084176	0	0.325338	0.00265029	0.588329	88.9601	0.0863331	0	0.325338	0.000710023	0.588329	240.941	0.0863331
ENSG00000001460	Long-lived	1.31418	8.65792	0.00325643	0.00507643	0.287373	0.166969	0.633452	7.56441	0.0791745	0.000965349	0.287373	0.0951481	0.633452	14.2847	0.0791745
ENSG00000005893	Long-lived	1.02394	3.83223	0.0502759	0	0.576284	1	0.408928	738.959	0.0147881	0	0.576284	1	0.408928	865.536	0.0147881
ENSG00000070495	Long-lived	6.07665	159.497	0	0	0.204209	0	0.633016	1.89903	0.162775	0	0.204209	0	0.633016	49.2653	0.162775
ENSG00000164430	Long-lived	2.83042	31.455	2.04112e-08	0	0.631079	0.75573	0.244382	19.7107	0.124538	0	0.631079	0.452613	0.244382	4618.94	0.124538
ENSG00000164434	Long-lived	0.252952	0.638862	0.424123	4.08518e-06	0.733064	6.89784e-06	0.193426	2.68812	0.0735098	0.0433407	0.733064	0.0494816	0.193426	1.28419	0.0735098
ENSG00000164438	Long-lived	1.18578	1.80743	0.178817	0	0.417204	0.0961556	0.413283	2.56116	0.169513	0	0.417204	0.0622351	0.413283	3.0501	0.169513
ENSG00000164440	Long-lived	1.47404	14.1937	0.000164921	0	0.602567	0.240311	0.310224	4.92397	0.0872084	0	0.602567	0.122247	0.310224	10.4833	0.0872084
ENSG00000164442	Long-lived	2.65531	9.38085	0.00219263	0	0.498124	0.00988781	0.410276	2.20654	0.0915992	0	0.498124	4.74645e-06	0.410276	8.17825	0.0915992
ENSG00000164451	Long-lived	12.93	209.094	0	0	0.64605	0.966922	0	1.21882	0.35395	0	0.64605	0.647307	0	12.9177	0.35395
ENSG00000164458	Long-lived	1.76453	13.2623	0.0002708	0	0.462211	0.0467183	0.455297	2.58351	0.0824915	0	0.462211	0.00449023	0.455297	5.33776	0.0824915
ENSG00000164465	Long-lived	3.23516	82.4663	0	2.2973e-05	0.416873	0.00718602	0.309188	2.29449	0.273938	9.83599e-16	0.416873	1.16254e-07	0.309188	14.6851	0.273938
ENSG00000164466	Long-lived	2.5824	24.7665	6.47134e-07	2.84789e-05	0.510207	0.0651127	0.411249	3.38722	0.0785441	1.82707e-12	0.510207	0.000863792	0.411249	23.349	0.0785441
ENSG00000070501	Long-lived	50	27.6017	1.49047e-07	0.00417829	0.701972	0.998617	0.282044	2639.79	0.0159843	1.12188e-119	0.701972	0.933128	0.282044	1.19794e+171	0.0159843
ENSG00000164484	Long-lived	0.836342	1.7837	0.181695	0.00179365	0.302898	0.0875487	0.689007	15.9334	0.00809469	0.00504878	0.302898	0.130424	0.689007	10.1284	0.00809469
ENSG00000164485	Long-lived	4.23516e-22	6.16167	0.0130548	0	0.631658	1	0.0959534	1.60784	0.272388	0	0.631658	1	0.272388	1	0.0959534
ENSG00000164488	Long-lived	7.82004e-13	12.3115	0.000450185	0	0.185859	0	0.653463	2.26853	0.160678	0	0.185859	0	0.653463	1	0.160678
ENSG00000164494	Long-lived	0.669478	3.71869	0.0538067	0	0.689627	1	0.205269	19.1455	0.105104	0	0.689627	1	0.205269	7.21631	0.105104
ENSG00000164500	Long-lived	11.5112	48.7667	2.88292e-12	0	0.612194	0.902124	0	1.15311	0.387806	0	0.612194	0.305535	0	5.15464	0.387806
ENSG00000164506	Long-lived	1.60764	27.0375	1.99546e-07	0	0.384782	0.0450505	0.51652	13.293	0.0986973	0	0.384782	0.00684904	0.51652	64.0297	0.0986973
ENSG00000164508	Long-lived	0.968738	0.0434437	0.834892	0.0350196	0.895622	0.0549139	0.0807365	3.97332	0.0236417	0.0388883	0.895622	0.0601288	0.0807365	3.8056	0.0236417
ENSG00000164509	Long-lived	1.16285	3.34907	0.067243	0.00217312	0.354937	0.379345	0.561578	11.3146	0.0834851	0.00080061	0.354937	0.323951	0.561578	16.7968	0.0834851
ENSG00000164512	Long-lived	2.04784	36.2227	1.76008e-09	0	0.305215	0.0346938	0.429355	2.32044	0.26543	0	0.305215	0.00102488	0.429355	5.60568	0.26543
ENSG00000070526	Long-lived	1.23357	1.52453	0.216935	0.00370491	0.750318	0.782911	0.212066	53.1496	0.0376155	0.00100214	0.750318	0.739413	0.212066	134.437	0.0376155
ENSG00000164530	Long-lived	2.23695	39.8238	2.77943e-10	0.0743227	0.626949	1	0.215315	4.0565	0.157736	0.0029837	0.626949	1	0.215315	22.9301	0.157736
ENSG00000164532	Long-lived	17.2674	247.099	0	0	0.753925	0.92765	0	1.33735	0.246075	0	0.753925	0.273408	0	151.323	0.246075
ENSG00000164535	Long-lived	1.23898	5.47158	0.0193281	0	0.732938	1	0.242534	609.827	0.0245279	0	0.732938	1	0.242534	2823.61	0.0245279
ENSG00000164542	Long-lived	0.92959	0.57516	0.448216	0.0019043	0.261138	0.0881548	0.561775	9.21655	0.177087	0.00295985	0.261138	0.104595	0.561775	7.8823	0.177087
ENSG00000164543	Long-lived	2.74413	108.029	0	0.00317684	0.565601	0.552604	0.349564	7.66545	0.0848359	1.39681e-07	0.565601	0.196404	0.349564	267.48	0.0848359
ENSG00000164548	Long-lived	49.5574	97.4545	0	0.00768166	0.797849	0.987454	0	1.11191	0.202151	1.61653e-105	0.797849	0.534894	0	191.938	0.202151
ENSG00000164574	Long-lived	4.22611	47.0365	6.96787e-12	0.00551183	0.720884	0.00745666	0.1648	2.42609	0.114316	2.84751e-10	0.720884	1.02126e-09	0.1648	42.3312	0.114316
ENSG00000164576	Long-lived	0.88755	0.143029	0.705288	0	0.0911078	0.0294623	0.893188	9.37765	0.0157037	0	0.0911078	0.0437924	0.893188	7.29091	0.0157037
ENSG00000164587	Long-lived	2.36822	8.75524	0.00308713	0	0.239519	0	0.705143	3.10689	0.055338	0	0.239519	0	0.705143	14.6533	0.055338
ENSG00000070540	Long-lived	4.22933	150.722	0	0	0.361913	0.00985481	0.485379	3.49001	0.152708	0	0.361913	3.26951e-09	0.485379	197.602	0.152708
ENSG00000164588	Long-lived	0.420905	62.4248	2.77556e-15	0	0.147337	0.00236735	0.675423	5.5764	0.177239	0	0.147337	0.07849	0.675423	2.06131	0.177239
ENSG00000164591	Long-lived	0.803807	0.555306	0.456158	0	0.13314	0.0369393	0.759327	2.71167	0.107533	0	0.13314	0.0705567	0.759327	2.22966	0.107533
ENSG00000164597	Long-lived	0.968201	0.211856	0.645317	0	0.304663	0.0837128	0.549556	8.31144	0.145781	0	0.304663	0.0905829	0.549556	7.77018	0.145781
ENSG00000164600	Long-lived	0.802526	2.25576	0.133118	0.0375718	0.642295	0.0445211	0.295117	5.43022	0.0625883	0.0718274	0.642295	0.0823075	0.295117	3.88786	0.0625883
ENSG00000164603	Long-lived	0.881138	1.71614	0.190191	0	0.819556	0.503803	0.0997497	15.0876	0.0806946	0	0.819556	0.546576	0.0997497	10.9276	0.0806946
ENSG00000164609	Long-lived	1.18598	1.55999	0.211666	0.00546467	0.757932	1	0.22513	73.8706	0.0169379	0.00207395	0.757932	1	0.22513	164.425	0.0169379
ENSG00000164610	Long-lived	0.453197	6.00308	0.014281	0	0.0287376	0	0.858114	5.30056	0.113149	0	0.0287376	0	0.858114	2.12942	0.113149
ENSG00000164611	Long-lived	2.2911	37.8013	7.83277e-10	0.0452311	0.502607	0.573557	0.415378	7.77199	0.0820153	0.000830752	0.502607	0.279817	0.415378	109.724	0.0820153
ENSG00000164615	Long-lived	0.878159	0.28703	0.59213	0	0.743011	1	0.223897	124.542	0.0330917	0	0.743011	1	0.223897	69.1861	0.0330917
ENSG00000070601	Long-lived	0.120188	50.5325	1.17206e-12	0	0.755269	0.895807	0.139489	5.02346	0.105242	0	0.755269	0.986863	0.139489	1.21409	0.105242
ENSG00000164619	Long-lived	1.03919	0.132427	0.715929	0.00192643	0.440623	0.0889691	0.402004	3.23916	0.157373	0.00150779	0.440623	0.0809207	0.402004	3.39185	0.157373
ENSG00000164620	Long-lived	0.408848	26.9247	2.1154e-07	0.000662752	0.723848	1	0.242553	449.469	0.0335984	0.0501667	0.723848	1	0.242553	12.1493	0.0335984
ENSG00000164626	Long-lived	3.70221	95.891	0	0.000162826	0.593012	0.17052	0.328882	2.04772	0.0781069	9.44089e-15	0.593012	0.00143176	0.328882	14.2032	0.0781069
ENSG00000164627	Long-lived	0.355334	55.9999	7.24976e-14	0	0.312586	0.114215	0.555326	11.6581	0.132088	0	0.312586	0.46257	0.555326	2.39337	0.132088
ENSG00000164631	Long-lived	0.475801	27.4815	1.58608e-07	0.000347954	0.503325	0.309578	0.473247	422.516	0.0234272	0.022618	0.503325	0.572411	0.473247	17.7574	0.0234272
ENSG00000164638	Long-lived	0.370183	146.841	0	0	0.513047	0.0552746	0.444175	3.20589e+07	0.042778	0	0.513047	0.342377	0.444175	600.587	0.042778
ENSG00000164645	Long-lived	20.9401	36.7817	1.32126e-09	0.0446122	0.686613	0.957804	0.256157	1.17086	0.0572301	5.24093e-29	0.686613	0.405445	0.256157	27.1934	0.0572301
ENSG00000164649	Long-lived	1.60521	19.762	8.77075e-06	0.000104794	0.663353	0.498843	0.299707	50.6223	0.03694	4.09074e-07	0.663353	0.327468	0.299707	544.285	0.03694
ENSG00000164651	Long-lived	7.82676e-10	0.898178	0.343271	0	0.684066	0.908554	0.315934	1.00117	2.77799e-14	0	0.684066	1	0.315934	1	2.77799e-14
ENSG00000164654	Long-lived	8.32117e-14	76.6163	0	0	0.414881	0.0181585	0.406355	2.28784	0.178764	0	0.414881	1	0.406355	1	0.178764
ENSG00000070610	Long-lived	8.6443	1.96363	0.161126	0.00032066	0.383255	0.0245004	0.326799	1	0.289945	6.26925e-31	0.383255	1.18997e-14	0.326799	1	0.289945
ENSG00000164659	Long-lived	1.11797	0.581978	0.445538	0	0.791875	1	0.166292	161.275	0.0418331	0	0.791875	1	0.166292	293.761	0.0418331
ENSG00000164663	Long-lived	3.87057	102.144	0	0.0335197	0.278413	0.0336121	0.528816	4.34589	0.192771	1.95913e-06	0.278413	1.98012e-06	0.528816	294.939	0.192771
ENSG00000164674	Long-lived	2.70241	28.7338	8.30417e-08	0.000678975	0.443313	0.0294929	0.26581	1.63509	0.290877	2.74388e-09	0.443313	7.32058e-05	0.26581	3.77641	0.290877
ENSG00000164675	Long-lived	1.45905	6.111	0.0134343	0.00111732	0.569138	1	0.396894	20.0598	0.0339676	4.9335e-05	0.569138	1	0.396894	79.4611	0.0339676
ENSG00000164683	Long-lived	0.458846	19.6494	9.30347e-06	0	0.27595	0.00889995	0.536333	3.00735	0.187717	0	0.27595	0.114573	0.536333	1.65735	0.187717
ENSG00000164684	Long-lived	6.42527e-14	39.8059	2.80499e-10	0	0.585308	0.111787	0.343495	4.19399	0.0711966	0	0.585308	1	0.343495	1	0.0711966
ENSG00000164687	Long-lived	1.93138	10.4406	0.00123274	0	0.164918	0.0536487	0.748081	4.15551	0.0870003	0	0.164918	0.00351805	0.748081	15.6601	0.0870003
ENSG00000164690	Long-lived	1.54607	3.95817	0.0466442	0.00403907	0.615069	0.00635574	0.227141	2.38474	0.15779	0.000199135	0.615069	0.00040137	0.227141	3.83309	0.15779
ENSG00000164691	Long-lived	2.6672e-11	12.9273	0.000323829	0	0.684302	0.965949	0.294949	10.8525	0.0207493	0	0.684302	1	0.294949	1	0.0207493
ENSG00000164692	Long-lived	1.20965	12.9797	0.000314891	0.000338068	0.179044	0.0457162	0.675066	6.38452	0.14589	6.32886e-05	0.179044	0.023942	0.675066	9.41717	0.14589
ENSG00000070614	Long-lived	0.595469	25.5057	4.41087e-07	0	0.388146	0.00593334	0.496994	2.31931	0.11486	0	0.388146	0.0472137	0.496994	1.65029	0.11486
ENSG00000164694	Long-lived	0.789674	11.6754	0.000633325	0.00269606	0.691057	1	0.290179	421.038	0.0187643	0.0093565	0.691057	1	0.290179	118.129	0.0187643
ENSG00000164695	Long-lived	2.25777	14.7781	0.000120931	0.0202941	0.679938	0.34715	0.135049	1.95826	0.185014	0.000150812	0.679938	0.0917479	0.135049	4.5601	0.185014
ENSG00000164707	Long-lived	1.30659	10.9629	0.000929543	0	0.127178	0.036915	0.766028	6.06552	0.106794	0	0.127178	0.0134254	0.766028	10.5411	0.106794
ENSG00000164708	Long-lived	0.913425	0.673816	0.411724	0.0166687	0.616093	0.0191568	0.332843	2.13392	0.0510643	0.0237596	0.616093	0.0269792	0.332843	1.99839	0.0510643
ENSG00000164715	Long-lived	0.94639	1.35363	0.244644	0.0273198	0.758831	1	0.222319	120.424	0.01885	0.0331359	0.758831	1	0.222319	93.1465	0.01885
ENSG00000164733	Long-lived	1.08276	1.90506	0.167513	0.00150371	0.492695	0.0620394	0.320137	2.81965	0.187169	0.000878122	0.492695	0.0492892	0.320137	3.07222	0.187169
ENSG00000164736	Long-lived	8.53969	3.64922	0.0560954	0.00136331	0.642858	0.987283	0	1.05571	0.357142	3.39088e-25	0.642858	0.896464	0	1.58875	0.357142
ENSG00000070669	Long-lived	1.51926	5.33619	0.0208871	0	0.236346	0.0192053	0.451581	1.70618	0.312073	0	0.236346	0.00246644	0.451581	2.25168	0.312073
ENSG00000164742	Long-lived	26.1646	430.21	0	0	0.666504	0.965077	0	1.22453	0.333496	0	0.666504	0.394517	0	200.305	0.333496
ENSG00000164743	Long-lived	0.428925	3.7279	0.0535105	0.14346	0.387633	0.38226	0.469263	4.33524	0.143104	0.434811	0.387633	0.662008	0.469263	1.87599	0.143104
ENSG00000164744	Long-lived	0.98917	0.00780308	0.92961	0	0.578031	1	0.400766	166.533	0.0212026	0	0.578031	1	0.400766	157.558	0.0212026
ENSG00000164746	Long-lived	2.2774	9.02264	0.00266656	0	0.741622	1	0.21597	5.38117	0.042408	0	0.741622	1	0.21597	46.1851	0.042408
ENSG00000164749	Long-lived	1.03548	0.0855252	0.769945	0.000141772	0.529718	0.0705635	0.41827	6.95257	0.0520126	0.000103522	0.529718	0.0642277	0.41827	7.44781	0.0520126
ENSG00000164751	Long-lived	0.814699	0.111608	0.73832	0.00156716	0.58962	0.187331	0.359396	2.53288	0.0509848	0.00518635	0.58962	0.255503	0.359396	2.13218	0.0509848
ENSG00000164754	Long-lived	1.0842e-19	14.4618	0.000143035	0	0.104264	0	0.806299	6.89282	0.0894372	0	0.104264	0	0.806299	1	0.0894372
ENSG00000164756	Long-lived	0.43708	11.6828	0.0006308	0.00391888	0.646085	0.97171	0	2.03618	0.353915	0.0887193	0.646085	0.987535	0	1.36451	0.353915
ENSG00000164758	Long-lived	2.71051e-20	59.0539	1.53211e-14	0	0.560862	0.0526853	0.345626	7.4021	0.0935125	0	0.560862	1	0.0935125	1	0.345626
ENSG00000164761	Long-lived	3.00565	140.844	0	0	0.442109	0.0907842	0.40369	2.28956	0.154201	0	0.442109	0.000738145	0.40369	12.0583	0.154201
ENSG00000070718	Long-lived	0.474357	25.499	4.42618e-07	6.62312e-05	0.503794	0.0331342	0.397928	5.62349	0.0982776	0.0104158	0.503794	0.198648	0.397928	2.26867	0.0982776
ENSG00000164764	Long-lived	1.04935	0.012396	0.911349	0	0.26271	0.0407122	0.555664	1.86812	0.181626	0	0.26271	0.0347626	0.555664	1.92663	0.181626
ENSG00000164776	Long-lived	1.13084	0.284101	0.594026	0	0.141485	0.0184249	0.770216	1.35402	0.0882987	0	0.141485	0.0109257	0.770216	1.40879	0.0882987
ENSG00000164778	Long-lived	9.71052e-13	5.95132	0.0147062	0	0.258042	0	0.597999	1.53789	0.143958	0	0.258042	0	0.597999	1	0.143958
ENSG00000164794	Long-lived	8.97646e-13	34.2076	4.95344e-09	0	0.178422	0	0.605738	1.78749	0.21584	0	0.178422	0	0.605738	1	0.21584
ENSG00000164796	Long-lived	0.620279	81.2168	0	5.98972e-06	0.104141	0.0402974	0.826214	45.7493	0.0696446	0.00057615	0.104141	0.136422	0.826214	10.7128	0.0696446
ENSG00000164815	Long-lived	0.928547	0.458919	0.49813	0.000209255	0.344779	0.0821947	0.513492	9.00415	0.141729	0.000383332	0.344779	0.0982611	0.513492	7.69564	0.141729
ENSG00000164818	Long-lived	2.93085	44.6167	2.39641e-11	0.00382434	0.73173	0.962499	0	1.78237	0.26827	8.21937e-08	0.73173	0.894024	0	5.44044	0.26827
ENSG00000070729	Long-lived	1.1672	4.67126	0.0306715	0	0.78007	1	0.187625	87.5769	0.032305	0	0.78007	1	0.187625	184.993	0.032305
ENSG00000164823	Long-lived	0.599647	7.98902	0.00470618	0	0.296802	0.00143323	0.532076	2.95326	0.171122	0	0.296802	0.0197149	0.532076	1.91432	0.171122
ENSG00000164828	Long-lived	1.39767	22.9981	1.62161e-06	1.3566e-05	0.315744	0.183993	0.610329	8.10969	0.0739275	1.57321e-07	0.315744	0.0938507	0.610329	18.6417	0.0739275
ENSG00000164830	Long-lived	1.87411	71.4255	0	0.000274698	0.350013	0.0406755	0.497971	5.62784	0.152016	2.11847e-07	0.350013	0.00247591	0.497971	25.4814	0.152016
ENSG00000164841	Long-lived	3.74269	46.6401	8.52984e-12	0.0133838	0.587291	0.164079	0.313276	2.15899	0.0994336	9.7357e-08	0.587291	0.00115394	0.313276	17.8236	0.0994336
ENSG00000164849	Long-lived	0.93215	0.194584	0.659129	0	0.610869	0.265941	0.388469	13.0279	0.00066284	0	0.610869	0.290947	0.388469	10.9454	0.00066284
ENSG00000164850	Long-lived	1.19614	1.56785	0.210519	1.61097e-05	0.408085	0.0735481	0.579693	7.54708	0.0122225	1.84926e-06	0.408085	0.0440818	0.579693	11.2188	0.0122225
ENSG00000164853	Long-lived	50	25.1648	5.26345e-07	0	0.516499	0.00143218	0.34842	1.12993	0.135081	6.30744e-143	0.34842	0	0.516499	449.425	0.135081
ENSG00000164855	Long-lived	2.47083	55.7323	8.30447e-14	0	0.419605	0.0577029	0.485079	2.6464	0.0953163	0	0.419605	0.000869221	0.485079	11.0741	0.0953163
ENSG00000164867	Long-lived	5.95505e-14	87.5534	0	0	0.468779	0.0224456	0.475834	3.67304	0.0553864	0	0.468779	1	0.475834	1	0.0553864
ENSG00000070731	Long-lived	2.97929	71.6576	0	0.0186662	0.770301	1	0.0361734	2.39672	0.193526	7.06284e-06	0.770301	1	0.0361734	13.5204	0.193526
ENSG00000164877	Long-lived	0.929939	12.1942	0.000479385	0.000124188	0.455141	0.380453	0.479475	313.957	0.0653846	0.000233203	0.455141	0.407105	0.479475	209.863	0.0653846
ENSG00000164879	Long-lived	0.608522	3.21958	0.0727621	0	0.377309	0.00362894	0.481533	2.13369	0.141158	0	0.377309	0.0327395	0.481533	1.58593	0.141158
ENSG00000164880	Long-lived	0.177637	690.93	0	0	0.253524	0.0438916	0.656307	269.911	0.0901691	0	0.253524	0.5739	0.656307	2.70318	0.0901691
ENSG00000164885	Long-lived	0.864245	1.71583	0.190231	1.7381e-06	0.586722	0.00934268	0.403906	604.694	0.00937153	1.05199e-05	0.586722	0.0176193	0.403906	253.472	0.00937153
ENSG00000164889	Long-lived	1.16605	15.252	9.40748e-05	0.00104492	0.509491	0.0700625	0.470848	389.804	0.0196611	0.000334265	0.509491	0.0450582	0.470848	1049.71	0.0196611
ENSG00000164896	Long-lived	0.979276	0.0359024	0.849717	0	0.656826	1	0.333119	3302.3	0.0100547	0	0.656826	1	0.333119	2791.85	0.0100547
ENSG00000164897	Long-lived	13.404	37.9717	7.17779e-10	0	0.52601	0.848779	0.214305	1.13109	0.259686	0	0.52601	0.111062	0.214305	5.21306	0.259686
ENSG00000164898	Long-lived	2.37575e-12	2.20933	0.137178	0	0.656511	0.975456	0	1.33716	0.343489	0	0.656511	1	0	1	0.343489
ENSG00000070748	Long-lived	6.87575	39.7929	2.82365e-10	0.00276105	0.462908	0.038282	0.26971	1.15765	0.267382	2.54369e-18	0.462908	1.80726e-10	0.26971	2.73612	0.267382
ENSG00000164900	Long-lived	27.4391	1.17227	0.278936	0	0.579865	0.00107217	0.22986	1.01249	0.190275	3.2601e-82	0.22986	0	0.579865	1.4057	0.190275
ENSG00000164902	Long-lived	0.757976	2.16798	0.140911	0.00339232	0.474418	0.109043	0.34627	2.38735	0.179312	0.0134331	0.474418	0.186432	0.34627	1.93398	0.179312
ENSG00000164904	Long-lived	2.88467	15.2557	9.38935e-05	0	0.710045	0.893642	0.250518	7.36102	0.0394378	0	0.710045	0.722974	0.250518	316.835	0.0394378
ENSG00000164916	Long-lived	0.929651	1.20812	0.271704	2.61705e-05	0.480853	0.077809	0.485745	123.777	0.033402	5.49748e-05	0.480853	0.0931203	0.485745	88.1911	0.033402
ENSG00000164920	Long-lived	1.17665	0.847021	0.357396	0	0.545844	0.0681874	0.446369	14.1756	0.00778664	0	0.545844	0.0424301	0.446369	22.6447	0.00778664
ENSG00000164924	Long-lived	1.0842e-19	24.044	9.41606e-07	0	0.0569048	0	0.692081	4.20159	0.251014	0	0.0569048	0	0.692081	1	0.251014
ENSG00000164930	Long-lived	2.16656	43.6865	3.85428e-11	0	0.793662	1	0.189558	31.4095	0.0167795	0	0.793662	1	0.189558	1751.78	0.0167795
ENSG00000164932	Long-lived	0.780978	0.647268	0.421091	0	0.910642	0.724653	0.0636828	157.827	0.0256749	0	0.910642	0.777615	0.0636828	52.0874	0.0256749
ENSG00000070756	Long-lived	1.89134e-13	38.2485	6.22847e-10	0	0.244367	0	0.679571	9.10654	0.0760618	0	0.244367	0	0.679571	1	0.0760618
ENSG00000164933	Long-lived	7.49283e-14	47.6632	5.06095e-12	0	0.449245	0.0499329	0.392694	3.40248	0.15806	0	0.449245	1	0.392694	1	0.15806
ENSG00000164934	Long-lived	1.08858	0.546125	0.459905	4.83196e-05	0.504411	0.0782211	0.450394	7.77728	0.045195	2.0037e-05	0.504411	0.0624162	0.450394	9.32686	0.045195
ENSG00000164935	Long-lived	0.407183	9.29881	0.00229303	0	0.559947	0.228051	0.249268	3.34987	0.190785	0	0.559947	0.547774	0.249268	1.636	0.190785
ENSG00000164938	Long-lived	3.75412	55.6934	8.471e-14	0.0373745	0.703733	0.0383541	0.123485	1.9893	0.172782	4.37798e-06	0.703733	4.82455e-06	0.123485	13.2237	0.172782
ENSG00000164941	Long-lived	1.59795	27.1009	1.93108e-07	0	0.349396	0.111226	0.57696	20.5877	0.0736438	0	0.349396	0.0299147	0.57696	125.626	0.0736438
ENSG00000164944	Long-lived	1.29254e-12	183.416	0	0	0.820313	1	0.118872	15.9308	0.0608149	0	0.820313	1	0.118872	1	0.0608149
ENSG00000164946	Long-lived	3.11384	398.357	0	0.0125777	0.764158	0.97285	0	3.42849	0.235842	1.20907e-06	0.764158	0.917862	0	46.3688	0.235842
ENSG00000164949	Long-lived	0.488753	6.95452	0.00836078	0	0.368267	0.00059266	0.476222	1.7165	0.155512	0	0.368267	0.0264667	0.476222	1.30222	0.155512
ENSG00000164951	Long-lived	12.8902	1.65843	0.197815	1.2796e-05	0.467995	0.0289873	0.45537	1	0.0766357	8.49971e-64	0.467995	1.50527e-20	0.45537	1	0.0766357
ENSG00000164953	Long-lived	1.41961	20.3171	6.56111e-06	0.0159426	0.703044	1	0.255492	26.0486	0.041464	0.00280761	0.703044	1	0.255492	102.296	0.041464
ENSG00000070759	Long-lived	3.30385	136.306	0	0	0.743962	1	0.176086	7.93009	0.0799517	0	0.743962	1	0.176086	935.577	0.0799517
ENSG00000164967	Long-lived	0.399563	2.03868	0.153342	0	0.0840253	0.00256388	0.857348	1.81359	0.0586269	0	0.0840253	0.0921914	0.857348	1.26854	0.0586269
ENSG00000164970	Long-lived	1.06227	0.101125	0.750483	0.0284025	0.754258	0.0323459	0.135926	6.63911	0.109817	0.0227532	0.754258	0.0261229	0.135926	7.46973	0.109817
ENSG00000164972	Long-lived	1.47055	8.22682	0.00412758	0.00595113	0.540754	0.197566	0.326209	4.06395	0.133037	0.000533859	0.540754	0.0921097	0.326209	7.86127	0.133037
ENSG00000164975	Long-lived	0.582518	14.4382	0.000144834	0.00015988	0.460922	0.143346	0.47818	18.1564	0.060898	0.00614671	0.460922	0.322537	0.47818	5.41261	0.060898
ENSG00000164976	Long-lived	1.58246e-11	22.4307	2.17859e-06	0	0.89022	0.463129	0.0957975	940.563	0.013982	0	0.89022	1	0.0957975	1	0.013982
ENSG00000164978	Long-lived	0.557125	0.863461	0.352772	0.0153968	0.595315	0.0155039	0.17763	1.30897	0.227055	0.0977625	0.595315	0.0981406	0.17763	1.16183	0.227055
ENSG00000164983	Long-lived	3.74253	56.8782	4.64073e-14	0	0.061733	0.0107044	0.827023	6.12079	0.111244	0	0.061733	4.22264e-08	0.827023	880.336	0.111244
ENSG00000164985	Long-lived	0.861019	8.43741	0.0036758	4.7802e-05	0.24436	0.0439584	0.582536	6.32194	0.173104	0.000190511	0.24436	0.067863	0.582536	4.89269	0.173104
ENSG00000164989	Long-lived	0.598572	62.0929	3.33067e-15	0.00236102	0.633847	1	0.317096	265.77	0.0490569	0.0267678	0.633847	1	0.317096	28.2644	0.0490569
ENSG00000070761	Long-lived	1.35633	1.38093	0.239942	0	0.185301	0	0.734374	3.71704	0.0803256	0	0.185301	0	0.734374	5.93436	0.0803256
ENSG00000165006	Long-lived	1.07795	0.586919	0.443613	0.0123213	0.635811	0.231132	0.227964	6.58829	0.136225	0.00874644	0.635811	0.206194	0.227964	7.63119	0.136225
ENSG00000165023	Long-lived	1.03889	0.0092019	0.923579	0.00116184	0.930968	0.0639979	0.059017	1.46575	0.010015	0.000893347	0.930968	0.0575097	0.059017	1.48771	0.010015
ENSG00000165025	Long-lived	0.804833	9.45969	0.00210037	0.00148633	0.52055	0.107168	0.44643	412.102	0.0330199	0.00529694	0.52055	0.165716	0.44643	127.246	0.0330199
ENSG00000165029	Long-lived	1.14702	10.9794	0.000921305	2.88171e-05	0.454815	0.154214	0.502005	67.5345	0.04318	6.19599e-06	0.454815	0.117155	0.502005	125.461	0.04318
ENSG00000165030	Long-lived	0.921709	0.409523	0.522212	0.0204061	0.754468	1	0.235863	108.809	0.0096695	0.0276752	0.754468	1	0.235863	75.3722	0.0096695
ENSG00000165046	Long-lived	5.38813e-13	40.4816	1.98474e-10	0	0.618103	0.55345	0	2.82696	0.381897	0	0.618103	1	0	1	0.381897
ENSG00000165060	Long-lived	5.45202e-10	7.96198	0.00477701	0	0.303851	0	0.564235	2.87465	0.131914	0	0.303851	0	0.564235	1	0.131914
ENSG00000165061	Long-lived	0.153368	94.5017	0	0	0.291874	0.0134323	0.569064	168.192	0.139063	0	0.291874	0.51632	0.569064	2.19466	0.139063
ENSG00000070770	Long-lived	0.653566	8.24799	0.00407972	0	0.833182	1	0.0612421	8.5363	0.105576	0	0.833182	1	0.0612421	4.06112	0.105576
ENSG00000165066	Long-lived	4.29349e-13	6.15742	0.0130862	0	0.574065	0.0810491	0.423187	95.9865	0.0027482	0	0.574065	1	0.423187	1	0.0027482
ENSG00000165071	Long-lived	2.25388	20.8009	5.09596e-06	0.0372153	0.581314	0.956877	0.38202	12.1057	0.0366659	0.000600587	0.581314	0.905424	0.38202	276.014	0.0366659
ENSG00000165072	Long-lived	1.11867e-10	34.4184	4.44507e-09	0	0.748166	1	0.192	12.4587	0.0598338	0	0.748166	1	0.192	1	0.0598338
ENSG00000165076	Long-lived	1.12994	2.33506	0.12649	0.00977398	0.322063	0.205691	0.655653	63.7222	0.0222836	0.00535687	0.322063	0.167486	0.655653	109.328	0.0222836
ENSG00000165078	Long-lived	1.33748	5.76573	0.0163417	0.0250053	0.625741	0.0255302	0.161072	3.55478	0.213187	0.0072012	0.625741	0.00740412	0.161072	5.45381	0.213187
ENSG00000165084	Long-lived	0.410715	15.8861	6.72694e-05	0.000107591	0.484469	0.125925	0.421409	9.9857	0.0941221	0.0234526	0.484469	0.426975	0.421409	2.57312	0.0941221
ENSG00000165091	Long-lived	0.753315	13.7873	0.000204721	0	0.244751	0.0424608	0.694764	45.9687	0.0604848	0	0.244751	0.0925641	0.694764	17.8796	0.0604848
ENSG00000165092	Long-lived	1.06103	0.332064	0.564446	3.20505e-05	0.446747	0.103323	0.481769	6.33826	0.0714839	1.70435e-05	0.446747	0.0899565	0.481769	7.09436	0.0714839
ENSG00000165097	Long-lived	2.08863	67.3691	2.22045e-16	0	0.159167	0.0272872	0.654017	3.38071	0.186816	0	0.159167	0.000541116	0.654017	12.7322	0.186816
ENSG00000165102	Long-lived	1.75259	56.3801	5.973e-14	0	0.279679	0.0864495	0.520294	6.67399	0.200027	0	0.279679	0.0136954	0.520294	27.8492	0.200027
ENSG00000070778	Long-lived	0.789125	11.9942	0.000533653	0.000103616	0.358179	0.0596218	0.52364	3.43868	0.118181	0.000717257	0.358179	0.108054	0.52364	2.65021	0.118181
ENSG00000165105	Long-lived	1.79911	32.926	9.57328e-09	0	0.67004	0.447704	0.246952	3.92992	0.083008	0	0.67004	0.235556	0.246952	11.7317	0.083008
ENSG00000165113	Long-lived	1.67041	3.71474	0.053934	0	0.670486	0.159531	0.217471	4.68951	0.112043	0	0.670486	0.0466045	0.217471	13.2146	0.112043
ENSG00000165115	Long-lived	1.09198	0.325154	0.568527	0.00103872	0.588563	0.132339	0.274694	2.94139	0.136743	0.000552172	0.588563	0.109876	0.274694	3.24826	0.136743
ENSG00000165118	Long-lived	1.07946	0.162742	0.686645	0	0.604108	1	0.377409	583.748	0.0184838	0	0.604108	1	0.377409	968.338	0.0184838
ENSG00000165120	Long-lived	3.22904	102.747	0	0.026383	0.646092	0.826169	0.245412	4.02686	0.108495	7.98732e-06	0.646092	0.539774	0.245412	89.8378	0.108495
ENSG00000165124	Long-lived	1.47365	4.4209	0.0355012	0.00148328	0.265974	0.076394	0.550183	4.04529	0.183843	6.78217e-05	0.265974	0.0225953	0.550183	7.8421	0.183843
ENSG00000165125	Long-lived	5.22516e-11	86.0953	0	0	0.454558	0.039695	0.430783	2.23025	0.114658	0	0.454558	1	0.430783	1	0.114658
ENSG00000165138	Long-lived	4.01426	174.504	0	0	0.393051	0.0749856	0.530852	5.34828	0.0760972	0	0.393051	3.04699e-05	0.530852	837.99	0.0760972
ENSG00000070785	Long-lived	2.29897	38.4963	5.48573e-10	0	0.563609	1	0.373808	22.0104	0.0625827	0	0.563609	1	0.373808	1220.84	0.0625827
ENSG00000165140	Long-lived	1.06248	0.12666	0.72192	0.000261833	0.652724	0.0441588	0.207172	4.0304	0.140103	0.000156395	0.652724	0.0363377	0.207172	4.39714	0.140103
ENSG00000165152	Long-lived	1.03049	0.0530007	0.817922	0.000342245	0.490133	0.0724759	0.504289	36.7461	0.00557875	0.000268337	0.490133	0.0669029	0.504289	41.0137	0.00557875
ENSG00000165156	Long-lived	0.959227	0.100921	0.750727	0	0.426092	0.0966005	0.512268	4.31267	0.0616403	0	0.426092	0.106259	0.512268	4.06318	0.0616403
ENSG00000165164	Long-lived	1.20305	1.70653	0.191436	0	0.444316	0.68976	0.422854	12.6706	0.13283	0	0.444316	0.639654	0.422854	21.2189	0.13283
ENSG00000165168	Long-lived	0.804393	1.53201	0.215811	0.000822297	0.846927	1	0.0896679	23.4859	0.063405	0.00329967	0.846927	1	0.0896679	12.6668	0.063405
ENSG00000165171	Long-lived	6.20645	62.4906	2.66454e-15	0	0.619945	0.893363	0.317791	4.61251	0.0622643	0	0.619945	0.496658	0.317791	13203.7	0.0622643
ENSG00000165175	Long-lived	23.8037	37.6723	8.36857e-10	0	0.768958	0.232842	0.151343	1.11556	0.0796991	0	0.768958	8.58546e-16	0.151343	13.5054	0.0796991
ENSG00000165181	Long-lived	1.04391	0.632191	0.426553	0	0.492571	1	0.424415	13.3126	0.0830136	0	0.492571	1	0.424415	14.9154	0.0830136
ENSG00000165182	Long-lived	1.61714	11.5864	0.000664352	0.043794	0.682306	0.943584	0	5.52657	0.317694	0.00635289	0.682306	0.910367	0	15.873	0.317694
ENSG00000070808	Long-lived	3.199	49.2426	2.26186e-12	3.12317e-06	0.38645	0.000567618	0.520581	2.4651	0.0929688	2.44447e-18	0.38645	4.13246e-11	0.520581	17.9259	0.0929688
ENSG00000165185	Long-lived	1.44731	9.45448	0.00210634	0	0.755277	0.290756	0.223401	96.9415	0.0213217	0	0.755277	0.167324	0.223401	750.064	0.0213217
ENSG00000165186	Long-lived	1.6197	23.9594	9.83904e-07	0.000186333	0.548028	0.0135836	0.282987	4.90186	0.168985	9.09858e-07	0.548028	0.000946316	0.282987	13.1274	0.168985
ENSG00000165188	Long-lived	0.523124	5.6304	0.0176516	0.000767265	0.567013	0.244751	0.424764	5.86731	0.00822308	0.023466	0.567013	0.47888	0.424764	2.52342	0.00822308
ENSG00000165192	Long-lived	4.18827	58.4115	2.13163e-14	0	0.657418	0.701831	0.232518	2.02392	0.110064	0	0.657418	0.226976	0.232518	19.1613	0.110064
ENSG00000165194	Long-lived	1.55313	17.0013	3.73547e-05	6.00237e-06	0.370881	0.0308891	0.506321	2.16677	0.122798	7.76363e-09	0.370881	0.00451309	0.506321	3.32322	0.122798
ENSG00000165195	Long-lived	3.73841e-12	44.4314	2.63425e-11	0	0.358871	1	0.62729	567.367	0.0138388	0	0.358871	1	0.62729	1	0.0138388
ENSG00000165197	Long-lived	1.36694	8.19624	0.00419773	0.000768738	0.460273	0.137969	0.387627	4.23896	0.1521	5.53394e-05	0.460273	0.0667006	0.387627	7.20158	0.1521
ENSG00000165202	Long-lived	0.81034	0.964625	0.326024	0.0737617	0.692672	0.0925847	0.208087	2.17247	0.0992408	0.120937	0.692672	0.145394	0.208087	1.8752	0.0992408
ENSG00000165209	Long-lived	0.585469	10.7896	0.00102073	0	0.325557	1.44914e-05	0.411781	5.06937	0.262662	0	0.325557	0.00146885	0.411781	2.5866	0.262662
ENSG00000070814	Long-lived	1.45534	11.6833	0.000630636	0.00848716	0.56418	1	0.391659	136.223	0.0441609	0.000967489	0.56418	1	0.391659	1276.62	0.0441609
ENSG00000165215	Long-lived	1.03063	0.00910987	0.923961	0	0.771445	0.45191	0.226406	10.3467	0.0021486	0	0.771445	0.44105	0.226406	11.1143	0.0021486
ENSG00000165219	Long-lived	1.74452	8.06854	0.00450405	0	0.784826	1	0.17257	24.6141	0.0426044	0	0.784826	1	0.17257	267.27	0.0426044
ENSG00000165233	Long-lived	6.10243	16.1861	5.74142e-05	0	0.350674	0.0480922	0.528647	2.35728	0.120678	0	0.350674	9.06663e-09	0.528647	187.331	0.120678
ENSG00000165238	Long-lived	0.448863	27.0676	1.96465e-07	0	0.232743	0.000981163	0.534493	2.07972	0.232764	0	0.232743	0.0446381	0.534493	1.38912	0.232764
ENSG00000165240	Long-lived	1.7104e-13	147.465	0	0	0.46503	1	0.263332	5.5467	0.271638	0	0.46503	1	0.263332	1	0.271638
ENSG00000165244	Long-lived	1.13372e-13	2.01156	0.156105	0	0.241883	0	0.715466	549.525	0.0426514	0	0.241883	0	0.715466	1	0.0426514
ENSG00000165246	Long-lived	19.5652	19.8419	8.41192e-06	0	0.494624	0.00718238	0.49891	1.19535	0.00646599	1.14147e-42	0.49891	0	0.494624	32.8234	0.00646599
ENSG00000165259	Long-lived	0.709732	15.5	8.25033e-05	0.00306215	0.491775	0.194106	0.294103	10.3298	0.214122	0.0164343	0.491775	0.312391	0.294103	5.24488	0.214122
ENSG00000165264	Long-lived	2.61927	8.43451	0.00368166	0.0578344	0.426458	0.0598833	0.445745	2.40184	0.127796	0.000572572	0.426458	0.000627236	0.445745	9.9254	0.127796
ENSG00000005981	Long-lived	0.433939	52.5859	4.11782e-13	0	0.58131	0.18391	0.395516	414.839	0.0231742	0	0.58131	0.479605	0.395516	13.6773	0.0231742
ENSG00000070831	Long-lived	1.20613	0.935738	0.333376	2.22279e-05	0.71588	0.435023	0.163197	6.02093	0.120922	2.44196e-06	0.71588	0.366435	0.163197	8.71723	0.120922
ENSG00000165271	Long-lived	11.4439	0.788489	0.374557	0.00958994	0.623243	0.929478	0.363478	320.49	0.0132781	8.01779e-24	0.623243	0.433041	0.363478	4.74617e+28	0.0132781
ENSG00000165272	Long-lived	8.96532	72.1981	0	5.41506e-06	0.473731	0.000584593	0.427209	1.6733	0.0990596	6.09638e-48	0.473731	1.0323e-29	0.427209	101.018	0.0990596
ENSG00000165275	Long-lived	3.22183	98.3979	0	0.0116324	0.03155	0.0116562	0.704218	3.51304	0.264232	5.86021e-07	0.03155	5.89898e-07	0.704218	57.2924	0.264232
ENSG00000165280	Long-lived	1.0842e-19	54.5832	1.48992e-13	0	0.106294	0	0.830679	3.99481	0.0630273	0	0.106294	0	0.830679	1	0.0630273
ENSG00000165282	Long-lived	49.4951	132.224	0	0.00641716	0.721071	0.985193	0	1.04309	0.278929	2.97973e-109	0.721071	0.4779	0	8.07102	0.278929
ENSG00000165283	Long-lived	2.41276	24.667	6.81414e-07	0.000526822	0.515953	0.033042	0.365259	2.41312	0.118788	1.2307e-08	0.515953	0.000267214	0.365259	8.37666	0.118788
ENSG00000165288	Long-lived	1.23554	18.9023	1.37586e-05	0.00439792	0.3402	0.0932796	0.511968	6.76525	0.147832	0.00122501	0.3402	0.0533495	0.511968	10.6133	0.147832
ENSG00000165300	Long-lived	2.13275	130.279	0	0	0.254753	0.027386	0.645115	2.74476	0.100132	0	0.254753	0.000465198	0.645115	8.61431	0.100132
ENSG00000165304	Long-lived	1.98539	86.4184	0	0	0.717414	0.50421	0.0772897	4.72925	0.205296	0	0.717414	0.256784	0.0772897	21.8639	0.205296
ENSG00000165309	Long-lived	0.702004	21.521	3.49966e-06	0.00196058	0.658397	1	0.308497	171.314	0.0331057	0.0125673	0.658397	1	0.308497	36.9941	0.0331057
ENSG00000070882	Long-lived	2.59804	72.7843	0	0.00558178	0.818611	0.97471	0	2.28069	0.181389	1.39967e-06	0.818611	0.935618	0	8.51672	0.181389
ENSG00000165312	Long-lived	25.5151	26.734	2.33472e-07	0.000148859	0.684872	0.116884	0.287532	1.14584	0.027596	2.22736e-98	0.684872	1.63558e-24	0.287532	32.2527	0.027596
ENSG00000165322	Long-lived	4.02963	312.946	0	0	0.343798	0.0401008	0.491117	3.00271	0.165085	0	0.343798	2.35083e-06	0.491117	83.9847	0.165085
ENSG00000165323	Long-lived	1.12208	1.03663	0.308606	0	0.473729	0.000264778	0.37119	2.35846	0.155081	0	0.473729	9.68666e-05	0.37119	2.61891	0.155081
ENSG00000165325	Long-lived	1.75651	65.8565	4.44089e-16	0	0.670633	0.706685	0.202291	7.77883	0.127076	0	0.670633	0.543455	0.202291	36.7196	0.127076
ENSG00000165349	Long-lived	0.268783	52.2026	5.006e-13	0	0.413332	0.00194522	0.373297	4.22635	0.213371	0	0.413332	0.186776	0.373297	1.47316	0.213371
ENSG00000165355	Long-lived	0.437537	18.0088	2.19886e-05	0	0.361743	0.0346243	0.518827	5.62167	0.119431	0	0.361743	0.229576	0.518827	2.1286	0.119431
ENSG00000165359	Long-lived	1.23751	18.6115	1.60253e-05	0.000708309	0.277177	0.346297	0.673508	114.887	0.0493156	0.000126508	0.277177	0.269192	0.673508	354.493	0.0493156
ENSG00000165370	Long-lived	2.30971e-10	14.4298	0.000145484	0	0.73858	1	0.255758	157.835	0.00566268	0	0.73858	1	0.255758	1	0.00566268
ENSG00000165376	Long-lived	1.73972	0.0371353	0.84719	0	0.754011	1	0.245272	915.028	0.000716636	0	0.754011	1	0.245272	141923	0.000716636
ENSG00000070886	Long-lived	25.1545	263.046	0	2.02481e-05	0.301184	0.000843194	0.502523	1.22476	0.196293	8.59618e-119	0.301184	4.71154e-78	0.502523	164.004	0.196293
ENSG00000165379	Long-lived	6.73239e-10	7.78321	0.0052734	0	0.21921	0	0.59636	1.31277	0.18443	0	0.21921	0	0.59636	1	0.18443
ENSG00000165383	Long-lived	0.713111	3.79011	0.0515564	0.0317755	0.648873	0.0626531	0.278703	1.66099	0.0724242	0.0854723	0.648873	0.138703	0.278703	1.43597	0.0724242
ENSG00000165392	Long-lived	0.96288	0.790549	0.373934	7.99237e-06	0.195766	0.140738	0.649693	7.04335	0.154541	1.23563e-05	0.195766	0.151364	0.649693	6.55103	0.154541
ENSG00000165406	Long-lived	3.29808e-11	7.05503	0.00790431	0	0.728893	0.988689	0	1.5945	0.271107	0	0.728893	1	0	1	0.271107
ENSG00000165409	Long-lived	5.89449	206.648	0	1.3986e-05	0.30828	0.0208164	0.519025	1.86181	0.172695	2.43393e-29	0.30828	1.22419e-10	0.519025	39.0056	0.172695
ENSG00000165410	Long-lived	1.0829	1.14966	0.283621	0.00818818	0.599553	0.0584804	0.359454	20.554	0.0409932	0.00549784	0.599553	0.0462164	0.359454	26.4079	0.0409932
ENSG00000165416	Long-lived	0.315868	31.5477	1.94603e-08	0	0.441504	0.115866	0.409083	9.64536	0.149413	0	0.441504	0.506213	0.409083	2.04604	0.149413
ENSG00000165417	Long-lived	0.251102	34.2946	4.73683e-09	0	0.538489	0.0993117	0.433728	560.091	0.0277835	0	0.538489	0.559945	0.433728	4.89883	0.0277835
ENSG00000165424	Long-lived	2.85719	18.649	1.5713e-05	5.61832e-05	0.430286	0.0207633	0.435807	1.87708	0.133907	7.17498e-13	0.430286	1.55668e-05	0.435807	6.04499	0.133907
ENSG00000070915	Long-lived	0.924867	25.6327	4.12986e-07	0.00874265	0.758898	0.873438	0.219973	518.183	0.0211285	0.0124822	0.758898	0.882364	0.219973	323.994	0.0211285
ENSG00000165434	Long-lived	0.948724	0.471582	0.49226	0	0.37467	0.0612336	0.511531	6.54594	0.1138	0	0.37467	0.0706624	0.511531	5.94474	0.1138
ENSG00000165443	Long-lived	2.54907	32.6823	1.0852e-08	0	0.845924	0.968048	0	2.67489	0.154076	0	0.845924	0.920557	0	12.2811	0.154076
ENSG00000165449	Long-lived	2.11105	81.4509	0	0	0.297309	0.0625871	0.482111	3.33033	0.22058	0	0.297309	0.00287955	0.482111	12.6764	0.22058
ENSG00000165457	Long-lived	2.07265e-12	15.6431	7.64901e-05	0	0.764472	0.393352	0.0825384	3.94901	0.152989	0	0.764472	1	0.0825384	1	0.152989
ENSG00000165458	Long-lived	0.898401	1.75066	0.185794	0	0.469628	0.0117095	0.395895	4.44104	0.134478	0	0.469628	0.0183982	0.395895	3.81681	0.134478
ENSG00000165462	Long-lived	42.5897	63.5434	1.55431e-15	0.00403533	0.74862	1	0.0829618	1.20595	0.168419	1.08397e-102	0.74862	1	0.0829618	2909.14	0.168419
ENSG00000165474	Long-lived	0.783715	2.42383	0.119503	0.000102386	0.150353	0.0354563	0.844468	34.8686	0.00517899	0.000746734	0.150353	0.0730085	0.844468	16.1744	0.00517899
ENSG00000165475	Long-lived	0.588248	20.1818	7.04213e-06	0.00066117	0.509347	0.260052	0.411636	28.4684	0.079017	0.0134758	0.509347	0.452804	0.411636	7.17012	0.079017
ENSG00000165476	Long-lived	5.90291	113.223	0	0.00141523	0.231968	0.00670486	0.657281	2.60572	0.110751	1.51916e-17	0.231968	1.47701e-13	0.657281	285.219	0.110751
ENSG00000070950	Long-lived	0.378529	19.7716	8.72682e-06	0	0.267224	0.0456726	0.495288	3.69353	0.237488	0	0.267224	0.310914	0.495288	1.63981	0.237488
ENSG00000165478	Long-lived	1.13881	4.62761	0.0314614	0	0.731925	0.356265	0.22131	429.225	0.0467648	0	0.731925	0.308713	0.22131	995.705	0.0467648
ENSG00000165480	Long-lived	1.36274	2.76373	0.0964233	0.011913	0.600903	1	0.282828	5.2209	0.11627	0.00238846	0.600903	1	0.282828	9.50824	0.11627
ENSG00000165487	Long-lived	1.14416	1.61619	0.203624	0	0.767278	1	0.115448	12.4983	0.117274	0	0.767278	1	0.115448	17.9875	0.117274
ENSG00000165490	Long-lived	0.438997	38.6956	4.95327e-10	0	0.403158	1	0.57253	135.093	0.0243121	0	0.403158	1	0.57253	8.61668	0.0243121
ENSG00000165494	Long-lived	0.779689	14.8647	0.000115503	0.00122768	0.367898	0.124732	0.568458	9.4753	0.0636435	0.00537517	0.367898	0.197308	0.568458	5.77349	0.0636435
ENSG00000165495	Long-lived	0.53365	58.7021	1.83187e-14	0.00045379	0.56677	0.212536	0.409214	650.748	0.0240159	0.0164411	0.56677	0.437608	0.409214	31.7232	0.0240159
ENSG00000165496	Long-lived	0.328481	9.35268	0.0022266	3.95799e-06	0.784202	0.157263	0.202678	1	0.0131203	0.0168024	0.784202	0.544637	0.202678	1	0.0131203
ENSG00000165501	Long-lived	2.39853e-10	41.3943	1.24422e-10	0	0.741311	0.30942	0.085095	5.68719	0.173594	0	0.741311	1	0.085095	1	0.173594
ENSG00000165502	Long-lived	0.826161	0.924155	0.336386	0.0846603	0.862757	0.088093	0.128372	3.67166	0.00887115	0.130044	0.862757	0.134385	0.128372	2.92865	0.00887115
ENSG00000165506	Long-lived	2.5341e-11	20.532	5.86412e-06	0	0.645366	0.886628	0.216389	4.18873	0.138246	0	0.645366	1	0.216389	1	0.138246
ENSG00000070961	Long-lived	1.53412	50.2667	1.34204e-12	0	0.210019	0.0270076	0.755722	101.301	0.0342591	0	0.210019	0.00392381	0.755722	1193.58	0.0342591
ENSG00000165507	Long-lived	0.850258	0.307977	0.578924	0.0694012	0.186869	0.0750324	0.668773	2.41172	0.144358	0.103482	0.186869	0.110579	0.668773	2.11386	0.144358
ENSG00000165512	Long-lived	0.962004	0.0106486	0.917811	0.00187614	0.364271	0.0745845	0.590191	4.23461	0.0455376	0.00238162	0.364271	0.0823159	0.590191	4.00863	0.0455376
ENSG00000165516	Long-lived	1.60127	20.7714	5.17497e-06	0	0.449115	0.130747	0.4958	259.303	0.0550848	0	0.449115	0.0384745	0.4958	7330.78	0.0550848
ENSG00000165521	Long-lived	0.837316	10.0149	0.0015528	0	0.404101	0.043801	0.465691	5.38858	0.130208	0	0.404101	0.0728606	0.465691	4.09709	0.130208
ENSG00000165525	Long-lived	1.27799	13.1699	0.000284484	0	0.153017	0.145164	0.746288	35.1672	0.100695	0	0.153017	0.0848918	0.746288	94.6124	0.100695
ENSG00000165526	Long-lived	0.629723	1.26932	0.259893	0.00471138	0.635936	0.985446	0	1.40113	0.364064	0.0342553	0.635936	0.99081	0	1.23664	0.364064
ENSG00000165527	Long-lived	0.790933	0.498449	0.480182	8.58149e-07	0.547247	8.58378e-07	0.35791	3.49095	0.094843	1.59167e-05	0.547247	1.59201e-05	0.35791	2.68802	0.094843
ENSG00000165533	Long-lived	0.476	21.9693	2.77043e-06	0	0.409416	0.0749275	0.445665	3.98586	0.144919	0	0.409416	0.291292	0.445665	1.93129	0.144919
ENSG00000165548	Long-lived	1.27702	35.6223	2.39536e-09	0.00157251	0.546434	0.257147	0.422478	71.4249	0.0310884	0.000263023	0.546434	0.176519	0.422478	233.026	0.0310884
ENSG00000165553	Long-lived	1.08734e-12	7.40305	0.00651133	0	0.27358	0	0.567897	1.87985	0.158522	0	0.27358	0	0.567897	1	0.158522
ENSG00000070985	Long-lived	1.39447	26.1984	3.08083e-07	0.00064523	0.476235	0.142272	0.440145	7.03667	0.0836201	3.55828e-05	0.476235	0.0659251	0.440145	15.1925	0.0836201
ENSG00000165555	Long-lived	2.18896e-10	28.5376	9.18984e-08	0	0.576039	1	0.39859	38.9119	0.0253702	0	0.576039	1	0.39859	1	0.0253702
ENSG00000165556	Long-lived	7.6315e-13	18.7551	1.48626e-05	0	0.753694	0.986213	0	1.79604	0.246306	0	0.753694	1	0	1	0.246306
ENSG00000165566	Long-lived	2.05894	54.9481	1.2379e-13	0.000495627	0.491851	0.209123	0.449312	12.9799	0.0588372	1.5686e-07	0.491851	0.0398791	0.449312	195.957	0.0588372
ENSG00000165568	Long-lived	1.10628	0.297878	0.585216	0.0079394	0.664075	0.662821	0.258053	5.37503	0.0778721	0.00474881	0.664075	0.634476	0.258053	6.42692	0.0778721
ENSG00000165572	Long-lived	1.92434	20.6147	5.61631e-06	0.00428467	0.479206	0.266813	0.512897	1154.38	0.0078972	2.77327e-05	0.479206	0.0786727	0.512897	781651	0.0078972
ENSG00000165588	Long-lived	0.9943	31.974	1.5625e-08	0.061243	0.389937	0.0616539	0.575353	445.443	0.03471	0.0622258	0.389937	0.0626408	0.575353	430.224	0.03471
ENSG00000165591	Long-lived	0.115053	98.8371	0	0	0.439787	1	0.180632	111.163	0.379581	0	0.439787	1	0.180632	1.71946	0.379581
ENSG00000165606	Long-lived	24.7749	20.3874	6.32458e-06	0	0.513679	0.0187474	0.300241	1.03641	0.186081	1.63027e-43	0.300241	0	0.513679	2.4257	0.186081
ENSG00000165609	Long-lived	0.329618	27.9689	1.2328e-07	0	0.830398	0.615225	0.13024	84.8491	0.0393623	0	0.830398	0.852043	0.13024	4.32233	0.0393623
ENSG00000071051	Long-lived	0.0490441	30.9864	2.59842e-08	0	0.630451	0.00877298	0.247529	1.31548	0.12202	0	0.630451	0.792727	0.247529	1.01354	0.12202
ENSG00000165617	Long-lived	0.728996	6.81325	0.0090484	0.00439785	0.694275	0.803375	0.285489	432.788	0.0202361	0.0191396	0.694275	0.852483	0.285489	83.5284	0.0202361
ENSG00000165621	Long-lived	0.910108	0.512161	0.474205	2.58459e-05	0.442404	0.239749	0.545436	25.4012	0.0121601	6.6801e-05	0.442404	0.272591	0.545436	18.9919	0.0121601
ENSG00000165623	Long-lived	0.259395	11.3297	0.000762784	0.201883	0.949765	1	0.031764	231.082	0.0184705	0.660308	0.949765	1	0.031764	4.10346	0.0184705
ENSG00000165626	Long-lived	1.27223	5.52692	0.018726	0.0565925	0.729002	0.425418	0.105464	6.46661	0.165534	0.0258954	0.729002	0.337108	0.105464	10.749	0.165534
ENSG00000165629	Long-lived	0.498308	8.30795	0.0039472	0	0.87114	1	0.0881029	39.2226	0.0407566	0	0.87114	1	0.0881029	6.22405	0.0407566
ENSG00000165632	Long-lived	1.39259	1.62015	0.203071	0	0.518474	0.234135	0.417162	236.271	0.0643648	0	0.518474	0.132411	0.417162	2019.26	0.0643648
ENSG00000165633	Long-lived	0.554286	21.7845	3.05054e-06	0.00108732	0.651889	0.507755	0.304728	52.6585	0.0433826	0.0227663	0.651889	0.686829	0.304728	8.99884	0.0433826
ENSG00000165637	Long-lived	3.08137	72.9868	0	0	0.851616	0.0202199	0.0335531	3.30123	0.114831	0	0.851616	6.01838e-06	0.0335531	39.6489	0.114831
ENSG00000071054	Long-lived	1.18657	1.12989	0.287799	0.00101745	0.365744	0.0962817	0.550347	229.276	0.083909	0.000281331	0.365744	0.0622167	0.550347	632.007	0.083909
ENSG00000165644	Long-lived	7.37689	21.7864	3.04753e-06	0	0.656007	0.76974	0.336816	1.49862e+08	0.00717673	0	0.656007	0.145068	0.336816	2.04741e+60	0.00717673
ENSG00000165646	Long-lived	1.33709	4.5105	0.0336874	1.20668e-06	0.359136	0.186308	0.606988	2773.94	0.0338759	1.22061e-08	0.359136	0.10574	0.606988	40153.2	0.0338759
ENSG00000165650	Long-lived	50	54.5358	1.52656e-13	0.00366359	0.632008	0.987311	0.346805	1.1044	0.021187	1.56799e-122	0.632008	0.528084	0.346805	143.292	0.021187
ENSG00000165655	Long-lived	0.305597	17.4081	3.01536e-05	0	0.651849	0.639878	0.336313	1e+10	0.0118384	0	0.651849	0.872456	0.336313	1137.56	0.0118384
ENSG00000165660	Long-lived	0.877847	0.862195	0.353125	0.000622033	0.493859	0.0718798	0.357507	3.67865	0.148634	0.0015327	0.493859	0.099146	0.357507	3.13754	0.148634
ENSG00000165661	Long-lived	0.776611	6.93635	0.00844614	0.00501561	0.680118	0.701265	0.289042	146.05	0.0308399	0.0163699	0.680118	0.75912	0.289042	47.9706	0.0308399
ENSG00000165669	Long-lived	1.01464	0.00593274	0.938604	0.0390288	0.752209	0.0508976	0.074379	4.49658	0.173412	0.0372183	0.752209	0.0487257	0.074379	4.59667	0.173412
ENSG00000165671	Long-lived	1.44939	34.9819	3.32788e-09	0	0.236992	0.0483721	0.525319	3.14171	0.237689	0	0.236992	0.0124014	0.525319	5.25514	0.237689
ENSG00000165672	Long-lived	0.854583	0.447967	0.503302	0	0.710645	1	0.249909	9.96888	0.0394468	0	0.710645	1	0.249909	7.13552	0.0394468
ENSG00000165675	Long-lived	0.755326	5.75272	0.0164631	0	0.792421	1	0.177868	70.4099	0.029711	0	0.792421	1	0.177868	24.8637	0.029711
ENSG00000071073	Long-lived	0.797844	6.53246	0.0105923	0	0.226125	0.0738786	0.654273	18.6851	0.119602	0	0.226125	0.125099	0.654273	10.3385	0.119602
ENSG00000165678	Long-lived	0.387441	31.7815	1.7253e-08	0	0.74497	1	0.238953	685.194	0.0160769	0	0.74497	1	0.238953	12.552	0.0160769
ENSG00000165682	Long-lived	50	10.2234	0.00138672	0.0132106	0.589643	0.982237	0.347274	1.05221	0.0630828	1.11198e-94	0.589643	0.408135	0.347274	12.7398	0.0630828
ENSG00000165684	Long-lived	4.11355	132.02	0	0.00067544	0.404954	0.0362916	0.417782	2.25272	0.177264	9.08519e-14	0.404954	1.19037e-06	0.417782	28.2411	0.177264
ENSG00000165685	Long-lived	1.89208	6.63908	0.00997655	0	0.161231	0	0.690939	2.12826	0.147831	0	0.161231	0	0.690939	4.17494	0.147831
ENSG00000165688	Long-lived	2.33092	32.6325	1.11335e-08	1.71884e-05	0.544654	0.0837285	0.318994	1.80081	0.136352	7.82952e-12	0.544654	0.00308538	0.318994	3.93978	0.136352
ENSG00000165689	Long-lived	3.10737e-10	35.4812	2.57519e-09	0	0.659457	0.935711	0.322984	131.654	0.0175589	0	0.659457	1	0.322984	1	0.0175589
ENSG00000165694	Long-lived	1.3615	17.2653	3.25063e-05	0.0606543	0.709866	0.0652591	0.132859	4.94127	0.157275	0.0220222	0.709866	0.0243292	0.132859	8.80368	0.157275
ENSG00000165695	Long-lived	1.16867	1.9705	0.160395	0.0015778	0.283841	0.118191	0.515584	3.835	0.200575	0.000531431	0.283841	0.0824435	0.515584	4.81093	0.200575
ENSG00000165698	Long-lived	6.9611	0.308668	0.578499	0	0.224657	0.0111574	0.619209	1	0.156134	0	0.224657	2.56392e-14	0.619209	1	0.156134
ENSG00000165699	Long-lived	2.92127	349.724	0	0	0.149276	0.063772	0.732851	5.84191	0.117873	0	0.149276	0.000322108	0.732851	173.506	0.117873
ENSG00000006007	Long-lived	1.2503	0.92885	0.335162	0.00642239	0.736246	0.00662373	0.0692093	2.23724	0.194545	0.00181539	0.736246	0.00188682	0.0692093	2.73681	0.194545
ENSG00000071082	Long-lived	0.172334	6.09404	0.0135638	0	0.60598	5.86919e-07	0.384382	1	0.0096382	0	0.60598	0.0843557	0.384382	1	0.0096382
ENSG00000165702	Long-lived	1.01641	0.00313692	0.955335	3.6603e-05	0.524695	0.011478	0.330134	1.77929	0.14517	3.09545e-05	0.524695	0.0106668	0.330134	1.79619	0.14517
ENSG00000165714	Long-lived	0.498103	3.44839	0.0633133	0	0.482405	0.000783475	0.364183	1.59076	0.153412	0	0.482405	0.0283729	0.364183	1.26014	0.153412
ENSG00000165716	Long-lived	34.7189	225.872	0	0.000343699	0.556258	0.0330908	0.288486	1.16066	0.155256	5.49403e-121	0.556258	4.0352e-52	0.288486	176.371	0.155256
ENSG00000165724	Long-lived	47.5448	69.1288	1.11022e-16	0.000631275	0.664364	0.0300341	0.23097	1.10084	0.104666	7.36494e-153	0.664364	4.15496e-73	0.23097	96.3359	0.104666
ENSG00000165730	Long-lived	2.74475	102.924	0	0.120657	0.618502	0.121516	0.139983	3.25422	0.241515	0.00301365	0.618502	0.00307291	0.139983	25.4997	0.241515
ENSG00000165731	Long-lived	1.67957	52.274	4.82725e-13	0.000206894	0.404061	0.0808149	0.474817	3.20085	0.121122	6.48718e-07	0.404061	0.0146238	0.474817	7.05711	0.121122
ENSG00000165732	Long-lived	0.622847	17.855	2.38395e-05	0.000888466	0.441119	0.149387	0.519178	11.8546	0.039702	0.0125739	0.441119	0.306001	0.519178	4.66516	0.039702
ENSG00000165733	Long-lived	0.0542616	256.841	0	0	0.323444	0.145928	0.642212	1e+10	0.0343436	0	0.323444	0.900834	0.642212	3.48832	0.0343436
ENSG00000165752	Long-lived	1.03012	0.0437483	0.834323	0.000351068	0.538367	0.0821013	0.447462	343.186	0.0141715	0.000276274	0.538367	0.0761466	0.447462	409.166	0.0141715
ENSG00000071127	Long-lived	1.07386	0.203916	0.651578	0	0.542266	0.0966871	0.447753	119.128	0.00998074	0	0.542266	0.0813628	0.447753	169.572	0.00998074
ENSG00000165757	Long-lived	0.911858	1.50865	0.219345	0.00123458	0.562023	0.394163	0.409936	342.074	0.0280405	0.0022278	0.562023	0.427872	0.409936	204.53	0.0280405
ENSG00000165762	Long-lived	0.756237	2.17182	0.14056	0.0416292	0.789083	1	0.20297	41.3731	0.00794755	0.090352	0.789083	1	0.20297	16.6964	0.00794755
ENSG00000165775	Long-lived	0.300242	19.1006	1.24003e-05	0.00231883	0.739783	0.393429	0.236013	9.40026	0.0242041	0.161787	0.739783	0.755722	0.236013	1.95964	0.0242041
ENSG00000165782	Long-lived	1.74293	11.379	0.00074279	0	0.447994	0.0256757	0.366613	3.70535	0.185393	0	0.447994	0.0016901	0.366613	9.80455	0.185393
ENSG00000165792	Long-lived	1.48316	15.9656	6.45046e-05	0	0.252867	0.10886	0.609156	6.06729	0.137977	0	0.252867	0.0372838	0.609156	14.498	0.137977
ENSG00000165794	Long-lived	0.677872	2.66731	0.102429	0	0.691543	1	0.300617	985.061	0.00784027	0	0.691543	1	0.300617	106.951	0.00784027
ENSG00000165795	Long-lived	1.2797	0.954586	0.328555	0	0.813708	1	0.116853	4.63715	0.0694389	0	0.813708	1	0.116853	7.12202	0.0694389
ENSG00000165801	Long-lived	1.00473	4.28644	0.0384175	0.00368806	0.673135	1	0.297677	241.991	0.0291873	0.00359153	0.673135	1	0.297677	248.361	0.0291873
ENSG00000165802	Long-lived	0.983175	1.4416	0.22988	0.000166352	0.522769	0.169058	0.448881	46.6624	0.0283501	0.00019258	0.522769	0.17419	0.448881	43.7408	0.0283501
ENSG00000165804	Long-lived	0.744412	15.8213	6.96155e-05	0	0.188383	0.0188728	0.608786	1.7275	0.202831	0	0.188383	0.052061	0.608786	1.50223	0.202831
ENSG00000071189	Long-lived	0.944278	63.3333	1.77636e-15	0	0.84811	1	0.091721	286.391	0.060169	0	0.84811	1	0.091721	208.955	0.060169
ENSG00000165805	Long-lived	1.25593	6.18029	0.0129181	0	0.647554	1	0.245427	12.968	0.10702	0	0.647554	1	0.245427	24.9856	0.10702
ENSG00000165806	Long-lived	3.22837	2.47163	0.115918	1.70247e-05	0.556985	0.10615	0.31765	1.32414	0.125365	4.01919e-16	0.556985	0.00071664	0.31765	2.47542	0.125365
ENSG00000165807	Long-lived	0.309544	57.9555	2.67564e-14	0.000792703	0.639368	0.516495	0.308656	80.3717	0.051976	0.109683	0.639368	0.815045	0.308656	3.88788	0.051976
ENSG00000165810	Long-lived	1.07828	0.0176216	0.894394	0.000267389	0.376847	0.0123978	0.40963	2.29278	0.213523	0.000140426	0.376847	0.00879198	0.40963	2.44666	0.213523
ENSG00000165813	Long-lived	0.944248	0.50196	0.47864	0.000175663	0.453362	0.158537	0.435317	5.49926	0.111321	0.000284476	0.453362	0.175681	0.435317	5.0007	0.111321
ENSG00000165819	Long-lived	4.15529e-13	103.174	0	0	0.304535	0.0689611	0.684816	33.7687	0.0106484	0	0.304535	1	0.684816	1	0.0106484
ENSG00000165821	Long-lived	0.272107	93.6483	0	0	0.752329	0.585047	0.221497	649.205	0.0261739	0	0.752329	0.864273	0.221497	5.82463	0.0261739
ENSG00000165832	Long-lived	1.52309	8.20299	0.00418214	0.000368565	0.340322	0.0220464	0.511664	3.71693	0.148014	5.89507e-06	0.340322	0.00299745	0.511664	7.38658	0.148014
ENSG00000165837	Long-lived	0.445153	4.23964	0.0394906	0.126972	0.642929	0.138771	0.213157	3.35993	0.143914	0.399037	0.642929	0.415137	0.213157	1.71513	0.143914
ENSG00000165861	Long-lived	3.61868	165.484	0	0.00129968	0.279699	0.0539912	0.648238	4.44777	0.0720628	3.59669e-11	0.279699	2.58634e-05	0.648238	221.523	0.0720628
ENSG00000165868	Long-lived	0.90066	1.2897	0.256104	0	0.784154	0.672436	0.203661	96.2371	0.0121855	0	0.784154	0.699475	0.203661	61.1389	0.0121855
ENSG00000165879	Long-lived	5.51478	9.37562	0.00219891	0	0.526872	0.944649	0	1.16935	0.473128	0	0.526872	0.730503	0	2.36976	0.473128
ENSG00000165886	Long-lived	6.87239e-14	90.6849	0	0	0.614881	0.024996	0.367253	4.29235	0.0178666	0	0.614881	1	0.367253	1	0.0178666
ENSG00000165891	Long-lived	0.526561	22.3448	2.27826e-06	0	0.21699	0.0592619	0.57184	3.44238	0.21117	0	0.21699	0.225835	0.57184	1.91729	0.21117
ENSG00000165895	Long-lived	3.36093	297.098	0	0.0161622	0.637145	0.0174808	0.159672	2.92089	0.203184	9.52554e-07	0.637145	1.23982e-06	0.159672	36.6914	0.203184
ENSG00000165898	Long-lived	1.19482	0.706503	0.400607	0.00339793	0.289907	0.103483	0.695389	19.6179	0.014704	0.00112262	0.289907	0.0665184	0.695389	35.0342	0.014704
ENSG00000165899	Long-lived	1.30557	10.3774	0.00127564	0.00133475	0.484384	0.265473	0.461847	11.8717	0.0537685	0.000176608	0.484384	0.177018	0.461847	25.2845	0.0537685
ENSG00000071205	Long-lived	0.443056	107.549	0	8.21995e-05	0.466789	0.203729	0.477173	225.722	0.0560384	0.0154903	0.466789	0.494164	0.477173	11.0348	0.0560384
ENSG00000165905	Long-lived	0.816197	7.58779	0.00587648	0.00270383	0.641981	0.454347	0.342562	410.842	0.015457	0.00801661	0.641981	0.525244	0.342562	135.917	0.015457
ENSG00000165912	Long-lived	47.401	1.90273	0.167773	0	0.469628	0.00951041	0.351765	1.00476	0.178607	1.46121e-96	0.351765	0	0.469628	1.25253	0.178607
ENSG00000165914	Long-lived	0.0995583	43.9094	3.43926e-11	2.1181e-20	0.780598	0.548363	0.0940038	5.75772	0.125398	0.0109972	0.780598	0.941937	0.0940038	1.19039	0.125398
ENSG00000165915	Long-lived	4.81698	36.6176	1.43728e-09	0	0.534047	0.724862	0.419693	917.605	0.0462604	0	0.534047	0.212253	0.419693	186662284934971	0.0462604
ENSG00000165916	Long-lived	0.780311	5.19257	0.0226837	6.21231e-05	0.636652	0.03349	0.347415	90.5288	0.0159332	0.000521709	0.636652	0.0706276	0.347415	33.6436	0.0159332
ENSG00000165917	Long-lived	8.0191	2.78318	0.0952591	0	0.196024	0.0138855	0.53054	1	0.273436	0	0.196024	1.2735e-15	0.53054	1	0.273436
ENSG00000165923	Long-lived	0.648283	23.6812	1.13685e-06	0.000451765	0.374369	0.126245	0.532177	12.7461	0.0934537	0.00678321	0.374369	0.261416	0.532177	5.20713	0.0934537
ENSG00000165929	Long-lived	3.01565	91.603	0	0	0.696869	1	0.205125	7.82436	0.0980062	0	0.696869	1	0.205125	494.69	0.0980062
ENSG00000165934	Long-lived	3.25157	89.2393	0	2.84221e-06	0.497039	0.00377178	0.401432	2.15269	0.101529	9.24056e-19	0.497039	1.3182e-08	0.401432	12.098	0.101529
ENSG00000071242	Long-lived	0.626486	35.076	3.17083e-09	8.45526e-05	0.414642	0.049176	0.55328	394.641	0.032078	0.00280802	0.414642	0.151496	0.55328	42.3141	0.032078
ENSG00000165959	Long-lived	0.713372	4.38075	0.036347	0.000548396	0.59157	0.499483	0.396132	137.713	0.0122984	0.00471803	0.59157	0.609443	0.396132	33.5649	0.0122984
ENSG00000165966	Long-lived	2.28234	93.5492	0	0.00168255	0.610783	0.290458	0.328614	4.90667	0.0606029	4.66356e-07	0.610783	0.0595079	0.328614	37.7233	0.0606029
ENSG00000165970	Long-lived	1.24329e-10	206.879	0	0	0.471583	0.0265395	0.346586	2.04921	0.18183	0	0.471583	1	0.346586	1	0.18183
ENSG00000165972	Long-lived	1.59462	19.4772	1.0181e-05	0.107823	0.816724	0.111932	0.0446856	4.14655	0.138591	0.0286771	0.816724	0.0304398	0.0446856	9.66002	0.138591
ENSG00000165973	Long-lived	0.515563	35.141	3.06681e-09	0.000164534	0.320097	0.0682276	0.581772	10.3957	0.0981311	0.0112006	0.320097	0.250515	0.581772	3.34388	0.0981311
ENSG00000165983	Long-lived	2.77248	57.3556	3.64153e-14	0.000774	0.470964	0.0764635	0.391223	2.70839	0.137813	2.36653e-09	0.470964	0.000802426	0.391223	15.8373	0.137813
ENSG00000165985	Long-lived	1.65145	6.60075	0.0101936	0	0.761322	0.891397	0	2.31875	0.238678	0	0.761322	0.827075	0	4.01053	0.238678
ENSG00000071243	Long-lived	1.46008	7.90311	0.00493499	0.0127137	0.737602	0.0132754	0.158832	3.02792	0.103566	0.00170643	0.737602	0.00181761	0.158832	5.04091	0.103566
ENSG00000165995	Long-lived	0.575131	55.7358	8.29337e-14	5.62729e-05	0.411298	0.118034	0.509631	19.3605	0.0790701	0.00359637	0.411298	0.292605	0.509631	5.49726	0.0790701
ENSG00000165996	Long-lived	3.50504	73.5467	0	0.00414503	0.821127	0.984673	0	2.50782	0.178873	4.45991e-09	0.821127	0.947301	0	25.0928	0.178873
ENSG00000165997	Long-lived	4.50325	64.0736	1.22125e-15	0	0.206112	0	0.640351	3.49724	0.153537	0	0.206112	0	0.640351	280.887	0.153537
ENSG00000166004	Long-lived	1.45065	50.1289	1.43974e-12	0.0605542	0.524621	1	0.433602	33.166	0.041777	0.0171126	0.524621	1	0.433602	160.692	0.041777
ENSG00000166006	Long-lived	1.03209	35.3305	2.7824e-09	0	0.333521	0.0877988	0.586316	244.705	0.0801629	0	0.333521	0.0812057	0.586316	291.938	0.0801629
ENSG00000166016	Long-lived	6.81596	312.025	0	0.000465683	0.442469	0.0241005	0.469939	2.93997	0.087592	1.94905e-23	0.442469	9.37445e-12	0.469939	1556.7	0.087592
ENSG00000166024	Long-lived	0.945668	0.114511	0.735066	0.00920639	0.570862	1	0.309789	9.82608	0.119349	0.011877	0.570862	1	0.309789	8.67884	0.119349
ENSG00000166025	Long-lived	0.301132	202.957	0	0.00146153	0.647326	1	0.33659	73.1183	0.0160836	0.140034	0.647326	1	0.33659	3.64181	0.0160836
ENSG00000071246	Long-lived	22.3787	205.334	0	0	0.152234	0.00115787	0.661048	1.20051	0.186718	0	0.152234	1.94356e-66	0.661048	59.7222	0.186718
ENSG00000166033	Long-lived	6.26945e-14	50.624	1.11866e-12	0	0.596327	3.05739e-11	0.214397	1.04181	0.189276	0	0.596327	1	0.214397	1	0.189276
ENSG00000166035	Long-lived	0.941887	0.195551	0.658336	0.00505531	0.712155	1	0.268923	372.694	0.018922	0.00687369	0.712155	1	0.268923	264.194	0.018922
ENSG00000166037	Long-lived	1.91243e-10	27.6326	1.46689e-07	0	0.720246	0.757382	0.169454	7.39206	0.110301	0	0.720246	1	0.169454	1	0.110301
ENSG00000166046	Long-lived	1.31902e-13	107.613	0	0	0.447575	0.203042	0.46224	5.51636	0.0901848	0	0.447575	1	0.46224	1	0.0901848
ENSG00000166049	Long-lived	2.807	17.8163	2.43292e-05	0.377108	0.154129	0.384926	0.706329	4.20132	0.139542	0.0647348	0.154129	0.068573	0.706329	56.2143	0.139542
ENSG00000166068	Long-lived	2.45418	97.8814	0	0.0414468	0.781175	0.0416767	0.0670507	4.99644	0.151775	0.00040465	0.781175	0.00041018	0.0670507	51.8365	0.151775
ENSG00000166069	Long-lived	1.06204	0.083801	0.772211	0.107273	0.593656	1	0.374558	127.888	0.0317857	0.0933996	0.593656	1	0.374558	172.795	0.0317857
ENSG00000166073	Long-lived	5.04632	9.43037	0.00213421	0	0.80471	0.648354	0.107543	1.48988	0.087747	0	0.80471	0.112291	0.107543	7.47792	0.087747
ENSG00000166086	Long-lived	1.00405	0.000132599	0.990812	0.000348172	0.431689	0.0852643	0.340779	1.28769	0.227533	0.000337136	0.431689	0.0844194	0.340779	1.28901	0.227533
ENSG00000166090	Long-lived	1.68966	3.68296	0.0549713	0.0177486	0.601651	0.309791	0.393532	2021.27	0.00481699	0.00110071	0.601651	0.138063	0.393532	384943	0.00481699
ENSG00000071282	Long-lived	2.77921	37.8499	7.64013e-10	0	0.0487325	0	0.773152	1.76991	0.178115	0	0.0487325	0	0.773152	4.88772	0.178115
ENSG00000166091	Long-lived	0.658435	1.22111	0.269144	0	0.344748	0.00838806	0.463574	1.95907	0.191678	0	0.344748	0.0429403	0.463574	1.55703	0.191678
ENSG00000166105	Long-lived	1.36762	3.56801	0.0589027	0.00431605	0.657825	1	0.251562	7.95265	0.0906131	0.000583039	0.657825	1	0.251562	17.0435	0.0906131
ENSG00000166106	Long-lived	2.4366	36.0579	1.91538e-09	0.00316638	0.591074	0.0123236	0.232322	1.74989	0.176605	8.12616e-07	0.591074	2.22793e-05	0.232322	3.90948	0.176605
ENSG00000166111	Long-lived	3.77594e-13	55.6115	8.82627e-14	0	0.401315	0.0419379	0.450577	3.08243	0.148109	0	0.401315	1	0.450577	1	0.148109
ENSG00000166118	Long-lived	3.8614	3.95619	0.0466992	0.0486562	0.158413	0.0507989	0.675488	1.60768	0.166099	8.52139e-06	0.158413	1.00643e-05	0.675488	6.25494	0.166099
ENSG00000166123	Long-lived	0.826179	2.52849	0.111807	0.000386831	0.28955	0.0312247	0.555279	2.68294	0.155171	0.00151594	0.28955	0.0570409	0.555279	2.26	0.155171
ENSG00000166126	Long-lived	4.65116	42.5185	7.00169e-11	0	0.295121	0.0761	0.537429	1.70931	0.16745	0	0.295121	6.26819e-06	0.537429	12.1028	0.16745
ENSG00000166128	Long-lived	5.47259e-13	12.4369	0.000420937	0	0.245122	0	0.659538	2.60596	0.0953406	0	0.245122	0	0.659538	1	0.0953406
ENSG00000166130	Long-lived	0.719503	0.503355	0.47803	0	0.27404	0.210607	0.663696	7.07094	0.0622641	0	0.27404	0.326015	0.663696	4.08509	0.0622641
ENSG00000166133	Long-lived	0.739688	1.94212	0.163439	0.00198314	0.704377	0.3114	0.25353	5.52449	0.0420925	0.0100204	0.704377	0.421905	0.25353	3.5405	0.0420925
ENSG00000071462	Long-lived	4.50116	45.782	1.32174e-11	0.000235613	0.448565	0.0191647	0.436526	2.56547	0.114909	4.68464e-17	0.448565	1.85891e-08	0.436526	69.4586	0.114909
ENSG00000166136	Long-lived	1.98776e-10	3.7051	0.0542463	0	0.683717	1	0.30423	81.8404	0.0120533	0	0.683717	1	0.30423	1	0.0120533
ENSG00000166140	Long-lived	0.821277	3.5781	0.0585462	0.00370605	0.528288	0.462278	0.45874	313.97	0.0129723	0.0100787	0.528288	0.530631	0.45874	112.366	0.0129723
ENSG00000166145	Long-lived	1.10387	0.512025	0.474264	0.00283247	0.43155	0.14405	0.46572	3.72691	0.10273	0.00154002	0.43155	0.117791	0.46572	4.27261	0.10273
ENSG00000166147	Long-lived	0.386339	356.007	0	0.00011138	0.757603	0.305092	0.206658	225.16	0.0357394	0.0296981	0.757603	0.632144	0.206658	8.10697	0.0357394
ENSG00000166148	Long-lived	0.950382	0.00811091	0.928239	0	0.242185	0.0497441	0.690384	1.76658	0.0674306	0	0.242185	0.0577307	0.690384	1.7174	0.0674306
ENSG00000166153	Long-lived	1.6983	1.15808	0.281863	0	0.5067	0.958044	0.424162	4.34163	0.069138	0	0.5067	0.929794	0.424162	12.104	0.069138
ENSG00000166159	Long-lived	1.19481	1.04619	0.306386	0.00252326	0.712545	0.232985	0.284832	2763.69	0.00262254	0.000786757	0.712545	0.17542	0.284832	12939.6	0.00262254
ENSG00000006015	Long-lived	35.9746	29.0778	6.95302e-08	0.00963394	0.610231	0.623773	0.290458	1.11949	0.0993107	2.93817e-73	0.610231	4.22813e-08	0.290458	57.9985	0.0993107
ENSG00000071537	Long-lived	2.44407	142.917	0	0.000819004	0.543125	0.107533	0.405414	8.09007	0.0514614	2.85659e-08	0.543125	0.00429551	0.405414	165.615	0.0514614
ENSG00000166164	Long-lived	1.02242	1.94219	0.163431	0	0.209152	0.0653093	0.665454	4.96047	0.125393	0	0.209152	0.0614345	0.665454	5.14178	0.125393
ENSG00000166166	Long-lived	3.92856	37.612	8.63107e-10	0.0013622	0.679885	0.552277	0.318534	240235	0.00158122	5.51681e-12	0.679885	0.0970616	0.318534	1.37455e+21	0.00158122
ENSG00000166167	Long-lived	2.47906e-13	203.226	0	0	0.867346	0.878028	0.0831566	308.892	0.0494974	0	0.867346	1	0.0831566	1	0.0494974
ENSG00000166169	Long-lived	6.59968e-13	22.4204	2.19039e-06	0	0.692847	0.990855	0	1.55671	0.307153	0	0.692847	1	0	1	0.307153
ENSG00000166170	Long-lived	0.96724	0.0409015	0.839728	0.00209104	0.681148	0.189018	0.275153	2.80642	0.0436999	0.00255946	0.681148	0.199621	0.275153	2.71314	0.0436999
ENSG00000166171	Long-lived	1.33629	3.68992	0.0547424	0.0264	0.791482	0.0525134	0.123128	4.55609	0.0853895	0.00777699	0.791482	0.0194946	0.123128	7.58696	0.0853895
ENSG00000166173	Long-lived	1.07081e-09	1.3267	0.249394	0	0.22855	0	0.578935	1.32562	0.192516	0	0.22855	0	0.578935	1	0.192516
ENSG00000166181	Long-lived	0.949233	0.181256	0.670296	0	0.487883	0.0943346	0.488945	293.879	0.0231719	0	0.487883	0.106347	0.488945	220.226	0.0231719
ENSG00000166183	Long-lived	1.9352	10.1405	0.00145047	0.00288045	0.438632	0.046532	0.413577	1.99686	0.147791	1.21209e-05	0.438632	0.00264136	0.413577	3.81272	0.147791
ENSG00000071539	Long-lived	27.4184	658.103	0	0	0.267067	0	0.540294	1.23771	0.192639	0	0.267067	0	0.540294	346.317	0.192639
ENSG00000166188	Long-lived	1.48713	3.36659	0.0665314	2.86703e-05	0.668883	0.0405334	0.327464	1446.15	0.0036533	1.7563e-07	0.668883	0.00850421	0.327464	50079.1	0.0036533
ENSG00000166189	Long-lived	1.25553e-12	35.5803	2.44746e-09	0	0.725422	0.961029	0	1.85033	0.274578	0	0.725422	1	0	1	0.274578
ENSG00000166192	Long-lived	0.17469	16.9335	3.87131e-05	0.000259926	0.732416	0.586761	0.264431	1039.96	0.00315259	0.236434	0.732416	0.911072	0.264431	3.36545	0.00315259
ENSG00000166199	Long-lived	3.06831	54.0277	1.97731e-13	0.000322815	0.437943	0.0971237	0.422043	2.38379	0.140014	1.94262e-11	0.437943	0.000781267	0.422043	14.3738	0.140014
ENSG00000166200	Long-lived	6.19045e-13	19.9705	7.86464e-06	0	0.756696	0.992851	0	2.90974	0.243304	0	0.756696	1	0	1	0.243304
ENSG00000166206	Long-lived	0.725571	2.10977	0.146361	2.4709e-05	0.437108	0.0100385	0.48138	2.08488	0.081512	0.00045414	0.437108	0.0354871	0.48138	1.70418	0.081512
ENSG00000166211	Long-lived	0.393443	22.8548	1.74717e-06	0	0.540383	0.663607	0.42759	250.475	0.0320273	0	0.540383	0.851005	0.42759	8.78571	0.0320273
ENSG00000166220	Long-lived	0.950878	0.206077	0.64986	0	0.64027	1	0.317859	33.6072	0.0418705	0	0.64027	1	0.317859	28.2782	0.0418705
ENSG00000166224	Long-lived	8.11473e-10	2.78854	0.0949409	0	0.0705687	0	0.728732	2.29546	0.200699	0	0.0705687	0	0.728732	1	0.200699
ENSG00000071553	Long-lived	1.37231e-10	4.84659	0.0277008	0	0.215069	0	0.512498	1.16742	0.272434	0	0.215069	0	0.512498	1	0.272434
ENSG00000166225	Long-lived	3.45881e-13	29.1006	6.87145e-08	0	0.796709	0.943027	0.0996857	2.59979	0.103605	0	0.796709	1	0.0996857	1	0.103605
ENSG00000166226	Long-lived	2.84253	143.956	0	0.0225287	0.31091	0.0835691	0.585409	3.69873	0.103681	2.07783e-05	0.31091	0.000862756	0.585409	41.1818	0.103681
ENSG00000166233	Long-lived	1.73601	21.2391	4.05414e-06	0	0.302309	0.0368533	0.521412	5.94626	0.176279	0	0.302309	0.0032463	0.521412	22.0849	0.176279
ENSG00000166246	Long-lived	3.22183e-13	39.4253	3.40855e-10	0	0.645835	1	0.284586	30.765	0.069579	0	0.645835	1	0.284586	1	0.069579
ENSG00000166257	Long-lived	25.1005	33.569	6.87817e-09	0	0.503755	0.0213885	0.434382	1.11818	0.0618634	1.22072e-42	0.434382	0	0.503755	16.5071	0.0618634
ENSG00000166260	Long-lived	4.69165e-11	7.44536	0.00636004	0	0.755667	0.932814	0	1.57645	0.244333	0	0.755667	1	0	1	0.244333
ENSG00000166261	Long-lived	1.58357	23.5355	1.22633e-06	0.00102843	0.264733	0.0675029	0.521909	3.34415	0.213358	1.85598e-05	0.264733	0.0140008	0.521909	6.76461	0.213358
ENSG00000166262	Long-lived	1.54694	28.4018	9.85738e-08	0.18785	0.634359	0.303072	0.174044	11.4947	0.191596	0.0752712	0.634359	0.157755	0.174044	43.7045	0.191596
ENSG00000071564	Long-lived	0.899782	34.1904	4.99751e-09	0.000582782	0.523471	0.261595	0.401794	251.747	0.0747346	0.00122931	0.523471	0.299222	0.401794	144.659	0.0747346
ENSG00000166265	Long-lived	1.73146	6.20006	0.0127746	0.00498501	0.712801	0.0116557	0.125674	2.48729	0.161525	0.000103183	0.712801	0.000449054	0.125674	4.84378	0.161525
ENSG00000166266	Long-lived	0.760534	7.11389	0.00764889	0.0400513	0.785321	0.0493838	0.0518664	7.39515	0.162813	0.0865452	0.785321	0.101491	0.0518664	4.57998	0.162813
ENSG00000166268	Long-lived	1.24871	1.17465	0.278449	0	0.713462	1	0.267338	61.4461	0.0192001	0	0.713462	1	0.267338	171.124	0.0192001
ENSG00000166272	Long-lived	1.47473	5.44492	0.0196253	0.0012928	0.56278	0.425298	0.417962	25.6354	0.0192574	5.4989e-05	0.56278	0.283414	0.417962	119.582	0.0192574
ENSG00000166278	Long-lived	0.700628	9.37036	0.00220523	0	0.611905	0.960501	0.369509	745.48	0.0185853	0	0.611905	0.972159	0.369509	102.922	0.0185853
ENSG00000166289	Long-lived	1.02663	0.0134704	0.907603	0.00772115	0.785295	0.134167	0.204916	2.48533	0.00978903	0.00678327	0.785295	0.12718	0.204916	2.54631	0.00978903
ENSG00000166292	Long-lived	0.845585	0.234798	0.627989	0	0.563828	0.271137	0.430686	20.2181	0.0054859	0	0.563828	0.331675	0.430686	12.7091	0.0054859
ENSG00000166295	Long-lived	0.931458	0.0278013	0.867577	0.0181359	0.7753	0.0461962	0.198743	1.15857	0.0259576	0.0238727	0.7753	0.0570344	0.198743	1.14694	0.0259576
ENSG00000071575	Long-lived	50	17.3003	3.19132e-05	0	0.607691	0.953946	0	1.01655	0.392309	0	0.607691	0.0946647	0	2.27245	0.392309
ENSG00000166311	Long-lived	1.5877	9.11549	0.00253454	0.000222002	0.360672	0.0246316	0.486021	1.78573	0.153307	1.5816e-06	0.360672	0.00279361	0.486021	2.51078	0.153307
ENSG00000166313	Long-lived	0.955893	0.553859	0.456745	0.000317434	0.365944	0.0433953	0.523349	8.86051	0.110707	0.00045285	0.365944	0.0498357	0.523349	8.04765	0.110707
ENSG00000166317	Long-lived	0.936795	0.0345128	0.85262	0	0.593306	1	0.316339	6.63002	0.0903552	0	0.593306	1	0.316339	5.8829	0.0903552
ENSG00000166323	Long-lived	0.585616	11.0011	0.000910603	0	0.586657	1	0.347048	184.188	0.066295	0	0.586657	1	0.347048	21.2116	0.066295
ENSG00000166326	Long-lived	1.12134	0.098443	0.753706	0	0.367851	0.0314099	0.455085	3.29748	0.177064	0	0.367851	0.0206399	0.455085	3.81116	0.177064
ENSG00000166329	Long-lived	1.90481	1.71456	0.190394	0.0516393	0.73894	0.051757	0.157862	1.45677	0.103197	0.0035357	0.73894	0.00355108	0.157862	2.04753	0.103197
ENSG00000166333	Long-lived	0.863235	0.77335	0.379183	0.000172549	0.666844	0.0426321	0.321524	72.8557	0.0116313	0.000564383	0.666844	0.0656359	0.321524	40.5269	0.0116313
ENSG00000166337	Long-lived	12.6302	55.3002	1.03473e-13	0	0.17324	0	0.736796	1.6404	0.0899636	0	0.17324	0	0.736796	518.633	0.0899636
ENSG00000166340	Long-lived	0.55805	8.94884	0.00277646	0	0.237306	0.0131388	0.462138	1.92942	0.300556	0	0.237306	0.0891377	0.462138	1.44305	0.300556
ENSG00000071626	Long-lived	4.47383e-13	23.269	1.40855e-06	0	0.666961	0.942871	0	1.64868	0.333039	0	0.666961	1	0	1	0.333039
ENSG00000166341	Long-lived	0.809161	29.097	6.88453e-08	0.00180683	0.361773	0.0535144	0.493288	3.26697	0.144939	0.00603121	0.361773	0.0935682	0.493288	2.60631	0.144939
ENSG00000166342	Long-lived	0.490191	20.5179	5.90773e-06	0	0.288804	0.025937	0.543882	3.49286	0.167314	0	0.288804	0.166923	0.543882	1.84613	0.167314
ENSG00000166347	Long-lived	0.812944	1.23364	0.2667	0.00562724	0.532392	0.173708	0.425731	33.5035	0.0418778	0.0148292	0.532392	0.241	0.425731	17.3705	0.0418778
ENSG00000166348	Long-lived	1.40682	31.4783	2.01685e-08	0.00466401	0.38731	0.48297	0.573922	73.2455	0.0387675	0.000525246	0.38731	0.359197	0.573922	420.157	0.0387675
ENSG00000166349	Long-lived	0.747577	7.62493	0.00575669	2.92997e-05	0.445468	0.143292	0.526897	10.7095	0.0276346	0.000408442	0.445468	0.233998	0.526897	5.88616	0.0276346
ENSG00000166359	Long-lived	1.16756	0.278795	0.597492	0.0033734	0.640114	0.963085	0.313793	280.502	0.0460938	0.00129975	0.640114	0.957034	0.313793	721.314	0.0460938
ENSG00000166363	Long-lived	0.87383	1.33242	0.248374	0.00100073	0.537035	0.403873	0.45712	440.735	0.00584431	0.00239214	0.537035	0.452819	0.45712	204.438	0.00584431
ENSG00000071655	Long-lived	15.9687	15.1334	0.000100173	6.75693e-05	0.638675	0.0183295	0.318964	1.36903	0.0423605	2.5507e-67	0.638675	1.84003e-28	0.318964	150.775	0.0423605
ENSG00000166377	Long-lived	0.858523	2.33584	0.126427	0.000157204	0.279629	0.0194482	0.572605	2.49443	0.147767	0.00054272	0.279629	0.0339596	0.572605	2.19184	0.147767
ENSG00000166387	Long-lived	1.63414	44.8549	2.12192e-11	0.000109359	0.666768	0.764496	0.305885	51.4271	0.0273471	3.36448e-07	0.666768	0.64479	0.305885	625.654	0.0273471
ENSG00000166391	Long-lived	7.53771	114.907	0	0.00656435	0.754486	1	0.117499	1.75295	0.128015	3.52067e-17	0.754486	1	0.117499	68.7805	0.128015
ENSG00000166396	Long-lived	0.877488	0.768258	0.380756	0.0115578	0.422687	0.0716768	0.395955	1.93997	0.181358	0.0199616	0.422687	0.098994	0.395955	1.7887	0.181358
ENSG00000166398	Long-lived	3.44707	214.275	0	0	0.778367	1	0.0371681	2.25747	0.184465	0	0.778367	1	0.0371681	16.5563	0.184465
ENSG00000166401	Long-lived	2.4989e-12	13.3875	0.000253303	0	0.60649	0.433127	0.176389	2.67155	0.217121	0	0.60649	1	0.176389	1	0.217121
ENSG00000166402	Long-lived	0.735896	5.54713	0.0185111	0	0.703199	0.707523	0.289587	350.347	0.00721433	0	0.703199	0.77522	0.289587	74.5568	0.00721433
ENSG00000166405	Long-lived	0.624718	14.8357	0.000117292	0.0143643	0.600325	1	0.364537	486.556	0.0351378	0.070603	0.600325	1	0.364537	47.7198	0.0351378
ENSG00000166407	Long-lived	38.422	2.67544	0.101907	0.000879389	0.610137	0.0354497	0.364876	1	0.0249866	3.88404e-118	0.610137	1.8759e-56	0.364876	1	0.0249866
ENSG00000166411	Long-lived	0.382582	24.9763	5.80403e-07	0.00010629	0.885755	1	0.0819926	166.02	0.0322522	0.0301862	0.885755	1	0.0819926	7.06959	0.0322522
ENSG00000166415	Long-lived	7.55041	227.075	0	0	0.106111	0.00737582	0.643802	1.47244	0.250087	0	0.106111	7.9634e-17	0.643802	18.5677	0.250087
ENSG00000166426	Long-lived	2.72312e-14	19.0588	1.26753e-05	0	0.678182	1.47764e-10	0.188598	1	0.13322	0	0.678182	1	0.188598	1	0.13322
ENSG00000166428	Long-lived	1.12167	0.229831	0.631649	0	0.481486	0.073853	0.321648	1.40359	0.196866	0	0.481486	0.053787	0.321648	1.46271	0.196866
ENSG00000166432	Long-lived	1.21898	1.29899	0.254398	0.0355711	0.413279	1	0.570853	465.021	0.0158676	0.0171326	0.413279	1	0.570853	1784.78	0.0158676
ENSG00000166435	Long-lived	2.08742	78.0955	0	0.000606567	0.330274	0.0770608	0.401098	3.40365	0.268628	1.92533e-07	0.330274	0.00474624	0.401098	12.8942	0.268628
ENSG00000166436	Long-lived	1.96971	79.7709	0	0.000416725	0.440953	0.0773355	0.320845	3.42547	0.238201	2.19821e-07	0.440953	0.00646285	0.320845	11.3044	0.238201
ENSG00000166439	Long-lived	1.66201	20.4845	6.01158e-06	0.0459152	0.78524	1	0.121901	4.46825	0.0928589	0.00597257	0.78524	1	0.121901	12.0374	0.0928589
ENSG00000166441	Long-lived	1.1445	0.0398446	0.841785	0.000273046	0.121681	0.0129476	0.78564	1.78774	0.092679	8.34193e-05	0.121681	0.00690872	0.78564	1.9443	0.092679
ENSG00000166444	Long-lived	0.595489	47.9254	4.42746e-12	0.0108632	0.660427	1	0.316309	146.611	0.0232647	0.0676759	0.660427	1	0.316309	19.4952	0.0232647
ENSG00000071794	Long-lived	0.911006	0.483681	0.48676	0	0.297988	0.0706157	0.579719	5.51871	0.122293	0	0.297988	0.0894011	0.579719	4.74043	0.122293
ENSG00000166446	Long-lived	0.692481	6.63344	0.0100082	0	0.866215	0.818194	0.0897734	268.649	0.0440113	0	0.866215	0.870271	0.0897734	48.1022	0.0440113
ENSG00000166448	Long-lived	1.02483	0.0733708	0.786491	0.00058544	0.363432	0.0550261	0.487323	3.0369	0.149245	0.000486665	0.363432	0.0512037	0.487323	3.12181	0.149245
ENSG00000166450	Long-lived	3.71117e-11	240.744	0	0	0.292776	0.0293032	0.585268	3.01307	0.121956	0	0.292776	1	0.585268	1	0.121956
ENSG00000166451	Long-lived	1.29994	3.27603	0.0702988	0	0.428502	0.309697	0.416726	4.7501	0.154773	0	0.428502	0.217896	0.416726	7.58005	0.154773
ENSG00000166452	Long-lived	0.778371	0.34509	0.556906	0.0970954	0.827269	0.195888	0.0112863	2.61322	0.161445	0.162804	0.827269	0.281139	0.0112863	2.11212	0.161445
ENSG00000166454	Long-lived	2.43508	53.5004	2.58571e-13	0.0369232	0.700674	0.037765	0.124998	2.28967	0.174328	0.000324538	0.700674	0.000342851	0.124998	7.5175	0.174328
ENSG00000166455	Long-lived	3.97258e-10	1.14323	0.284972	0	0.508473	0.791406	0.424366	6.77715	0.0671616	0	0.508473	1	0.424366	1	0.0671616
ENSG00000166471	Long-lived	1.74886	8.09922	0.00442843	0	0.161813	0	0.60686	3.05005	0.231327	0	0.161813	0	0.60686	7.03046	0.231327
ENSG00000166477	Long-lived	0.767249	10.121	0.00146587	6.19449e-05	0.510453	0.14665	0.461266	291.336	0.0282808	0.000590773	0.510453	0.229261	0.461266	77.7685	0.0282808
ENSG00000071859	Long-lived	1.11881	11.918	0.000555932	0.00746812	0.878814	0.703087	0.0777181	286.815	0.0434679	0.00417374	0.878814	0.674267	0.0777181	561.812	0.0434679
ENSG00000166478	Long-lived	1.2525	0.705049	0.401092	0.00453861	0.40973	0.0733188	0.547655	354.953	0.042615	0.00116222	0.40973	0.0379034	0.547655	1563.5	0.042615
ENSG00000166479	Long-lived	0.409509	27.4734	1.59269e-07	0	0.321002	0.000784119	0.415866	3.60766	0.263132	0	0.321002	0.0534837	0.415866	1.69118	0.263132
ENSG00000166482	Long-lived	0.538312	0.510426	0.474954	2.37394e-05	0.472708	0.000963672	0.391838	2.01153	0.135454	0.00324011	0.472708	0.023791	0.391838	1.45677	0.135454
ENSG00000166483	Long-lived	0.656919	8.84356	0.00294125	0	0.81676	1	0.154501	222.631	0.0287395	0	0.81676	1	0.154501	34.8476	0.0287395
ENSG00000166484	Long-lived	4.29722	58.3399	2.20934e-14	2.31412e-05	0.454794	0.0291186	0.503762	3.94096	0.0414441	1.20152e-20	0.454794	2.51304e-07	0.503762	362.606	0.0414441
ENSG00000166503	Long-lived	4.32907	21.8784	2.90478e-06	0	0.135767	0	0.756495	1.48634	0.107739	0	0.135767	0	0.756495	5.56054	0.107739
ENSG00000166507	Long-lived	28.8838	94.6767	0	0	0.53554	0.928328	0.45875	233.418	0.0057099	0	0.53554	0.116707	0.45875	2.5161e+68	0.0057099
ENSG00000166508	Long-lived	2.73651e-11	33.6738	6.51726e-09	0	0.174538	0	0.667962	1.61181	0.157501	0	0.174538	0	0.667962	1	0.157501
ENSG00000166509	Long-lived	0.330764	9.20819	0.00240935	0.0183743	0.626491	0.0241472	0.23899	1.46817	0.134519	0.266602	0.626491	0.291817	0.23899	1.13544	0.134519
ENSG00000006016	Long-lived	4.82596	11.4376	0.00071971	0	0.308329	0.00981853	0.571353	1.15997	0.120318	0	0.308329	2.04031e-10	0.571353	2.04649	0.120318
ENSG00000071889	Long-lived	17.0166	15.2117	9.61067e-05	0	0.898679	0.822455	0.0817903	34.0093	0.0195305	0	0.898679	0.0359332	0.0817903	1.15496e+26	0.0195305
ENSG00000166510	Long-lived	1.75266	22.6694	1.92407e-06	0.100351	0.62945	1	0.281286	22.4024	0.089264	0.0177829	0.62945	1	0.281286	232.6	0.089264
ENSG00000166523	Long-lived	0.889123	0.202232	0.652925	0.00211214	0.522002	0.330386	0.39429	5.73655	0.0837072	0.00418168	0.522002	0.373552	0.39429	4.72643	0.0837072
ENSG00000166526	Long-lived	0.60887	4.47927	0.0343084	0.00495498	0.527725	0.277963	0.450783	1e+10	0.0214915	0.0394985	0.527725	0.458628	0.450783	1.22659e+06	0.0214915
ENSG00000166527	Long-lived	0.225974	8.87807	0.00288617	0	0.319289	0.386384	0.570963	7.42485	0.109747	0	0.319289	0.806635	0.570963	1.57309	0.109747
ENSG00000166529	Long-lived	1.35525e-20	96.6813	0	0	0.357346	0.030673	0.410143	2.27916	0.232511	0	0.357346	1	0.232511	1	0.410143
ENSG00000166532	Long-lived	2.05085	34.0111	5.47996e-09	0	0.281812	0.00497307	0.460137	3.35879	0.25805	0	0.281812	1.88854e-05	0.460137	11.9984	0.25805
ENSG00000166535	Long-lived	1.5038	37.9697	7.18513e-10	0.000908805	0.612633	1	0.303301	26.1749	0.0840659	2.66777e-05	0.612633	1	0.303301	135.586	0.0840659
ENSG00000166546	Long-lived	50	16.9739	3.7897e-05	0	0.526798	0.947453	0.388857	1.02055	0.0843446	0	0.526798	0.0672799	0.388857	2.76522	0.0843446
ENSG00000166548	Long-lived	2.1357e-11	8.68173	0.00321416	0	0.723319	1	0.227722	5.1368	0.0489594	0	0.723319	1	0.227722	1	0.0489594
ENSG00000166557	Long-lived	24.3026	11.4934	0.00069843	0	0.763526	0.991844	0.054943	1.19263	0.181531	0	0.763526	0.819521	0.054943	72.3302	0.181531
ENSG00000071894	Long-lived	2.86647	62.2421	2.9976e-15	0.000706104	0.531365	0.0679901	0.419392	377.855	0.0492431	9.27615e-10	0.531365	0.000450026	0.419392	2.44248e+07	0.0492431
ENSG00000166558	Long-lived	1.76698	12.3716	0.000435908	0.0024226	0.3975	0.0619668	0.471282	2.49577	0.131218	2.38819e-05	0.3975	0.00734119	0.471282	5.03331	0.131218
ENSG00000166562	Long-lived	3.72257e-14	77.3393	0	0	0.460029	1.13751e-14	0.406889	1.70055	0.133082	0	0.460029	1	0.406889	1	0.133082
ENSG00000166569	Long-lived	41.2475	0.927854	0.335421	0.0238499	0.60193	0.0687531	0.305315	1	0.0927554	1.18928e-67	0.60193	1.09939e-48	0.305315	1	0.0927554
ENSG00000166573	Long-lived	19.0774	42.2296	8.11641e-11	0	0.604413	0.110164	0.361687	1.1341	0.0339009	0	0.604413	5.30374e-19	0.361687	11.0316	0.0339009
ENSG00000166575	Long-lived	1.34317	8.38576	0.00378172	0.0214945	0.678724	0.0273413	0.0755124	7.43706	0.245764	0.00575487	0.678724	0.00795038	0.0755124	14.806	0.245764
ENSG00000166578	Long-lived	50	104.201	0	0.0404161	0.630569	0.997264	0.252518	1.06957	0.116913	2.12683e-70	0.630569	0.87198	0.252518	28.8642	0.116913
ENSG00000166579	Long-lived	5.57513e-13	2.85991	0.0908126	0	0.147675	0	0.624765	1.63059	0.22756	0	0.147675	0	0.624765	1	0.22756
ENSG00000166582	Long-lived	0.801495	1.10564	0.293031	0.0379185	0.840783	0.0380425	0.151791	46.4952	0.0074256	0.0726032	0.840783	0.0727934	0.151791	21.698	0.0074256
ENSG00000166589	Long-lived	1.50889	8.5185	0.00351554	0.0154007	0.649576	1	0.334758	22.5017	0.015666	0.00184163	0.649576	1	0.334758	109.734	0.015666
ENSG00000166592	Long-lived	50	64.7886	8.88178e-16	0	0.627347	0.482818	0.309553	1.08592	0.0631	1.54582e-16	0.309553	0	0.627347	61.6382	0.0631
ENSG00000071909	Long-lived	1.27979e-13	1.07577	0.299647	0	0.228296	0.0521596	0.63577	4.90399	0.135934	0	0.228296	1	0.63577	1	0.135934
ENSG00000166595	Long-lived	32.82	4.48113	0.034271	0.00458998	0.719062	0.119211	0.249041	6792.68	0.0318966	1.82196e-77	0.719062	4.83784e-31	0.249041	5.85813e+125	0.0318966
ENSG00000166596	Long-lived	0.723168	10.8375	0.000994624	0	0.800959	1	0.163439	175.045	0.0356022	0	0.800959	1	0.163439	41.8961	0.0356022
ENSG00000166598	Long-lived	4.47844	218.485	0	8.67946e-05	0.477137	0.0665524	0.46339	3.49685	0.0594729	6.46823e-19	0.477137	5.36549e-06	0.46339	272.16	0.0594729
ENSG00000166603	Long-lived	5.09277	2.27693	0.131311	0	0.308466	0.0415371	0.667819	1.31134	0.0237153	0	0.308466	9.20488e-08	0.667819	3.97639	0.0237153
ENSG00000166664	Long-lived	50	40.5629	1.90387e-10	0	0.658334	0.578588	0.290034	1.08602	0.0516326	0	0.658334	1.31365e-12	0.290034	61.9369	0.0516326
ENSG00000166669	Long-lived	2.24149	28.3791	9.97383e-08	0.0371241	0.750429	1	0.112119	7.61136	0.137453	0.000622159	0.750429	1	0.112119	94.5773	0.137453
ENSG00000166670	Long-lived	1.49746	0.645415	0.421757	0	0.617891	0.612573	0.276523	2.14824	0.105585	0	0.617891	0.480042	0.276523	3.14253	0.105585
ENSG00000166676	Long-lived	2.47238	25.7939	3.79894e-07	0	0.133367	0.0458489	0.737413	2.48096	0.12922	0	0.133367	0.000490109	0.737413	9.45476	0.12922
ENSG00000071967	Long-lived	0.123587	11.5766	0.000667874	0	0.550214	0.264521	0.219135	4.47649	0.230652	0	0.550214	0.848445	0.219135	1.2035	0.230652
ENSG00000166681	Long-lived	0.524762	2.22571	0.13573	0.187146	0.451321	0.198435	0.540544	11.1617	0.00813576	0.41502	0.451321	0.427973	0.540544	3.54657	0.00813576
ENSG00000166682	Long-lived	0.419522	11.0081	0.000907151	0	0.288452	0.0163206	0.441516	1.75609	0.270032	0	0.288452	0.177911	0.441516	1.26647	0.270032
ENSG00000166685	Long-lived	1.33535	7.73471	0.00541692	7.00915e-05	0.583974	0.765642	0.399823	155.486	0.0162033	2.83465e-06	0.583974	0.700057	0.399823	844.655	0.0162033
ENSG00000166689	Long-lived	1.70727	27.271	1.76844e-07	0.000324964	0.342023	0.0356882	0.442468	1.97142	0.215509	1.10852e-06	0.342023	0.00337879	0.442468	3.18617	0.215509
ENSG00000166704	Long-lived	0.654871	11.7477	0.000609175	0.0033105	0.616181	1	0.371204	985.742	0.0126158	0.0237602	0.616181	1	0.371204	91.3122	0.0126158
ENSG00000166707	Long-lived	1.30623	1.3285	0.249071	0.0143132	0.621747	0.958006	0.366403	419.824	0.0118504	0.0038991	0.621747	0.945502	0.366403	2668.91	0.0118504
ENSG00000166716	Long-lived	7.08552	63.0376	1.9984e-15	0.0051742	0.772755	0.961029	0	1.81544	0.227245	6.32961e-17	0.772755	0.754537	0	68.3943	0.227245
ENSG00000166736	Long-lived	8.67201	0.557807	0.455145	0	0.509076	0.0201625	0.27521	1	0.215713	0	0.509076	1.98143e-15	0.27521	1	0.215713
ENSG00000071991	Long-lived	1.79558	15.13	0.000100356	0.00136559	0.292494	0.0784533	0.42596	2.07189	0.281546	7.18163e-06	0.292494	0.0103557	0.42596	3.69881	0.281546
ENSG00000166741	Long-lived	0.971606	0.131827	0.716545	0.00121272	0.550281	0.305644	0.298052	2.088	0.151667	0.00146745	0.550281	0.316106	0.298052	2.0448	0.151667
ENSG00000166743	Long-lived	4.64625	76.0973	0	0.0373688	0.703229	1	0.183978	4.82106	0.112792	2.33092e-07	0.703229	1	0.183978	1492.96	0.112792
ENSG00000166747	Long-lived	0.255742	71.0215	0	0	0.0773745	0	0.713052	6.77065	0.209574	0	0.0773745	0	0.713052	1.6309	0.209574
ENSG00000166750	Long-lived	0.717588	1.28356	0.257239	0.00173441	0.395921	0.747887	0.588678	25.8954	0.0154009	0.0104436	0.395921	0.811832	0.588678	10.3303	0.0154009
ENSG00000166762	Long-lived	1.97123	24.9701	5.82263e-07	0	0.631035	0.856737	0.175772	3.88913	0.193193	0	0.631035	0.73727	0.175772	14.5457	0.193193
ENSG00000166780	Long-lived	1.09473	1.02	0.31252	0	0.147831	0.0173969	0.713464	4.45098	0.138705	0	0.147831	0.0118521	0.713464	5.12724	0.138705
ENSG00000166783	Long-lived	0.995511	-5.75406	1	0	0.732065	1	0.234765	208.965	0.0331707	0	0.732065	1	0.234765	204.013	0.0331707
ENSG00000166788	Long-lived	1.15678	1.65242	0.19863	0	0.58415	1	0.385567	177.575	0.0302835	0	0.58415	1	0.385567	399.984	0.0302835
ENSG00000166793	Long-lived	0.733817	0.601682	0.437937	0	0.60421	0.00370863	0.374444	3.47459	0.0213459	0	0.60421	0.0164531	0.374444	2.49416	0.0213459
ENSG00000166794	Long-lived	1.29713	1.32582	0.24955	0.000460176	0.583317	0.0181118	0.285658	3.04489	0.131026	4.69232e-05	0.583317	0.0054999	0.285658	4.23892	0.131026
ENSG00000071994	Long-lived	3.69256	62.7288	2.33147e-15	0.0451793	0.184726	0.0465624	0.656804	2.00199	0.15847	1.07966e-05	0.184726	1.20682e-05	0.656804	12.9767	0.15847
ENSG00000166796	Long-lived	0.237275	28.9735	7.33765e-08	0	0.0496782	0	0.619707	4.92058	0.330615	0	0.0496782	0	0.619707	1.45948	0.330615
ENSG00000166797	Long-lived	1.30239	2.27692	0.131313	0.0236237	0.742777	0.048697	0.138439	4.3767	0.118784	0.0076113	0.742777	0.0195259	0.138439	6.83952	0.118784
ENSG00000166800	Long-lived	0.297104	10.2798	0.00134492	0	0.310444	0.0118864	0.430126	3.02126	0.259431	0	0.310444	0.267973	0.430126	1.38888	0.259431
ENSG00000166813	Long-lived	0.839705	6.57089	0.010366	0.00324871	0.730105	0.362085	0.241354	136.868	0.028541	0.00813899	0.730105	0.426119	0.241354	62.2105	0.028541
ENSG00000166816	Long-lived	1.01732	0.0234189	0.878373	0	0.150796	0.0381906	0.711795	2.79041	0.137409	0	0.150796	0.0360906	0.711795	2.84046	0.137409
ENSG00000166819	Long-lived	1.21236	1.05324	0.304763	0.0013727	0.599483	0.53955	0.384773	38.1876	0.0157445	0.000338613	0.599483	0.473287	0.384773	82.7682	0.0157445
ENSG00000166821	Long-lived	1.22931	2.15879	0.141756	0.0295137	0.744563	0.930469	0.216714	14.2074	0.0387237	0.0131578	0.744563	0.915218	0.216714	26.1096	0.0387237
ENSG00000166822	Long-lived	2.15893	7.3469	0.00671784	0	0.372505	0	0.52316	2.22008	0.104335	0	0.372505	0	0.52316	5.59482	0.104335
ENSG00000166823	Long-lived	1	-0.000200568	1	0	0.720044	0.361494	0.274396	32.7241	0.00555981	0	0.720044	0.361494	0.274396	32.7241	0.00555981
ENSG00000072041	Long-lived	6.39345e-11	64.051	1.22125e-15	0	0.712576	1	0.27639	1084.52	0.0110342	0	0.712576	1	0.27639	1	0.0110342
ENSG00000166825	Long-lived	1.15708	4.73167	0.0296121	0.000468769	0.394271	0.0920362	0.49336	5.28528	0.112369	0.000140615	0.394271	0.0632728	0.49336	6.86512	0.112369
ENSG00000166828	Long-lived	0.543599	49.5734	1.91092e-12	0.00311555	0.678637	0.29795	0.299725	224.944	0.0216384	0.0433997	0.678637	0.517779	0.299725	18.9927	0.0216384
ENSG00000166831	Long-lived	0.669915	3.39321	0.0654655	0.000220458	0.643174	0.241748	0.338719	370.75	0.0181068	0.00355089	0.643174	0.386283	0.338719	52.6098	0.0181068
ENSG00000166833	Long-lived	0.968676	0.161452	0.687823	0	0.291723	0.075676	0.6637	85.2865	0.0445766	0	0.291723	0.0820492	0.6637	74.1989	0.0445766
ENSG00000166840	Long-lived	2.71051e-20	1.6684	0.196473	0	0.455334	1	0.355712	2.71992	0.188954	0	0.455334	1	0.188954	1	0.355712
ENSG00000166845	Long-lived	1.38995	14.3534	0.000151504	0.0190901	0.627685	0.729601	0.242398	13.7289	0.129916	0.00407765	0.627685	0.645202	0.242398	38.1292	0.129916
ENSG00000166847	Long-lived	1.99428e-13	49.5161	1.96754e-12	0	0.0571087	0	0.807003	6.32649	0.135889	0	0.0571087	0	0.807003	1	0.135889
ENSG00000166848	Long-lived	2.53709	14.767	0.000121644	0	0.601997	1	0.234832	2.77358	0.163171	0	0.601997	1	0.234832	13.3056	0.163171
ENSG00000166851	Long-lived	1.05359	9.04874	0.00262876	0	0.701082	0.985814	0.284501	583.88	0.0144166	0	0.701082	0.98506	0.284501	821.439	0.0144166
ENSG00000072042	Long-lived	0.431671	8.49351	0.00356416	0	0.315207	0.00380826	0.402778	2.02703	0.282015	0	0.315207	0.0902962	0.402778	1.35663	0.282015
ENSG00000166855	Long-lived	1.21849	0.330631	0.565288	0	0.83404	1	0.144071	136.087	0.0218896	0	0.83404	1	0.144071	398.145	0.0218896
ENSG00000166856	Long-lived	4.77971	0.00893573	0.924689	1.6665e-06	0.568646	0.00167626	0.201342	1	0.230011	2.40946e-28	0.568646	5.40958e-14	0.201342	1	0.230011
ENSG00000166860	Long-lived	1.11189	0.134	0.71432	0	0.246102	0.0378287	0.647573	1.52667	0.106325	0	0.246102	0.0262241	0.647573	1.60068	0.106325
ENSG00000166862	Long-lived	1.21161	1.12758	0.288291	0	0.0384819	0	0.773853	3.87236	0.187665	0	0.0384819	0	0.773853	5.15701	0.187665
ENSG00000166866	Long-lived	2.33349	197.405	0	0.00553293	0.583355	0.366809	0.343952	6.60256	0.0726932	5.41016e-06	0.583355	0.0962998	0.343952	81.8069	0.0726932
ENSG00000166869	Long-lived	2.78202	4.42656	0.0353837	4.27635e-05	0.635992	0.0100112	0.172085	1.36869	0.191923	7.00721e-13	0.635992	2.73722e-06	0.172085	2.39442	0.191923
ENSG00000166881	Long-lived	0.54607	7.55793	0.00597465	0.00465926	0.522626	0.404284	0.376141	7.89866	0.101232	0.0533014	0.522626	0.609851	0.376141	3.0912	0.101232
ENSG00000166884	Long-lived	2.12848	15.4353	8.53805e-05	0.0137764	0.628706	0.189668	0.282285	2.93958	0.089009	0.000109444	0.628706	0.0290554	0.282285	9.9251	0.089009
ENSG00000166886	Long-lived	0.896153	0.783674	0.37602	0.00416643	0.81529	1	0.169832	10655.8	0.0148777	0.00736113	0.81529	1	0.169832	4067.56	0.0148777
ENSG00000072062	Long-lived	3.9834	128.802	0	0	0.786053	0.960213	0.106532	3.85888	0.107414	0	0.786053	0.850674	0.106532	216.826	0.107414
ENSG00000166887	Long-lived	3.05518e-13	108.676	0	0	0.80404	1	0.176553	229.232	0.0194074	0	0.80404	1	0.176553	1	0.0194074
ENSG00000166888	Long-lived	0.975165	0.17797	0.673124	0.00551877	0.525478	0.6747	0.456544	490.653	0.0179781	0.0062795	0.525478	0.681325	0.456544	420.676	0.0179781
ENSG00000166889	Long-lived	1.1717	2.46938	0.116083	0	0.597938	1	0.370417	147.216	0.0316448	0	0.597938	1	0.370417	346.893	0.0316448
ENSG00000166896	Long-lived	1.62357	7.43241	0.00640595	0.0031362	0.564825	0.133845	0.246753	3.46648	0.188422	8.61483e-05	0.564825	0.0381925	0.246753	7.52566	0.188422
ENSG00000166897	Long-lived	50	33.5298	7.01801e-09	1.07595e-05	0.607667	0.0170341	0.341789	1.06677	0.0505435	3.88697e-249	0.607667	3.68104e-89	0.341789	25.3232	0.0505435
ENSG00000166900	Long-lived	1.32317	4.49272	0.0340395	0	0.838944	1	0.115685	65.553	0.0453705	0	0.838944	1	0.115685	253.317	0.0453705
ENSG00000166902	Long-lived	0.850222	0.60707	0.435893	2.82395e-05	0.519949	0.142153	0.432392	5.11559	0.0476589	0.000135587	0.519949	0.190394	0.432392	4.00607	0.0476589
ENSG00000166908	Long-lived	0.912417	38.0997	6.72194e-10	0.000387166	0.427706	0.0759619	0.539172	400.221	0.0331228	0.000770443	0.427706	0.0952	0.539172	236.8	0.0331228
ENSG00000166912	Long-lived	4.22928	238.211	0	4.53585e-05	0.359682	0.0186804	0.466856	2.12719	0.173462	4.2735e-19	0.359682	4.88886e-08	0.466856	24.3438	0.173462
ENSG00000166913	Long-lived	0.647469	1.04348	0.307014	1.96336e-06	0.412718	0.00113303	0.455716	1.37597	0.131567	0.000201788	0.412718	0.0123798	0.455716	1.22954	0.131567
ENSG00000072071	Long-lived	1.52728	19.553	9.78492e-06	0	0.284316	0.0164402	0.588094	1.34275	0.12759	0	0.284316	0.0018845	0.588094	1.56849	0.12759
ENSG00000166922	Long-lived	1.0554	1.42575	0.232459	0.000574189	0.599984	0.207591	0.369114	104.673	0.0309019	0.000379748	0.599984	0.190274	0.369114	135.438	0.0309019
ENSG00000166923	Long-lived	2.30123e-13	10.1258	0.00146209	0	0.781643	0.0930957	0.13189	1	0.0864662	0	0.781643	1	0.13189	1	0.0864662
ENSG00000166924	Long-lived	0.274289	117.921	0	0	0.785303	1	0.170618	203.642	0.0440785	0	0.785303	1	0.170618	4.2983	0.0440785
ENSG00000166925	Long-lived	0.675607	2.35675	0.124742	0.00316648	0.559128	1	0.426152	56.9121	0.0147199	0.020482	0.559128	1	0.426152	15.3401	0.0147199
ENSG00000166926	Long-lived	50	3.15963	0.0754803	0	0.358577	1	0.260278	1.02289	0.381145	0	0.358577	1	0.260278	3.10132	0.381145
ENSG00000166927	Long-lived	1.68823	1.07296	0.300278	0	0.284893	0.69191	0.649319	3.32491	0.0657877	0	0.284893	0.53699	0.649319	7.60126	0.0657877
ENSG00000166928	Long-lived	2.18106	20.7883	5.12964e-06	0	0.524221	1	0.410173	12.5152	0.0656059	0	0.524221	1	0.410173	247.503	0.0656059
ENSG00000166930	Long-lived	0.534082	6.39313	0.0114563	0.174367	0.765683	0.628839	0.141855	14.6214	0.0924622	0.393441	0.765683	0.780555	0.141855	4.18985	0.0924622
ENSG00000166938	Long-lived	1.9966	115.774	0	0.000670316	0.374829	0.127944	0.557014	6.72583	0.0681575	4.60633e-07	0.374829	0.0164846	0.557014	44.9445	0.0681575
ENSG00000006025	Long-lived	0.888299	1.18677	0.275982	0.000215307	0.418479	0.0745381	0.398845	2.19825	0.182677	0.000552918	0.418479	0.0996174	0.398845	2.0131	0.182677
ENSG00000072080	Long-lived	0.52628	5.42672	0.0198309	0.130984	0.139389	0.1424	0.812063	3.03929	0.0485483	0.343091	0.139389	0.358517	0.812063	1.79504	0.0485483
ENSG00000166946	Long-lived	2.05928	20.4381	6.15925e-06	0	0.658592	0.93857	0.280753	13.6912	0.0606551	0	0.658592	0.877609	0.280753	218.905	0.0606551
ENSG00000166947	Long-lived	1.1125	0.947024	0.330478	0.0170583	0.605955	1	0.316094	6.11323	0.0779503	0.01079	0.605955	1	0.316094	7.49428	0.0779503
ENSG00000166949	Long-lived	0.318089	-2.34105	1	0	0.769994	0.706028	0.219679	1e+10	0.0103264	0	0.769994	0.895183	0.219679	1516.65	0.0103264
ENSG00000166959	Long-lived	2.31993	18.2326	1.95507e-05	0.0305192	0.634156	0.362173	0.0823339	2.70668	0.28351	0.000305007	0.634156	0.0947794	0.0823339	10.0745	0.28351
ENSG00000166960	Long-lived	0.321976	14.2754	0.000157913	4.87582e-06	0.32216	0.538396	0.478929	6.23498	0.198912	0.019484	0.32216	0.819259	0.478929	1.80268	0.198912
ENSG00000166961	Long-lived	4.60309	20.5051	5.94732e-06	0.0135165	0.646685	0.985211	0	1.2709	0.353315	2.49001e-09	0.646685	0.933715	0	3.01462	0.353315
ENSG00000166963	Long-lived	1.37182	26.3874	2.79362e-07	0	0.717866	1	0.216435	17.0406	0.0656986	0	0.717866	1	0.216435	48.9074	0.0656986
ENSG00000166965	Long-lived	1.53678	2.33939	0.126139	0	0.327605	0.0189124	0.444762	2.12479	0.227633	0	0.327605	0.00224768	0.444762	3.18429	0.227633
ENSG00000166971	Long-lived	4.52526e-13	19.177	1.19138e-05	0	0.143403	0	0.756541	3.78047	0.100056	0	0.143403	0	0.756541	1	0.100056
ENSG00000072110	Long-lived	1.8623	17.8831	2.34901e-05	0.000269978	0.500087	0.0810701	0.426942	493.464	0.0729712	2.25976e-07	0.500087	0.00928905	0.426942	103669	0.0729712
ENSG00000166974	Long-lived	4.27728e-13	19.7082	9.02126e-06	0	0.0165734	0	0.779792	2.23213	0.203635	0	0.0165734	0	0.779792	1	0.203635
ENSG00000166979	Long-lived	0.92833	1.24113	0.265253	0.00374044	0.621676	1	0.348082	698.211	0.0302415	0.00558306	0.621676	1	0.348082	436.674	0.0302415
ENSG00000166986	Long-lived	3.94798e-11	275.996	0	0	0.380732	0.0501817	0.406644	2.88508	0.212623	0	0.380732	1	0.406644	1	0.212623
ENSG00000166987	Long-lived	0.708467	18.5611	1.64547e-05	0.0248152	0.774079	0.950991	0	4.96311	0.225921	0.0728972	0.774079	0.965026	0	3.11113	0.225921
ENSG00000166997	Long-lived	0.982053	0.00262356	0.95915	0.000757755	0.447535	0.0499784	0.469042	2.65012	0.0834232	0.000862049	0.447535	0.0527394	0.469042	2.60417	0.0834232
ENSG00000167004	Long-lived	0.682038	8.6721	0.00323119	0	0.11805	0.0372303	0.818878	5.84333	0.0630717	0	0.11805	0.105998	0.818878	3.33343	0.0630717
ENSG00000167005	Long-lived	1.60922e-13	29.5599	5.42137e-08	0	0.322012	0.000642585	0.538457	2.58564	0.139531	0	0.322012	1	0.538457	1	0.139531
ENSG00000167014	Long-lived	1.86426	27.3201	1.72414e-07	0.0941472	0.699653	0.103921	0.0824148	5.11816	0.217932	0.0122154	0.699653	0.0146851	0.0824148	20.9882	0.217932
ENSG00000072121	Long-lived	1.1237	6.52634	0.0106289	0.000189699	0.249995	0.0874997	0.653579	5.00288	0.0964268	6.57137e-05	0.249995	0.0647339	0.653579	6.1054	0.0964268
ENSG00000167034	Long-lived	0.614631	5.39128	0.0202376	0.00411767	0.414946	0.18669	0.582266	665.546	0.00278778	0.0341893	0.414946	0.356458	0.582266	54.3517	0.00278778
ENSG00000167037	Long-lived	1.04493	3.36545	0.0665773	0.000741954	0.599266	0.103783	0.363372	584.064	0.0373627	0.000536729	0.599266	0.0937384	0.363372	777.614	0.0373627
ENSG00000167065	Long-lived	13.2541	1.08823	0.296863	0.00132213	0.32211	0.0791157	0.495406	1	0.182484	6.99803e-39	0.32211	2.49702e-15	0.495406	1	0.182484
ENSG00000167074	Long-lived	1.96208	22.7502	1.84481e-06	0	0.868603	0.314105	0.114017	1e+10	0.0173803	0	0.868603	0.103091	0.114017	4.1766e+19	0.0173803
ENSG00000167077	Long-lived	1.86333	47.601	5.22415e-12	0	0.673607	1	0.0442289	4.09499	0.282164	0	0.673607	1	0.0442289	13.8301	0.282164
ENSG00000167081	Long-lived	0.49204	9.88448	0.00166679	0	0.361119	0.0130665	0.602956	14.4869	0.035925	0	0.361119	0.118325	0.602956	3.72603	0.035925
ENSG00000167085	Long-lived	0.840839	0.343474	0.557831	0.0023352	0.663035	0.168922	0.270502	2.81199	0.0664632	0.0061261	0.663035	0.224186	0.270502	2.38533	0.0664632
ENSG00000167088	Long-lived	5.22386	8.08043	0.00447457	0.0369817	0.375529	0.0378447	0.598112	2.38636	0.0263585	3.30643e-08	0.375529	3.72987e-08	0.598112	94.0236	0.0263585
ENSG00000072133	Long-lived	1.01687	0.0474698	0.827526	2.14685e-05	0.238692	0.0619519	0.606758	9.15498	0.154551	1.79075e-05	0.238692	0.0591116	0.606758	9.5035	0.154551
ENSG00000167094	Long-lived	0.775817	1.90036	0.168038	0.00225462	0.592253	1	0.384827	140.003	0.0229199	0.00884034	0.592253	1	0.384827	46.2391	0.0229199
ENSG00000167098	Long-lived	44.9819	76.1798	0	0.00888335	0.732738	0.973121	0.189922	1.17426	0.0773407	5.2862e-93	0.732738	0.293578	0.189922	1374.38	0.0773407
ENSG00000167100	Long-lived	0.793291	3.44417	0.0634754	0.000146272	0.533918	0.0586553	0.415519	6.11475	0.0505627	0.000907518	0.533918	0.105417	0.415519	4.20559	0.0505627
ENSG00000167103	Long-lived	50	93.4365	0	0.00439385	0.459231	0.0809083	0.370301	1.05929	0.170468	1.38754e-118	0.459231	2.50991e-55	0.370301	17.815	0.170468
ENSG00000167104	Long-lived	1.41399	8.63164	0.00330374	0	0.295702	0.093532	0.513583	3.11608	0.190715	0	0.295702	0.0350707	0.513583	4.98838	0.190715
ENSG00000167106	Long-lived	50	0.0412949	0.83897	0	0.204736	0	0.486704	1.00068	0.30856	0	0.204736	0	0.486704	1.03479	0.30856
ENSG00000167107	Long-lived	1.79606	55.8324	7.89369e-14	2.30302e-05	0.448123	0.153057	0.461955	5.12089	0.089922	4.6815e-09	0.448123	0.0343513	0.461955	18.7945	0.089922
ENSG00000167110	Long-lived	1.50805	29.7102	5.01708e-08	0.0132802	0.601534	0.73169	0.377889	63.0548	0.0205778	0.00147808	0.601534	0.624307	0.377889	517.684	0.0205778
ENSG00000167112	Long-lived	1.12507	1.12303	0.289266	0	0.535314	0.31046	0.453513	69.5962	0.0111728	0	0.535314	0.268208	0.453513	118.313	0.0111728
ENSG00000072134	Long-lived	0.662045	32.3838	1.26539e-08	7.97414e-05	0.491591	0.152626	0.469673	175.207	0.038736	0.00193521	0.491591	0.288088	0.469673	30.5727	0.038736
ENSG00000167113	Long-lived	2.67244	36.5679	1.47442e-09	0.00231816	0.64795	0.238634	0.289254	3.10162	0.062796	9.08891e-08	0.64795	0.0217286	0.289254	20.5939	0.062796
ENSG00000167114	Long-lived	4.01863e-13	30.3797	3.55225e-08	0	0.304161	0.0146418	0.556168	2.42472	0.139671	0	0.304161	1	0.556168	1	0.139671
ENSG00000167123	Long-lived	0.859282	2.26625	0.132219	0.000746911	0.598513	0.257686	0.369181	1473.73	0.0323059	0.0020571	0.598513	0.311861	0.369181	527.916	0.0323059
ENSG00000167130	Long-lived	1.29773	1.35449	0.244495	0	0.473559	0.0509384	0.49275	7.14544	0.0336914	0	0.473559	0.0209942	0.49275	12.832	0.0336914
ENSG00000167131	Long-lived	0.547076	0.739884	0.389698	0.0146359	0.598875	0.792726	0.401125	1.00117	3.2955e-15	0.0991622	0.598875	0.880669	0.401125	1.00064	3.2955e-15
ENSG00000167136	Long-lived	3.0849	20.0554	7.52315e-06	0	0.742843	0.0552128	0.166841	1.82083	0.0903162	0	0.742843	0.00013162	0.166841	6.35188	0.0903162
ENSG00000167139	Long-lived	2.1203	6.85254	0.00885153	0.00528365	0.638915	0.398588	0.341111	294.565	0.0199744	1.48573e-05	0.638915	0.142231	0.341111	171950	0.0199744
ENSG00000167157	Long-lived	1.80345	5.68859	0.0170755	0	0.868339	0.552698	0.122745	78.043	0.00891661	0	0.868339	0.343234	0.122745	2586.57	0.00891661
ENSG00000167165	Long-lived	0.739476	0.366601	0.544863	0	0.431476	0.209026	0.514294	3.34554	0.0542302	0	0.431476	0.314271	0.514294	2.44248	0.0542302
ENSG00000167173	Long-lived	0.943954	0.351441	0.553299	0.00839404	0.651926	0.036885	0.159295	2.66584	0.188779	0.010973	0.651926	0.0443784	0.159295	2.5233	0.188779
ENSG00000167178	Long-lived	0.711474	7.06715	0.00785101	0.00105689	0.405175	0.0465647	0.534845	5.15697	0.0599797	0.00763262	0.405175	0.112813	0.534845	3.21255	0.0599797
ENSG00000167182	Long-lived	0.571039	32.5849	1.14099e-08	0	0.87226	1	0.0953357	589.447	0.0324047	0	0.87226	1	0.0953357	38.1973	0.0324047
ENSG00000167186	Long-lived	18.0582	18.5242	1.67763e-05	0	0.160509	0	0.637944	1.05984	0.201547	0	0.160509	0	0.637944	2.85646	0.201547
ENSG00000167191	Long-lived	1.47228	8.07586	0.00448588	0.000169282	0.527505	0.0537099	0.428476	3.7165	0.0440193	2.80192e-06	0.527505	0.0134985	0.428476	6.90871	0.0440193
ENSG00000167193	Long-lived	0.658103	24.6024	7.04623e-07	0	0.122311	0.126301	0.664501	176.158	0.213188	0	0.122311	0.256231	0.664501	30.0633	0.213188
ENSG00000167196	Long-lived	0.648023	5.7353	0.0166272	0.00141728	0.611046	0.222166	0.338576	7.67145	0.0503778	0.0142587	0.611046	0.377252	0.338576	3.74473	0.0503778
ENSG00000072163	Long-lived	1.02928	0.619979	0.431055	0.000268882	0.56792	0.0196139	0.257869	1	0.174211	0.000211357	0.56792	0.0174811	0.257869	1	0.174211
ENSG00000167202	Long-lived	4.06548	80.9565	0	0.00137561	0.369748	0.111796	0.573465	5.47147	0.0567874	2.32609e-12	0.369748	0.00013533	0.573465	1001.72	0.0567874
ENSG00000167207	Long-lived	0.951645	0.342013	0.55867	0.00164219	0.200314	0.0313827	0.537365	1.93538	0.262321	0.00223909	0.200314	0.0371007	0.537365	1.87456	0.262321
ENSG00000167208	Long-lived	2.15602	3.18437	0.0743455	0.00231562	0.280908	0.0533348	0.603296	1.07412	0.115796	2.08054e-06	0.280908	0.00180057	0.603296	1.16668	0.115796
ENSG00000167210	Long-lived	0.951592	1.41342	0.23449	0	0.628466	1	0.354162	176.758	0.0173723	0	0.628466	1	0.354162	137.591	0.0173723
ENSG00000167216	Long-lived	8.63597	313.942	0	0.000133379	0.16813	0.00833299	0.610441	2.29281	0.221428	3.43868e-34	0.16813	1.10688e-18	0.610441	1294.58	0.221428
ENSG00000167220	Long-lived	2.25491	22.5322	2.06654e-06	0	0.766787	1	0.0554659	3.34904	0.177747	0	0.766787	1	0.0554659	15.2633	0.177747
ENSG00000167244	Long-lived	0.455696	2.35796	0.124645	0.0397932	0.289518	0.0410779	0.499753	1.50676	0.210729	0.230112	0.289518	0.233468	0.499753	1.20541	0.210729
ENSG00000167257	Long-lived	1.56236	21.5498	3.44764e-06	0.0133787	0.627784	1	0.284335	8.04752	0.087881	0.00118247	0.627784	1	0.284335	25.9996	0.087881
ENSG00000167258	Long-lived	1.04274	21.608	3.34449e-06	0.00191316	0.616797	1	0.345057	404.537	0.0381462	0.00146411	0.616797	1	0.345057	522.853	0.0381462
ENSG00000072182	Long-lived	0.888037	4.44231	0.0350588	0.000213383	0.412024	0.0702815	0.528752	257.092	0.0592234	0.000549742	0.412024	0.0946134	0.528752	138.117	0.0592234
ENSG00000167264	Long-lived	1.26678	8.8028	0.00300769	0.00166783	0.342677	0.0652463	0.548455	6.78386	0.108869	0.00030274	0.342677	0.0314993	0.548455	11.3058	0.108869
ENSG00000167272	Long-lived	0.667075	3.3816	0.0659281	0.00168108	0.731574	1	0.26045	9.9995e+09	0.00797652	0.0141013	0.731574	1	0.26045	4.68525e+06	0.00797652
ENSG00000167280	Long-lived	1.29654	15.2707	9.31503e-05	0.000295495	0.246584	0.0959162	0.631809	3.87304	0.121607	2.65412e-05	0.246584	0.0478608	0.631809	5.78674	0.121607
ENSG00000167281	Long-lived	0.904792	28.7807	8.10569e-08	0	0.503296	0.14786	0.391983	540.372	0.104721	0	0.503296	0.177372	0.391983	296.838	0.104721
ENSG00000167286	Long-lived	2.00115	1.06749	0.301513	0.0427766	0.696031	0.723794	0	1.71681	0.303969	0.00182323	0.696031	0.523683	0	2.94928	0.303969
ENSG00000167291	Long-lived	36.0359	52.8254	3.64597e-13	1.38548e-05	0.481023	0.0402813	0.385066	1.03611	0.133911	8.38338e-176	0.481023	5.41614e-51	0.385066	3.59073	0.133911
ENSG00000167302	Long-lived	1.33766	6.55001	0.0104884	0	0.350141	0.0487204	0.479859	3.41119	0.17	0	0.350141	0.017563	0.479859	5.16236	0.17
ENSG00000167306	Long-lived	0.814662	36.6839	1.38923e-09	0.000393196	0.507305	0.154362	0.429346	207.17	0.0633482	0.00168173	0.507305	0.21824	0.429346	77.0947	0.0633482
ENSG00000167311	Long-lived	9.47187	35.672	2.33493e-09	0.0200553	0.524987	0.0300106	0.246352	1.23413	0.228661	8.29732e-17	0.524987	3.77524e-15	0.246352	7.33425	0.228661
ENSG00000072195	Long-lived	1.2411	22.6662	1.92727e-06	0.000591258	0.296128	0.092384	0.632962	375.428	0.0709094	9.85022e-05	0.296128	0.0520236	0.632962	1567.66	0.0709094
ENSG00000167315	Long-lived	2.92623	49.6468	1.84064e-12	0	0.78444	1	0.124703	3.63634	0.0908564	0	0.78444	1	0.124703	43.7152	0.0908564
ENSG00000167323	Long-lived	3.2512	111.045	0	0	0.843513	0.983313	0	2.71683	0.156487	0	0.843513	0.946759	0	25.7764	0.156487
ENSG00000167325	Long-lived	0.627747	3.67602	0.0552006	0	0.0855579	0	0.662214	3.07277	0.252228	0	0.0855579	0	0.662214	2.02323	0.252228
ENSG00000167332	Long-lived	0.143874	9.99761	0.00156743	0	0.764184	0.333892	0.232558	18.9751	0.00325796	0	0.764184	0.854003	0.232558	1.5272	0.00325796
ENSG00000167333	Long-lived	1.42063	15.6345	7.68393e-05	0.00355226	0.389992	0.232553	0.357484	3.60067	0.252524	0.000331265	0.389992	0.125911	0.357484	6.17185	0.252524
ENSG00000167346	Long-lived	0.501742	4.42923	0.0353284	0	0.443944	0.270526	0.500652	10.8952	0.0554042	0	0.443944	0.518938	0.500652	3.31455	0.0554042
ENSG00000167363	Long-lived	0.654673	2.42299	0.119567	0	0.600071	1	0.379908	36.3265	0.0200206	0	0.600071	1	0.379908	10.506	0.0200206
ENSG00000072201	Long-lived	2.33403	55.9758	7.33857e-14	0	0.132591	0.0222706	0.683698	3.60106	0.183712	0	0.132591	0.000139171	0.683698	19.8942	0.183712
ENSG00000167371	Long-lived	1.85718	0.746369	0.387628	0	0.725605	1	0.271492	3516.38	0.00290336	0	0.725605	1	0.271492	3.85232e+06	0.00290336
ENSG00000167377	Long-lived	1.13263	10.079	0.00149967	1.07728e-05	0.296848	0.124216	0.577379	3.00635	0.125773	2.36289e-06	0.296848	0.0941961	0.577379	3.47891	0.125773
ENSG00000167378	Long-lived	0.836799	1.20919	0.271494	0	0.156791	0.00644736	0.647564	2.70078	0.195645	0	0.156791	0.0146856	0.647564	2.29652	0.195645
ENSG00000167380	Long-lived	2.0581	18.4036	1.7872e-05	0	0.55873	1	0.43289	49.0203	0.00838026	0	0.55873	1	0.43289	3012.73	0.00838026
ENSG00000167384	Long-lived	0.835074	1.80809	0.178737	0.000429846	0.621282	0.644156	0.359976	21.8173	0.0187412	0.00154371	0.621282	0.692617	0.359976	13.1219	0.0187412
ENSG00000167393	Long-lived	0.942785	0.449755	0.502451	6.51655e-06	0.582868	0.1061	0.398553	1709.2	0.0185789	1.29043e-05	0.582868	0.120631	0.398553	1116.42	0.0185789
ENSG00000167394	Long-lived	2.09146	31.5283	1.96557e-08	0	0.55073	0.0253754	0.355874	2.27595	0.0933955	0	0.55073	0.000460151	0.355874	5.58458	0.0933955
ENSG00000167395	Long-lived	0.980163	3.68552	0.0548868	0.0062923	0.568518	0.474352	0.418296	36.6333	0.013186	0.00695785	0.568518	0.481422	0.418296	34.1077	0.013186
ENSG00000167397	Long-lived	1.12064	0.0320242	0.857975	0.00953785	0.652649	0.331378	0.294758	1.95304	0.052593	0.00544112	0.652649	0.290038	0.294758	2.1173	0.052593
ENSG00000006042	Long-lived	9.26872e-14	42.5473	6.89933e-11	0	0.681452	0.0181705	0.302601	2.22174	0.0159474	0	0.681452	1	0.302601	1	0.0159474
ENSG00000072210	Long-lived	0.0949876	122.367	0	1.44302e-12	0.731903	0.7888	0.21433	138.784	0.0537666	0.0750375	0.731903	0.977717	0.21433	1.5977	0.0537666
ENSG00000167419	Long-lived	1.39312	6.77916	0.0092228	0.00157158	0.551573	0.80851	0.43768	63.6083	0.010747	0.000124209	0.551573	0.743695	0.43768	325.473	0.010747
ENSG00000167434	Long-lived	1.22705	2.07225	0.150001	0.0684628	0.80031	0.998092	0	3.32071	0.19969	0.0372429	0.80031	0.997659	0	4.3609	0.19969
ENSG00000167447	Long-lived	0.534501	24.815	6.31053e-07	0	0.277446	0.00144888	0.621286	3.37614	0.101267	0	0.277446	0.0303787	0.621286	1.9162	0.101267
ENSG00000167460	Long-lived	0.397552	20.0692	7.46887e-06	0.00166466	0.697361	0.0588763	0.283039	9.97498e+09	0.0196004	0.0785836	0.697361	0.32433	0.283039	9442.54	0.0196004
ENSG00000167461	Long-lived	2.16918	27.3308	1.71455e-07	0.00643086	0.738159	0.0284798	0.157887	6.71223	0.103954	1.76097e-05	0.738159	0.000444242	0.157887	62.1755	0.103954
ENSG00000167468	Long-lived	37.4585	23.3196	1.37194e-06	0	0.824448	0.946681	0.120328	11.3847	0.055224	0	0.824448	0.128416	0.120328	3.70017e+39	0.055224
ENSG00000167470	Long-lived	7.06659	19.1084	1.235e-05	0.00862502	0.783936	0.952055	0.0670444	2.73169	0.14902	2.5874e-15	0.783936	0.706666	0.0670444	1213.61	0.14902
ENSG00000167476	Long-lived	1.09246	0.193875	0.659711	0.103307	0.861988	1	0.118953	318.285	0.0190588	0.0837484	0.861988	1	0.118953	542.282	0.0190588
ENSG00000167483	Long-lived	1.16081	0.809071	0.368395	0.0162167	0.56722	1	0.4076	211.913	0.0251805	0.00835795	0.56722	1	0.4076	501.461	0.0251805
ENSG00000167487	Long-lived	7.28758	4.16161	0.0413501	3.08174e-05	0.209868	0.010449	0.577628	1	0.212504	1.33118e-33	0.209868	3.66314e-15	0.577628	1	0.212504
ENSG00000072274	Long-lived	1.55447e-12	54.1498	1.8574e-13	0	0.6934	1	0.238267	7.45325	0.0683332	0	0.6934	1	0.238267	1	0.0683332
ENSG00000167491	Long-lived	1.18966	3.50959	0.0610145	1.04738e-05	0.442761	0.103261	0.49446	8.13778	0.0627795	1.19014e-06	0.442761	0.0671296	0.49446	12.1114	0.0627795
ENSG00000167508	Long-lived	1.01543	0.0750197	0.784164	0.000533821	0.594343	0.624509	0.389648	32.6965	0.0160088	0.00047524	0.594343	0.61999	0.389648	34.5035	0.0160088
ENSG00000167513	Long-lived	0.368456	21.4787	3.57782e-06	3.8734e-08	0.755251	0.614291	0.220272	567.563	0.0244775	0.00185797	0.755251	0.835652	0.220272	10.345	0.0244775
ENSG00000167522	Long-lived	2.07806	91.2004	0	0	0.241466	0.00550275	0.6512	2.87759	0.107334	0	0.241466	2.01742e-05	0.6512	8.99267	0.107334
ENSG00000167526	Long-lived	0.754396	5.11858	0.023671	0.0192153	0.634338	0.235504	0.358477	79.3714	0.00718559	0.0507213	0.634338	0.335922	0.358477	27.1081	0.00718559
ENSG00000167528	Long-lived	0.573722	8.70131	0.00317982	0.00271194	0.433673	0.0398664	0.383361	2.6541	0.182966	0.0336835	0.433673	0.157448	0.383361	1.75069	0.182966
ENSG00000072310	Long-lived	1.05678	0.480414	0.488235	0.000170948	0.543139	0.585816	0.439451	325.326	0.01741	0.000104463	0.543139	0.568296	0.439451	451.825	0.01741
ENSG00000167531	Long-lived	2.24957	2.11992	0.145394	0.096664	0.573909	1	0.417028	163.013	0.00906316	0.0052153	0.573909	1	0.417028	94744.4	0.00906316
ENSG00000167535	Long-lived	0.674153	1.92373	0.165446	0	0.544531	0.000350549	0.355059	1.66755	0.10041	0	0.544531	0.00468417	0.355059	1.41161	0.10041
ENSG00000167536	Long-lived	1.38535	8.14128	0.00432688	0	0.446094	0.0467995	0.407119	3.76942	0.146787	0	0.446094	0.0143818	0.407119	6.28556	0.146787
ENSG00000167543	Long-lived	0.58855	12.6791	0.000369763	0	0.585836	1	0.391569	264.683	0.0225957	0	0.585836	1	0.391569	26.6622	0.0225957
ENSG00000167548	Long-lived	5.81145	204.58	0	0.00644526	0.619444	0.802209	0.367551	6.13593e+08	0.0130049	1.85574e-13	0.619444	0.277826	0.367551	1.17571e+51	0.0130049
ENSG00000167549	Long-lived	1.08491	3.42857	0.0640774	0	0.449726	0.0809337	0.511496	372.877	0.0387782	0	0.449726	0.0653752	0.511496	616.495	0.0387782
ENSG00000167550	Long-lived	5.51847	15.2336	9.49987e-05	0	0.585499	0.688686	0.398267	349.838	0.016234	0	0.585499	0.127681	0.398267	109207255587746	0.016234
ENSG00000167552	Long-lived	3.84677e-13	11.4879	0.000700503	0	0.0188114	0	0.616776	2.05873	0.364412	0	0.0188114	0	0.616776	1	0.364412
ENSG00000167553	Long-lived	1.39131e-13	72.1396	0	0	0.730923	0.981811	0	3.65353	0.269077	0	0.730923	1	0	1	0.269077
ENSG00000167555	Long-lived	0.903467	2.2788	0.131153	0	0.513447	1	0.433345	215.713	0.0532077	0	0.513447	1	0.433345	128.404	0.0532077
ENSG00000072315	Long-lived	0.321457	61.5017	4.44089e-15	0	0.0742428	0.000898097	0.48618	2.30117	0.439578	0	0.0742428	0.104864	0.48618	1.30723	0.439578
ENSG00000167565	Long-lived	1.27858	2.57956	0.108252	0	0.478124	0.231625	0.511732	125.236	0.0101438	0	0.478124	0.154109	0.511732	480.963	0.0101438
ENSG00000167566	Long-lived	1.11307	2.40793	0.120722	0.000650697	0.23649	0.051084	0.603929	3.80494	0.15958	0.000283835	0.23649	0.0364948	0.603929	4.42556	0.15958
ENSG00000167578	Long-lived	6.98225	80.3792	0	0	0.434504	0.0005541	0.480269	2.83104	0.0852272	0	0.434504	1.83194e-23	0.480269	1430.87	0.0852272
ENSG00000167580	Long-lived	1.11207	0.311765	0.576599	0.0162373	0.139088	0.0175572	0.753737	1.97583	0.107175	0.0102322	0.139088	0.0111613	0.753737	2.13253	0.107175
ENSG00000167588	Long-lived	0.854519	4.61589	0.031677	0	0.337862	0.0269311	0.446173	1.77007	0.215965	0	0.337862	0.0455641	0.446173	1.62897	0.215965
ENSG00000167595	Long-lived	1.42786	4.31364	0.0378079	0	0.55354	1	0.397605	41.5127	0.0488544	0	0.55354	1	0.397605	204.426	0.0488544
ENSG00000167600	Long-lived	0.822247	3.44869	0.063302	0.00353928	0.601778	1	0.367536	312.256	0.0306852	0.00965166	0.601778	1	0.367536	112.488	0.0306852
ENSG00000167601	Long-lived	10.1238	610.625	0	0	0.157797	0.00648849	0.577152	2.08922	0.26505	7.08924e-23	0.577152	0	0.157797	1735.6	0.26505
ENSG00000167604	Long-lived	20.7226	191.909	0	0.00117447	0.450669	0.00117724	0.300425	1.24174	0.248906	1.90359e-61	0.450669	1.99911e-61	0.300425	88.8338	0.248906
ENSG00000167608	Long-lived	0.823438	4.12267	0.0423122	0.00415569	0.586337	0.814308	0.363423	194.364	0.0502395	0.0109421	0.586337	0.844384	0.363423	76.6538	0.0502395
ENSG00000072364	Long-lived	0.732435	2.43355	0.118764	0	0.316569	0.00172037	0.549467	4.86415	0.133964	0	0.316569	0.00944654	0.549467	3.18558	0.133964
ENSG00000167612	Long-lived	1.92733	3.36769	0.0664868	0	0.689159	0.965077	0	1.53977	0.310841	0	0.689159	0.933782	0	2.29767	0.310841
ENSG00000167614	Long-lived	0.866739	1.74986	0.185894	0	0.631355	1	0.35766	1740.49	0.0109852	0	0.631355	1	0.35766	643.898	0.0109852
ENSG00000167615	Long-lived	0.341655	28.7071	8.41952e-08	0	0.842125	0.983229	0.144036	933.396	0.0138392	0	0.842125	0.994238	0.144036	10.3452	0.0138392
ENSG00000167617	Long-lived	9.88348e-14	10.7823	0.00102474	0	0.716139	1.62778e-11	0.168047	1.46287	0.115814	0	0.716139	1	0.168047	1	0.115814
ENSG00000167619	Long-lived	50	186.896	0	0	0.657748	0.938356	0.318838	1.08228	0.0234135	0	0.657748	0.0415309	0.318838	52.1181	0.0234135
ENSG00000167625	Long-lived	1	-0.000129205	1	0.00208894	0.775092	0.250629	0.214644	9.76994e+09	0.010264	0.00208894	0.775092	0.250629	0.214644	9.76994e+09	0.010264
ENSG00000167632	Long-lived	6.16561e-14	683.168	0	0	0.743689	0.624749	0.0746304	232.796	0.181681	0	0.743689	1	0.0746304	1	0.181681
ENSG00000167634	Long-lived	0.879114	7.08672	0.00776572	0.0262648	0.624683	1	0.340763	389.157	0.0345544	0.0407802	0.624683	1	0.340763	189.24	0.0345544
ENSG00000072401	Long-lived	0.883671	0.209249	0.647357	0.0130935	0.795082	0.0140072	0.163957	3.19342	0.0409608	0.021682	0.795082	0.0230136	0.163957	2.78995	0.0409608
ENSG00000167635	Long-lived	1.0393	0.00914427	0.923818	3.91183e-05	0.864608	0.254645	0.134963	92.0329	0.000429351	2.62507e-05	0.864608	0.241316	0.134963	109.935	0.000429351
ENSG00000167637	Long-lived	1.28481	11.6914	0.000627882	0.030079	0.563754	0.573282	0.376362	104.335	0.0598841	0.011088	0.563754	0.48927	0.376362	392.021	0.0598841
ENSG00000167641	Long-lived	0.714139	11.2848	0.000781427	0.0630919	0.895645	0.472126	0.0596589	210.527	0.0446965	0.139	0.895645	0.585103	0.0596589	45.6211	0.0446965
ENSG00000167642	Long-lived	0.417629	3.55187	0.0594785	0	0.642197	0.825871	0.346931	960.752	0.0108713	0	0.642197	0.923209	0.346931	17.6045	0.0108713
ENSG00000167645	Long-lived	1.51604	0.797478	0.371848	0.00447486	0.583722	0.00544601	0.214386	1.0743	0.201892	0.000274473	0.583722	0.000369671	0.214386	1.11477	0.201892
ENSG00000167646	Long-lived	20.126	26.0247	3.37074e-07	0.00155214	0.419644	0.0602569	0.374765	1.04436	0.205591	2.91455e-57	0.419644	2.79492e-25	0.374765	2.39564	0.205591
ENSG00000167654	Long-lived	1.39531	5.22211	0.0223015	7.88577e-06	0.566336	0.131059	0.408665	1.41635e+09	0.024999	7.57722e-08	0.566336	0.0586939	0.408665	5.87124e+12	0.024999
ENSG00000167657	Long-lived	50	20.9992	4.59484e-06	0.00439392	0.922565	0.660227	0.0514155	1.06602	0.0260194	1.38867e-118	0.922565	9.653e-10	0.0514155	24.4456	0.0260194
ENSG00000072415	Long-lived	4.15821e-14	69.2572	1.11022e-16	0	0.353555	0.0415373	0.520674	4.1309	0.125771	0	0.353555	1	0.520674	1	0.125771
ENSG00000167658	Long-lived	7.66791	4.81573	0.0282011	0	0.442765	0.0124482	0.474672	1	0.0825633	0	0.442765	2.47429e-15	0.474672	1	0.0825633
ENSG00000167670	Long-lived	5.91147	3.08461	0.0790364	0.000621688	0.582485	0.0861984	0.276675	2.39717	0.14084	1.1099e-19	0.582485	5.09602e-07	0.276675	175.624	0.14084
ENSG00000167671	Long-lived	28.8827	0.708904	0.399808	0.00314054	0.575594	0.125263	0.253987	1.00626	0.170419	5.08975e-73	0.575594	8.76251e-27	0.253987	1.1975	0.170419
ENSG00000167674	Long-lived	1.62573	25.0057	5.71618e-07	0.00024304	0.55231	0.142945	0.374134	152.183	0.0735564	1.33074e-06	0.55231	0.0423189	0.374134	3531.31	0.0735564
ENSG00000167676	Long-lived	0.2592	6.04414	0.0139525	0	0.52407	0.62126	0.453259	1e+10	0.0226713	0	0.52407	0.883927	0.453259	390.841	0.0226713
ENSG00000167680	Long-lived	1.14021	4.82314	0.0280801	0.000563034	0.476897	0.0567465	0.458549	897.189	0.0645542	0.000197212	0.476897	0.0379516	0.458549	2327.57	0.0645542
ENSG00000167685	Long-lived	0.758099	5.30292	0.0212897	0.000317379	0.656448	0.0946367	0.331433	306.241	0.0121193	0.00222767	0.656448	0.167399	0.331433	76.68	0.0121193
ENSG00000167693	Long-lived	6.219e-14	188.063	0	0	0.507087	0.00916804	0.4102	1.58551	0.0827128	0	0.507087	1	0.4102	1	0.0827128
ENSG00000167695	Long-lived	4.08309	65.0553	7.77156e-16	0.0188065	0.765241	0.983797	0	1.89412	0.234759	8.99169e-08	0.765241	0.935476	0	13.573	0.234759
ENSG00000072422	Long-lived	1.33478	7.65794	0.00565229	0.0016448	0.393029	0.0486002	0.540002	3.98891	0.0669691	0.000192359	0.393029	0.0176582	0.540002	6.33885	0.0669691
ENSG00000167699	Long-lived	1.93765	6.52395	0.0106431	0	0.732059	1	0.248473	252.199	0.0194685	0	0.732059	1	0.248473	45054.2	0.0194685
ENSG00000167700	Long-lived	8.98319e-13	11.0823	0.000871558	0	0.623276	0.987454	0	1.2907	0.376724	0	0.623276	1	0	1	0.376724
ENSG00000167701	Long-lived	7.85109	89.4606	0	0.00858647	0.662969	0.853056	0.2569	1.87066	0.0801312	6.00058e-17	0.662969	0.287144	0.2569	136.599	0.0801312
ENSG00000167702	Long-lived	0.868843	0.340602	0.559482	0.00336159	0.424577	0.191923	0.502204	441.755	0.0732197	0.00709505	0.424577	0.238314	0.502204	198.723	0.0732197
ENSG00000167703	Long-lived	0.237119	54.7801	1.34781e-13	0	0.852045	1	0.123094	711.955	0.0248619	0	0.852045	1	0.123094	4.74646	0.0248619
ENSG00000167705	Long-lived	3.63079	18.4242	1.76803e-05	0	0.661283	0.580464	0.239403	5.98257	0.0993138	0	0.661283	0.138777	0.239403	661.785	0.0993138
ENSG00000167711	Long-lived	4.82047e-12	0.943171	0.331464	0	0.625096	0.943522	0.277487	5.11908	0.0974172	0	0.625096	1	0.277487	1	0.0974172
ENSG00000167716	Long-lived	10.7705	31.3338	2.17265e-08	0	0.164044	0	0.599867	1.0845	0.236089	0	0.164044	0	0.599867	2.39586	0.236089
ENSG00000167720	Long-lived	7.29266	172.878	0	0	0.591634	0.894303	0.282191	1.65893	0.126175	0	0.591634	0.442786	0.282191	40.0993	0.126175
ENSG00000167721	Long-lived	0.426545	34.0013	5.50749e-09	0.00489503	0.656735	1	0.173943	4.43804	0.169322	0.103414	0.656735	1	0.173943	1.88823	0.169322
ENSG00000167733	Long-lived	0.802436	3.4652	0.062673	0.000556752	0.482322	0.11479	0.405064	342.751	0.112614	0.00244682	0.482322	0.176049	0.405064	108.183	0.112614
ENSG00000167740	Long-lived	1.31304	2.98306	0.0841399	0.0300259	0.696919	0.0333408	0.1278	3.23293	0.17528	0.0100207	0.696919	0.0114978	0.1278	4.66786	0.17528
ENSG00000167741	Long-lived	0.715268	2.78729	0.0950151	0	0.229244	0.0333448	0.516792	2.13267	0.253964	0	0.229244	0.0878152	0.516792	1.71897	0.253964
ENSG00000167748	Long-lived	0.758035	0.676325	0.410855	0.0178282	0.6053	1	0.310904	9.77394	0.0837962	0.0472366	0.6053	1	0.310904	5.62999	0.0837962
ENSG00000167749	Long-lived	1.53421	6.03284	0.0140422	0.0324258	0.00432955	0.0357757	0.78834	3.26696	0.207331	0.00519265	0.00432955	0.00603803	0.78834	6.14902	0.207331
ENSG00000167751	Long-lived	5.50548	46.7523	8.05522e-12	0	0.035101	0	0.739522	3.59714	0.225377	0	0.035101	0	0.739522	1150.29	0.225377
ENSG00000167754	Long-lived	0.941327	0.1256	0.723039	2.45024e-05	0.508209	0.104027	0.354237	5.04146	0.137554	4.56815e-05	0.508209	0.118799	0.354237	4.58495	0.137554
ENSG00000167755	Long-lived	5.81032	53.3062	2.85438e-13	0	0.479204	0.142386	0.36081	2.62402	0.159987	0	0.479204	1.20607e-05	0.36081	271.852	0.159987
ENSG00000072506	Long-lived	1.52716e-12	4.70769	0.0300279	0	0.684308	0.993129	0	1.39899	0.315692	0	0.684308	1	0	1	0.315692
ENSG00000167757	Long-lived	1.08866	0.122479	0.726362	0	0.394373	0.071321	0.453847	2.3318	0.15178	0	0.394373	0.0564338	0.453847	2.51358	0.15178
ENSG00000167759	Long-lived	0.0362598	17.9421	2.27729e-05	0	0.416219	0.0729706	0.420593	2.58177	0.163189	0	0.416219	0.909448	0.420593	1.03499	0.163189
ENSG00000167767	Long-lived	0.715395	4.08689	0.043217	0.00129568	0.477946	0.1277	0.42725	3.99581	0.0948037	0.00859599	0.477946	0.229389	0.42725	2.69392	0.0948037
ENSG00000167768	Long-lived	2.7271	55.1703	1.10578e-13	0.0319784	0.821024	1	0.112618	5.58589	0.0663578	8.36756e-05	0.821024	1	0.112618	108.992	0.0663578
ENSG00000167769	Long-lived	2.81091	37.7359	8.10001e-10	0.00150901	0.434304	0.0801663	0.408045	2.76681	0.157651	1.17374e-08	0.434304	0.000830279	0.408045	17.4728	0.157651
ENSG00000167770	Long-lived	8.07817e-14	38.555	5.3233e-10	0	0.551929	0.0499906	0.441107	238.909	0.00696419	0	0.551929	1	0.441107	1	0.00696419
ENSG00000167771	Long-lived	9.56302e-11	128.812	0	0	0.31721	0.0245567	0.607237	4.7331	0.075553	0	0.31721	1	0.607237	1	0.075553
ENSG00000167772	Long-lived	1.21938	1.55462	0.212454	0.000339792	0.522465	0.196844	0.419629	4.57797	0.0579052	5.89139e-05	0.522465	0.137804	0.419629	6.39167	0.0579052
ENSG00000167774	Long-lived	0.824563	0.40223	0.52594	0	0.685269	0.362231	0.287304	292.278	0.0274271	0	0.685269	0.432868	0.287304	107.946	0.0274271
ENSG00000167775	Long-lived	0.648292	2.26371	0.132436	0.0586956	0.712203	0.794314	0.267627	3383.59	0.0201705	0.15911	0.712203	0.861323	0.267627	194.119	0.0201705
ENSG00000006047	Long-lived	0.865938	1.29964	0.254279	0.00208343	0.68891	0.814193	0.291357	596.775	0.0197331	0.00476682	0.68891	0.836942	0.291357	253.326	0.0197331
ENSG00000072518	Long-lived	3.39682	571.18	0	0	0.273882	0.11052	0.642576	5.01009	0.0835423	0	0.273882	0.000563297	0.642576	238.369	0.0835423
ENSG00000167778	Long-lived	1.49013	8.35873	0.00383839	0.00020173	0.356202	0.0355552	0.540927	2.80411	0.10287	3.11629e-06	0.356202	0.00692886	0.540927	4.64806	0.10287
ENSG00000167779	Long-lived	0.398172	3.25118	0.0713718	0	0.735053	0.238264	0.0582256	3.43509	0.206721	0	0.735053	0.564887	0.0582256	1.63454	0.206721
ENSG00000167780	Long-lived	0.594607	6.56898	0.0103771	6.28312e-07	0.25838	0.0186983	0.481746	2.19019	0.259874	0.000205282	0.25838	0.0938428	0.481746	1.59387	0.259874
ENSG00000167785	Long-lived	50	6.4806	0.0109058	0.0355947	0.749379	0.957313	0.231857	1	0.0187636	3.70917e-73	0.749379	0.112901	0.231857	1	0.0187636
ENSG00000167791	Long-lived	0.882053	0.288261	0.591337	0.0205285	0.86276	0.157566	0.115875	1e+10	0.021365	0.0324647	0.86276	0.195939	0.115875	6.61494e+08	0.021365
ENSG00000167792	Long-lived	49.4951	88.6123	0	0.000175661	0.456482	0.0174588	0.421993	1.10811	0.121525	1.34892e-186	0.456482	9.73495e-88	0.421993	160.937	0.121525
ENSG00000167797	Long-lived	7.6446e-13	7.90386	0.00493293	0	0.80332	0.260498	0.192218	9.99998e+09	0.00446168	0	0.80332	1	0.192218	1	0.00446168
ENSG00000167799	Long-lived	2.75027	9.03653	0.00264637	0	0.602067	0.172822	0.203433	1.76967	0.1945	0	0.602067	0.00800191	0.203433	4.80588	0.1945
ENSG00000167800	Long-lived	9.65116	35.1288	3.08606e-09	0.00312914	0.628667	1	0.10615	1.52714	0.265183	6.72915e-25	0.628667	1	0.10615	59.5177	0.265183
ENSG00000072571	Long-lived	1.28838	9.82734	0.00171937	0.00300147	0.472604	0.294606	0.391231	5.11312	0.136166	0.000562139	0.472604	0.207101	0.391231	8.18575	0.136166
ENSG00000167815	Long-lived	1.49566e-11	28.347	1.01402e-07	0	0.635695	0.498825	0.35261	158.464	0.0116953	0	0.635695	1	0.35261	1	0.0116953
ENSG00000167842	Long-lived	24.39	5.1198	0.0236543	0.0827106	0.805746	0.980489	0.192596	6006.01	0.00165725	3.97445e-27	0.805746	0.618431	0.192596	1.44493e+92	0.00165725
ENSG00000167858	Long-lived	0.316185	8.45071	0.003649	0	0.693479	0.697648	0.190038	4.50427	0.116483	0	0.693479	0.892401	0.190038	1.60941	0.116483
ENSG00000167861	Long-lived	1.45429	20.8007	5.09652e-06	0	0.438637	0.0422996	0.457755	2.81397	0.103608	0	0.438637	0.0100529	0.457755	4.50238	0.103608
ENSG00000167862	Long-lived	0.800723	3.74863	0.0528509	0	0.702124	0.673595	0.243483	451.719	0.0543928	0	0.702124	0.728778	0.243483	133.603	0.0543928
ENSG00000167863	Long-lived	0.929825	0.0945119	0.758518	0.0190143	0.809144	0.0218693	0.0257883	3.78456	0.165068	0.0251099	0.809144	0.0285981	0.0257883	3.44709	0.165068
ENSG00000072609	Long-lived	0.877895	5.87263	0.0153781	0	0.751853	1	0.210302	430.414	0.0378452	0	0.751853	1	0.210302	205.247	0.0378452
ENSG00000167874	Long-lived	7.41811e-13	6.63458	0.0100018	0	0.661172	0.238409	0.333133	5.10685	0.00569516	0	0.661172	1	0.333133	1	0.00569516
ENSG00000167880	Long-lived	0.98031	0.961591	0.326786	0.00650581	0.655901	0.521779	0.31756	529.94	0.0265396	0.00718387	0.655901	0.528506	0.31756	468.367	0.0265396
ENSG00000167881	Long-lived	1.02725	0.385863	0.534482	0.00125804	0.485631	0.0959005	0.47423	14.5381	0.0401394	0.00104875	0.485631	0.0899662	0.47423	15.638	0.0401394
ENSG00000167889	Long-lived	0.741308	54.1773	1.83187e-13	0.00153317	0.653059	1	0.33779	707.403	0.00915122	0.00819699	0.653059	1	0.33779	129.563	0.00915122
ENSG00000167895	Long-lived	1.00309	0.55621	0.455791	0.00199359	0.614863	0.654574	0.364927	110.389	0.0202092	0.00195565	0.614863	0.653718	0.364927	112.006	0.0202092
ENSG00000167900	Long-lived	7.70138e-14	89.6295	0	0	0.61437	0.116774	0.347938	269.181	0.0376914	0	0.61437	1	0.347938	1	0.0376914
ENSG00000167904	Long-lived	0.900839	0.518622	0.47143	7.10147e-05	0.0219611	7.1055e-05	0.681809	5.92377	0.29623	0.000183119	0.0219611	0.000183212	0.681809	4.96577	0.29623
ENSG00000167910	Long-lived	1.02593	0.0157842	0.900021	1.02336e-05	0.36674	0.0449525	0.483887	1.37982	0.149373	7.59663e-06	0.36674	0.0414777	0.483887	1.39139	0.149373
ENSG00000167916	Long-lived	2.07871	62.8177	2.22045e-15	0.0149554	0.684534	0.776137	0.234164	6.3976	0.0813022	0.00016067	0.684534	0.590492	0.234164	47.367	0.0813022
ENSG00000072657	Long-lived	0.543849	60.708	6.66134e-15	3.88647e-06	0.224739	0.0221986	0.569913	7.17637	0.205347	0.00114165	0.224739	0.126081	0.569913	2.92068	0.205347
ENSG00000167925	Long-lived	1.24272	2.47121	0.115948	0.026439	0.637781	1	0.342603	37.9153	0.0196165	0.0109468	0.637781	1	0.342603	91.6283	0.0196165
ENSG00000167930	Long-lived	15.4824	5.66868	0.0172705	0.045293	0.699306	0.98929	0.291912	8.8492e+09	0.00878135	1.55664e-21	0.699306	0.846438	0.291912	1.00361e+154	0.00878135
ENSG00000167941	Long-lived	1.56686	0.699233	0.403042	0.00228995	0.462072	0.0792765	0.416323	1	0.121605	7.29818e-05	0.462072	0.0188414	0.416323	1	0.121605
ENSG00000167962	Long-lived	1.17158	3.72666	0.0535504	1.85746e-05	0.410955	0.048194	0.494613	3.38787	0.094432	2.86526e-06	0.410955	0.0286433	0.494613	4.17687	0.094432
ENSG00000167964	Long-lived	7.97615	15.722	7.33657e-05	0	0.172106	0.0140068	0.627146	1.13168	0.200748	0	0.172106	1.64022e-15	0.627146	2.68227	0.200748
ENSG00000167965	Long-lived	1.52079	4.89588	0.0269209	0.00016316	0.48158	0.0203303	0.477302	2.10964	0.0411182	1.73856e-06	0.48158	0.00267329	0.477302	3.11209	0.0411182
ENSG00000167967	Long-lived	25.4115	261.619	0	0.000269923	0.385013	0.0181556	0.372934	1.18844	0.242053	2.0536e-91	0.385013	5.73966e-45	0.372934	80.4051	0.242053
ENSG00000167968	Long-lived	0.677733	6.91511	0.00854706	1.43925e-06	0.537094	0.126381	0.439548	26.9112	0.0233576	0.000109844	0.537094	0.246139	0.439548	9.3135	0.0233576
ENSG00000167969	Long-lived	0.697255	4.20495	0.0403061	0.00254454	0.532469	0.180815	0.352141	3.09382	0.11539	0.0155256	0.532469	0.303461	0.352141	2.19786	0.11539
ENSG00000167971	Long-lived	1.87795	22.0523	2.65319e-06	0	0.0875627	0.0136169	0.632859	1.53773	0.279578	0	0.0875627	0.000313246	0.632859	2.24362	0.279578
ENSG00000167972	Long-lived	1.64725	98.6873	0	0.000468635	0.316576	0.198412	0.625109	78.2543	0.0583151	3.28126e-06	0.316576	0.0696498	0.625109	1315.46	0.0583151
ENSG00000167977	Long-lived	0.781513	7.07038	0.00783685	0	0.824323	0.429918	0.0408089	430.873	0.134868	0	0.824323	0.516995	0.0408089	114.493	0.134868
ENSG00000167978	Long-lived	1.02821	0.82064	0.364993	0.00112228	0.193222	0.168966	0.757716	87.3258	0.0490627	0.000926609	0.193222	0.160701	0.757716	99.0593	0.0490627
ENSG00000167981	Long-lived	5.9755	204.541	0	0.0586248	0.632263	0.992768	0	2.06643	0.367737	4.35181e-08	0.632263	0.957553	0	76.4905	0.367737
ENSG00000167985	Long-lived	7.38418	23.5429	1.22157e-06	0	0.234812	0	0.659559	1.34305	0.10563	0	0.234812	0	0.659559	8.82766	0.10563
ENSG00000167986	Long-lived	2.19219	1.58455	0.208106	1.38063e-05	0.596496	0.06915	0.382441	5913.29	0.0210635	2.21895e-11	0.596496	0.0028616	0.382441	1.85588e+08	0.0210635
ENSG00000167987	Long-lived	0.48646	7.28487	0.00695377	0	0.647097	0.235396	0.238147	4.99028	0.114756	0	0.647097	0.494772	0.238147	2.1858	0.114756
ENSG00000167992	Long-lived	1.03531	87.3885	0	0.00794189	0.630574	1	0.346261	526.732	0.023165	0.00669535	0.630574	1	0.346261	657.182	0.023165
ENSG00000167994	Long-lived	14.8112	89.9278	0	0.00453518	0.794883	0.972868	0	1.55337	0.205117	1.95595e-35	0.794883	0.665372	0	680.809	0.205117
ENSG00000167995	Long-lived	1.24464	2.94121	0.086346	0.000776385	0.481074	0.0958416	0.420754	4.04793	0.0981721	0.000134667	0.481074	0.0540008	0.420754	5.69885	0.0981721
ENSG00000167996	Long-lived	0.87451	0.462853	0.496294	0.0997105	0.541027	0.104007	0.27504	3.99708	0.183933	0.133165	0.541027	0.13817	0.27504	3.35915	0.183933
ENSG00000168000	Long-lived	0.994435	0.00509982	0.943069	3.77694e-05	0.391948	0.114016	0.551121	9.71131	0.0569309	3.99718e-05	0.391948	0.115402	0.551121	9.58922	0.0569309
ENSG00000168002	Long-lived	1.08836	1.57168	0.209963	6.83908e-07	0.442856	0.043777	0.504014	107.979	0.0531297	1.95103e-07	0.442856	0.0332038	0.504014	163.306	0.0531297
ENSG00000168003	Long-lived	0.305404	37.7751	7.93879e-10	0	0.482977	0.155227	0.384661	5.74563	0.132362	0	0.482977	0.566132	0.384661	1.70571	0.132362
ENSG00000168004	Long-lived	0.773178	0.47053	0.492743	1.831e-05	0.696621	1.83154e-05	0.147456	2.36903	0.155922	0.000217379	0.696621	0.000217428	0.147456	1.94809	0.155922
ENSG00000168005	Long-lived	0.131073	17.514	2.85207e-05	0	0.556278	0.456736	0.413385	313.656	0.0303369	0	0.556278	0.902384	0.413385	2.12431	0.0303369
ENSG00000168010	Long-lived	1.04637	29.8337	4.70739e-08	0.00281567	0.718314	1	0.259048	723.674	0.0226384	0.00214442	0.718314	1	0.259048	982.089	0.0226384
ENSG00000168014	Long-lived	1.1125	7.0345	0.0079954	0.000108635	0.236032	0.307486	0.696579	503.754	0.0673886	3.89047e-05	0.236032	0.26928	0.696579	1014.44	0.0673886
ENSG00000168016	Long-lived	2.59535	183.969	0	0.000783442	0.308389	0.0437656	0.438112	2.59773	0.253499	8.68656e-09	0.308389	0.000297344	0.438112	11.913	0.253499
ENSG00000072756	Long-lived	0.753943	0.618363	0.431656	0	0.347065	0.042034	0.493252	1.95157	0.159684	0	0.347065	0.09168	0.493252	1.65552	0.159684
ENSG00000168028	Long-lived	0.452407	25.8179	3.7519e-07	0.000179475	0.721902	0.663187	0.24051	224.044	0.0375875	0.0201969	0.721902	0.830437	0.24051	11.5693	0.0375875
ENSG00000168032	Long-lived	1.05285	0.271632	0.602239	0	0.679293	1	0.292558	85.2347	0.0281493	0	0.679293	1	0.292558	107.808	0.0281493
ENSG00000168036	Long-lived	0.288236	33.6269	6.67622e-09	0	0.969906	1	0.019694	129.42	0.0103995	0	0.969906	1	0.019694	4.06214	0.0103995
ENSG00000168038	Long-lived	1.43031	11.4633	0.000709851	0	0.395432	0.0700529	0.404188	4.99773	0.20038	0	0.395432	0.0223155	0.404188	9.98754	0.20038
ENSG00000168040	Long-lived	4.33876	31.2732	2.24148e-08	0	0.735365	0.866325	0	1.45055	0.264635	0	0.735365	0.536552	0	5.02165	0.264635
ENSG00000168056	Long-lived	1.15649	9.95474	0.00160436	5.66222e-05	0.525244	0.0894853	0.400961	445.529	0.0737942	1.22566e-05	0.525244	0.0613353	0.400961	1157.17	0.0737942
ENSG00000168060	Long-lived	0.936434	1.1342	0.286881	0	0.636367	1	0.340148	246.261	0.0234844	0	0.636367	1	0.340148	173.534	0.0234844
ENSG00000168061	Long-lived	13.5863	213.231	0	0	0.708726	0.976965	0	1.4402	0.291274	0	0.708726	0.728608	0	142.023	0.291274
ENSG00000168062	Long-lived	8.92951e-09	7.06667	0.00785311	0	0.593876	0.824893	0.392196	277.32	0.0139276	0	0.593876	1	0.392196	1	0.0139276
ENSG00000072778	Long-lived	1.67388e-13	243.064	0	0	0.430844	0.01702	0.405264	2.82083	0.163892	0	0.430844	1	0.405264	1	0.163892
ENSG00000168066	Long-lived	29.2941	95.9937	0	0	0.88254	0.93706	0.0827048	184540	0.0347555	0	0.88254	0.148917	0.0827048	1.84329e+154	0.0347555
ENSG00000168067	Long-lived	1.31476	9.23045	0.00238023	4.88625e-05	0.514533	0.0949751	0.424915	549.905	0.0605518	2.14791e-06	0.514533	0.0452686	0.424915	4007.14	0.0605518
ENSG00000168070	Long-lived	0.824328	0.544321	0.460648	0.261986	0.986627	0.275336	0.007154	59.5428	0.00621851	0.33149	0.986627	0.345353	0.007154	29.043	0.00621851
ENSG00000168071	Long-lived	0.667042	26.3081	2.91067e-07	0	0.382079	0.440299	0.587748	30326	0.0301731	0	0.382079	0.578582	0.587748	976.247	0.0301731
ENSG00000168077	Long-lived	1.73283	34.8105	3.63408e-09	0	0.748091	0.313535	0.164704	3.57206	0.0872049	0	0.748091	0.134014	0.164704	9.08061	0.0872049
ENSG00000168078	Long-lived	2.37786	15.0205	0.000106351	0.010687	0.200601	0.017683	0.636243	2.19755	0.163156	2.05537e-05	0.200601	6.80662e-05	0.636243	6.50253	0.163156
ENSG00000168079	Long-lived	5.06939	49.8447	1.66411e-12	0	0.653657	0.717847	0.317992	1746.57	0.028351	0	0.653657	0.186281	0.317992	2.72837e+16	0.028351
ENSG00000168081	Long-lived	0.402784	1.472	0.225031	0	0.304812	0.0146076	0.452639	1.48626	0.242549	0	0.304812	0.182273	0.452639	1.17305	0.242549
ENSG00000168090	Long-lived	0.831915	0.237875	0.625745	3.6858e-05	0.708959	0.0135228	0.2885	661.865	0.002541	0.00020499	0.708959	0.0278745	0.2885	222.146	0.002541
ENSG00000072786	Long-lived	2.2918e-13	90.6218	0	0	0.32945	0.0351141	0.511131	3.04531	0.159419	0	0.32945	1	0.511131	1	0.159419
ENSG00000168092	Long-lived	2.54076e-13	27.2895	1.75156e-07	0	0.0477763	0	0.80517	3.52592	0.147053	0	0.0477763	0	0.80517	1	0.147053
ENSG00000168096	Long-lived	2.57189	39.1314	3.96217e-10	0	0.694005	0.757909	0.200366	6.61133	0.105629	0	0.694005	0.490217	0.200366	128.733	0.105629
ENSG00000168101	Long-lived	11.1404	12.4426	0.000419648	0	0.768073	1	0.117566	2.40925	0.114361	0	0.768073	1	0.117566	17960.2	0.114361
ENSG00000168116	Long-lived	1.20392	2.38556	0.122461	0	0.427017	1	0.474895	124.056	0.0980886	0	0.427017	1	0.474895	331.55	0.0980886
ENSG00000168118	Long-lived	5.42101e-20	11.8748	0.000568986	0	0.743492	0.963743	0	1.74329	0.256508	0	0.743492	1	0.256508	1	0
ENSG00000168131	Long-lived	0.269263	32.9786	9.31777e-09	0.0318214	0.883605	0.905496	0.115579	9.99991e+09	0.000816445	0.395219	0.883605	0.973624	0.115579	492.749	0.000816445
ENSG00000168135	Long-lived	50	53.0897	3.18634e-13	0.00358077	0.914431	0.861825	0.0816518	1.03409	0.00391716	4.99795e-123	0.914431	0.000590153	0.0816518	5.34563	0.00391716
ENSG00000168137	Long-lived	1.0173	0.112015	0.737861	0.00160996	0.432752	0.0882843	0.410159	6.15241	0.157089	0.00144046	0.432752	0.0846544	0.410159	6.34883	0.157089
ENSG00000168140	Long-lived	48.5588	4.58468	0.0322591	0.000565372	0.43339	0.0325882	0.373952	1	0.192657	1.98317e-158	0.43339	6.25209e-73	0.373952	1	0.192657
ENSG00000072803	Long-lived	2.82153	50.0668	1.48603e-12	1.82521e-05	0.36473	0.0236989	0.596471	5.12867	0.0387994	4.26255e-14	0.36473	2.59568e-05	0.596471	100.762	0.0387994
ENSG00000168143	Long-lived	1.34272	16.8518	4.0415e-05	0.0136213	0.739245	0.863602	0.197498	8.11339	0.0632574	0.00312451	0.739245	0.821272	0.197498	16.6266	0.0632574
ENSG00000168148	Long-lived	0.758902	2.07498	0.149732	1.70254e-06	0.27638	0.0116342	0.71957	43.3229	0.00404947	4.18761e-05	0.27638	0.0340474	0.71957	17.4626	0.00404947
ENSG00000168152	Long-lived	1.01225	0.256245	0.612712	0	0.617987	1	0.328853	21.3401	0.0531594	0	0.617987	1	0.328853	22.1556	0.0531594
ENSG00000168159	Long-lived	0.947581	0.0739246	0.785706	0.0437158	0.914033	0.317564	0.0716087	1	0.0143579	0.0515104	0.914033	0.337245	0.0716087	1	0.0143579
ENSG00000168172	Long-lived	0.839015	3.08415	0.0790584	0	0.688352	1	0.279418	451.087	0.0322293	0	0.688352	1	0.279418	168.642	0.0322293
ENSG00000168175	Long-lived	15.2032	4.3298	0.0374507	0	0.712833	0.957772	0.281354	1e+10	0.00581322	0	0.712833	0.518947	0.281354	1.0766e+152	0.00581322
ENSG00000168209	Long-lived	1.76989	2.31619	0.128034	0.003433	0.843799	0.0123657	0.0939447	1.79774	0.062256	4.34915e-05	0.843799	0.000420172	0.0939447	2.82383	0.062256
ENSG00000168214	Long-lived	2.1684e-19	66.8561	3.33067e-16	0	0.287794	0	0.586994	3.91207	0.125212	0	0.287794	0	0.586994	1	0.125212
ENSG00000168216	Long-lived	2.95445	56.645	5.21805e-14	1.29936e-05	0.468105	0.0107888	0.396986	7.30191	0.134908	3.66238e-15	0.468105	1.54355e-06	0.396986	355.614	0.134908
ENSG00000072818	Long-lived	2.51272	116.438	0	0	0.450323	0.0434277	0.411217	3.08285	0.138461	0	0.450323	0.000377649	0.411217	16.9278	0.138461
ENSG00000168228	Long-lived	0.953281	0.185105	0.667022	0.0320029	0.562428	0.0514047	0.148144	4.01573	0.289428	0.0375859	0.562428	0.0590505	0.148144	3.7632	0.289428
ENSG00000168229	Long-lived	1.06506	0.254588	0.613863	0.000165015	0.451882	0.0134615	0.384932	2.62421	0.163186	9.36379e-05	0.451882	0.0101714	0.384932	2.7942	0.163186
ENSG00000168234	Long-lived	5.36617	176.201	0	0	0.702207	0.987077	0	1.75088	0.297793	0	0.702207	0.93258	0	20.2003	0.297793
ENSG00000168237	Long-lived	11.9294	65.1239	6.66134e-16	0	0.698412	0.932066	0.239251	1.81501	0.0623369	0	0.698412	0.432033	0.239251	1225.37	0.0623369
ENSG00000168246	Long-lived	0.755183	0.683748	0.408299	0	0.587423	0.0177153	0.316388	1.71277	0.0961884	0	0.587423	0.0475535	0.316388	1.50136	0.0961884
ENSG00000168256	Long-lived	0.774621	1.20554	0.272217	0.000231752	0.659266	0.0265563	0.30991	4.70489	0.0308235	0.00152852	0.659266	0.0601626	0.30991	3.31872	0.0308235
ENSG00000168259	Long-lived	46.0315	62.688	2.44249e-15	0	0.161718	0	0.648413	1.05086	0.189869	0	0.161718	0	0.648413	9.81286	0.189869
ENSG00000168263	Long-lived	8.0468	2.86075	0.0907652	0.0123012	0.115996	0.0148631	0.690861	1	0.193142	4.26778e-16	0.115996	1.95584e-15	0.690861	1	0.193142
ENSG00000168264	Long-lived	1.44457	4.06199	0.0438589	0	0.480177	0.0432823	0.429102	3.99452	0.0907207	0	0.480177	0.0107166	0.429102	7.3936	0.0907207
ENSG00000072832	Long-lived	3.8772	95.8593	0	0	0.389186	0.0372154	0.47494	3.09888	0.135874	0	0.389186	2.87342e-06	0.47494	80.2603	0.135874
ENSG00000168267	Long-lived	0.578217	5.4557	0.0195046	0.000460776	0.491365	0.0114702	0.264853	2.24132	0.243781	0.0117699	0.491365	0.0755111	0.264853	1.59466	0.243781
ENSG00000168268	Long-lived	1.85268	1.41092	0.234904	0	0.168781	0	0.67032	1.27574	0.160898	0	0.168781	0	0.67032	1.57017	0.160898
ENSG00000168269	Long-lived	50	18.7094	1.52226e-05	0.00777329	0.717672	0.975823	0.282328	1.00117	1.17856e-14	3.39032e-106	0.717672	0.294145	0.282328	1.05996	1.17856e-14
ENSG00000168280	Long-lived	1.03603	0.73877	0.390055	0.00108176	0.618929	0.125084	0.350923	106.757	0.0301483	0.000845833	0.618929	0.116058	0.350923	126.32	0.0301483
ENSG00000168282	Long-lived	5.83281e-13	75.8812	0	0	0.795532	0.958738	0.182814	651.199	0.0216539	0	0.795532	1	0.182814	1	0.0216539
ENSG00000168283	Long-lived	44.2734	3.05813	0.0803341	0.000216734	0.520146	0.10833	0.479854	1.12067	0	6.0116e-163	0.520146	1.84106e-43	0.479854	155.048	0
ENSG00000168286	Long-lived	1.108	0.173441	0.677072	0.000119056	0.422885	0.0292272	0.491835	1.86343	0.0852807	4.48655e-05	0.422885	0.0199565	0.491835	1.993	0.0852807
ENSG00000168288	Long-lived	0.434612	23.4588	1.27621e-06	0.000958632	0.472958	0.0757678	0.37179	4.91783	0.155252	0.0487743	0.472958	0.325845	0.37179	1.99826	0.155252
ENSG00000072840	Long-lived	0.541827	66.2245	4.44089e-16	0.00225789	0.540833	0.982227	0.432197	294.881	0.02697	0.036827	0.540833	0.990331	0.432197	21.7831	0.02697
ENSG00000168291	Long-lived	1.51739	7.90919	0.00491843	0	0.843852	1	0.144483	1e+10	0.0116653	0	0.843852	1	0.144483	1492548725249230	0.0116653
ENSG00000168297	Long-lived	0.906156	2.80797	0.0937969	0	0.399589	0.149411	0.559582	286.122	0.0408288	0	0.399589	0.178592	0.559582	168.274	0.0408288
ENSG00000168298	Long-lived	1.08634	0.265247	0.606538	0.0143586	0.871927	0.0143649	0.0812366	1.44148	0.0468365	0.00995389	0.871927	0.00995865	0.0812366	1.48772	0.0468365
ENSG00000168300	Long-lived	0.443477	0.146383	0.702016	0	0.392482	0.000768257	0.526706	3.30456	0.0808122	0	0.392482	0.0415714	0.526706	1.69908	0.0808122
ENSG00000168301	Long-lived	48.5588	7.53353	0.0060561	0.00105495	0.940417	0.129679	0.0571789	1.01149e+07	0.00240386	2.82989e-145	0.940417	8.35565e-44	0.0571789	#NUM!	0.00240386
ENSG00000168303	Long-lived	2.16592	10.2315	0.00138059	0.00602201	0.65658	0.382372	0.289955	8.35787	0.0534647	1.5527e-05	0.65658	0.124651	0.289955	99.3551	0.0534647
ENSG00000168309	Long-lived	13.9684	0.713783	0.398191	0.00464355	0.683046	0.118834	0.179765	1	0.137189	2.56854e-33	0.683046	1.19789e-13	0.179765	1	0.137189
ENSG00000168310	Long-lived	6.07911e-14	167.692	0	0	0.462618	0.0379096	0.474442	4.65705	0.0629406	0	0.462618	1	0.474442	1	0.0629406
ENSG00000072849	Long-lived	0.727328	8.20408	0.00417962	0.000120445	0.506334	0.0781045	0.446265	73.1392	0.0474008	0.00141074	0.506334	0.156535	0.446265	22.6908	0.0474008
ENSG00000168329	Long-lived	0.180603	13.7606	0.000207641	0	0.582302	0.378584	0.408784	9.66728	0.00891406	0	0.582302	0.839102	0.408784	1.50643	0.00891406
ENSG00000168334	Long-lived	48.5588	5.83968	0.0156687	0.0118025	0.581272	0.375864	0.176922	1	0.241806	2.38461e-94	0.581272	2.31214e-21	0.176922	1	0.241806
ENSG00000168348	Long-lived	0.900709	1.88063	0.170263	0	0.649377	0.414154	0.306247	430.515	0.044376	0	0.649377	0.452038	0.306247	235.753	0.044376
ENSG00000168350	Long-lived	1.01418	0.000689414	0.979053	0	0.496379	0.042038	0.43163	1.74078	0.0719912	0	0.496379	0.0401912	0.43163	1.75452	0.0719912
ENSG00000168356	Long-lived	2.90319	469.266	0	0	0.426366	0.147909	0.430983	7.09933	0.142652	0	0.426366	0.00389348	0.430983	295.969	0.142652
ENSG00000168374	Long-lived	0.550758	8.82456	0.00297203	0.043523	0.862097	0.0438294	0.0836084	7.40332	0.0542946	0.177936	0.862097	0.178625	0.0836084	3.01192	0.0542946
ENSG00000168385	Long-lived	1.04287e-09	3.44315	0.0635145	0	0.198162	0	0.642195	1.88508	0.159643	0	0.198162	0	0.642195	1	0.159643
ENSG00000168386	Long-lived	2.07643	212.331	0	0.00159641	0.226634	0.214164	0.708604	15.1004	0.0647616	1.55786e-06	0.226634	0.04077	0.708604	280.6	0.0647616
ENSG00000168389	Long-lived	0.728847	5.43864	0.019696	0.000302334	0.345155	0.0242323	0.428888	2.76027	0.225957	0.00272154	0.345155	0.0664464	0.428888	2.09597	0.225957
ENSG00000168393	Long-lived	1.39792	3.49142	0.0616877	0.00249777	0.460915	0.0759289	0.406564	3.53447	0.132521	0.000230133	0.460915	0.0272205	0.406564	5.84138	0.132521
ENSG00000168394	Long-lived	0.716567	8.71173	0.00316169	0.000572157	0.409901	0.120694	0.428847	4.7762	0.161251	0.00474835	0.409901	0.219769	0.428847	3.06625	0.161251
ENSG00000168395	Long-lived	10.3884	28.5271	9.23977e-08	0.0159943	0.682193	0.0169501	0.189047	1.61754	0.12876	2.19831e-19	0.682193	4.0174e-19	0.189047	147.802	0.12876
ENSG00000168397	Long-lived	2.2628	22.4692	2.1354e-06	0.000325247	0.506922	0.106879	0.427491	4.62253	0.0655876	1.28188e-08	0.506922	0.00634724	0.427491	31.9513	0.0655876
ENSG00000168398	Long-lived	0.646388	4.03356	0.0446036	0.00105451	0.539835	0.165815	0.41029	2.82875	0.0498752	0.0119052	0.539835	0.313022	0.41029	1.95842	0.0498752
ENSG00000168404	Long-lived	3.89111	42.2443	8.05532e-11	0.0566723	0.729797	1	0.109836	4.74254	0.160367	1.41002e-05	0.729797	1	0.109836	427.005	0.160367
ENSG00000168411	Long-lived	0.897909	1.32774	0.249207	0	0.629599	1	0.334897	153.97	0.0355039	0	0.629599	1	0.334897	92.07	0.0355039
ENSG00000168412	Long-lived	0.797235	3.04212	0.0811301	0.0112963	0.50114	0.190805	0.444265	5.32248	0.0545944	0.028037	0.50114	0.266969	0.444265	3.79214	0.0545944
ENSG00000168418	Long-lived	1.15887	3.62572	0.0568931	0.00071568	0.540326	0.120487	0.429715	7.61644	0.0299588	0.000226486	0.540326	0.0860858	0.429715	10.5156	0.0299588
ENSG00000168421	Long-lived	1.29766	1.3871	0.238896	0	0.705836	0.107823	0.293986	8.53276	0.000177533	0	0.705836	0.0555636	0.293986	16.1524	0.000177533
ENSG00000072864	Long-lived	0.207611	21.5691	3.41306e-06	0	0.434325	0.137648	0.495257	3.97887	0.0704178	0	0.434325	0.66252	0.495257	1.33204	0.0704178
ENSG00000168427	Long-lived	1.71977	29.3621	6.00405e-08	0.00580899	0.612492	0.15995	0.281832	2.90918	0.105677	0.000142811	0.612492	0.0427596	0.281832	6.27451	0.105677
ENSG00000168438	Long-lived	1.21107	1.37163	0.241531	0.000459546	0.108087	0.000459819	0.751497	2.94772	0.140416	9.0747e-05	0.108087	9.08123e-05	0.751497	3.70324	0.140416
ENSG00000168439	Long-lived	0.965437	0.520519	0.47062	0	0.210856	0.00535104	0.645749	1.34436	0.143395	0	0.210856	0.00641136	0.645749	1.33068	0.143395
ENSG00000168447	Long-lived	0.866536	1.40817	0.23536	0.000617632	0.426496	0.0706374	0.454629	3.49286	0.118875	0.00165597	0.426496	0.100611	0.454629	2.95587	0.118875
ENSG00000168453	Long-lived	0.543561	8.1083	0.00440629	0	0.56965	0.938608	0.419129	13995.5	0.0112212	0	0.56965	0.966148	0.419129	179.307	0.0112212
ENSG00000168461	Long-lived	50	42.7473	6.22886e-11	0	0.763412	0.996487	0.0111433	1.0241	0.225445	0	0.763412	0.838637	0.0111433	3.2893	0.225445
ENSG00000168468	Long-lived	0.821927	2.14575	0.142965	0.000249608	0.394598	0.212121	0.593097	617094	0.0123044	0.00109348	0.394598	0.279577	0.593097	57444.2	0.0123044
ENSG00000168476	Long-lived	50	60.1884	8.65974e-15	0.000482491	0.778876	0.989071	0.0939894	1.05161	0.127134	1.4944e-166	0.778876	0.577251	0.0939894	12.3802	0.127134
ENSG00000072952	Long-lived	0.429342	0.0115	0.9146	0	0.643773	1	0.348221	1e+10	0.0080056	0	0.643773	1	0.348221	19652.6	0.0080056
ENSG00000168477	Long-lived	6.91001e-13	4.11753	0.0424411	0	0.69815	0.997311	0	1.38902	0.30185	0	0.69815	1	0	1	0.30185
ENSG00000168481	Long-lived	0.524664	3.24317	0.0717218	0	0.37005	0.000610501	0.537356	2.80537	0.092594	0	0.37005	0.0205856	0.537356	1.71809	0.092594
ENSG00000168484	Long-lived	3.93628	0.641597	0.423133	0.00408778	0.77173	0.00559122	0.118331	2.45119	0.109939	3.964e-10	0.77173	1.36002e-09	0.118331	34.0958	0.109939
ENSG00000168487	Long-lived	0.898524	0.572721	0.44918	1.54485e-05	0.617076	0.0393559	0.358315	188.789	0.0246088	4.75441e-05	0.617076	0.0546489	0.358315	110.923	0.0246088
ENSG00000168488	Long-lived	1.09428	36.8912	1.24907e-09	0	0.727831	0.889289	0.256097	602.25	0.0160717	0	0.727831	0.879507	0.256097	1101.15	0.0160717
ENSG00000168490	Long-lived	1.17335	1.01312	0.314157	8.20771e-06	0.577438	0.0255217	0.390497	54.4635	0.032065	1.0779e-06	0.577438	0.0135126	0.390497	108.91	0.032065
ENSG00000168491	Long-lived	0.881134	2.02891	0.154331	0	0.50925	1	0.472598	326.69	0.0181512	0	0.50925	1	0.472598	164.169	0.0181512
ENSG00000168495	Long-lived	1.4777e-12	85.7952	0	0	0.805306	1	0.165214	565.915	0.0294794	0	0.805306	1	0.165214	1	0.0294794
ENSG00000168496	Long-lived	1.09933	0.121732	0.727164	0.000497326	0.785158	0.158672	0.193249	3.23855	0.0215936	0.000233628	0.785158	0.132156	0.193249	3.63951	0.0215936
ENSG00000168497	Long-lived	0.782477	2.42202	0.119641	0.00138654	0.593032	0.337541	0.392472	38.1663	0.0144962	0.00580267	0.593032	0.42749	0.392472	17.2834	0.0144962
ENSG00000072954	Long-lived	6.83271	2.81913	0.093147	1.29565e-05	0.544825	0.0137383	0.328358	1	0.126817	4.02764e-34	0.544825	1.89255e-13	0.328358	1	0.126817
ENSG00000168502	Long-lived	0.548343	14.3634	0.000150705	0.00234655	0.575512	0.312316	0.394676	277.198	0.0298115	0.0361488	0.575512	0.528281	0.394676	21.8517	0.0298115
ENSG00000168505	Long-lived	15.9892	296.835	0	0	0.673236	0.877634	0	1.58121	0.326764	0	0.673236	0.124059	0	1519.34	0.326764
ENSG00000168509	Long-lived	0.609343	5.48477	0.0191828	0.00551588	0.636463	1	0.354024	1529.34	0.00951288	0.04206	0.636463	1	0.354024	87.1877	0.00951288
ENSG00000168517	Long-lived	0.881746	0.376449	0.53951	0.00175749	0.566351	0.349796	0.430969	28.2271	0.0026795	0.00372132	0.566351	0.39606	0.430969	19.016	0.0026795
ENSG00000168522	Long-lived	1.66116	10.706	0.00106787	0.00238489	0.425971	0.0924575	0.438684	3.09277	0.135345	4.401e-05	0.425971	0.0191541	0.438684	6.52448	0.135345
ENSG00000168528	Long-lived	1.48139	2.96758	0.0849488	0	0.554199	0.723727	0.434429	14.8837	0.0113718	0	0.554199	0.619406	0.434429	54.6063	0.0113718
ENSG00000168530	Long-lived	0.885196	1.13999	0.285654	0.0467199	0.273081	0.0467618	0.704811	143.941	0.0221076	0.0664122	0.273081	0.0664649	0.704811	81.3613	0.0221076
ENSG00000168539	Long-lived	0.774327	0.00672635	0.934635	8.9446e-06	0.244927	0.00126974	0.653547	1.29774	0.101525	0.000123271	0.244927	0.00571913	0.653547	1.22361	0.101525
ENSG00000168542	Long-lived	2.92709	258.893	0	2.17488e-05	0.0988456	0.0392703	0.738175	5.65221	0.16298	2.25044e-14	0.0988456	7.6684e-05	0.738175	159.151	0.16298
ENSG00000072958	Long-lived	17.2357	64.7477	8.88178e-16	0	0.513197	0.0318242	0.366122	1.12601	0.120681	1.56324e-26	0.366122	0	0.513197	7.73342	0.120681
ENSG00000168546	Long-lived	1.13061	1.01257	0.314289	0.0170286	0.769352	0.443123	0.0353107	2.80757	0.195337	0.0100035	0.769352	0.398434	0.0353107	3.21283	0.195337
ENSG00000168556	Long-lived	1.00706e-12	17.0935	3.55843e-05	0	0.0609408	0	0.882784	5.12511	0.0562753	0	0.0609408	0	0.882784	1	0.0562753
ENSG00000168564	Long-lived	0.842329	7.93618	0.0048456	0	0.320127	0.232353	0.636328	327.153	0.0435452	0	0.320127	0.292474	0.636328	131.295	0.0435452
ENSG00000168566	Long-lived	1.54807	14.0627	0.00017682	0.0295472	0.714641	0.367927	0.103511	3.27112	0.181849	0.00428796	0.714641	0.2127	0.103511	6.26307	0.181849
ENSG00000168569	Long-lived	3.30973e-10	2.01139	0.156122	0	0.280131	0	0.559409	1.53386	0.16046	0	0.280131	0	0.559409	1	0.16046
ENSG00000168575	Long-lived	1.39219	9.29231	0.00230118	9.9827e-06	0.374571	0.0305564	0.508837	2.84797	0.116591	1.0914e-07	0.374571	0.0077798	0.508837	4.29341	0.116591
ENSG00000168582	Long-lived	0.509375	4.38906	0.0361703	0.00833367	0.640443	0.43563	0.350508	25.6202	0.0090489	0.0872823	0.640443	0.654901	0.350508	5.21791	0.0090489
ENSG00000168591	Long-lived	0.643784	0.751344	0.386051	0.000259704	0.500524	0.015176	0.29189	1.48031	0.207586	0.00491699	0.500524	0.067462	0.29189	1.28727	0.207586
ENSG00000168594	Long-lived	0.3454	11.7525	0.000607607	5.44931e-05	0.448336	0.569515	0.544338	880.756	0.00732573	0.033677	0.448336	0.823287	0.544338	10.4028	0.00732573
ENSG00000073008	Long-lived	1.43303	8.32564	0.00390894	0	0.494154	0.485145	0.384701	149.916	0.121146	0	0.494154	0.354687	0.384701	1312.35	0.121146
ENSG00000168610	Long-lived	15.0083	14.2561	0.000159545	2.9493e-05	0.172003	0.0164366	0.642763	1.03614	0.185234	1.01871e-68	0.172003	1.66851e-27	0.642763	1.70378	0.185234
ENSG00000168612	Long-lived	0.691557	5.18463	0.0227875	0.0221141	0.197491	0.0580784	0.656612	1.01361	0.145897	0.0716547	0.197491	0.139716	0.656612	1.00939	0.145897
ENSG00000168615	Long-lived	1.01461	0.0623798	0.802773	0.0178275	0.707793	0.378342	0.0837667	4.88867	0.20844	0.0168088	0.707793	0.373007	0.0837667	5.00335	0.20844
ENSG00000168619	Long-lived	1.54183	30.8786	2.74683e-08	3.87411e-05	0.345375	0.146593	0.435849	5.2434	0.218776	1.57657e-07	0.345375	0.051795	0.435849	12.8683	0.218776
ENSG00000168621	Long-lived	2.41154	1.51275	0.21872	0	0.288665	0	0.579811	6.19041	0.131524	0	0.288665	0	0.579811	81.1455	0.131524
ENSG00000168646	Long-lived	0.509246	23.3514	1.34947e-06	0	0.260042	0.0143423	0.502905	2.589	0.237053	0	0.260042	0.115151	0.502905	1.62325	0.237053
ENSG00000168658	Long-lived	0.235642	3.39797	0.0652769	0.000252124	0.657341	0.658644	0.306607	6.93731	0.0360526	0.141928	0.657341	0.906289	0.306607	1.57841	0.0360526
ENSG00000001461	Long-lived	4.83306	150.939	0	0	0.783048	0.981293	0	1.96223	0.216952	0	0.783048	0.912772	0	25.9944	0.216952
ENSG00000006062	Long-lived	0.931934	0.241868	0.62286	0	0.17523	0.0317207	0.662176	2.36069	0.162594	0	0.17523	0.0401191	0.662176	2.22663	0.162594
ENSG00000168661	Long-lived	1.47461	13.5769	0.000228985	0	0.505376	1	0.455395	63.4638	0.0392285	0	0.505376	1	0.455395	455.012	0.0392285
ENSG00000168671	Long-lived	2.73019	27.9241	1.26168e-07	0.000579659	0.580913	0.227109	0.0221825	2.04694	0.396904	1.455e-09	0.580913	0.0174744	0.0221825	7.06924	0.396904
ENSG00000168672	Long-lived	1.10129	0.0231029	0.87919	0.000109813	0.546686	0.00799912	0.372286	1.18581	0.0810278	4.36113e-05	0.546686	0.00490496	0.372286	1.20646	0.0810278
ENSG00000168675	Long-lived	0.914435	1.52187	0.217337	0.000442078	0.547988	0.143217	0.410209	350.073	0.0418029	0.000856108	0.547988	0.169126	0.410209	212.064	0.0418029
ENSG00000168676	Long-lived	1.02172	0.7243	0.394737	0.000105816	0.404127	0.209023	0.573268	167.122	0.0226048	8.67394e-05	0.404127	0.202037	0.573268	186.773	0.0226048
ENSG00000168685	Long-lived	0.182726	41.9533	9.34803e-11	0	0.38673	0.111069	0.389981	6.5758	0.223289	0	0.38673	0.669276	0.389981	1.41078	0.223289
ENSG00000168701	Long-lived	18.4404	88.0631	0	0	0.672783	0.904372	0.250191	1.8358	0.0770265	0	0.672783	0.156683	0.250191	73287.9	0.0770265
ENSG00000168702	Long-lived	1.18672	41.6816	1.07417e-10	0	0.24595	0.0659289	0.60444	10.998	0.14961	0	0.24595	0.0396797	0.60444	17.2089	0.14961
ENSG00000073060	Long-lived	0.986273	0.0147387	0.903372	0.000922567	0.560773	0.315432	0.414431	411.998	0.0247965	0.00101545	0.560773	0.320468	0.414431	379.317	0.0247965
ENSG00000168710	Long-lived	1.09487e-14	245.54	0	0	0.5178	0.00117212	0.404737	1.89909	0.0774626	0	0.5178	1	0.404737	1	0.0774626
ENSG00000168724	Long-lived	2.84268	28.2566	1.0625e-07	1.19593e-06	0.406939	0.017597	0.363661	1.95297	0.2294	1.46161e-17	0.406939	1.02884e-05	0.363661	6.70434	0.2294
ENSG00000168743	Long-lived	1.07223	0.697017	0.403788	0	0.374426	0.116877	0.493152	5.51542	0.132423	0	0.374426	0.100091	0.493152	6.23938	0.132423
ENSG00000168748	Long-lived	43.2075	48.3681	3.53273e-12	0	0.776331	0.954698	0.212346	3.30359	0.0113223	0	0.776331	0.134915	0.212346	2.6554e+22	0.0113223
ENSG00000168754	Long-lived	5.54767e-13	23.0836	1.55106e-06	0	0.609258	1	0.372117	189.398	0.0186247	0	0.609258	1	0.372117	1	0.0186247
ENSG00000168758	Long-lived	1.06886	1.15853	0.281771	0.000386115	0.47912	0.147031	0.513181	159.701	0.00769933	0.000224741	0.47912	0.128848	0.513181	226.477	0.00769933
ENSG00000168763	Long-lived	19.7851	43.5982	4.03205e-11	1.39512e-05	0.390177	0.0350209	0.457394	1.07498	0.152429	8.62352e-97	0.390177	1.58268e-29	0.457394	4.18068	0.152429
ENSG00000168765	Long-lived	1.09144e-10	5.34931	0.0207304	0	0.665019	1	0.320591	231.925	0.01439	0	0.665019	1	0.320591	1	0.01439
ENSG00000168769	Long-lived	1.30898	16.2663	5.50351e-05	0	0.241604	0.104589	0.479342	6.55859	0.279054	0	0.241604	0.0520625	0.479342	11.727	0.279054
ENSG00000073067	Long-lived	50	173.972	0	0.0128788	0.660747	0.971283	0.220354	1.14436	0.118899	3.11752e-95	0.660747	0.232961	0.220354	847.411	0.118899
ENSG00000168772	Long-lived	1.34095	3.7109	0.0540584	0	0.695515	0.0453124	0.116342	86.5685	0.188143	0	0.695515	0.0157781	0.116342	396.188	0.188143
ENSG00000168778	Long-lived	0.983887	0.086388	0.76882	0.00864494	0.558829	1	0.372007	296.245	0.0691642	0.00933271	0.558829	1	0.372007	270.286	0.0691642
ENSG00000168779	Long-lived	4.38457	56.386	5.9508e-14	0	0.211118	0	0.666279	3.20939	0.122603	0	0.211118	0	0.666279	166.128	0.122603
ENSG00000168781	Long-lived	3.23363	105.991	0	0.00171909	0.382854	0.0633454	0.520214	6.532	0.0969318	1.1481e-09	0.382854	0.000133411	0.520214	432.074	0.0969318
ENSG00000168785	Long-lived	0.921637	0.0533436	0.817344	0	0.327772	0.0141421	0.580847	2.6751	0.0913807	0	0.327772	0.0197445	0.580847	2.47658	0.0913807
ENSG00000168792	Long-lived	3.64158e-12	49.4778	2.00628e-12	0	0.697599	0.759308	0.285255	564.105	0.0171454	0	0.697599	1	0.285255	1	0.0171454
ENSG00000168795	Long-lived	1.03807	0.14519	0.703175	0.00126941	0.45085	0.11776	0.546503	42.0173	0.00264734	0.000984794	0.45085	0.108551	0.546503	48.4426	0.00264734
ENSG00000168803	Long-lived	0.836756	2.95681	0.0855165	0	0.616329	1	0.176223	18.1421	0.207449	0	0.616329	1	0.176223	11.3035	0.207449
ENSG00000168806	Long-lived	0.499026	25.9036	3.58898e-07	0	0.6729	1	0.31398	560.249	0.0131201	0	0.6729	1	0.31398	23.5241	0.0131201
ENSG00000168807	Long-lived	1.73914	23.7096	1.12022e-06	0	0.701434	0.491579	0.175784	4.57125	0.122782	0	0.701434	0.290828	0.175784	14.0571	0.122782
ENSG00000168811	Long-lived	1.75163e-10	14.5091	0.000139488	0	0.577308	0.587971	0.216196	3.72752	0.206496	0	0.577308	1	0.216196	1	0.206496
ENSG00000168813	Long-lived	1.00677	0.270975	0.602678	8.05478e-05	0.432559	0.1828	0.538015	146.38	0.0294262	7.5566e-05	0.432559	0.180708	0.538015	151.407	0.0294262
ENSG00000168818	Long-lived	0.478991	21.7453	3.11356e-06	9.40163e-07	0.450541	0.17909	0.492859	390.748	0.0566009	0.00129783	0.450541	0.43876	0.492859	17.438	0.0566009
ENSG00000168824	Long-lived	2.26347e-13	13.6035	0.000225766	0	0.792458	0.988586	0	1.9026	0.207542	0	0.792458	1	0	1	0.207542
ENSG00000168826	Long-lived	1.35764	15.3841	8.77242e-05	0.000734949	0.345623	0.181929	0.621383	23.7717	0.0329941	5.56547e-05	0.345623	0.0989038	0.621383	73.8236	0.0329941
ENSG00000168827	Long-lived	10.6688	189.372	0	0.000269105	0.383852	0.0155292	0.408169	1.40742	0.207979	8.16051e-39	0.383852	5.03292e-20	0.408169	38.3268	0.207979
ENSG00000168828	Long-lived	9.65255e-14	86.6205	0	0	0.571599	0.177499	0.354333	1	0.0740673	0	0.571599	1	0.354333	1	0.0740673
ENSG00000168830	Long-lived	3.27707	13.0439	0.00030428	0	0.074636	0	0.868572	1.57909	0.056792	0	0.074636	0	0.868572	4.46883	0.056792
ENSG00000168843	Long-lived	8.44544e-11	97.9136	0	0	0.726286	1	0.106095	5.14887	0.16762	0	0.726286	1	0.106095	1	0.16762
ENSG00000073146	Long-lived	0.961561	0.70959	0.39958	0.0062628	0.716547	0.718276	0.24509	231.401	0.0383627	0.00761129	0.716547	0.727471	0.24509	187.707	0.0383627
[truncated: 29,468 more rows]
