# Supplementary material for: Large‐scale across species transcriptomic analysis identifies genetic selection signatures associated with longevity in mammals
Source: EMBO J. 2023 Jul 10;42(17):e112740. doi: 10.15252/embj.2022112740 (PMC10476176; doi:10.15252/embj.2022112740)
Supplement: Supplementary file 20 — Dataset EV13 [file EMBJ-42-e112740-s019.xlsx]

## Sheet: Sheet 1
Dataset EV13. Overlapping gene sets enriched by the coefficient of each longevity traits in Chiroptera and Rodents.
1 Number of genes in pathway. 2 SUMSTAT score for each pathway.
Order	Tissue	Traits	Direction	Set ID	Set name	Size1	SUMSTAT2	P value
Chiroptera	Liver	ML	Up	82940	Steroid hormone biosynthesis	34	55.3436	0.00479999
Chiroptera	Liver	ML	Up	144181	Leishmaniasis	53	77.9414	0.00495749
Chiroptera	Liver	ML	Up	106150	Metabolism of steroid hormones and vitamin D	24	42.3443	0.00518499
Chiroptera	Liver	ML	Up	218111	Pertussis	51	74.628	0.00617248
Chiroptera	Liver	ML	Up	138030	Canonical NF-kappaB pathway	22	38.6321	0.00763998
Chiroptera	Liver	ML	Up	106325	Metabolism of porphyrins	18	32.3799	0.010535
Chiroptera	Liver	ML	Up	194384	African trypanosomiasis	24	39.8759	0.011115
Chiroptera	Liver	ML	Up	83069	Cell adhesion molecules (CAMs)	105	131.482	0.01216
Chiroptera	Liver	ML	Up	771585	The canonical retinoid cycle in rods (twilight vision)	17	30.5945	0.0124525
Chiroptera	Liver	ML	Up	128760	Intestinal immune network for IgA production	25	40.6737	0.012585
Chiroptera	Liver	ML	Up	105754	Activation of ATR in response to replication stress	35	51.4873	0.0172482
Chiroptera	Liver	ML	Up	83021	Porphyrin and chlorophyll metabolism	27	41.6767	0.0184464
Chiroptera	Liver	ML	Up	106413	Immunoregulatory interactions between a Lymphoid and a non-Lymphoid cell	39	55.663	0.0191333
Chiroptera	Liver	ML	Up	147809	Chagas disease (American trypanosomiasis)	75	95.9853	0.0192777
Chiroptera	Liver	ML	Up	169642	Toxoplasmosis	86	107.956	0.0193115
Chiroptera	Liver	ML	Up	82995	Glycosphingolipid biosynthesis - lacto and neolacto series	17	28.9604	0.0209082
Chiroptera	Liver	ML	Up	645301	Keratan sulfate/keratin metabolism	27	41.0561	0.0218043
Chiroptera	Liver	ML	Up	213780	Tuberculosis	121	142.581	0.0284554
Chiroptera	Liver	ML	Up	106448	p75NTR signals via NF-kB	12	21.4637	0.0290109
Chiroptera	Liver	ML	Up	198851	Monoamine Transport	25	37.495	0.0293832
Chiroptera	Liver	ML	Up	160141	Interleukin-1 signaling	33	46.843	0.0295939
Chiroptera	Liver	ML	Up	83113	Basal cell carcinoma	40	54.4609	0.0319811
Chiroptera	Liver	ML	Up	137926	Visual signal transduction: Cones	11	19.6723	0.0349731
Chiroptera	Liver	ML	Up	198876	Nucleotide Metabolism	15	24.5937	0.0366855
Chiroptera	Liver	ML	Up	771580	Role of phospholipids in phagocytosis	21	31.7807	0.037964
Chiroptera	Liver	ML	Up	106328	Regulation of beta-cell development	11	19.0538	0.0432413
Chiroptera	Liver	ML	Up	83059	mTOR signaling pathway	46	59.7022	0.0432913
Chiroptera	Liver	ML	Up	138031	Syndecan-2-mediated signaling events	25	35.8799	0.0440913
Chiroptera	Liver	ML	Down	161020	GPCR ligand binding	208	266.906	0.000744998
Chiroptera	Liver	ML	Down	83053	Neuroactive ligand-receptor interaction	147	194.759	0.0013775
Chiroptera	Liver	ML	Down	106380	Glucagon-type ligand receptors	18	39.3204	0.0017
Chiroptera	Liver	ML	Down	198886	GPCRs, Class A Rhodopsin-like	105	143.765	0.00269999
Chiroptera	Liver	ML	Down	106373	Nucleotide-like (purinergic) receptors	10	25.6366	0.00274749
Chiroptera	Liver	ML	Down	106356	Signaling by GPCR	363	417.207	0.00414499
Chiroptera	Liver	ML	Down	119549	G alpha (s) signalling events	70	99.8106	0.00506749
Chiroptera	Liver	ML	Down	161059	Signal amplification	21	38.491	0.00706248
Chiroptera	Liver	ML	Down	161060	ADP signalling through P2Y purinoceptor 12	14	28.9052	0.00731498
Chiroptera	Liver	ML	Down	119548	GPCR downstream signaling	293	337.182	0.00830248
Chiroptera	Liver	ML	Down	83084	Circadian rhythm	25	42.8806	0.00907248
Chiroptera	Liver	ML	Down	645266	Downregulation of SMAD2/3:SMAD4 transcriptional activity	16	30.5806	0.010335
Chiroptera	Liver	ML	Down	119540	G beta:gamma signalling through PI3Kgamma	16	30.4047	0.0109625
Chiroptera	Liver	ML	Down	106043	G alpha (q) signalling events	108	136.31	0.0145914
Chiroptera	Liver	ML	Down	198765	GPCRs, Other	41	60.5045	0.0147794
Chiroptera	Liver	ML	Down	198799	Wnt Signaling Pathway NetPath	72	96.1014	0.0152969
Chiroptera	Liver	ML	Down	730316	Condensation of Prometaphase Chromosomes	10	20.894	0.0155757
Chiroptera	Liver	ML	Down	198772	Angiogenesis	17	30.2443	0.0172448
Chiroptera	Liver	ML	Down	138060	Thromboxane A2 receptor signaling	36	53.8725	0.0172724
Chiroptera	Liver	ML	Down	138074	Visual signal transduction: Rods	12	22.1141	0.0263946
Chiroptera	Liver	ML	Down	645295	Gastrin-CREB signalling pathway via PKC and MAPK	126	151.32	0.0263999
Chiroptera	Liver	ML	Down	366238	Amyloids	14	24.7496	0.0267788
Chiroptera	Liver	ML	Down	198887	Nuclear receptors in lipid metabolism and toxicity	27	41.0083	0.0275156
Chiroptera	Liver	ML	Down	366224	Inwardly rectifying K+ channels	19	31.109	0.0275314
Chiroptera	Liver	ML	Down	83004	Propanoate metabolism	27	40.9672	0.0277998
Chiroptera	Liver	ML	Down	106358	Peptide ligand-binding receptors	85	106.001	0.0315436
Chiroptera	Liver	ML	Down	119538	Synthesis, secretion, and deacylation of Ghrelin	12	21.6093	0.0315811
Chiroptera	Liver	ML	Down	161062	Thromboxane signalling through TP receptor	15	25.4198	0.0323373
Chiroptera	Liver	ML	Down	119571	Transport of glucose and other sugars, bile salts and organic acids, metal ions and amine compounds	82	102.429	0.0328248
Chiroptera	Liver	ML	Down	119539	G-protein beta:gamma signalling	19	30.4785	0.0328935
Chiroptera	Liver	ML	Down	105889	Repair synthesis of patch ~27-30 bases long by DNA polymerase*	15	25.231	0.0341598
Chiroptera	Liver	ML	Down	83076	Toll-like receptor signaling pathway*	70	88.4235	0.0372854
Chiroptera	Liver	ML	Down	187183	Inhibition of voltage gated Ca2+ channels via Gbeta/gamma subunits*	14	23.6648	0.0377212
Chiroptera	Liver	ML	Down	941397	WNT5A-dependent internalization of FZD4	12	20.8732	0.0401766
Chiroptera	Liver	ML	Down	187213	Butyrate Response Factor 1 (BRF1) destabilizes mRNA	14	23.4376	0.0401843
Chiroptera	Liver	ML	Down	83044	Nucleotide excision repair	40	54.4241	0.0416074
Chiroptera	Liver	ML	Down	833793	The phototransduction cascade	18	28.3616	0.041708
Chiroptera	Liver	ML	Down	760637	Gastric cancer network 2	28	40.3571	0.0419497
Chiroptera	Liver	ML	Down	106019	The role of Nef in HIV-1 replication and disease pathogenesis	21	31.8996	0.0429746
Chiroptera	Liver	ML	Down	980459	O-linked glycosylation	66	82.7604	0.0455496
Chiroptera	Liver	ML	Down	106502	Signaling by Rho GTPases*	100	119.408	0.0458178
Chiroptera	Liver	ML	Down	106056	p130Cas linkage to MAPK signaling for integrins	12	20.4343	0.046345
Chiroptera	Liver	ML	Down	101144	Prion diseases	24	35.2325	0.0466996
Chiroptera	Liver	ML	Down	105795	Removal of the Flap Intermediate	13	21.7067	0.0469996
Chiroptera	Liver	ML	Down	645274	Signaling by FGFR in disease	125	145.386	0.0476541
Chiroptera	Liver	ML	Down	106343	Signaling by FGFR	113	132.697	0.0481723
Chiroptera	Liver	ML	Down	106261	Muscle contraction	29	40.9042	0.0482541
Chiroptera	Liver	ML	Down	105888	Gap-filling DNA repair synthesis and ligation in GG-NER*	16	25.231	0.0499268
Chiroptera	Liver	FTM	Up	413361	N-glycan precursor biosynthesis	11	13.5799	0.000922498
Chiroptera	Liver	FTM	Up	545274	heparan sulfate biosynthesis (late stages)	13	14.3487	0.00250749
Chiroptera	Liver	FTM	Up	105926	Gap junction trafficking and regulation	18	20.2478	0.00278499
Chiroptera	Liver	FTM	Up	105927	Gap junction trafficking	16	18.9704	0.00292749
Chiroptera	Liver	FTM	Up	82984	Glycosaminoglycan biosynthesis - heparan sulfate / heparin	17	16.3802	0.00369749
Chiroptera	Liver	FTM	Up	82958	Histidine metabolism	24	22.1705	0.00505499
Chiroptera	Liver	FTM	Up	82960	Phenylalanine metabolism	14	13.6604	0.00522749
Chiroptera	Liver	FTM	Up	213307	Endocrine and other factor-regulated calcium reabsorption	35	26.893	0.00675998
Chiroptera	Liver	FTM	Up	83125	Primary immunodeficiency	27	24.1676	0.00757748
Chiroptera	Liver	FTM	Up	366221	Potassium Channels	59	45.895	0.0100375
Chiroptera	Liver	FTM	Up	545278	heparan sulfate biosynthesis	18	15.5651	0.01192
Chiroptera	Liver	FTM	Up	645274	Signaling by FGFR in disease	125	74.6568	0.012435
Chiroptera	Liver	FTM	Up	187213	Butyrate Response Factor 1 (BRF1) destabilizes mRNA	14	11.6465	0.015606
Chiroptera	Liver	FTM	Up	187214	Tristetraprolin (TTP) destabilizes mRNA	14	11.6465	0.0167633
Chiroptera	Liver	FTM	Up	645304	Heparan sulfate/heparin (HS-GAG) metabolism	38	25.978	0.0195961
Chiroptera	Liver	FTM	Up	106019	The role of Nef in HIV-1 replication and disease pathogenesis	21	17.5703	0.0196615
Chiroptera	Liver	FTM	Up	105928	Gap junction assembly	11	12.7187	0.0197807
Chiroptera	Liver	FTM	Up	137946	Atypical NF-kappaB pathway	13	11.2985	0.0201079
Chiroptera	Liver	FTM	Up	212237	Mineral absorption	36	27.0604	0.0213999
Chiroptera	Liver	FTM	Up	82959	Tyrosine metabolism	31	22.413	0.0216291
Chiroptera	Liver	FTM	Up	198886	GPCRs, Class A Rhodopsin-like	105	71.2108	0.0236953
Chiroptera	Liver	FTM	Up	530734	Signaling by ERBB2	115	66.9698	0.0258099
Chiroptera	Liver	FTM	Up	161025	Smooth Muscle Contraction	11	10.0409	0.0273104
Chiroptera	Liver	FTM	Up	366230	Voltage gated Potassium channels	27	22.5468	0.0284554
Chiroptera	Liver	FTM	Up	106385	Downstream signal transduction	114	65.9645	0.0298881
Chiroptera	Liver	FTM	Up	106356	Signaling by GPCR	363	202.85	0.0344798
Chiroptera	Liver	FTM	Up	672453	Endothelin	23	16.6506	0.0347131
Chiroptera	Liver	FTM	Up	980460	O-glycosylation of TSR domain-containing proteins	31	24.8154	0.0351664
Chiroptera	Liver	FTM	Up	187194	Ion transport by P-type ATPases	31	22.7486	0.037164
Chiroptera	Liver	FTM	Up	198871	Id Signaling Pathway	35	23.0229	0.0393151
Chiroptera	Liver	FTM	Up	82974	Starch and sucrose metabolism	33	24.3157	0.0408766
Chiroptera	Liver	FTM	Up	366224	Inwardly rectifying K+ channels	19	16.3036	0.0411689
Chiroptera	Liver	FTM	Up	119548	GPCR downstream signaling	293	165.877	0.0429163
Chiroptera	Liver	FTM	Up	106418	Downstream TCR signaling	29	19.4314	0.0438246
Chiroptera	Liver	FTM	Up	576248	Signaling by the B Cell Receptor (BCR)	146	78.4166	0.0443913
Chiroptera	Liver	FTM	Up	645306	HS-GAG biosynthesis	20	13.8239	0.0455359
Chiroptera	Liver	FTM	Up	160957	Downstream signaling of activated FGFR	107	60.8363	0.0487996
Chiroptera	Liver	FTM	Down	125138	Viral myocarditis	36	55.7138	0.00143
Chiroptera	Liver	FTM	Down	137950	Signaling events mediated by the Hedgehog family	18	32.9631	0.0016625
Chiroptera	Liver	FTM	Down	169355	RAC1 signaling pathway	38	54.7772	0.00420249
Chiroptera	Liver	FTM	Down	138072	Nephrin/Neph1 signaling in the kidney podocyte	21	33.7837	0.00610998
Chiroptera	Liver	FTM	Down	106150	Metabolism of steroid hormones and vitamin D	24	36.7639	0.00774498
Chiroptera	Liver	FTM	Down	101143	Neurotrophin signaling pathway	89	107.721	0.00807248
Chiroptera	Liver	FTM	Down	771577	Fcgamma receptor (FCGR) dependent phagocytosis	63	80.1107	0.00832498
Chiroptera	Liver	FTM	Down	730333	Synthesis of Prostaglandins (PG) and Thromboxanes (TX)	11	20.1965	0.00956748
Chiroptera	Liver	FTM	Down	125136	Spliceosome	81	98.4825	0.00989748
Chiroptera	Liver	FTM	Down	771579	Regulation of actin dynamics for phagocytic cup formation	41	55.1451	0.01075
Chiroptera	Liver	FTM	Down	366238	Amyloids	14	23.738	0.01111
Chiroptera	Liver	FTM	Down	213780	Tuberculosis	121	139.054	0.0113425
Chiroptera	Liver	FTM	Down	546258	Cocaine addiction	41	54.6137	0.0126425
Chiroptera	Liver	FTM	Down	170720	Carbohydrate digestion and absorption	29	41.1226	0.0128692
Chiroptera	Liver	FTM	Down	169642	Toxoplasmosis	86	102.191	0.0138324
Chiroptera	Liver	FTM	Down	83093	Adipocytokine signaling pathway	60	74.2562	0.0159187
Chiroptera	Liver	FTM	Down	83049	ErbB signaling pathway	61	75.3387	0.0161322
Chiroptera	Liver	FTM	Down	82991	Arachidonic acid metabolism	42	54.7683	0.0165096
Chiroptera	Liver	FTM	Down	142242	triacylglycerol biosynthesis	21	31.0349	0.0179071
Chiroptera	Liver	FTM	Down	160997	Myogenesis*	17	26.3037	0.0179571
Chiroptera	Liver	FTM	Down	160948	RNA Polymerase I, RNA Polymerase III, and Mitochondrial Transcription	69	83.0677	0.0186814
Chiroptera	Liver	FTM	Down	576256	ZBP1(DAI) mediated induction of type I IFNs	21	30.6838	0.0202519
Chiroptera	Liver	FTM	Down	83106	Colorectal cancer	47	59.3489	0.0205959
Chiroptera	Liver	FTM	Down	83124	Graft-versus-host disease	16	24.7407	0.0206119
Chiroptera	Liver	FTM	Down	119538	Synthesis, secretion, and deacylation of Ghrelin	12	19.8112	0.0212957
Chiroptera	Liver	FTM	Down	698757	Deregulation of Rab and Rab Effector Genes in Bladder Cancer	15	23.4533	0.0213832
Chiroptera	Liver	FTM	Down	198828	Hypertrophy Model	13	20.9395	0.0220782
Chiroptera	Liver	FTM	Down	106567	RNA Polymerase III Transcription Termination	17	25.6071	0.0234681
Chiroptera	Liver	FTM	Down	106325	Metabolism of porphyrins	18	26.7595	0.0239332
Chiroptera	Liver	FTM	Down	119571	Transport of glucose and other sugars, bile salts and organic acids, metal ions and amine compounds	82	95.2473	0.0245237
Chiroptera	Liver	FTM	Down	198877	Apoptosis Modulation by HSP70	17	25.2577	0.0270946
Chiroptera	Liver	FTM	Down	198842	Osteoblast Signaling	11	17.9226	0.0291054
Chiroptera	Liver	FTM	Down	187094	Interleukin-3, 5 and GM-CSF signaling	30	39.6238	0.029741
Chiroptera	Liver	FTM	Down	106566	RNA Polymerase III Chain Elongation	14	21.4576	0.0299881
Chiroptera	Liver	FTM	Down	920957	Corticotropin-releasing hormone	59	70.3037	0.0310763
Chiroptera	Liver	FTM	Down	106328	Regulation of beta-cell development	11	17.7145	0.032031
Chiroptera	Liver	FTM	Down	198852	Statin Pathway	26	35.0086	0.0322248
Chiroptera	Liver	FTM	Down	477112	ABCA transporters in lipid homeostasis	15	22.3633	0.0334331
Chiroptera	Liver	FTM	Down	138031	Syndecan-2-mediated signaling events	25	33.7669	0.0336931
Chiroptera	Liver	FTM	Down	198819	Signal Transduction of S1P Receptor	20	28.0401	0.0347998
Chiroptera	Liver	FTM	Down	161070	Na+/Cl- dependent neurotransmitter transporters	14	20.96	0.0366569
Chiroptera	Liver	FTM	Down	105754	Activation of ATR in response to replication stress	35	44.2605	0.0374569
Chiroptera	Liver	FTM	Down	576258	RIP-mediated NFkB activation via ZBP1	18	25.4106	0.0391689
Chiroptera	Liver	FTM	Down	711361	Oncostatin M Signaling Pathway	49	58.8555	0.0395305
Chiroptera	Liver	FTM	Down	138026	Insulin Pathway	39	48.2504	0.0402382
Chiroptera	Liver	FTM	Down	83090	Insulin signaling pathway	107	117.565	0.0404997
Chiroptera	Liver	FTM	Down	920968	IL17 signaling pathway	22	29.7866	0.0410381
Chiroptera	Liver	FTM	Down	106000	RNA Pol II CTD phosphorylation and interaction with CE*	24	31.9721	0.0417151
Chiroptera	Liver	FTM	Down	187170	Incretin synthesis, secretion, and inactivation*	10	15.8792	0.042208
Chiroptera	Liver	FTM	Down	105891	Formation of transcription-coupled NER (TC-NER) repair complex*	25	32.9695	0.0430413
Chiroptera	Liver	FTM	Down	83123	Allograft rejection	15	21.6959	0.0430496
Chiroptera	Liver	FTM	Down	105949	Formation of the Early Elongation Complex*	29	37.1068	0.0455814
Chiroptera	Liver	FTM	Down	198859	Triacylglyceride Synthesis	22	29.4563	0.0457814
Chiroptera	Liver	FTM	Down	413362	O-glycan biosynthesis, mucin type core	19	26.0453	0.0471268
Chiroptera	Liver	FTM	Down	138063	S1P3 pathway	20	27.1254	0.0474632
Chiroptera	Liver	FTM	Down	685553	Arachidonic acid metabolism	34	42.2684	0.0479814
Chiroptera	Liver	FTM	Down	119556	CTLA4 inhibitory signaling	18	24.8088	0.0482268
Chiroptera	Liver	MLres	Up	82940	Steroid hormone biosynthesis	34	71.4445	0.000469999
Chiroptera	Liver	MLres	Up	194384	African trypanosomiasis	24	50.5997	0.00224749
Chiroptera	Liver	MLres	Up	106150	Metabolism of steroid hormones and vitamin D	24	50.5043	0.00231999
Chiroptera	Liver	MLres	Up	105754	Activation of ATR in response to replication stress	35	65.2912	0.00307499
Chiroptera	Liver	MLres	Up	82995	Glycosphingolipid biosynthesis - lacto and neolacto series	17	36.9156	0.00579999
Chiroptera	Liver	MLres	Up	212237	Mineral absorption	36	63.2382	0.00687498
Chiroptera	Liver	MLres	Up	198837	metapathway biotransformation	105	150.955	0.00730998
Chiroptera	Liver	MLres	Up	645301	Keratan sulfate/keratin metabolism	27	49.6356	0.00929248
Chiroptera	Liver	MLres	Up	218111	Pertussis	51	80.1266	0.012165
Chiroptera	Liver	MLres	Up	83055	p53 signaling pathway	57	87.0826	0.0141555
Chiroptera	Liver	MLres	Up	83123	Allograft rejection	15	30.676	0.014747
Chiroptera	Liver	MLres	Up	144181	Leishmaniasis	53	81.6545	0.0150176
Chiroptera	Liver	MLres	Up	213780	Tuberculosis	121	163.74	0.0173999
Chiroptera	Liver	MLres	Up	138030	Canonical NF-kappaB pathway	22	40.1098	0.0173999
Chiroptera	Liver	MLres	Up	169642	Toxoplasmosis	86	120.796	0.0199384
Chiroptera	Liver	MLres	Up	119559	Transport of inorganic cations/anions and amino acids/oligopeptides	78	110.59	0.0212124
Chiroptera	Liver	MLres	Up	106325	Metabolism of porphyrins	18	33.7077	0.0212291
Chiroptera	Liver	MLres	Up	842771	Inflammatory bowel disease (IBD)	40	63.0162	0.0220434
Chiroptera	Liver	MLres	Up	920963	Allograft Rejection	16	30.676	0.0223869
Chiroptera	Liver	MLres	Up	160141	Interleukin-1 signaling	33	53.5136	0.023957
Chiroptera	Liver	MLres	Up	147809	Chagas disease (American trypanosomiasis)	75	106.215	0.0242237
Chiroptera	Liver	MLres	Up	83125	Primary immunodeficiency	27	45.4134	0.0245285
Chiroptera	Liver	MLres	Up	106448	p75NTR signals via NF-kB	12	24.4441	0.0253999
Chiroptera	Liver	MLres	Up	106413	Immunoregulatory interactions between a Lymphoid and a non-Lymphoid cell	39	60.9265	0.0258399
Chiroptera	Liver	MLres	Up	137922	IL12-mediated signaling events	45	68.0989	0.0276735
Chiroptera	Liver	MLres	Up	83069	Cell adhesion molecules (CAMs)	105	140.737	0.0286221
Chiroptera	Liver	MLres	Up	672457	Synaptic Vesicle Pathway	35	55.086	0.0296292
Chiroptera	Liver	MLres	Up	198758	Urea cycle and metabolism of amino groups	18	32.4354	0.0296292
Chiroptera	Liver	MLres	Up	83124	Graft-versus-host disease	16	29.5476	0.0304175
Chiroptera	Liver	MLres	Up	198811	Cell cycle	89	121.234	0.0310116
Chiroptera	Liver	MLres	Up	128760	Intestinal immune network for IgA production	25	41.4786	0.0329248
Chiroptera	Liver	MLres	Up	83034	Biosynthesis of unsaturated fatty acids	20	34.5591	0.0349464
Chiroptera	Liver	MLres	Up	105790	Unwinding of DNA	10	20.3859	0.0350531
Chiroptera	Liver	MLres	Up	105724	Cytosolic sulfonation of small molecules	11	21.8521	0.0352264
Chiroptera	Liver	MLres	Up	83095	Type I diabetes mellitus	21	35.6128	0.0373569
Chiroptera	Liver	MLres	Up	198851	Monoamine Transport	25	40.7459	0.0387459
Chiroptera	Liver	MLres	Up	105699	Phase 1 - Functionalization of compounds	50	72.1717	0.0401689
Chiroptera	Liver	MLres	Up	105698	Biological oxidations	102	134.613	0.0404305
Chiroptera	Liver	MLres	Up	82949	Glycine, serine and threonine metabolism	28	44.4373	0.0407997
Chiroptera	Liver	MLres	Up	106110	Integrin cell surface interactions	57	80.6044	0.0419663
Chiroptera	Liver	MLres	Up	413361	N-glycan precursor biosynthesis	11	21.1897	0.042883
Chiroptera	Liver	MLres	Up	583255	Nicotine addiction	27	42.8248	0.043783
Chiroptera	Liver	MLres	Up	771585	The canonical retinoid cycle in rods (twilight vision)	17	29.3364	0.0459996
Chiroptera	Liver	MLres	Up	366164	Nucleotide-binding domain, leucine rich repeat containing receptor (NLR) signaling pathways	42	61.179	0.0488723
Chiroptera	Liver	MLres	Down	106380	Glucagon-type ligand receptors	18	42.7567	0.000524999
Chiroptera	Liver	MLres	Down	119549	G alpha (s) signalling events	70	106.32	0.000917498
Chiroptera	Liver	MLres	Down	161020	GPCR ligand binding	208	256.353	0.00148
Chiroptera	Liver	MLres	Down	106356	Signaling by GPCR	363	413.884	0.00236499
Chiroptera	Liver	MLres	Down	83053	Neuroactive ligand-receptor interaction	147	184.614	0.00370999
Chiroptera	Liver	MLres	Down	106373	Nucleotide-like (purinergic) receptors	10	24.4655	0.00406749
Chiroptera	Liver	MLres	Down	161060	ADP signalling through P2Y purinoceptor 12	14	30.1423	0.00437249
Chiroptera	Liver	MLres	Down	198886	GPCRs, Class A Rhodopsin-like	105	137.871	0.00441999
Chiroptera	Liver	MLres	Down	161059	Signal amplification	21	38.9295	0.00543249
Chiroptera	Liver	MLres	Down	119540	G beta:gamma signalling through PI3Kgamma	16	32.1087	0.00570999
Chiroptera	Liver	MLres	Down	119548	GPCR downstream signaling	293	331.886	0.00700248
Chiroptera	Liver	MLres	Down	106494	G-protein activation	16	30.8769	0.00828748
Chiroptera	Liver	MLres	Down	106043	G alpha (q) signalling events	108	136.834	0.00891998
Chiroptera	Liver	MLres	Down	198799	Wnt Signaling Pathway NetPath	72	95.3883	0.0126825
Chiroptera	Liver	MLres	Down	645295	Gastrin-CREB signalling pathway via PKC and MAPK	126	153.075	0.0136351
Chiroptera	Liver	MLres	Down	161062	Thromboxane signalling through TP receptor	15	27.9066	0.0136675
Chiroptera	Liver	MLres	Down	198765	GPCRs, Other	41	59.6672	0.0144742
Chiroptera	Liver	MLres	Down	198772	Angiogenesis	17	30.199	0.0150617
Chiroptera	Liver	MLres	Down	187170	Incretin synthesis, secretion, and inactivation*	10	20.1158	0.0185592
Chiroptera	Liver	MLres	Down	119539	G-protein beta:gamma signalling	19	32.1087	0.0185925
Chiroptera	Liver	MLres	Down	138074	Visual signal transduction: Rods	12	22.5578	0.0208359
Chiroptera	Liver	MLres	Down	941397	WNT5A-dependent internalization of FZD4	12	22.4542	0.0214957
Chiroptera	Liver	MLres	Down	161061	ADP signalling through P2Y purinoceptor 1	16	27.3126	0.0241046
Chiroptera	Liver	MLres	Down	105923	Adrenaline,noradrenaline inhibits insulin secretion	19	30.5331	0.0281887
Chiroptera	Liver	MLres	Down	198821	Glucuronidation	11	20.1666	0.0292387
Chiroptera	Liver	MLres	Down	106378	Class B/2 (Secretin family receptors)	51	67.4913	0.0292998
Chiroptera	Liver	MLres	Down	119551	G alpha (z) signalling events	35	49.3057	0.0299057
Chiroptera	Liver	MLres	Down	187199	Prostacyclin signalling through prostacyclin receptor	13	22.3044	0.0343598
Chiroptera	Liver	MLres	Down	106493	Opioid Signalling	57	72.9865	0.0349664
Chiroptera	Liver	MLres	Down	106502	Signaling by Rho GTPases*	100	118.651	0.0365926
Chiroptera	Liver	MLres	Down	730316	Condensation of Prometaphase Chromosomes	10	18.1507	0.0371069
Chiroptera	Liver	MLres	Down	161035	Post NMDA receptor activation events	23	34.3045	0.0377212
Chiroptera	Liver	MLres	Down	187183	Inhibition of voltage gated Ca2+ channels via Gbeta/gamma subunits*	14	23.0118	0.0414843
Chiroptera	Liver	MLres	Down	217716	Cholinergic synapse	78	94.2974	0.043258
Chiroptera	Liver	MLres	Down	106468	CaM pathway*	21	31.3255	0.043408
Chiroptera	Liver	MLres	Down	105889	Repair synthesis of patch ~27-30 bases long by DNA polymerase*	15	24.0904	0.0434413
Chiroptera	Liver	MLres	Down	106534	Neurotransmitter Receptor Binding And Downstream Transmission In The Postsynaptic Cell	94	111.024	0.043883
Chiroptera	Liver	MLres	Down	83088	Taste transduction	20	30.02	0.0447413
Chiroptera	Liver	MLres	Down	83106	Colorectal cancer	47	60.6601	0.044858
Chiroptera	Liver	MLres	Down	119571	Transport of glucose and other sugars, bile salts and organic acids, metal ions and amine compounds	82	98.1148	0.0454996
Chiroptera	Liver	MLres	Down	366224	Inwardly rectifying K+ channels	19	28.6466	0.0470268
Chiroptera	Liver	MLres	Down	106497	Ca-dependent events	23	33.2819	0.0484359
Chiroptera	Liver	MLres	Down	105793	Lagging Strand Synthesis	19	28.4627	0.0492268
Chiroptera	Liver	FTMres	Up	187213	Butyrate Response Factor 1 (BRF1) destabilizes mRNA	14	13.3223	0.00257999
Chiroptera	Liver	FTMres	Up	187214	Tristetraprolin (TTP) destabilizes mRNA	14	13.381	0.00270749
Chiroptera	Liver	FTMres	Up	198886	GPCRs, Class A Rhodopsin-like	105	75.5325	0.00303749
Chiroptera	Liver	FTMres	Up	413361	N-glycan precursor biosynthesis	11	11.7669	0.00305999
Chiroptera	Liver	FTMres	Up	137946	Atypical NF-kappaB pathway	13	12.8524	0.00371249
Chiroptera	Liver	FTMres	Up	545274	heparan sulfate biosynthesis (late stages)	13	12.3021	0.00692248
Chiroptera	Liver	FTMres	Up	366221	Potassium Channels	59	44.0897	0.00854998
Chiroptera	Liver	FTMres	Up	160995	mRNA decay by 3' to 5' exoribonuclease	10	9.41332	0.00874998
Chiroptera	Liver	FTMres	Up	83125	Primary immunodeficiency	27	22.7314	0.00986998
Chiroptera	Liver	FTMres	Up	161025	Smooth Muscle Contraction	11	11.2304	0.01119
Chiroptera	Liver	FTMres	Up	105926	Gap junction trafficking and regulation	18	17.0122	0.0115325
Chiroptera	Liver	FTMres	Up	198837	metapathway biotransformation	105	65.8178	0.0117275
Chiroptera	Liver	FTMres	Up	366230	Voltage gated Potassium channels	27	22.9746	0.0137864
Chiroptera	Liver	FTMres	Up	105927	Gap junction trafficking	16	15.5827	0.0139305
Chiroptera	Liver	FTMres	Up	106019	The role of Nef in HIV-1 replication and disease pathogenesis	21	17.3757	0.0143942
Chiroptera	Liver	FTMres	Up	106356	Signaling by GPCR	363	197.613	0.0146485
Chiroptera	Liver	FTMres	Up	106513	Neuronal System	182	105.326	0.0151352
Chiroptera	Liver	FTMres	Up	645274	Signaling by FGFR in disease	125	70.2698	0.0163709
Chiroptera	Liver	FTMres	Up	82984	Glycosaminoglycan biosynthesis - heparan sulfate / heparin	17	13.409	0.0173689
Chiroptera	Liver	FTMres	Up	545278	heparan sulfate biosynthesis	18	13.9692	0.0201319
Chiroptera	Liver	FTMres	Up	576248	Signaling by the B Cell Receptor (BCR)	146	78.1365	0.0224129
Chiroptera	Liver	FTMres	Up	645306	HS-GAG biosynthesis	20	13.9734	0.027861
Chiroptera	Liver	FTMres	Up	119556	CTLA4 inhibitory signaling	18	15.8638	0.0288054
Chiroptera	Liver	FTMres	Up	366224	Inwardly rectifying K+ channels	19	16.1677	0.0295822
Chiroptera	Liver	FTMres	Up	161020	GPCR ligand binding	208	121.557	0.029641
Chiroptera	Liver	FTMres	Up	187215	KSRP destabilizes mRNA	14	10.5317	0.0296645
Chiroptera	Liver	FTMres	Up	530734	Signaling by ERBB2	115	63.1857	0.0308528
Chiroptera	Liver	FTMres	Up	119548	GPCR downstream signaling	293	158.64	0.0330685
Chiroptera	Liver	FTMres	Up	82958	Histidine metabolism	24	17.6066	0.0331685
Chiroptera	Liver	FTMres	Up	213307	Endocrine and other factor-regulated calcium reabsorption	35	21.9432	0.0360855
Chiroptera	Liver	FTMres	Up	187194	Ion transport by P-type ATPases	31	21.4221	0.0394151
Chiroptera	Liver	FTMres	Up	82928	Pentose phosphate pathway	21	14.3259	0.0425413
Chiroptera	Liver	FTMres	Up	212237	Mineral absorption	36	23.9205	0.045533
Chiroptera	Liver	FTMres	Up	106146	Synthesis of bile acids and bile salts via 7alpha-hydroxycholesterol	16	11.3464	0.0464905
Chiroptera	Liver	FTMres	Up	198765	GPCRs, Other	41	28.7866	0.047245
Chiroptera	Liver	FTMres	Up	106036	GPVI-mediated activation cascade	21	14.6548	0.0474178
Chiroptera	Liver	FTMres	Up	119552	Costimulation by the CD28 family	48	30.908	0.0475177
Chiroptera	Liver	FTMres	Up	187102	Negative regulators of RIG-I/MDA5 signaling	23	15.5112	0.0477814
Chiroptera	Liver	FTMres	Up	833812	ECM proteoglycans	46	28.4067	0.0479268
Chiroptera	Liver	FTMres	Up	119522	Sema4D induced cell migration and growth-cone collapse	15	11.5222	0.049745
Chiroptera	Liver	FTMres	Up	714485	2-Oxocarboxylic acid metabolism	15	10.1338	0.0498359
Chiroptera	Liver	FTMres	Down	125138	Viral myocarditis	36	49.621	0.00139
Chiroptera	Liver	FTMres	Down	160948	RNA Polymerase I, RNA Polymerase III, and Mitochondrial Transcription	69	79.6812	0.00306249
Chiroptera	Liver	FTMres	Down	83106	Colorectal cancer	47	58.2607	0.00335749
Chiroptera	Liver	FTMres	Down	101143	Neurotrophin signaling pathway	89	97.9446	0.00341749
Chiroptera	Liver	FTMres	Down	137950	Signaling events mediated by the Hedgehog family	18	27.337	0.00502249
Chiroptera	Liver	FTMres	Down	187170	Incretin synthesis, secretion, and inactivation*	10	18.1536	0.00528999
Chiroptera	Liver	FTMres	Down	142242	triacylglycerol biosynthesis	21	30.1937	0.00600748
Chiroptera	Liver	FTMres	Down	170720	Carbohydrate digestion and absorption	29	38.4833	0.00602998
Chiroptera	Liver	FTMres	Down	119538	Synthesis, secretion, and deacylation of Ghrelin	12	20.1966	0.00625248
Chiroptera	Liver	FTMres	Down	83090	Insulin signaling pathway	107	111.585	0.00694498
Chiroptera	Liver	FTMres	Down	198819	Signal Transduction of S1P Receptor	20	28.701	0.00719998
Chiroptera	Liver	FTMres	Down	138031	Syndecan-2-mediated signaling events	25	33.2198	0.00965998
Chiroptera	Liver	FTMres	Down	200309	Rheumatoid arthritis	58	65.3014	0.00969748
Chiroptera	Liver	FTMres	Down	83069	Cell adhesion molecules (CAMs)	105	107.745	0.0108
Chiroptera	Liver	FTMres	Down	213780	Tuberculosis	121	121.936	0.010945
Chiroptera	Liver	FTMres	Down	105949	Formation of the Early Elongation Complex*	29	36.6793	0.0118675
Chiroptera	Liver	FTMres	Down	82991	Arachidonic acid metabolism	42	49.3998	0.0119725
Chiroptera	Liver	FTMres	Down	546258	Cocaine addiction	41	48.2465	0.0126275
Chiroptera	Liver	FTMres	Down	105945	mRNA Capping	26	33.3386	0.0137892
Chiroptera	Liver	FTMres	Down	106000	RNA Pol II CTD phosphorylation and interaction with CE*	24	31.1888	0.01432
Chiroptera	Liver	FTMres	Down	645326	Acyl chain remodelling of PI	11	17.3083	0.0148882
Chiroptera	Liver	FTMres	Down	106328	Regulation of beta-cell development	11	17.247	0.0152939
Chiroptera	Liver	FTMres	Down	106325	Metabolism of porphyrins	18	24.8366	0.0154606
Chiroptera	Liver	FTMres	Down	198842	Osteoblast Signaling	11	16.7564	0.0196692
Chiroptera	Liver	FTMres	Down	198782	EGFR1 Signaling Pathway	140	135.279	0.0200079
Chiroptera	Liver	FTMres	Down	106566	RNA Polymerase III Chain Elongation	14	19.7904	0.0218086
Chiroptera	Liver	FTMres	Down	83049	ErbB signaling pathway	61	64.8223	0.0222564
Chiroptera	Liver	FTMres	Down	83116	Chronic myeloid leukemia	60	63.8971	0.0223869
Chiroptera	Liver	FTMres	Down	106150	Metabolism of steroid hormones and vitamin D	24	29.9731	0.0224564
Chiroptera	Liver	FTMres	Down	187094	Interleukin-3, 5 and GM-CSF signaling	30	35.7153	0.0240237
Chiroptera	Liver	FTMres	Down	413362	O-glycan biosynthesis, mucin type core	19	24.731	0.0244951
Chiroptera	Liver	FTMres	Down	106567	RNA Polymerase III Transcription Termination	17	22.6472	0.024538
Chiroptera	Liver	FTMres	Down	160997	Myogenesis*	17	22.5907	0.0250599
Chiroptera	Liver	FTMres	Down	83124	Graft-versus-host disease	16	21.5728	0.0250899
Chiroptera	Liver	FTMres	Down	730333	Synthesis of Prostaglandins (PG) and Thromboxanes (TX)	11	16.1887	0.0256099
Chiroptera	Liver	FTMres	Down	138032	Canonical Wnt signaling pathway	20	25.5091	0.0267578
Chiroptera	Liver	FTMres	Down	645312	Phospholipid metabolism	116	112.83	0.0270051
Chiroptera	Liver	FTMres	Down	138063	S1P3 pathway	20	25.3206	0.0288387
Chiroptera	Liver	FTMres	Down	161070	Na+/Cl- dependent neurotransmitter transporters	14	19.083	0.0294822
Chiroptera	Liver	FTMres	Down	771579	Regulation of actin dynamics for phagocytic cup formation	41	45.2883	0.0303763
Chiroptera	Liver	FTMres	Down	125136	Spliceosome	81	81.3189	0.0313186
Chiroptera	Liver	FTMres	Down	83093	Adipocytokine signaling pathway	60	62.5516	0.0315686
Chiroptera	Liver	FTMres	Down	169642	Toxoplasmosis	86	85.6547	0.0317811
Chiroptera	Liver	FTMres	Down	645292	TGF-beta receptor signaling activates SMADs	22	27.0221	0.0323623
Chiroptera	Liver	FTMres	Down	106565	RNA Polymerase III Transcription Initiation From Type 3 Promoter	23	28.0112	0.0324748
Chiroptera	Liver	FTMres	Down	413384	Triacylglycerol biosynthesis	15	19.8745	0.032956
Chiroptera	Liver	FTMres	Down	198859	Triacylglyceride Synthesis	22	26.7718	0.0354398
Chiroptera	Liver	FTMres	Down	187191	Iron uptake and transport	36	40.0965	0.0354998
Chiroptera	Liver	FTMres	Down	105891	Formation of transcription-coupled NER (TC-NER) repair complex*	25	29.697	0.0359212
Chiroptera	Liver	FTMres	Down	771577	Fcgamma receptor (FCGR) dependent phagocytosis	63	64.6815	0.036414
Chiroptera	Liver	FTMres	Down	106556	RNA Polymerase I Transcription Termination	21	25.6373	0.0368212
Chiroptera	Liver	FTMres	Down	198828	Hypertrophy Model	13	17.4026	0.0385612
Chiroptera	Liver	FTMres	Down	119304	Progesterone-mediated oocyte maturation	68	68.6288	0.0401305
Chiroptera	Liver	FTMres	Down	198821	Glucuronidation	11	15.1614	0.0412228
Chiroptera	Liver	FTMres	Down	106334	Regulatory RNA pathways	21	25.2994	0.041808
Chiroptera	Liver	FTMres	Down	83113	Basal cell carcinoma	40	43.0848	0.043508
Chiroptera	Liver	FTMres	Down	366238	Amyloids	14	18.1196	0.044308
Chiroptera	Liver	FTMres	Down	477112	ABCA transporters in lipid homeostasis	15	19.146	0.0444413
Chiroptera	Liver	FTMres	Down	645332	PI Metabolism	43	45.699	0.0452496
Chiroptera	Liver	FTMres	Down	920957	Corticotropin-releasing hormone	59	59.9432	0.0470178
Chiroptera	Liver	FTMres	Down	119550	G alpha (i) signalling events	119	112.027	0.0488905
Chiroptera	Kidney	ML	Up	908257	Adrenergic signaling in cardiomyocytes	97	97.6341	0.00314249
Chiroptera	Kidney	ML	Up	645290	MHC class II antigen presentation	75	78.8486	0.00375499
Chiroptera	Kidney	ML	Up	198819	Signal Transduction of S1P Receptor	20	30.1384	0.00395499
Chiroptera	Kidney	ML	Up	161075	Transport of vitamins, nucleosides, and related molecules	26	35.3968	0.00468249
Chiroptera	Kidney	ML	Up	119540	G beta:gamma signalling through PI3Kgamma	16	25.1017	0.00595999
Chiroptera	Kidney	ML	Up	138007	PLK1 signaling events	35	41.367	0.00929998
Chiroptera	Kidney	ML	Up	119558	SLC-mediated transmembrane transport	210	177.008	0.00940748
Chiroptera	Kidney	ML	Up	83122	Systemic lupus erythematosus	35	41.3091	0.00946998
Chiroptera	Kidney	ML	Up	170720	Carbohydrate digestion and absorption	29	35.1746	0.0119025
Chiroptera	Kidney	ML	Up	106475	AKT phosphorylates targets in the cytosol	12	18.9266	0.0126425
Chiroptera	Kidney	ML	Up	119539	G-protein beta:gamma signalling	19	25.3293	0.0147705
Chiroptera	Kidney	ML	Up	83059	mTOR signaling pathway	46	48.5985	0.016258
Chiroptera	Kidney	ML	Up	138032	Canonical Wnt signaling pathway	20	25.7672	0.0174448
Chiroptera	Kidney	ML	Up	980448	Depolymerisation of the Nuclear Lamina	15	21.0079	0.0177724
Chiroptera	Kidney	ML	Up	187194	Ion transport by P-type ATPases	32	35.8451	0.0209499
Chiroptera	Kidney	ML	Up	105919	Citric acid cycle (TCA cycle)	15	20.5335	0.0211166
Chiroptera	Kidney	ML	Up	105815	Mitotic Prometaphase	93	84.2637	0.0220434
Chiroptera	Kidney	ML	Up	187198	Platelet homeostasis	59	57.6874	0.0222521
Chiroptera	Kidney	ML	Up	106150	Metabolism of steroid hormones and vitamin D	24	28.6101	0.0225695
Chiroptera	Kidney	ML	Up	82984	Glycosaminoglycan biosynthesis - heparan sulfate / heparin	19	23.8508	0.0238044
Chiroptera	Kidney	ML	Up	212237	Mineral absorption	35	37.8252	0.023809
Chiroptera	Kidney	ML	Up	137946	Atypical NF-kappaB pathway	13	18.2492	0.0239332
Chiroptera	Kidney	ML	Up	83014	Nicotinate and nicotinamide metabolism	24	28.3757	0.0240808
Chiroptera	Kidney	ML	Up	645306	HS-GAG biosynthesis	22	26.2539	0.026563
Chiroptera	Kidney	ML	Up	545274	heparan sulfate biosynthesis (late stages)	15	19.7565	0.0276999
Chiroptera	Kidney	ML	Up	187195	Ligand-gated ion channel transport	14	18.7894	0.0279998
Chiroptera	Kidney	ML	Up	119559	Transport of inorganic cations/anions and amino acids/oligopeptides	77	69.182	0.0357998
Chiroptera	Kidney	ML	Up	119549	G alpha (s) signalling events	70	63.7896	0.0363355
Chiroptera	Kidney	ML	Up	730315	Resolution of Sister Chromatid Cohesion	86	75.961	0.0366855
Chiroptera	Kidney	ML	Up	545278	heparan sulfate biosynthesis	20	23.1958	0.0392074
Chiroptera	Kidney	ML	Up	83076	Toll-like receptor signaling pathway*	70	63.2048	0.0404843
Chiroptera	Kidney	ML	Up	119551	G alpha (z) signalling events	35	35.5625	0.0418247
Chiroptera	Kidney	ML	Up	198765	GPCRs, Other	42	41.1445	0.0419413
Chiroptera	Kidney	ML	Up	198787	TCA Cycle	13	16.5056	0.0445996
Chiroptera	Kidney	ML	Up	106328	Regulation of beta-cell development	11	14.5071	0.0465632
Chiroptera	Kidney	ML	Up	645319	Synthesis of PC	17	19.9938	0.0469359
Chiroptera	Kidney	ML	Up	105765	Cell Cycle, Mitotic	349	260.984	0.047545
Chiroptera	Kidney	ML	Up	119522	Sema4D induced cell migration and growth-cone collapse	15	18.1079	0.0487723
Chiroptera	Kidney	ML	Up	83071	Tight junction	94	80.1365	0.0488996
Chiroptera	Kidney	ML	Up	755439	Regulation of Microtubule Cytoskeleton	32	32.3526	0.0498268
Chiroptera	Kidney	ML	Down	137922	IL12-mediated signaling events	45	84.522	0.00306999
Chiroptera	Kidney	ML	Down	105724	Cytosolic sulfonation of small molecules	11	28.6994	0.00502249
Chiroptera	Kidney	ML	Down	82940	Steroid hormone biosynthesis	34	65.0836	0.00612498
Chiroptera	Kidney	ML	Down	105721	Phase II conjugation	53	91.3208	0.00819248
Chiroptera	Kidney	ML	Down	106325	Metabolism of porphyrins	18	38.9032	0.00866248
Chiroptera	Kidney	ML	Down	137948	BMP receptor signaling	30	56.7167	0.01052
Chiroptera	Kidney	ML	Down	198910	BMP signalling and regulation	10	24.595	0.0111325
Chiroptera	Kidney	ML	Down	106273	Purine salvage	11	26.0545	0.0124475
Chiroptera	Kidney	ML	Down	83021	Porphyrin and chlorophyll metabolism	27	49.8479	0.0182821
Chiroptera	Kidney	ML	Down	106265	Purine metabolism	29	52.2806	0.0208279
Chiroptera	Kidney	ML	Down	137943	p38 MAPK signaling pathway	21	39.9469	0.0228317
Chiroptera	Kidney	ML	Down	83031	Metabolism of xenobiotics by cytochrome P450	36	61.5977	0.0243285
Chiroptera	Kidney	ML	Down	755438	SREBF and miR33 in cholesterol and lipid homeostasis	16	31.9333	0.0251899
Chiroptera	Kidney	ML	Down	105970	Activation of the mRNA upon binding of the cap-binding complex and eIFs, and subsequent binding to 43S*	25	45.4152	0.0252599
Chiroptera	Kidney	ML	Down	106336	Signaling by BMP	19	36.3257	0.0263649
Chiroptera	Kidney	ML	Down	161072	Organic cation/anion/zwitterion transport	13	27.0262	0.0266472
Chiroptera	Kidney	ML	Down	83075	Renin-angiotensin system	13	26.9313	0.027442
Chiroptera	Kidney	ML	Down	82960	Phenylalanine metabolism	14	28.4452	0.0275893
Chiroptera	Kidney	ML	Down	685555	Metabolism of Angiotensinogen to Angiotensins	13	26.4126	0.0322185
Chiroptera	Kidney	ML	Down	83034	Biosynthesis of unsaturated fatty acids	20	36.8396	0.0337731
Chiroptera	Kidney	ML	Down	547607	Amphetamine addiction	45	72.2718	0.0357712
Chiroptera	Kidney	ML	Down	672447	RANKL/RANK Signaling Pathway	43	69.3738	0.0363069
Chiroptera	Kidney	ML	Down	105698	Biological oxidations	102	148.139	0.0368426
Chiroptera	Kidney	ML	Down	771578	FCGR activation	11	22.708	0.0381426
Chiroptera	Kidney	ML	Down	852705	MicroRNAs in cancer	119	168.396	0.0442163
Chiroptera	Kidney	ML	Down	545362	purine nucleotides degradation II (aerobic)	10	20.5967	0.0445163
Chiroptera	Kidney	ML	Down	105969	Formation of the ternary complex, and subsequently, the 43S complex	21	37.0851	0.0459723
Chiroptera	Kidney	ML	Down	137938	IL2 signaling events mediated by PI3K	29	48.485	0.0468996
Chiroptera	Kidney	ML	Down	106263	Metabolism of nucleotides	69	102.553	0.0486359
Chiroptera	Kidney	FTM	Up	212237	Mineral absorption	35	32.0332	0.00472749
Chiroptera	Kidney	FTM	Up	82984	Glycosaminoglycan biosynthesis - heparan sulfate / heparin	19	19.4588	0.00878498
Chiroptera	Kidney	FTM	Up	119522	Sema4D induced cell migration and growth-cone collapse	15	15.8502	0.012195
Chiroptera	Kidney	FTM	Up	730306	Assembly of collagen fibrils and other multimeric structures	45	35.9013	0.0147264
Chiroptera	Kidney	FTM	Up	119558	SLC-mediated transmembrane transport	210	133.072	0.0171499
Chiroptera	Kidney	FTM	Up	138019	p75(NTR)-mediated signaling	49	37.6704	0.0197961
Chiroptera	Kidney	FTM	Up	645306	HS-GAG biosynthesis	22	19.689	0.0232272
Chiroptera	Kidney	FTM	Up	545274	heparan sulfate biosynthesis (late stages)	15	14.7365	0.0232453
Chiroptera	Kidney	FTM	Up	106373	Nucleotide-like (purinergic) receptors	10	10.9805	0.0240808
Chiroptera	Kidney	FTM	Up	105985	Early Phase of HIV Life Cycle	11	10.9913	0.0377069
Chiroptera	Kidney	FTM	Up	219802	SREBP signalling	58	40.9125	0.0417304
Chiroptera	Kidney	FTM	Up	106074	Influenza Viral RNA Transcription and Replication	39	29.2495	0.0423246
Chiroptera	Kidney	FTM	Up	83087	Olfactory transduction	16	14.3213	0.0429996
Chiroptera	Kidney	FTM	Up	161075	Transport of vitamins, nucleosides, and related molecules	26	20.9019	0.0436413
Chiroptera	Kidney	FTM	Up	83014	Nicotinate and nicotinamide metabolism	24	19.5707	0.043883
Chiroptera	Kidney	FTM	Up	106077	Viral mRNA Translation	26	20.843	0.044908
Chiroptera	Kidney	FTM	Up	980483	regulation of FZD by ubiquitination	12	11.3627	0.0456413
Chiroptera	Kidney	FTM	Up	545362	purine nucleotides degradation II (aerobic)	10	9.89991	0.0456723
Chiroptera	Kidney	FTM	Up	545278	heparan sulfate biosynthesis	20	16.7657	0.0475087
Chiroptera	Kidney	FTM	Down	198837	metapathway biotransformation	107	108.973	0.000344999
Chiroptera	Kidney	FTM	Down	105698	Biological oxidations	102	98.765	0.0017025
Chiroptera	Kidney	FTM	Down	105721	Phase II conjugation	53	58.3857	0.00208999
Chiroptera	Kidney	FTM	Down	119538	Synthesis, secretion, and deacylation of Ghrelin	12	19.5915	0.00294249
Chiroptera	Kidney	FTM	Down	106325	Metabolism of porphyrins	18	24.9796	0.00426249
Chiroptera	Kidney	FTM	Down	82929	Pentose and glucuronate interconversions	16	21.1494	0.00921748
Chiroptera	Kidney	FTM	Down	138046	Syndecan-1-mediated signaling events	14	18.8105	0.011175
Chiroptera	Kidney	FTM	Down	105806	Polo-like kinase mediated events	15	19.7216	0.01149
Chiroptera	Kidney	FTM	Down	213780	Tuberculosis	121	104.805	0.0122225
Chiroptera	Kidney	FTM	Down	82940	Steroid hormone biosynthesis	34	36.2511	0.0132552
Chiroptera	Kidney	FTM	Down	138007	PLK1 signaling events	35	37.0112	0.0135378
Chiroptera	Kidney	FTM	Down	83032	Drug metabolism - cytochrome P450	33	35.3453	0.0135459
Chiroptera	Kidney	FTM	Down	645304	Heparan sulfate/heparin (HS-GAG) metabolism	40	41.1003	0.01425
Chiroptera	Kidney	FTM	Down	547607	Amphetamine addiction	45	45.1681	0.0144257
Chiroptera	Kidney	FTM	Down	83085	Long-term potentiation	42	42.5889	0.0150588
Chiroptera	Kidney	FTM	Down	83021	Porphyrin and chlorophyll metabolism	27	29.926	0.0151529
Chiroptera	Kidney	FTM	Down	771603	Peptide hormone metabolism	54	52.2506	0.015209
Chiroptera	Kidney	FTM	Down	576251	Activation of NF-kappaB in B cells	51	49.7758	0.0156656
Chiroptera	Kidney	FTM	Down	137943	p38 MAPK signaling pathway	21	24.1496	0.0184535
Chiroptera	Kidney	FTM	Down	83033	Drug metabolism - other enzymes	26	28.4585	0.0187481
Chiroptera	Kidney	FTM	Down	82932	Ascorbate and aldarate metabolism	12	15.7196	0.0197692
Chiroptera	Kidney	FTM	Down	672460	Neural Crest Differentiation	57	53.1471	0.0227908
Chiroptera	Kidney	FTM	Down	83092	Melanogenesis	68	61.7273	0.0227908
Chiroptera	Kidney	FTM	Down	83071	Tight junction	94	81.2992	0.0234863
Chiroptera	Kidney	FTM	Down	477132	Cell-Cell communication	108	91.462	0.0250749
Chiroptera	Kidney	FTM	Down	908257	Adrenergic signaling in cardiomyocytes	97	82.9868	0.0262599
Chiroptera	Kidney	FTM	Down	160997	Myogenesis*	17	19.7109	0.0263199
Chiroptera	Kidney	FTM	Down	645305	A tetrasaccharide linker sequence is required for GAG synthesis	19	21.3702	0.0277314
Chiroptera	Kidney	FTM	Down	138014	Glucocorticoid receptor regulatory network	52	47.461	0.0358783
Chiroptera	Kidney	FTM	Down	83049	ErbB signaling pathway	61	54.4055	0.0362355
Chiroptera	Kidney	FTM	Down	198786	Proteasome Degradation	41	38.6872	0.0363926
Chiroptera	Kidney	FTM	Down	198881	IL-3 Signaling Pathway	77	66.5501	0.036464
Chiroptera	Kidney	FTM	Down	833832	WNT ligand biogenesis and trafficking	16	18.0498	0.0365855
Chiroptera	Kidney	FTM	Down	105747	p53-Independent G1/S DNA damage checkpoint*	39	37.0163	0.0370712
Chiroptera	Kidney	FTM	Down	105828	SCF-beta-TrCP mediated degradation of Emi1	39	36.8085	0.0393997
Chiroptera	Kidney	FTM	Down	105727	Glutathione conjugation	19	20.3763	0.0408997
Chiroptera	Kidney	FTM	Down	105824	CDT1 association with the CDC6:ORC:origin complex	45	41.2776	0.0427163
Chiroptera	Kidney	FTM	Down	144181	Leishmaniasis	53	47.4427	0.043858
Chiroptera	Kidney	FTM	Down	946598	Thyroid hormone signaling pathway	93	77.4852	0.0441996
Chiroptera	Kidney	FTM	Down	198821	Glucuronidation	11	13.134	0.0453163
Chiroptera	Kidney	FTM	Down	105739	Cell Cycle Checkpoints	102	83.8838	0.0457632
Chiroptera	Kidney	FTM	Down	852705	MicroRNAs in cancer	119	95.975	0.0495268
Chiroptera	Kidney	MLres	Up	212237	Mineral absorption	35	50.4081	0.000314999
Chiroptera	Kidney	MLres	Up	170720	Carbohydrate digestion and absorption	29	38.8437	0.0019525
Chiroptera	Kidney	MLres	Up	187195	Ligand-gated ion channel transport	14	25.1102	0.00198
Chiroptera	Kidney	MLres	Up	198819	Signal Transduction of S1P Receptor	20	30.5153	0.00221499
Chiroptera	Kidney	MLres	Up	645290	MHC class II antigen presentation	75	74.325	0.00225749
Chiroptera	Kidney	MLres	Up	119522	Sema4D induced cell migration and growth-cone collapse	15	24.5492	0.00337749
Chiroptera	Kidney	MLres	Up	119540	G beta:gamma signalling through PI3Kgamma	16	23.8075	0.00603748
Chiroptera	Kidney	MLres	Up	83071	Tight junction	94	83.3318	0.00637748
Chiroptera	Kidney	MLres	Up	83122	Systemic lupus erythematosus	35	39.0109	0.00764248
Chiroptera	Kidney	MLres	Up	908257	Adrenergic signaling in cardiomyocytes	97	84.3479	0.00790998
Chiroptera	Kidney	MLres	Up	106150	Metabolism of steroid hormones and vitamin D	24	29.9001	0.00800998
Chiroptera	Kidney	MLres	Up	119539	G-protein beta:gamma signalling	19	25.501	0.00818248
Chiroptera	Kidney	MLres	Up	161075	Transport of vitamins, nucleosides, and related molecules	26	30.4837	0.0109975
Chiroptera	Kidney	MLres	Up	83059	mTOR signaling pathway	46	45.5892	0.01224
Chiroptera	Kidney	MLres	Up	83076	Toll-like receptor signaling pathway*	70	62.4552	0.0138432
Chiroptera	Kidney	MLres	Up	137946	Atypical NF-kappaB pathway	13	18.059	0.0163419
Chiroptera	Kidney	MLres	Up	187194	Ion transport by P-type ATPases	32	33.4922	0.0177448
Chiroptera	Kidney	MLres	Up	106328	Regulation of beta-cell development	11	15.7851	0.0190629
Chiroptera	Kidney	MLres	Up	920963	Allograft Rejection	16	19.9942	0.0212916
Chiroptera	Kidney	MLres	Up	106475	AKT phosphorylates targets in the cytosol	12	16.338	0.0218608
Chiroptera	Kidney	MLres	Up	160999	Netrin-1 signaling	31	31.8021	0.0227042
Chiroptera	Kidney	MLres	Up	138032	Canonical Wnt signaling pathway	20	23.1092	0.0227042
Chiroptera	Kidney	MLres	Up	119558	SLC-mediated transmembrane transport	210	151.075	0.0247142
Chiroptera	Kidney	MLres	Up	138007	PLK1 signaling events	35	34.2446	0.0257349
Chiroptera	Kidney	MLres	Up	137962	Wnt signaling network	20	22.4165	0.0279721
Chiroptera	Kidney	MLres	Up	83123	Allograft rejection	15	18.0209	0.030441
Chiroptera	Kidney	MLres	Up	119559	Transport of inorganic cations/anions and amino acids/oligopeptides	77	62.7234	0.0329435
Chiroptera	Kidney	MLres	Up	771585	The canonical retinoid cycle in rods (twilight vision)	17	19.4088	0.0337864
Chiroptera	Kidney	MLres	Up	105815	Mitotic Prometaphase	93	73.1316	0.0355664
Chiroptera	Kidney	MLres	Up	93344	Cardiac muscle contraction	47	41.4907	0.0373426
Chiroptera	Kidney	MLres	Up	105688	Axon guidance	211	148.169	0.038114
Chiroptera	Kidney	MLres	Up	980448	Depolymerisation of the Nuclear Lamina	15	17.2647	0.0391997
Chiroptera	Kidney	MLres	Up	198765	GPCRs, Other	42	37.3084	0.042883
Chiroptera	Kidney	MLres	Up	106019	The role of Nef in HIV-1 replication and disease pathogenesis	21	21.4083	0.0476268
Chiroptera	Kidney	MLres	Up	755439	Regulation of Microtubule Cytoskeleton	32	29.4841	0.0498632
Chiroptera	Kidney	MLres	Down	105724	Cytosolic sulfonation of small molecules	11	32.833	0.00522749
Chiroptera	Kidney	MLres	Down	137922	IL12-mediated signaling events	45	95.703	0.00572499
Chiroptera	Kidney	MLres	Down	198910	BMP signalling and regulation	10	29.6079	0.00767248
Chiroptera	Kidney	MLres	Down	161072	Organic cation/anion/zwitterion transport	13	35.5003	0.00837498
Chiroptera	Kidney	MLres	Down	82960	Phenylalanine metabolism	14	35.0511	0.0171733
Chiroptera	Kidney	MLres	Down	137948	BMP receptor signaling	30	63.8455	0.0185333
Chiroptera	Kidney	MLres	Down	106265	Purine metabolism	29	61.5819	0.0201719
Chiroptera	Kidney	MLres	Down	83075	Renin-angiotensin system	13	31.9398	0.0236953
Chiroptera	Kidney	MLres	Down	106193	Metabolism of polyamines	14	33.7879	0.0241666
Chiroptera	Kidney	MLres	Down	672460	Neural Crest Differentiation	57	105.396	0.0360997
Chiroptera	Kidney	MLres	Down	137943	p38 MAPK signaling pathway	21	44.9317	0.036264
Chiroptera	Kidney	MLres	Down	83021	Porphyrin and chlorophyll metabolism	27	55.3126	0.0363212
Chiroptera	Kidney	MLres	Down	698755	Drug Induction of Bile Acid Pathway	15	34.1344	0.0363783
Chiroptera	Kidney	MLres	Down	106325	Metabolism of porphyrins	18	39.4438	0.0369783
Chiroptera	Kidney	MLres	Down	83032	Drug metabolism - cytochrome P450	33	65.5261	0.0374069
Chiroptera	Kidney	MLres	Down	144181	Leishmaniasis	53	98.5523	0.0385997
Chiroptera	Kidney	MLres	Down	138059	S1P2 pathway	14	32.0661	0.0387305
Chiroptera	Kidney	MLres	Down	200309	Rheumatoid arthritis	60	109.813	0.0388689
Chiroptera	Kidney	MLres	Down	82966	beta-Alanine metabolism	23	48.1194	0.0389997
Chiroptera	Kidney	MLres	Down	106231	PTM: gamma carboxylation, hypusine formation and arylsulfatase activation	23	47.9949	0.0400382
Chiroptera	Kidney	MLres	Down	771578	FCGR activation	11	26.2941	0.0407997
Chiroptera	Kidney	MLres	Down	105721	Phase II conjugation	53	98.0982	0.0412228
Chiroptera	Kidney	MLres	Down	833832	WNT ligand biogenesis and trafficking	16	35.4305	0.0413151
Chiroptera	Kidney	MLres	Down	106336	Signaling by BMP	19	40.7428	0.041783
Chiroptera	Kidney	MLres	Down	83113	Basal cell carcinoma	40	76.5105	0.042758
Chiroptera	Kidney	MLres	Down	82940	Steroid hormone biosynthesis	34	66.2253	0.0442913
Chiroptera	Kidney	MLres	Down	106273	Purine salvage	11	25.9421	0.044783
Chiroptera	Kidney	MLres	Down	106334	Regulatory RNA pathways	21	43.8177	0.0466996
Chiroptera	Kidney	MLres	Down	105747	p53-Independent G1/S DNA damage checkpoint*	39	74.0522	0.0482905
Chiroptera	Kidney	MLres	Down	645266	Downregulation of SMAD2/3:SMAD4 transcriptional activity	16	34.7255	0.0495541
Chiroptera	Kidney	FTMres	Up	119522	Sema4D induced cell migration and growth-cone collapse	15	15.8407	0.00325499
Chiroptera	Kidney	FTMres	Up	583255	Nicotine addiction	28	22.4847	0.00699248
Chiroptera	Kidney	FTMres	Up	82984	Glycosaminoglycan biosynthesis - heparan sulfate / heparin	19	16.2481	0.0106475
Chiroptera	Kidney	FTMres	Up	149806	Phototransduction	12	11.4891	0.0132789
Chiroptera	Kidney	FTMres	Up	83087	Olfactory transduction	16	13.9395	0.0135783
Chiroptera	Kidney	FTMres	Up	755436	AhR pathway	17	14.2341	0.0163451
Chiroptera	Kidney	FTMres	Up	138019	p75(NTR)-mediated signaling	49	31.9254	0.0163838
Chiroptera	Kidney	FTMres	Up	138072	Nephrin/Neph1 signaling in the kidney podocyte	21	16.6147	0.0164322
Chiroptera	Kidney	FTMres	Up	219802	SREBP signalling	58	36.4813	0.0165774
Chiroptera	Kidney	FTMres	Up	545362	purine nucleotides degradation II (aerobic)	10	9.66735	0.0192666
Chiroptera	Kidney	FTMres	Up	142283	pyrimidine ribonucleotides de novo biosynthesis	11	10.2843	0.0194961
Chiroptera	Kidney	FTMres	Up	530746	SRP-dependent cotranslational protein targeting to membrane	45	29.1744	0.0208119
Chiroptera	Kidney	FTMres	Up	730306	Assembly of collagen fibrils and other multimeric structures	45	28.8795	0.0232772
Chiroptera	Kidney	FTMres	Up	119552	Costimulation by the CD28 family	48	30.4224	0.0234681
Chiroptera	Kidney	FTMres	Up	106060	Common Pathway	13	11.1665	0.0247094
Chiroptera	Kidney	FTMres	Up	106384	Signaling by PDGF	136	72.5864	0.0257399
Chiroptera	Kidney	FTMres	Up	198844	ErbB signaling pathway	40	25.4561	0.0317061
Chiroptera	Kidney	FTMres	Up	198896	TP53 network	12	10.1228	0.032256
Chiroptera	Kidney	FTMres	Up	106556	RNA Polymerase I Transcription Termination	21	15.0651	0.0357331
Chiroptera	Kidney	FTMres	Up	685553	Arachidonic acid metabolism	34	21.7488	0.0401843
Chiroptera	Kidney	FTMres	Up	119550	G alpha (i) signalling events	121	63.6091	0.0405228
Chiroptera	Kidney	FTMres	Up	980484	negative regulation of TCF-dependent signaling by WNT ligand antagonists	11	9.08844	0.0434913
Chiroptera	Kidney	FTMres	Up	161075	Transport of vitamins, nucleosides, and related molecules	26	17.3304	0.0448913
Chiroptera	Kidney	FTMres	Up	833812	ECM proteoglycans	46	27.4376	0.0465359
Chiroptera	Kidney	FTMres	Up	83073	Complement and coagulation cascades	61	34.6467	0.0478996
Chiroptera	Kidney	FTMres	Up	545274	heparan sulfate biosynthesis (late stages)	15	11.1259	0.0497086
Chiroptera	Kidney	FTMres	Down	119538	Synthesis, secretion, and deacylation of Ghrelin	12	23.1474	0.000942498
Chiroptera	Kidney	FTMres	Down	672460	Neural Crest Differentiation	57	68.0001	0.0010825
Chiroptera	Kidney	FTMres	Down	771603	Peptide hormone metabolism	54	63.0394	0.00212249
Chiroptera	Kidney	FTMres	Down	198837	metapathway biotransformation	107	109.278	0.00264499
Chiroptera	Kidney	FTMres	Down	477132	Cell-Cell communication	108	108.634	0.00384999
Chiroptera	Kidney	FTMres	Down	645304	Heparan sulfate/heparin (HS-GAG) metabolism	40	48.1349	0.00411999
Chiroptera	Kidney	FTMres	Down	105806	Polo-like kinase mediated events	15	22.0322	0.00741498
Chiroptera	Kidney	FTMres	Down	105765	Cell Cycle, Mitotic	349	300.635	0.00880498
Chiroptera	Kidney	FTMres	Down	161072	Organic cation/anion/zwitterion transport	13	19.4521	0.00925248
Chiroptera	Kidney	FTMres	Down	187195	Ligand-gated ion channel transport	14	20.0813	0.011255
Chiroptera	Kidney	FTMres	Down	105812	M Phase	199	177.913	0.0130538
Chiroptera	Kidney	FTMres	Down	147809	Chagas disease (American trypanosomiasis)	75	75.3774	0.0131077
Chiroptera	Kidney	FTMres	Down	83085	Long-term potentiation	42	46.32	0.0138675
Chiroptera	Kidney	FTMres	Down	105784	Synthesis of DNA	81	79.7331	0.0158656
Chiroptera	Kidney	FTMres	Down	213780	Tuberculosis	121	113.091	0.016
Chiroptera	Kidney	FTMres	Down	105721	Phase II conjugation	53	55.4367	0.0166699
Chiroptera	Kidney	FTMres	Down	105824	CDT1 association with the CDC6:ORC:origin complex	45	48.295	0.0168066
Chiroptera	Kidney	FTMres	Down	645305	A tetrasaccharide linker sequence is required for GAG synthesis	19	24.2468	0.0168133
Chiroptera	Kidney	FTMres	Down	530733	Cell Cycle	407	340.95	0.0170466
Chiroptera	Kidney	FTMres	Down	908257	Adrenergic signaling in cardiomyocytes	97	92.7326	0.0179464
Chiroptera	Kidney	FTMres	Down	105739	Cell Cycle Checkpoints	102	96.8382	0.0181642
Chiroptera	Kidney	FTMres	Down	105899	Regulation of DNA replication*	61	61.9533	0.0184428
Chiroptera	Kidney	FTMres	Down	685555	Metabolism of Angiotensinogen to Angiotensins	13	17.8912	0.0196884
Chiroptera	Kidney	FTMres	Down	105698	Biological oxidations	102	95.7839	0.0227635
Chiroptera	Kidney	FTMres	Down	187170	Incretin synthesis, secretion, and inactivation*	10	14.4892	0.0228681
Chiroptera	Kidney	FTMres	Down	105747	p53-Independent G1/S DNA damage checkpoint*	39	41.9086	0.023509
Chiroptera	Kidney	FTMres	Down	576251	Activation of NF-kappaB in B cells	51	52.2425	0.0245713
Chiroptera	Kidney	FTMres	Down	83092	Melanogenesis	68	66.8211	0.0247332
Chiroptera	Kidney	FTMres	Down	105790	Unwinding of DNA	10	14.035	0.0287498
Chiroptera	Kidney	FTMres	Down	730318	Separation of Sister Chromatids	133	119.945	0.0288554
Chiroptera	Kidney	FTMres	Down	137990	Regulation of CDC42 activity	25	28.6304	0.0289387
Chiroptera	Kidney	FTMres	Down	698754	AGE/RAGE pathway	55	54.9796	0.0300763
Chiroptera	Kidney	FTMres	Down	645307	HS-GAG degradation	15	18.9038	0.0311763
Chiroptera	Kidney	FTMres	Down	138007	PLK1 signaling events	35	37.3417	0.032231
Chiroptera	Kidney	FTMres	Down	833832	WNT ligand biogenesis and trafficking	16	19.8049	0.0323498
Chiroptera	Kidney	FTMres	Down	105782	S Phase	103	94.8111	0.0326685
Chiroptera	Kidney	FTMres	Down	198786	Proteasome Degradation	41	42.3334	0.0349264
Chiroptera	Kidney	FTMres	Down	547607	Amphetamine addiction	45	45.8054	0.0351664
Chiroptera	Kidney	FTMres	Down	980482	degradation of AXIN	41	42.2309	0.0360426
Chiroptera	Kidney	FTMres	Down	980475	TCF dependent signaling in response to WNT	115	103.951	0.0372497
Chiroptera	Kidney	FTMres	Down	980481	degradation of DVL	42	42.8323	0.0384689
Chiroptera	Kidney	FTMres	Down	198776	Hypothetical Network for Drug Addiction	22	24.8721	0.0409305
Chiroptera	Kidney	FTMres	Down	194384	African trypanosomiasis	24	26.6688	0.041392
Chiroptera	Kidney	FTMres	Down	105754	Activation of ATR in response to replication stress	35	36.4817	0.0425163
Chiroptera	Kidney	FTMres	Down	137956	HIF-2-alpha transcription factor network	29	31.104	0.0425413
Chiroptera	Kidney	FTMres	Down	373901	HTLV-I infection	194	165.843	0.0462905
Chiroptera	Kidney	FTMres	Down	138046	Syndecan-1-mediated signaling events	14	16.8811	0.0495268
Chiroptera	Brain	ML	Up	82957	Arginine and proline metabolism	49	67.0646	0.000329999
Chiroptera	Brain	ML	Up	980458	Sialic acid metabolism	27	43.2773	0.000522499
Chiroptera	Brain	ML	Up	106328	Regulation of beta-cell development	11	22.6386	0.001825
Chiroptera	Brain	ML	Up	106062	Cell surface interactions at the vascular wall	81	87.2822	0.00338249
Chiroptera	Brain	ML	Up	137922	IL12-mediated signaling events	45	54.7927	0.00387749
Chiroptera	Brain	ML	Up	105784	Synthesis of DNA	81	84.4733	0.00628248
Chiroptera	Brain	ML	Up	198758	Urea cycle and metabolism of amino groups	18	25.9114	0.01055
Chiroptera	Brain	ML	Up	105782	S Phase	103	100.19	0.0105725
Chiroptera	Brain	ML	Up	106169	Metabolism of amino acids and derivatives	162	147.227	0.0111175
Chiroptera	Brain	ML	Up	161004	Recycling pathway of L1	22	29.4567	0.0120075
Chiroptera	Brain	ML	Up	477129	Developmental Biology	319	266.503	0.0136162
Chiroptera	Brain	ML	Up	198816	Integrin-mediated cell adhesion	75	75.4785	0.0143
Chiroptera	Brain	ML	Up	852705	MicroRNAs in cancer	118	110.231	0.0151757
Chiroptera	Brain	ML	Up	187173	Circadian Clock	44	48.414	0.0170133
Chiroptera	Brain	ML	Up	125136	Spliceosome	81	79.4214	0.0175482
Chiroptera	Brain	ML	Up	198828	Hypertrophy Model	13	19.441	0.0176689
Chiroptera	Brain	ML	Up	198819	Signal Transduction of S1P Receptor	20	26.2275	0.0188777
Chiroptera	Brain	ML	Up	83037	RNA polymerase	24	29.9547	0.019211
Chiroptera	Brain	ML	Up	106273	Purine salvage	11	17.0396	0.0199307
Chiroptera	Brain	ML	Up	144181	Leishmaniasis	52	53.9946	0.0235953
Chiroptera	Brain	ML	Up	82991	Arachidonic acid metabolism	41	44.2635	0.0250749
Chiroptera	Brain	ML	Up	138026	Insulin Pathway	39	42.2239	0.026842
Chiroptera	Brain	ML	Up	101143	Neurotrophin signaling pathway	88	82.8569	0.0270946
Chiroptera	Brain	ML	Up	771579	Regulation of actin dynamics for phagocytic cup formation	41	43.7664	0.0281943
Chiroptera	Brain	ML	Up	576265	Pre-NOTCH Expression and Processing	38	40.9272	0.0300469
Chiroptera	Brain	ML	Up	83081	B cell receptor signaling pathway	59	58.3511	0.032381
Chiroptera	Brain	ML	Up	868084	Fatty acid metabolism	46	47.3274	0.0335264
Chiroptera	Brain	ML	Up	187095	Interleukin receptor SHC signaling	18	22.3139	0.0365497
Chiroptera	Brain	ML	Up	83039	DNA replication	32	34.6264	0.0397305
Chiroptera	Brain	ML	Up	576261	Mitochondrial protein import	38	39.597	0.0420996
Chiroptera	Brain	ML	Up	137941	Calcium signaling in the CD4+ TCR pathway	11	15.0315	0.0439496
Chiroptera	Brain	ML	Up	205110	Interleukin-2 signaling	28	30.8044	0.0440746
Chiroptera	Brain	ML	Up	83078	Hematopoietic cell lineage	60	57.5728	0.0442163
Chiroptera	Brain	ML	Up	373901	HTLV-I infection	193	161.006	0.044633
Chiroptera	Brain	ML	Up	83049	ErbB signaling pathway	61	58.2341	0.0457723
Chiroptera	Brain	ML	Up	105828	SCF-beta-TrCP mediated degradation of Emi1	39	40.106	0.0458723
Chiroptera	Brain	ML	Up	119540	G beta:gamma signalling through PI3Kgamma	16	19.7275	0.0458905
Chiroptera	Brain	ML	Up	730306	Assembly of collagen fibrils and other multimeric structures	45	45.1206	0.0463632
Chiroptera	Brain	ML	Up	169346	Regulation of RAC1 activity	33	34.689	0.0493541
Chiroptera	Brain	ML	Up	119539	G-protein beta:gamma signalling	19	22.2769	0.0496814
Chiroptera	Brain	ML	Up	105747	p53-Independent G1/S DNA damage checkpoint*	39	39.7653	0.0497814
Chiroptera	Brain	ML	Down	83075	Renin-angiotensin system	13	32.2909	0.001725
Chiroptera	Brain	ML	Down	685555	Metabolism of Angiotensinogen to Angiotensins	11	27.7541	0.00260999
Chiroptera	Brain	ML	Down	618580	Adenine ribonucleotide biosynthesis, IMP => ADP,ATP	16	35.2047	0.00280249
Chiroptera	Brain	ML	Down	142463	TCA cycle II (eukaryotic)	17	35.8665	0.00356749
Chiroptera	Brain	ML	Down	142283	pyrimidine ribonucleotides de novo biosynthesis	11	26.4328	0.00394249
Chiroptera	Brain	ML	Down	771603	Peptide hormone metabolism	52	79.4295	0.00599499
Chiroptera	Brain	ML	Down	187195	Ligand-gated ion channel transport	14	29.2782	0.00702498
Chiroptera	Brain	ML	Down	545280	dermatan sulfate biosynthesis	14	27.9482	0.010675
Chiroptera	Brain	ML	Down	105766	G1 Phase*	25	42.7572	0.0111575
Chiroptera	Brain	ML	Down	198871	Id Signaling Pathway	35	54.7804	0.0134447
Chiroptera	Brain	ML	Down	413342	Gluconeogenesis, oxaloacetate => fructose-6P	14	26.8448	0.0151205
Chiroptera	Brain	ML	Down	739007	Spinal Cord Injury	81	108.133	0.0175655
Chiroptera	Brain	ML	Down	138030	Canonical NF-kappaB pathway	21	35.6123	0.0183856
Chiroptera	Brain	ML	Down	980460	O-glycosylation of TSR domain-containing proteins	33	50.7357	0.0192259
Chiroptera	Brain	ML	Down	105697	NCAM1 interactions	31	48.2064	0.0193653
Chiroptera	Brain	ML	Down	172847	Protein digestion and absorption	71	95.1549	0.022626
Chiroptera	Brain	ML	Down	105911	Glycolysis	23	37.4727	0.0227908
Chiroptera	Brain	ML	Down	941399	Ca2+ pathway	42	60.8866	0.0232226
Chiroptera	Brain	ML	Down	771599	Binding and Uptake of Ligands by Scavenger Receptors	32	48.4222	0.0251199
Chiroptera	Brain	ML	Down	645324	Acyl chain remodelling of PS	11	21.0738	0.0252849
Chiroptera	Brain	ML	Down	187214	Tristetraprolin (TTP) destabilizes mRNA	14	25.1566	0.0257149
Chiroptera	Brain	ML	Down	106415	Phosphorylation of CD3 and TCR zeta chains	12	22.2022	0.0272735
Chiroptera	Brain	ML	Down	137950	Signaling events mediated by the Hedgehog family	18	30.2517	0.0276156
Chiroptera	Brain	ML	Down	920957	Corticotropin-releasing hormone	59	79.9759	0.0282221
Chiroptera	Brain	ML	Down	83081	B cell receptor signaling pathway	59	79.2749	0.0320435
Chiroptera	Brain	ML	Down	82926	Glycolysis / Gluconeogenesis	51	68.6646	0.0410381
Chiroptera	Brain	ML	Down	366221	Potassium Channels	59	77.4896	0.0434496
Chiroptera	Brain	ML	Down	685554	Translocation of GLUT4 to the plasma membrane	43	58.9621	0.0440163
Chiroptera	Brain	ML	Down	106378	Class B/2 (Secretin family receptors)	50	66.7452	0.0467359
Chiroptera	Brain	ML	Down	645304	Heparan sulfate/heparin (HS-GAG) metabolism	40	55.028	0.047345
Chiroptera	Brain	ML	Down	83093	Adipocytokine signaling pathway	58	75.893	0.0473632
Chiroptera	Brain	ML	Down	106513	Neuronal System	183	212.795	0.0492905
Chiroptera	Brain	FTM	Up	137963	Regulation of nuclear SMAD2/3 signaling	52	46.8477	0.0015675
Chiroptera	Brain	FTM	Up	83068	ECM-receptor interaction	76	60.9095	0.00266499
Chiroptera	Brain	FTM	Up	83121	Autoimmune thyroid disease	17	19.8265	0.00415499
Chiroptera	Brain	FTM	Up	83100	Huntington's disease	138	95.9385	0.00618998
Chiroptera	Brain	FTM	Up	576262	Extracellular matrix organization	219	142.905	0.00621748
Chiroptera	Brain	FTM	Up	730306	Assembly of collagen fibrils and other multimeric structures	45	38.4838	0.00631248
Chiroptera	Brain	FTM	Up	105789	DNA strand elongation	29	27.6716	0.00653248
Chiroptera	Brain	FTM	Up	142358	isoleucine degradation I	13	15.4511	0.00800748
Chiroptera	Brain	FTM	Up	187170	Incretin synthesis, secretion, and inactivation*	10	12.7522	0.00918248
Chiroptera	Brain	FTM	Up	576254	Regulation of Complement cascade	18	18.6571	0.010835
Chiroptera	Brain	FTM	Up	106493	Opioid Signalling	57	44.6931	0.010835
Chiroptera	Brain	FTM	Up	771603	Peptide hormone metabolism	52	41.0088	0.013023
Chiroptera	Brain	FTM	Up	413354	Leucine degradation, leucine => acetoacetate + acetyl-CoA	11	12.8754	0.0136729
Chiroptera	Brain	FTM	Up	771599	Binding and Uptake of Ligands by Scavenger Receptors	32	27.7478	0.0145628
Chiroptera	Brain	FTM	Up	106494	G-protein activation	16	16.4919	0.0152333
Chiroptera	Brain	FTM	Up	119556	CTLA4 inhibitory signaling	18	17.8548	0.0159625
Chiroptera	Brain	FTM	Up	187174	GABA synthesis, release, reuptake and degradation	11	12.5782	0.0160999
Chiroptera	Brain	FTM	Up	645265	SMAD2/SMAD3:SMAD4 heterotrimer regulates transcription	21	19.9339	0.0163451
Chiroptera	Brain	FTM	Up	83039	DNA replication	32	27.4426	0.0164483
Chiroptera	Brain	FTM	Up	138026	Insulin Pathway	39	31.8467	0.0174344
Chiroptera	Brain	FTM	Up	645289	Collagen biosynthesis and modifying enzymes	57	42.9196	0.0192961
Chiroptera	Brain	FTM	Up	105888	Gap-filling DNA repair synthesis and ligation in GG-NER*	16	15.9485	0.0201279
Chiroptera	Brain	FTM	Up	142387	valine degradation I	13	13.6396	0.0208374
Chiroptera	Brain	FTM	Up	83041	Protein export	18	17.2324	0.0219608
Chiroptera	Brain	FTM	Up	105793	Lagging Strand Synthesis	19	17.7738	0.0238523
Chiroptera	Brain	FTM	Up	83046	Homologous recombination	23	20.4376	0.0244808
Chiroptera	Brain	FTM	Up	920963	Allograft Rejection	15	14.763	0.0250999
Chiroptera	Brain	FTM	Up	105754	Activation of ATR in response to replication stress	35	28.1231	0.0267999
Chiroptera	Brain	FTM	Up	83064	TGF-beta signaling pathway	62	44.0543	0.0335531
Chiroptera	Brain	FTM	Up	137953	Role of Calcineurin-dependent NFAT signaling in lymphocytes	39	29.9816	0.0340064
Chiroptera	Brain	FTM	Up	83122	Systemic lupus erythematosus	34	26.8267	0.0340264
Chiroptera	Brain	FTM	Up	106518	Neurotransmitter Release Cycle	21	18.2426	0.0352331
Chiroptera	Brain	FTM	Up	119538	Synthesis, secretion, and deacylation of Ghrelin	12	11.92	0.0352664
Chiroptera	Brain	FTM	Up	198900	Matrix Metalloproteinases	22	18.9299	0.0354598
Chiroptera	Brain	FTM	Up	105949	Formation of the Early Elongation Complex*	29	23.412	0.0361997
Chiroptera	Brain	FTM	Up	105889	Repair synthesis of patch ~27-30 bases long by DNA polymerase*	15	13.8367	0.0394535
Chiroptera	Brain	FTM	Up	833812	ECM proteoglycans	46	33.7992	0.040092
Chiroptera	Brain	FTM	Up	83123	Allograft rejection	14	13.0671	0.0404074
Chiroptera	Brain	FTM	Up	170720	Carbohydrate digestion and absorption	29	23.071	0.0412535
Chiroptera	Brain	FTM	Up	172847	Protein digestion and absorption	71	48.6183	0.0418497
Chiroptera	Brain	FTM	Up	200309	Rheumatoid arthritis	59	41.1694	0.0459814
Chiroptera	Brain	FTM	Up	93344	Cardiac muscle contraction	47	33.8738	0.0470996
Chiroptera	Brain	FTM	Up	105790	Unwinding of DNA	10	9.89784	0.047245
Chiroptera	Brain	FTM	Up	82942	Oxidative phosphorylation	96	62.5992	0.047245
Chiroptera	Brain	FTM	Down	142463	TCA cycle II (eukaryotic)	17	28.7262	0.000629998
Chiroptera	Brain	FTM	Down	105848	Base-free sugar-phosphate removal via the single-nucleotide replacement pathway	10	16.6467	0.00688748
Chiroptera	Brain	FTM	Down	105969	Formation of the ternary complex, and subsequently, the 43S complex	21	27.5824	0.00801498
Chiroptera	Brain	FTM	Down	545280	dermatan sulfate biosynthesis	14	20.5762	0.00838998
Chiroptera	Brain	FTM	Down	105847	Resolution of AP sites via the single-nucleotide replacement pathway	12	17.7236	0.0121275
Chiroptera	Brain	FTM	Down	105970	Activation of the mRNA upon binding of the cap-binding complex and eIFs, and subsequent binding to 43S*	25	30.3512	0.01258
Chiroptera	Brain	FTM	Down	212237	Mineral absorption	35	38.9339	0.0153272
Chiroptera	Brain	FTM	Down	106415	Phosphorylation of CD3 and TCR zeta chains	12	17.0406	0.0172499
Chiroptera	Brain	FTM	Down	119530	Activation of Rac	10	14.8494	0.0183642
Chiroptera	Brain	FTM	Down	618580	Adenine ribonucleotide biosynthesis, IMP => ADP,ATP	16	20.4867	0.0215707
Chiroptera	Brain	FTM	Down	106418	Downstream TCR signaling	29	31.8941	0.0266683
Chiroptera	Brain	FTM	Down	83098	Parkinson's disease	100	90.5194	0.0285165
Chiroptera	Brain	FTM	Down	105973	GTP hydrolysis and joining of the 60S ribosomal subunit*	41	42.1343	0.0285998
Chiroptera	Brain	FTM	Down	198851	Monoamine Transport	24	27.163	0.0294234
Chiroptera	Brain	FTM	Down	106414	TCR signaling	45	45.3737	0.0301763
Chiroptera	Brain	FTM	Down	119557	PD-1 signaling	14	17.6131	0.0329185
Chiroptera	Brain	FTM	Down	137922	IL12-mediated signaling events	45	44.798	0.0350931
Chiroptera	Brain	FTM	Down	105966	Eukaryotic Translation Initiation*	47	46.3758	0.0358531
Chiroptera	Brain	FTM	Down	198860	Electron Transport Chain	74	68.4055	0.0369569
Chiroptera	Brain	FTM	Down	137949	LPA4-mediated signaling events	12	15.4671	0.037114
Chiroptera	Brain	FTM	Down	198897	Peptide GPCRs	33	34.2093	0.0396997
Chiroptera	Brain	FTM	Down	477137	The citric acid (TCA) cycle and respiratory electron transport	100	88.8554	0.0401382
Chiroptera	Brain	FTM	Down	105968	Formation of a pool of free 40S subunits	34	34.9923	0.0410766
Chiroptera	Brain	FTM	Down	105766	G1 Phase*	25	26.7805	0.0467814
Chiroptera	Brain	FTM	Down	105965	Translation	73	66.261	0.0499541
Chiroptera	Brain	MLres	Up	137922	IL12-mediated signaling events	45	60.8981	0.0015
Chiroptera	Brain	MLres	Up	144181	Leishmaniasis	52	67.0269	0.00167
Chiroptera	Brain	MLres	Up	920963	Allograft Rejection	15	28.9367	0.001855
Chiroptera	Brain	MLres	Up	82957	Arginine and proline metabolism	49	63.2458	0.00215249
Chiroptera	Brain	MLres	Up	980458	Sialic acid metabolism	27	41.3801	0.00224999
Chiroptera	Brain	MLres	Up	83123	Allograft rejection	14	26.9742	0.00251499
Chiroptera	Brain	MLres	Up	138018	Downstream signaling in naive CD8+ T cells	32	43.5067	0.00520999
Chiroptera	Brain	MLres	Up	82991	Arachidonic acid metabolism	41	51.9639	0.00557249
Chiroptera	Brain	MLres	Up	106062	Cell surface interactions at the vascular wall	81	87.8546	0.00575249
Chiroptera	Brain	MLres	Up	106328	Regulation of beta-cell development	11	20.7568	0.00656998
Chiroptera	Brain	MLres	Up	198758	Urea cycle and metabolism of amino groups	18	27.3439	0.0100075
Chiroptera	Brain	MLres	Up	83078	Hematopoietic cell lineage	60	66.3242	0.01107
Chiroptera	Brain	MLres	Up	83095	Type I diabetes mellitus	20	28.7474	0.0123475
Chiroptera	Brain	MLres	Up	147809	Chagas disease (American trypanosomiasis)	74	77.2458	0.0144228
Chiroptera	Brain	MLres	Up	161004	Recycling pathway of L1	22	29.6711	0.0170099
Chiroptera	Brain	MLres	Up	373901	HTLV-I infection	193	170.434	0.0239427
Chiroptera	Brain	MLres	Up	198819	Signal Transduction of S1P Receptor	20	26.4722	0.0242237
Chiroptera	Brain	MLres	Up	469200	Legionellosis	34	39.6115	0.0245523
Chiroptera	Brain	MLres	Up	106169	Metabolism of amino acids and derivatives	162	145.008	0.0275683
Chiroptera	Brain	MLres	Up	771579	Regulation of actin dynamics for phagocytic cup formation	41	45.2203	0.0291276
Chiroptera	Brain	MLres	Up	83037	RNA polymerase	24	29.5082	0.0311116
Chiroptera	Brain	MLres	Up	137941	Calcium signaling in the CD4+ TCR pathway	11	16.501	0.032431
Chiroptera	Brain	MLres	Up	83051	Cytokine-cytokine receptor interaction	146	130.609	0.0337131
Chiroptera	Brain	MLres	Up	198828	Hypertrophy Model	13	18.4344	0.0346731
Chiroptera	Brain	MLres	Up	119540	G beta:gamma signalling through PI3Kgamma	16	21.3609	0.0355864
Chiroptera	Brain	MLres	Up	105698	Biological oxidations	102	94.992	0.0362997
Chiroptera	Brain	MLres	Up	194384	African trypanosomiasis	23	27.9948	0.0363997
Chiroptera	Brain	MLres	Up	105721	Phase II conjugation	53	54.3374	0.0382854
Chiroptera	Brain	MLres	Up	119539	G-protein beta:gamma signalling	19	24.0366	0.0385459
Chiroptera	Brain	MLres	Up	105784	Synthesis of DNA	81	77.4075	0.0397689
Chiroptera	Brain	MLres	Up	106416	Translocation of ZAP-70 to Immunological synapse	10	14.8509	0.0404151
Chiroptera	Brain	MLres	Up	138073	C-MYB transcription factor network	54	54.854	0.0408151
Chiroptera	Brain	MLres	Up	198795	Focal Adhesion	146	129.009	0.0412612
Chiroptera	Brain	MLres	Up	698755	Drug Induction of Bile Acid Pathway	15	19.8722	0.0418997
Chiroptera	Brain	MLres	Up	833804	Cobalamin (Cbl, vitamin B12) transport and metabolism	15	19.849	0.0421163
Chiroptera	Brain	MLres	Up	105949	Formation of the Early Elongation Complex*	29	32.8907	0.043558
Chiroptera	Brain	MLres	Up	585562	Epstein-Barr virus infection	148	130.126	0.0439163
Chiroptera	Brain	MLres	Up	119557	PD-1 signaling	14	18.72	0.0444913
Chiroptera	Brain	MLres	Up	105782	S Phase	103	94.4465	0.0444996
Chiroptera	Brain	MLres	Up	83015	Pantothenate and CoA biosynthesis	17	21.6061	0.0447496
Chiroptera	Brain	MLres	Up	842771	Inflammatory bowel disease (IBD)	39	41.4825	0.0456632
Chiroptera	Brain	MLres	Up	218111	Pertussis	49	49.8878	0.0468905
Chiroptera	Brain	MLres	Up	198802	Heart Development	24	27.9603	0.0471359
Chiroptera	Brain	MLres	Up	187173	Circadian Clock	44	45.5839	0.0479723
Chiroptera	Brain	MLres	Down	83093	Adipocytokine signaling pathway	58	89.8603	0.00574999
Chiroptera	Brain	MLres	Down	142283	pyrimidine ribonucleotides de novo biosynthesis	11	25.4613	0.00682748
Chiroptera	Brain	MLres	Down	106415	Phosphorylation of CD3 and TCR zeta chains	12	25.7303	0.01069
Chiroptera	Brain	MLres	Down	618580	Adenine ribonucleotide biosynthesis, IMP => ADP,ATP	16	31.5337	0.011095
Chiroptera	Brain	MLres	Down	161075	Transport of vitamins, nucleosides, and related molecules	26	45.0972	0.0120675
Chiroptera	Brain	MLres	Down	413342	Gluconeogenesis, oxaloacetate => fructose-6P	14	27.956	0.0138081
Chiroptera	Brain	MLres	Down	685554	Translocation of GLUT4 to the plasma membrane	43	66.2344	0.0154909
Chiroptera	Brain	MLres	Down	137950	Signaling events mediated by the Hedgehog family	18	32.811	0.017731
Chiroptera	Brain	MLres	Down	119557	PD-1 signaling	14	26.7857	0.0199653
Chiroptera	Brain	MLres	Down	771599	Binding and Uptake of Ligands by Scavenger Receptors	32	50.7645	0.0212791
Chiroptera	Brain	MLres	Down	187195	Ligand-gated ion channel transport	14	26.448	0.022239
Chiroptera	Brain	MLres	Down	138030	Canonical NF-kappaB pathway	21	35.91	0.0230908
Chiroptera	Brain	MLres	Down	83004	Propanoate metabolism	27	43.831	0.0234135
Chiroptera	Brain	MLres	Down	187214	Tristetraprolin (TTP) destabilizes mRNA	14	25.9085	0.026363
Chiroptera	Brain	MLres	Down	142463	TCA cycle II (eukaryotic)	17	29.8582	0.0279054
Chiroptera	Brain	MLres	Down	83081	B cell receptor signaling pathway	59	82.7458	0.0279498
Chiroptera	Brain	MLres	Down	105911	Glycolysis	23	37.8092	0.0282165
Chiroptera	Brain	MLres	Down	672447	RANKL/RANK Signaling Pathway	43	62.9528	0.0302704
Chiroptera	Brain	MLres	Down	82926	Glycolysis / Gluconeogenesis	51	72.6785	0.0305822
Chiroptera	Brain	MLres	Down	82998	Pyruvate metabolism	33	50.2641	0.0318498
Chiroptera	Brain	MLres	Down	672453	Endothelin	23	37.2411	0.0329998
Chiroptera	Brain	MLres	Down	105697	NCAM1 interactions	31	47.5346	0.0330935
Chiroptera	Brain	MLres	Down	105781	E2F-enabled inhibition of pre-replication complex formation	10	19.4577	0.0335464
Chiroptera	Brain	MLres	Down	106414	TCR signaling	45	64.8022	0.0338731
Chiroptera	Brain	MLres	Down	576256	ZBP1(DAI) mediated induction of type I IFNs	21	34.4862	0.0339798
Chiroptera	Brain	MLres	Down	198871	Id Signaling Pathway	35	52.2914	0.0360497
Chiroptera	Brain	MLres	Down	712094	Cardiac Progenitor Differentiation	25	39.3251	0.037264
Chiroptera	Brain	MLres	Down	755438	SREBF and miR33 in cholesterol and lipid homeostasis	16	27.5166	0.0372783
Chiroptera	Brain	MLres	Down	198811	Cell cycle	89	116.507	0.0373426
Chiroptera	Brain	MLres	Down	137952	Syndecan-3-mediated signaling events	13	23.2979	0.0391228
Chiroptera	Brain	MLres	Down	941399	Ca2+ pathway	42	60.3934	0.0395766
Chiroptera	Brain	MLres	Down	771603	Peptide hormone metabolism	52	72.2378	0.040892
Chiroptera	Brain	MLres	Down	920957	Corticotropin-releasing hormone	59	79.992	0.0445496
Chiroptera	Brain	MLres	Down	645324	Acyl chain remodelling of PS	11	19.9666	0.0456087
Chiroptera	Brain	MLres	Down	138014	Glucocorticoid receptor regulatory network	52	71.4264	0.0470632
Chiroptera	Brain	MLres	Down	83073	Complement and coagulation cascades	61	81.848	0.0489086
Chiroptera	Brain	MLres	Down	169352	Regulation of Wnt-mediated beta catenin signaling and target gene transcription	52	71.138	0.049645
Chiroptera	Brain	FTMres	Up	83100	Huntington's disease	138	97.1737	0.000737498
Chiroptera	Brain	FTMres	Up	137963	Regulation of nuclear SMAD2/3 signaling	52	43.0805	0.00227749
Chiroptera	Brain	FTMres	Up	83068	ECM-receptor interaction	76	56.4268	0.00342499
Chiroptera	Brain	FTMres	Up	645289	Collagen biosynthesis and modifying enzymes	57	43.9619	0.00504749
Chiroptera	Brain	FTMres	Up	576262	Extracellular matrix organization	219	133.658	0.00523999
Chiroptera	Brain	FTMres	Up	730306	Assembly of collagen fibrils and other multimeric structures	45	36.5347	0.00551249
Chiroptera	Brain	FTMres	Up	645265	SMAD2/SMAD3:SMAD4 heterotrimer regulates transcription	21	20.2681	0.00761498
Chiroptera	Brain	FTMres	Up	82942	Oxidative phosphorylation	96	65.0642	0.00792498
Chiroptera	Brain	FTMres	Up	833812	ECM proteoglycans	46	35.6436	0.00947998
Chiroptera	Brain	FTMres	Up	771599	Binding and Uptake of Ligands by Scavenger Receptors	32	26.9262	0.00980248
Chiroptera	Brain	FTMres	Up	187170	Incretin synthesis, secretion, and inactivation*	10	11.7107	0.0103525
Chiroptera	Brain	FTMres	Up	83041	Protein export	18	17.556	0.0103925
Chiroptera	Brain	FTMres	Up	576254	Regulation of Complement cascade	18	17.5208	0.010625
Chiroptera	Brain	FTMres	Up	83121	Autoimmune thyroid disease	17	16.7296	0.0110375
Chiroptera	Brain	FTMres	Up	142358	isoleucine degradation I	13	13.8821	0.011075
Chiroptera	Brain	FTMres	Up	83064	TGF-beta signaling pathway	62	44.5064	0.0115225
Chiroptera	Brain	FTMres	Up	413354	Leucine degradation, leucine => acetoacetate + acetyl-CoA	11	11.99	0.0138216
Chiroptera	Brain	FTMres	Up	187174	GABA synthesis, release, reuptake and degradation	11	11.7149	0.0163064
Chiroptera	Brain	FTMres	Up	172847	Protein digestion and absorption	71	48.5141	0.0165935
Chiroptera	Brain	FTMres	Up	771603	Peptide hormone metabolism	52	37.3964	0.0176482
Chiroptera	Brain	FTMres	Up	142387	valine degradation I	13	12.7923	0.0200119
Chiroptera	Brain	FTMres	Up	83122	Systemic lupus erythematosus	34	25.8834	0.024038
Chiroptera	Brain	FTMres	Up	198860	Electron Transport Chain	74	48.4668	0.0271104
Chiroptera	Brain	FTMres	Up	83046	Homologous recombination	23	18.5038	0.0308528
Chiroptera	Brain	FTMres	Up	160962	Respiratory electron transport	55	37.1087	0.0336131
Chiroptera	Brain	FTMres	Up	119538	Synthesis, secretion, and deacylation of Ghrelin	12	11.1325	0.0345131
Chiroptera	Brain	FTMres	Up	119556	CTLA4 inhibitory signaling	18	15.0864	0.0347664
Chiroptera	Brain	FTMres	Up	106518	Neurotransmitter Release Cycle	21	16.9342	0.0357212
Chiroptera	Brain	FTMres	Up	93344	Cardiac muscle contraction	47	32.1501	0.0388151
Chiroptera	Brain	FTMres	Up	83098	Parkinson's disease	100	61.1601	0.039392
Chiroptera	Brain	FTMres	Up	105921	Respiratory electron transport, ATP synthesis by chemiosmotic coupling, and heat production by uncoupling proteins.	69	44.1737	0.0418689
Chiroptera	Brain	FTMres	Up	169642	Toxoplasmosis	85	52.7592	0.042558
Chiroptera	Brain	FTMres	Up	137953	Role of Calcineurin-dependent NFAT signaling in lymphocytes	39	27.2586	0.0429163
Chiroptera	Brain	FTMres	Up	105949	Formation of the Early Elongation Complex*	29	21.3112	0.0439163
Chiroptera	Brain	FTMres	Up	105789	DNA strand elongation	29	21.0993	0.0478359
Chiroptera	Brain	FTMres	Up	200309	Rheumatoid arthritis	59	38.1878	0.0478814
Chiroptera	Brain	FTMres	Up	187191	Iron uptake and transport	37	25.7163	0.0492814
Chiroptera	Brain	FTMres	Up	137933	IL4-mediated signaling events	40	27.4388	0.0492905
Chiroptera	Brain	FTMres	Down	105848	Base-free sugar-phosphate removal via the single-nucleotide replacement pathway	10	17.543	0.00297999
Chiroptera	Brain	FTMres	Down	142463	TCA cycle II (eukaryotic)	17	24.0576	0.00463249
Chiroptera	Brain	FTMres	Down	82979	Amino sugar and nucleotide sugar metabolism	42	47.0588	0.00491999
Chiroptera	Brain	FTMres	Down	105847	Resolution of AP sites via the single-nucleotide replacement pathway	12	18.6343	0.00540749
Chiroptera	Brain	FTMres	Down	119530	Activation of Rac	10	16.4581	0.00553999
Chiroptera	Brain	FTMres	Down	212237	Mineral absorption	35	37.8771	0.0145
Chiroptera	Brain	FTMres	Down	106418	Downstream TCR signaling	29	32.2089	0.0167766
Chiroptera	Brain	FTMres	Down	105969	Formation of the ternary complex, and subsequently, the 43S complex	21	24.9922	0.0169833
Chiroptera	Brain	FTMres	Down	137922	IL12-mediated signaling events	45	45.8027	0.017593
Chiroptera	Brain	FTMres	Down	198897	Peptide GPCRs	33	35.5551	0.0177137
Chiroptera	Brain	FTMres	Down	106415	Phosphorylation of CD3 and TCR zeta chains	12	16.3268	0.0185444
Chiroptera	Brain	FTMres	Down	138023	Ceramide signaling pathway	37	38.4524	0.0210874
Chiroptera	Brain	FTMres	Down	137949	LPA4-mediated signaling events	12	16.0688	0.0212416
Chiroptera	Brain	FTMres	Down	545280	dermatan sulfate biosynthesis	14	17.9263	0.0217477
Chiroptera	Brain	FTMres	Down	119544	Regulation of lipid metabolism by Peroxisome proliferator-activated receptor alpha (PPARalpha)*	104	92.4298	0.0223173
Chiroptera	Brain	FTMres	Down	198813	Diurnally regulated genes with circadian orthologs	29	31.3306	0.0230681
Chiroptera	Brain	FTMres	Down	106414	TCR signaling	45	44.2686	0.0275104
Chiroptera	Brain	FTMres	Down	119557	PD-1 signaling	14	17.4023	0.0279332
Chiroptera	Brain	FTMres	Down	106441	p75 NTR receptor-mediated signalling	67	61.334	0.0339598
Chiroptera	Brain	FTMres	Down	712094	Cardiac Progenitor Differentiation	25	26.7661	0.0348464
Chiroptera	Brain	FTMres	Down	198871	Id Signaling Pathway	35	35.2323	0.0350798
Chiroptera	Brain	FTMres	Down	106416	Translocation of ZAP-70 to Immunological synapse	10	13.0764	0.0358997
Chiroptera	Brain	FTMres	Down	83012	Riboflavin metabolism	11	13.9749	0.0372997
Chiroptera	Brain	FTMres	Down	198851	Monoamine Transport	24	25.6645	0.0381212
Chiroptera	Brain	FTMres	Down	105970	Activation of the mRNA upon binding of the cap-binding complex and eIFs, and subsequent binding to 43S*	25	26.4092	0.0399305
Chiroptera	Brain	FTMres	Down	138041	EPHA forward signaling	24	25.5156	0.0402997
Chiroptera	Brain	FTMres	Down	138018	Downstream signaling in naive CD8+ T cells	32	32.2723	0.0408997
Chiroptera	Brain	FTMres	Down	161004	Recycling pathway of L1	22	23.5759	0.042833
Chiroptera	Brain	FTMres	Down	105766	G1 Phase*	25	25.9746	0.0465723
Rodentia	Liver	ML	Up	83088	Taste transduction	21	29.2126	0.00516249
Rodentia	Liver	ML	Up	198896	TP53 network	12	18.9118	0.00834998
Rodentia	Liver	ML	Up	760637	Gastric cancer network 2	29	35.1405	0.0102275
Rodentia	Liver	ML	Up	530746	SRP-dependent cotranslational protein targeting to membrane	46	49.3751	0.0141222
Rodentia	Liver	ML	Up	198886	GPCRs, Class A Rhodopsin-like	106	98.8323	0.0154424
Rodentia	Liver	ML	Up	198844	ErbB signaling pathway	41	44.623	0.0155606
Rodentia	Liver	ML	Up	106513	Neuronal System	183	158.206	0.0198384
Rodentia	Liver	ML	Up	105965	Translation	74	71.4377	0.0207239
Rodentia	Liver	ML	Up	105969	Formation of the ternary complex, and subsequently, the 43S complex	21	25.6533	0.0213957
Rodentia	Liver	ML	Up	83015	Pantothenate and CoA biosynthesis	16	20.5665	0.0247904
Rodentia	Liver	ML	Up	83012	Riboflavin metabolism	11	15.4355	0.0274683
Rodentia	Liver	ML	Up	161025	Smooth Muscle Contraction	11	15.1002	0.0320185
Rodentia	Liver	ML	Up	161020	GPCR ligand binding	207	173.141	0.0326623
Rodentia	Liver	ML	Up	198821	Glucuronidation	10	13.9544	0.0340531
Rodentia	Liver	ML	Up	105724	Cytosolic sulfonation of small molecules	10	13.7797	0.0369069
Rodentia	Liver	ML	Up	161072	Organic cation/anion/zwitterion transport	11	14.7006	0.0383926
Rodentia	Liver	ML	Up	106062	Cell surface interactions at the vascular wall	78	71.7978	0.0385569
Rodentia	Liver	ML	Up	105970	Activation of the mRNA upon binding of the cap-binding complex and eIFs, and subsequent binding to 43S*	25	27.2912	0.0435413
Rodentia	Liver	ML	Up	645307	HS-GAG degradation	15	18.2205	0.0441496
Rodentia	Liver	ML	Down	106273	Purine salvage	12	24.0316	0.001235
Rodentia	Liver	ML	Down	106494	G-protein activation	18	28.7137	0.00435749
Rodentia	Liver	ML	Down	128760	Intestinal immune network for IgA production	28	39.2681	0.00519999
Rodentia	Liver	ML	Down	83051	Cytokine-cytokine receptor interaction	140	145.19	0.00658498
Rodentia	Liver	ML	Down	83046	Homologous recombination	23	32.9298	0.00746998
Rodentia	Liver	ML	Down	142283	pyrimidine ribonucleotides de novo biosynthesis	11	18.9514	0.00913248
Rodentia	Liver	ML	Down	169642	Toxoplasmosis	88	95.5173	0.0100225
Rodentia	Liver	ML	Down	213780	Tuberculosis	123	126.441	0.0124975
Rodentia	Liver	ML	Down	161059	Signal amplification	22	30.2249	0.0141611
Rodentia	Liver	ML	Down	83121	Autoimmune thyroid disease	19	26.9008	0.0148088
Rodentia	Liver	ML	Down	106336	Signaling by BMP	19	26.659	0.0163064
Rodentia	Liver	ML	Down	105923	Adrenaline,noradrenaline inhibits insulin secretion	20	27.3839	0.0187296
Rodentia	Liver	ML	Down	119550	G alpha (i) signalling events	119	120.262	0.0203079
Rodentia	Liver	ML	Down	83123	Allograft rejection	17	23.7854	0.0220651
Rodentia	Liver	ML	Down	125138	Viral myocarditis	37	43.9869	0.0230544
Rodentia	Liver	ML	Down	161061	ADP signalling through P2Y purinoceptor 1	17	23.4313	0.0255699
Rodentia	Liver	ML	Down	920963	Allograft Rejection	18	24.4084	0.0259749
Rodentia	Liver	ML	Down	645266	Downregulation of SMAD2/3:SMAD4 transcriptional activity	16	22.2004	0.0272156
Rodentia	Liver	ML	Down	200309	Rheumatoid arthritis	57	62.273	0.0279943
Rodentia	Liver	ML	Down	83124	Graft-versus-host disease	18	24.1281	0.028961
Rodentia	Liver	ML	Down	83068	ECM-receptor interaction	71	74.562	0.0322123
Rodentia	Liver	ML	Down	645319	Synthesis of PC	17	22.7488	0.033331
Rodentia	Liver	ML	Down	106231	PTM: gamma carboxylation, hypusine formation and arylsulfatase activation	20	25.8176	0.0337531
Rodentia	Liver	ML	Down	82959	Tyrosine metabolism	27	32.5459	0.0369569
Rodentia	Liver	ML	Down	645292	TGF-beta receptor signaling activates SMADs	22	27.4949	0.0376712
Rodentia	Liver	ML	Down	106448	p75NTR signals via NF-kB	12	16.9942	0.0387689
Rodentia	Liver	ML	Down	198900	Matrix Metalloproteinases	19	24.3045	0.0399689
Rodentia	Liver	ML	Down	138063	S1P3 pathway	20	25.1553	0.0419663
Rodentia	Liver	ML	Down	119548	GPCR downstream signaling	295	266.763	0.0422496
Rodentia	Liver	ML	Down	920957	Corticotropin-releasing hormone	60	63.1781	0.0425496
Rodentia	Liver	ML	Down	160141	Interleukin-1 signaling	33	37.8707	0.0430163
Rodentia	Liver	ML	Down	106356	Signaling by GPCR	363	323.232	0.0447913
Rodentia	Liver	ML	Down	980481	degradation of DVL	42	46.2252	0.0454746
Rodentia	Liver	ML	Down	698754	AGE/RAGE pathway	55	58.281	0.045483
Rodentia	Liver	ML	Down	106263	Metabolism of nucleotides	70	71.7107	0.0474268
Rodentia	Liver	ML	Down	980482	degradation of AXIN	41	45.0974	0.0474996
Rodentia	Liver	FTM	Up	161072	Organic cation/anion/zwitterion transport	11	12.473	0.00217749
Rodentia	Liver	FTM	Up	83012	Riboflavin metabolism	11	11.3823	0.00324499
Rodentia	Liver	FTM	Up	105727	Glutathione conjugation	20	17.9074	0.00571749
Rodentia	Liver	FTM	Up	198837	metapathway biotransformation	105	58.1078	0.0155909
Rodentia	Liver	FTM	Up	187215	KSRP destabilizes mRNA	14	9.31036	0.023838
Rodentia	Liver	FTM	Up	83014	Nicotinate and nicotinamide metabolism	24	15.2234	0.024238
Rodentia	Liver	FTM	Up	106325	Metabolism of porphyrins	17	12.3861	0.0247951
Rodentia	Liver	FTM	Up	160995	mRNA decay by 3' to 5' exoribonuclease	10	7.28293	0.0254399
Rodentia	Liver	FTM	Up	530734	Signaling by ERBB2	115	55.4893	0.0302057
Rodentia	Liver	FTM	Up	105721	Phase II conjugation	51	31.0787	0.0304763
Rodentia	Liver	FTM	Up	760637	Gastric cancer network 2	29	18.334	0.0310469
Rodentia	Liver	FTM	Up	106566	RNA Polymerase III Chain Elongation	14	9.06259	0.0316936
Rodentia	Liver	FTM	Up	161070	Na+/Cl- dependent neurotransmitter transporters	14	11.4213	0.032031
Rodentia	Liver	FTM	Up	187213	Butyrate Response Factor 1 (BRF1) destabilizes mRNA	14	8.93489	0.0377712
Rodentia	Liver	FTM	Up	83021	Porphyrin and chlorophyll metabolism	26	16.2855	0.0391843
Rodentia	Liver	FTM	Up	138014	Glucocorticoid receptor regulatory network	55	28.9004	0.0449913
Rodentia	Liver	FTM	Up	83092	Melanogenesis	68	36.0407	0.045133
Rodentia	Liver	FTM	Up	105698	Biological oxidations	98	51.1747	0.0460632
Rodentia	Liver	FTM	Up	83037	RNA polymerase	24	12.9729	0.0466814
Rodentia	Liver	FTM	Up	106567	RNA Polymerase III Transcription Termination	17	9.95739	0.0469814
Rodentia	Liver	FTM	Down	106494	G-protein activation	18	26.1424	0.000692498
Rodentia	Liver	FTM	Down	82974	Starch and sucrose metabolism	34	41.2021	0.000827498
Rodentia	Liver	FTM	Down	105923	Adrenaline,noradrenaline inhibits insulin secretion	20	26.077	0.00244749
Rodentia	Liver	FTM	Down	83051	Cytokine-cytokine receptor interaction	140	123.879	0.00333249
Rodentia	Liver	FTM	Down	200309	Rheumatoid arthritis	57	56.2469	0.00608748
Rodentia	Liver	FTM	Down	685553	Arachidonic acid metabolism	34	36.2436	0.00838748
Rodentia	Liver	FTM	Down	161060	ADP signalling through P2Y purinoceptor 12	15	19.2485	0.00879498
Rodentia	Liver	FTM	Down	106146	Synthesis of bile acids and bile salts via 7alpha-hydroxycholesterol	17	20.9988	0.00943248
Rodentia	Liver	FTM	Down	82957	Arginine and proline metabolism	49	48.4152	0.00961498
Rodentia	Liver	FTM	Down	413354	Leucine degradation, leucine => acetoacetate + acetyl-CoA	11	15.1238	0.010505
Rodentia	Liver	FTM	Down	105921	Respiratory electron transport, ATP synthesis by chemiosmotic coupling, and heat production by uncoupling proteins.	72	66.6163	0.0109125
Rodentia	Liver	FTM	Down	161061	ADP signalling through P2Y purinoceptor 1	17	20.6847	0.0112525
Rodentia	Liver	FTM	Down	106493	Opioid Signalling	59	55.7489	0.0128256
Rodentia	Liver	FTM	Down	833832	WNT ligand biogenesis and trafficking	16	19.51	0.013041
Rodentia	Liver	FTM	Down	82942	Oxidative phosphorylation	97	84.8845	0.0154636
Rodentia	Liver	FTM	Down	161059	Signal amplification	22	24.5202	0.0158437
Rodentia	Liver	FTM	Down	413342	Gluconeogenesis, oxaloacetate => fructose-6P	14	17.3298	0.0158718
Rodentia	Liver	FTM	Down	119549	G alpha (s) signalling events	71	64.2877	0.0174551
Rodentia	Liver	FTM	Down	106378	Class B/2 (Secretin family receptors)	52	48.9013	0.0192538
Rodentia	Liver	FTM	Down	980481	degradation of DVL	42	40.8274	0.0193538
Rodentia	Liver	FTM	Down	106169	Metabolism of amino acids and derivatives	162	132.591	0.0208879
Rodentia	Liver	FTM	Down	645319	Synthesis of PC	17	19.4925	0.0215291
Rodentia	Liver	FTM	Down	82979	Amino sugar and nucleotide sugar metabolism	43	41.2803	0.0223825
Rodentia	Liver	FTM	Down	119551	G alpha (z) signalling events	36	35.5381	0.0223999
Rodentia	Liver	FTM	Down	138046	Syndecan-1-mediated signaling events	13	15.6749	0.0238363
Rodentia	Liver	FTM	Down	755436	AhR pathway	16	18.3242	0.0245189
Rodentia	Liver	FTM	Down	730333	Synthesis of Prostaglandins (PG) and Thromboxanes (TX)	11	13.7989	0.0247713
Rodentia	Liver	FTM	Down	138059	S1P2 pathway	14	16.5286	0.0249094
Rodentia	Liver	FTM	Down	187199	Prostacyclin signalling through prostacyclin receptor	14	16.4595	0.0259249
Rodentia	Liver	FTM	Down	119539	G-protein beta:gamma signalling	20	21.6988	0.0265578
Rodentia	Liver	FTM	Down	119550	G alpha (i) signalling events	119	99.3118	0.0271262
Rodentia	Liver	FTM	Down	160962	Respiratory electron transport	57	51.8048	0.0276104
Rodentia	Liver	FTM	Down	82926	Glycolysis / Gluconeogenesis	48	44.5758	0.0285665
Rodentia	Liver	FTM	Down	477112	ABCA transporters in lipid homeostasis	15	17.1039	0.0297528
Rodentia	Liver	FTM	Down	698757	Deregulation of Rab and Rab Effector Genes in Bladder Cancer	15	17.0775	0.0301645
Rodentia	Liver	FTM	Down	82940	Steroid hormone biosynthesis	34	33.0761	0.0308175
Rodentia	Liver	FTM	Down	83098	Parkinson's disease	104	87.423	0.0311645
Rodentia	Liver	FTM	Down	477137	The citric acid (TCA) cycle and respiratory electron transport	104	87.3154	0.0315936
Rodentia	Liver	FTM	Down	82929	Pentose and glucuronate interconversions	15	16.9483	0.032131
Rodentia	Liver	FTM	Down	106518	Neurotransmitter Release Cycle	21	22.1324	0.0321685
Rodentia	Liver	FTM	Down	83123	Allograft rejection	17	18.6599	0.0321998
Rodentia	Liver	FTM	Down	137956	HIF-2-alpha transcription factor network	29	28.5271	0.0360569
Rodentia	Liver	FTM	Down	161062	Thromboxane signalling through TP receptor	16	17.6042	0.036214
Rodentia	Liver	FTM	Down	198860	Electron Transport Chain	78	67.1459	0.0362355
Rodentia	Liver	FTM	Down	142358	isoleucine degradation I	13	14.8446	0.0381712
Rodentia	Liver	FTM	Down	198758	Urea cycle and metabolism of amino groups	18	19.1747	0.039192
Rodentia	Liver	FTM	Down	169642	Toxoplasmosis	88	74.2761	0.0404074
Rodentia	Liver	FTM	Down	105911	Glycolysis	23	23.2437	0.0413997
Rodentia	Liver	FTM	Down	576261	Mitochondrial protein import	38	35.4918	0.0416997
Rodentia	Liver	FTM	Down	119540	G beta:gamma signalling through PI3Kgamma	17	18.1223	0.042683
Rodentia	Liver	FTM	Down	128760	Intestinal immune network for IgA production	28	27.1801	0.0447413
Rodentia	Liver	FTM	Down	83033	Drug metabolism - other enzymes	25	24.7157	0.0448663
Rodentia	Liver	FTM	Down	198851	Monoamine Transport	25	24.7	0.0451246
Rodentia	Liver	FTM	Down	106380	Glucagon-type ligand receptors	19	19.6514	0.0462996
Rodentia	Liver	FTM	Down	106356	Signaling by GPCR	363	272.772	0.0470268
Rodentia	Liver	FTM	Down	119548	GPCR downstream signaling	295	224.307	0.0470359
Rodentia	Liver	FTM	Down	82960	Phenylalanine metabolism	13	14.4669	0.0474268
Rodentia	Liver	FTM	Down	920963	Allograft Rejection	18	18.6599	0.0497086
Rodentia	Liver	MLres	Up	530746	SRP-dependent cotranslational protein targeting to membrane	46	66.4717	0.0018075
Rodentia	Liver	MLres	Up	760637	Gastric cancer network 2	29	45.3473	0.00334499
Rodentia	Liver	MLres	Up	105965	Translation	74	93.6382	0.00361499
Rodentia	Liver	MLres	Up	119556	CTLA4 inhibitory signaling	18	31.3706	0.00452499
Rodentia	Liver	MLres	Up	170720	Carbohydrate digestion and absorption	29	42.7306	0.00775748
Rodentia	Liver	MLres	Up	198844	ErbB signaling pathway	41	55.5046	0.00879248
Rodentia	Liver	MLres	Up	198896	TP53 network	12	21.8072	0.010635
Rodentia	Liver	MLres	Up	198799	Wnt Signaling Pathway NetPath	73	87.5867	0.01088
Rodentia	Liver	MLres	Up	105724	Cytosolic sulfonation of small molecules	10	18.6003	0.0144771
Rodentia	Liver	MLres	Up	106534	Neurotransmitter Receptor Binding And Downstream Transmission In The Postsynaptic Cell	96	108.48	0.0153636
Rodentia	Liver	MLres	Up	82928	Pentose phosphate pathway	21	31.2894	0.0174068
Rodentia	Liver	MLres	Up	119558	SLC-mediated transmembrane transport	214	218.042	0.0183214
Rodentia	Liver	MLres	Up	941397	WNT5A-dependent internalization of FZD4	12	20.4795	0.0189518
Rodentia	Liver	MLres	Up	105969	Formation of the ternary complex, and subsequently, the 43S complex	21	30.957	0.0194615
Rodentia	Liver	MLres	Up	83041	Protein export	18	27.3596	0.0205159
Rodentia	Liver	MLres	Up	730315	Resolution of Sister Chromatid Cohesion	86	96.6022	0.0225608
Rodentia	Liver	MLres	Up	161025	Smooth Muscle Contraction	11	18.7526	0.0231681
Rodentia	Liver	MLres	Up	755439	Regulation of Microtubule Cytoskeleton	32	42.1764	0.0234863
Rodentia	Liver	MLres	Up	119559	Transport of inorganic cations/anions and amino acids/oligopeptides	81	91.1521	0.0247427
Rodentia	Liver	MLres	Up	217716	Cholinergic synapse	79	89.0547	0.0254999
Rodentia	Liver	MLres	Up	106378	Class B/2 (Secretin family receptors)	52	62.3677	0.0258949
Rodentia	Liver	MLres	Up	980459	O-linked glycosylation	67	77.1583	0.0264262
Rodentia	Liver	MLres	Up	105815	Mitotic Prometaphase	93	102.033	0.0279221
Rodentia	Liver	MLres	Up	413362	O-glycan biosynthesis, mucin type core	19	27.5026	0.028311
Rodentia	Liver	MLres	Up	106062	Cell surface interactions at the vascular wall	78	86.6472	0.033006
Rodentia	Liver	MLres	Up	83088	Taste transduction	21	29.0651	0.0343864
Rodentia	Liver	MLres	Up	106468	CaM pathway*	21	28.906	0.0360069
Rodentia	Liver	MLres	Up	645307	HS-GAG degradation	15	22.2333	0.0363712
Rodentia	Liver	MLres	Up	980458	Sialic acid metabolism	27	35.1406	0.0375283
Rodentia	Liver	MLres	Up	83100	Huntington's disease	140	142.845	0.0444663
Rodentia	Liver	MLres	Up	105970	Activation of the mRNA upon binding of the cap-binding complex and eIFs, and subsequent binding to 43S*	25	32.2187	0.047745
Rodentia	Liver	MLres	Up	645304	Heparan sulfate/heparin (HS-GAG) metabolism	37	44.3014	0.0489086
Rodentia	Liver	MLres	Up	105973	GTP hydrolysis and joining of the 60S ribosomal subunit*	42	49.3714	0.0495905
Rodentia	Liver	MLres	Down	106273	Purine salvage	12	26.7355	0.000912498
Rodentia	Liver	MLres	Down	83068	ECM-receptor interaction	71	86.682	0.00705748
Rodentia	Liver	MLres	Down	142283	pyrimidine ribonucleotides de novo biosynthesis	11	20.8818	0.00794248
Rodentia	Liver	MLres	Down	106263	Metabolism of nucleotides	70	83.3942	0.0117875
Rodentia	Liver	MLres	Down	645289	Collagen biosynthesis and modifying enzymes	53	66.0644	0.0122825
Rodentia	Liver	MLres	Down	213780	Tuberculosis	123	134.487	0.0137459
Rodentia	Liver	MLres	Down	83033	Drug metabolism - other enzymes	25	35.871	0.0142638
Rodentia	Liver	MLres	Down	169642	Toxoplasmosis	88	99.984	0.0150882
Rodentia	Liver	MLres	Down	83121	Autoimmune thyroid disease	19	28.3877	0.0186629
Rodentia	Liver	MLres	Down	980481	degradation of DVL	42	52.7198	0.0208279
Rodentia	Liver	MLres	Down	83123	Allograft rejection	17	25.375	0.0242618
Rodentia	Liver	MLres	Down	83051	Cytokine-cytokine receptor interaction	140	146.915	0.0248285
Rodentia	Liver	MLres	Down	198887	Nuclear receptors in lipid metabolism and toxicity	25	33.6332	0.0286998
Rodentia	Liver	MLres	Down	138046	Syndecan-1-mediated signaling events	13	20.2461	0.028961
Rodentia	Liver	MLres	Down	980482	degradation of AXIN	41	50.0187	0.0309763
Rodentia	Liver	MLres	Down	106265	Purine metabolism	30	38.4001	0.0326623
Rodentia	Liver	MLres	Down	980460	O-glycosylation of TSR domain-containing proteins	32	40.269	0.0348264
Rodentia	Liver	MLres	Down	920963	Allograft Rejection	18	25.375	0.0353331
Rodentia	Liver	MLres	Down	645319	Synthesis of PC	17	24.2501	0.0357212
Rodentia	Liver	MLres	Down	83124	Graft-versus-host disease	18	25.2269	0.0370069
Rodentia	Liver	MLres	Down	198900	Matrix Metalloproteinases	19	26.2743	0.037114
Rodentia	Liver	MLres	Down	105699	Phase 1 - Functionalization of compounds	48	55.7756	0.0406843
Rodentia	Liver	MLres	Down	125138	Viral myocarditis	37	44.6082	0.042408
Rodentia	Liver	MLres	Down	138032	Canonical Wnt signaling pathway	20	26.9085	0.042833
Rodentia	Liver	MLres	Down	730306	Assembly of collagen fibrils and other multimeric structures	41	48.4875	0.0445246
Rodentia	Liver	FTMres	Up	83012	Riboflavin metabolism	11	13.7781	0.0011175
Rodentia	Liver	FTMres	Up	730315	Resolution of Sister Chromatid Cohesion	86	56.3959	0.00233999
Rodentia	Liver	FTMres	Up	187215	KSRP destabilizes mRNA	14	13.2947	0.00313999
Rodentia	Liver	FTMres	Up	105815	Mitotic Prometaphase	93	57.2241	0.00553499
Rodentia	Liver	FTMres	Up	160995	mRNA decay by 3' to 5' exoribonuclease	10	9.95864	0.00670498
Rodentia	Liver	FTMres	Up	187213	Butyrate Response Factor 1 (BRF1) destabilizes mRNA	14	12.2865	0.00829998
Rodentia	Liver	FTMres	Up	105812	M Phase	199	103.803	0.00912748
Rodentia	Liver	FTMres	Up	645301	Keratan sulfate/keratin metabolism	27	20.6895	0.00918498
Rodentia	Liver	FTMres	Up	106497	Ca-dependent events	23	17.3705	0.00967998
Rodentia	Liver	FTMres	Up	105969	Formation of the ternary complex, and subsequently, the 43S complex	21	15.9302	0.0104375
Rodentia	Liver	FTMres	Up	730318	Separation of Sister Chromatids	133	72.8564	0.012455
Rodentia	Liver	FTMres	Up	106468	CaM pathway*	21	15.6345	0.0145771
Rodentia	Liver	FTMres	Up	83059	mTOR signaling pathway	44	29.196	0.01475
Rodentia	Liver	FTMres	Up	980448	Depolymerisation of the Nuclear Lamina	15	13.0078	0.0159343
Rodentia	Liver	FTMres	Up	530734	Signaling by ERBB2	115	63.9481	0.0164645
Rodentia	Liver	FTMres	Up	105968	Formation of a pool of free 40S subunits	35	22.8796	0.0166225
Rodentia	Liver	FTMres	Up	83087	Olfactory transduction	19	19.181	0.0169333
Rodentia	Liver	FTMres	Up	137950	Signaling events mediated by the Hedgehog family	18	13.8042	0.0202879
Rodentia	Liver	FTMres	Up	106385	Downstream signal transduction	114	62.4529	0.0228499
Rodentia	Liver	FTMres	Up	105973	GTP hydrolysis and joining of the 60S ribosomal subunit*	42	25.4466	0.0236544
Rodentia	Liver	FTMres	Up	187214	Tristetraprolin (TTP) destabilizes mRNA	14	10.8131	0.0245713
Rodentia	Liver	FTMres	Up	105970	Activation of the mRNA upon binding of the cap-binding complex and eIFs, and subsequent binding to 43S*	25	16.6211	0.0247142
Rodentia	Liver	FTMres	Up	119552	Costimulation by the CD28 family	48	31.5697	0.0272946
Rodentia	Liver	FTMres	Up	198772	Angiogenesis	17	12.9135	0.028061
Rodentia	Liver	FTMres	Up	101143	Neurotrophin signaling pathway	89	49.7389	0.0296704
Rodentia	Liver	FTMres	Up	980458	Sialic acid metabolism	27	18.4437	0.0305645
Rodentia	Liver	FTMres	Up	908257	Adrenergic signaling in cardiomyocytes	94	51.8667	0.032881
Rodentia	Liver	FTMres	Up	106384	Signaling by PDGF	135	71.3073	0.0335398
Rodentia	Liver	FTMres	Up	530733	Cell Cycle	406	187.436	0.0346064
Rodentia	Liver	FTMres	Up	138014	Glucocorticoid receptor regulatory network	55	32.6833	0.0360283
Rodentia	Liver	FTMres	Up	771599	Binding and Uptake of Ligands by Scavenger Receptors	32	21.5573	0.0361926
Rodentia	Liver	FTMres	Up	82995	Glycosphingolipid biosynthesis - lacto and neolacto series	17	13.9893	0.0377497
Rodentia	Liver	FTMres	Up	106415	Phosphorylation of CD3 and TCR zeta chains	14	12.8381	0.0386997
Rodentia	Liver	FTMres	Up	106343	Signaling by FGFR	113	59.8574	0.0406228
Rodentia	Liver	FTMres	Up	119558	SLC-mediated transmembrane transport	214	110.843	0.0408074
Rodentia	Liver	FTMres	Up	161070	Na+/Cl- dependent neurotransmitter transporters	14	11.8007	0.0425746
Rodentia	Liver	FTMres	Up	755439	Regulation of Microtubule Cytoskeleton	32	20.0568	0.0428746
Rodentia	Liver	FTMres	Up	530746	SRP-dependent cotranslational protein targeting to membrane	46	27.3442	0.043183
Rodentia	Liver	FTMres	Up	645274	Signaling by FGFR in disease	125	64.5675	0.0461541
Rodentia	Liver	FTMres	Up	160957	Downstream signaling of activated FGFR	107	56.6838	0.0463359
Rodentia	Liver	FTMres	Up	105965	Translation	74	39.3854	0.0464087
Rodentia	Liver	FTMres	Up	771585	The canonical retinoid cycle in rods (twilight vision)	19	15.2936	0.0471723
Rodentia	Liver	FTMres	Up	106077	Viral mRNA Translation	27	16.98	0.0474632
Rodentia	Liver	FTMres	Up	105966	Eukaryotic Translation Initiation*	48	26.4458	0.0483087
Rodentia	Liver	FTMres	Up	83085	Long-term potentiation	42	26.5389	0.049345
Rodentia	Liver	FTMres	Down	138046	Syndecan-1-mediated signaling events	13	21.3766	0.00218999
Rodentia	Liver	FTMres	Down	685553	Arachidonic acid metabolism	34	43.1547	0.00237499
Rodentia	Liver	FTMres	Down	83123	Allograft rejection	17	23.8131	0.00683748
Rodentia	Liver	FTMres	Down	920963	Allograft Rejection	18	23.8131	0.0118075
Rodentia	Liver	FTMres	Down	576251	Activation of NF-kappaB in B cells	51	54.905	0.0122875
Rodentia	Liver	FTMres	Down	83121	Autoimmune thyroid disease	19	24.7248	0.0124075
Rodentia	Liver	FTMres	Down	106441	p75 NTR receptor-mediated signalling	68	70.1169	0.0126
Rodentia	Liver	FTMres	Down	980481	degradation of DVL	42	46.6325	0.012655
Rodentia	Liver	FTMres	Down	833832	WNT ligand biogenesis and trafficking	16	21.6487	0.01273
Rodentia	Liver	FTMres	Down	106273	Purine salvage	12	17.251	0.0142638
Rodentia	Liver	FTMres	Down	128760	Intestinal immune network for IgA production	28	33.0186	0.0152818
Rodentia	Liver	FTMres	Down	645319	Synthesis of PC	17	22.0761	0.0172499
Rodentia	Liver	FTMres	Down	105911	Glycolysis	23	27.8196	0.0181964
Rodentia	Liver	FTMres	Down	83124	Graft-versus-host disease	18	22.8745	0.0189555
Rodentia	Liver	FTMres	Down	106518	Neurotransmitter Release Cycle	21	25.7917	0.018974
Rodentia	Liver	FTMres	Down	82942	Oxidative phosphorylation	97	93.5701	0.0193999
Rodentia	Liver	FTMres	Down	137946	Atypical NF-kappaB pathway	13	17.7285	0.0196461
Rodentia	Liver	FTMres	Down	200309	Rheumatoid arthritis	57	58.6485	0.0205399
Rodentia	Liver	FTMres	Down	198802	Heart Development	24	28.4899	0.0207519
Rodentia	Liver	FTMres	Down	106146	Synthesis of bile acids and bile salts via 7alpha-hydroxycholesterol	17	21.6861	0.0208599
Rodentia	Liver	FTMres	Down	106448	p75NTR signals via NF-kB	12	16.4574	0.0225956
Rodentia	Liver	FTMres	Down	105921	Respiratory electron transport, ATP synthesis by chemiosmotic coupling, and heat production by uncoupling proteins.	72	71.412	0.0227863
Rodentia	Liver	FTMres	Down	82991	Arachidonic acid metabolism	44	46.6361	0.0231499
Rodentia	Liver	FTMres	Down	82966	beta-Alanine metabolism	22	26.3	0.0232453
Rodentia	Liver	FTMres	Down	105828	SCF-beta-TrCP mediated degradation of Emi1	39	41.9377	0.0248856
Rodentia	Liver	FTMres	Down	645326	Acyl chain remodelling of PI	13	17.2455	0.0255999
Rodentia	Liver	FTMres	Down	477137	The citric acid (TCA) cycle and respiratory electron transport	104	97.7219	0.0285832
Rodentia	Liver	FTMres	Down	198900	Matrix Metalloproteinases	19	22.8067	0.0305528
Rodentia	Liver	FTMres	Down	477112	ABCA transporters in lipid homeostasis	15	18.639	0.0357283
Rodentia	Liver	FTMres	Down	83095	Type I diabetes mellitus	23	26.1833	0.0363855
Rodentia	Liver	FTMres	Down	138030	Canonical NF-kappaB pathway	22	25.2012	0.0372497
Rodentia	Liver	FTMres	Down	82974	Starch and sucrose metabolism	34	36.1372	0.0380854
Rodentia	Liver	FTMres	Down	645324	Acyl chain remodelling of PS	13	16.4573	0.0385459
Rodentia	Liver	FTMres	Down	169642	Toxoplasmosis	88	82.7926	0.0392074
Rodentia	Liver	FTMres	Down	83051	Cytokine-cytokine receptor interaction	140	125.997	0.0404535
Rodentia	Liver	FTMres	Down	106493	Opioid Signalling	59	57.9078	0.0405458
Rodentia	Liver	FTMres	Down	576261	Mitochondrial protein import	38	39.4309	0.0420746
Rodentia	Liver	FTMres	Down	106494	G-protein activation	18	21.1439	0.0422496
Rodentia	Liver	FTMres	Down	198860	Electron Transport Chain	78	73.8125	0.0445913
Rodentia	Liver	FTMres	Down	82949	Glycine, serine and threonine metabolism	28	30.2047	0.0456632
Rodentia	Liver	FTMres	Down	106356	Signaling by GPCR	363	304.402	0.0470996
Rodentia	Liver	FTMres	Down	980482	degradation of AXIN	41	41.6809	0.0472268
Rodentia	Liver	FTMres	Down	105699	Phase 1 - Functionalization of compounds	48	47.7705	0.0473905
Rodentia	Kidney	ML	Up	771578	FCGR activation	11	22.8502	0.00175
Rodentia	Kidney	ML	Up	212237	Mineral absorption	34	47.5449	0.00252999
Rodentia	Kidney	ML	Up	576261	Mitochondrial protein import	38	51.7465	0.00253749
Rodentia	Kidney	ML	Up	83069	Cell adhesion molecules (CAMs)	105	114.478	0.00291749
Rodentia	Kidney	ML	Up	137938	IL2 signaling events mediated by PI3K	29	41.7507	0.00311499
Rodentia	Kidney	ML	Up	187095	Interleukin receptor SHC signaling	17	27.4732	0.00543999
Rodentia	Kidney	ML	Up	93344	Cardiac muscle contraction	46	56.4769	0.00632248
Rodentia	Kidney	ML	Up	771580	Role of phospholipids in phagocytosis	21	31.0855	0.00736748
Rodentia	Kidney	ML	Up	672447	RANKL/RANK Signaling Pathway	43	52.8827	0.00784498
Rodentia	Kidney	ML	Up	771577	Fcgamma receptor (FCGR) dependent phagocytosis	63	71.5002	0.00849998
Rodentia	Kidney	ML	Up	161075	Transport of vitamins, nucleosides, and related molecules	28	37.4535	0.00952248
Rodentia	Kidney	ML	Up	106413	Immunoregulatory interactions between a Lymphoid and a non-Lymphoid cell	33	42.408	0.00982748
Rodentia	Kidney	ML	Up	755438	SREBF and miR33 in cholesterol and lipid homeostasis	15	23.23	0.01249
Rodentia	Kidney	ML	Up	833812	ECM proteoglycans	45	52.8355	0.01325
Rodentia	Kidney	ML	Up	576262	Extracellular matrix organization	213	197.815	0.0141361
Rodentia	Kidney	ML	Up	105824	CDT1 association with the CDC6:ORC:origin complex	45	52.4408	0.0147294
Rodentia	Kidney	ML	Up	771579	Regulation of actin dynamics for phagocytic cup formation	41	48.5198	0.0156281
Rodentia	Kidney	ML	Up	187094	Interleukin-3, 5 and GM-CSF signaling	29	36.8899	0.0158187
Rodentia	Kidney	ML	Up	198881	IL-3 Signaling Pathway	76	78.3558	0.0233908
Rodentia	Kidney	ML	Up	645326	Acyl chain remodelling of PI	12	18.2165	0.0250499
Rodentia	Kidney	ML	Up	138072	Nephrin/Neph1 signaling in the kidney podocyte	20	26.5147	0.0253299
Rodentia	Kidney	ML	Up	105781	E2F-enabled inhibition of pre-replication complex formation	10	15.9464	0.0253499
Rodentia	Kidney	ML	Up	125136	Spliceosome	81	82.2148	0.0260649
Rodentia	Kidney	ML	Up	205110	Interleukin-2 signaling	27	32.6009	0.0314873
Rodentia	Kidney	ML	Up	187191	Iron uptake and transport	36	40.8546	0.0333498
Rodentia	Kidney	ML	Up	980481	degradation of DVL	42	46.3028	0.0335998
Rodentia	Kidney	ML	Up	119558	SLC-mediated transmembrane transport	214	191.731	0.0340598
Rodentia	Kidney	ML	Up	672460	Neural Crest Differentiation	58	60.2699	0.0369783
Rodentia	Kidney	ML	Up	83088	Taste transduction	20	25.291	0.0373212
Rodentia	Kidney	ML	Up	645324	Acyl chain remodelling of PS	12	16.8994	0.0421996
Rodentia	Kidney	ML	Up	106062	Cell surface interactions at the vascular wall	78	76.9189	0.0425246
Rodentia	Kidney	ML	Up	106328	Regulation of beta-cell development	11	15.7913	0.0431496
Rodentia	Kidney	ML	Up	106441	p75 NTR receptor-mediated signalling	68	68.1621	0.0435996
Rodentia	Kidney	ML	Up	198782	EGFR1 Signaling Pathway	139	127.901	0.0450663
Rodentia	Kidney	ML	Up	105899	Regulation of DNA replication*	61	61.7152	0.0463996
Rodentia	Kidney	ML	Up	941397	WNT5A-dependent internalization of FZD4	12	16.609	0.0467541
Rodentia	Kidney	ML	Up	119557	PD-1 signaling	16	20.6037	0.0474814
Rodentia	Kidney	ML	Up	105784	Synthesis of DNA	81	78.8217	0.047545
Rodentia	Kidney	ML	Up	137933	IL4-mediated signaling events	40	42.9744	0.0478177
Rodentia	Kidney	ML	Up	82932	Ascorbate and aldarate metabolism	12	16.5407	0.0480359
Rodentia	Kidney	ML	Up	373901	HTLV-I infection	196	174.024	0.0483905
Rodentia	Kidney	ML	Down	83087	Olfactory transduction	18	34.3612	0.000544999
Rodentia	Kidney	ML	Down	105789	DNA strand elongation	29	42.2903	0.00431499
Rodentia	Kidney	ML	Down	739007	Spinal Cord Injury	80	94.983	0.00444999
Rodentia	Kidney	ML	Down	83039	DNA replication	32	45.1613	0.00513499
Rodentia	Kidney	ML	Down	161060	ADP signalling through P2Y purinoceptor 12	15	25.5588	0.00582999
Rodentia	Kidney	ML	Down	137926	Visual signal transduction: Cones	14	23.9528	0.00694998
Rodentia	Kidney	ML	Down	833804	Cobalamin (Cbl, vitamin B12) transport and metabolism	13	22.6451	0.00722248
Rodentia	Kidney	ML	Down	833793	The phototransduction cascade*	19	28.8	0.0106825
Rodentia	Kidney	ML	Down	105919	Citric acid cycle (TCA cycle)	16	25.1734	0.0116425
Rodentia	Kidney	ML	Down	138023	Ceramide signaling pathway	38	48.5678	0.0131179
Rodentia	Kidney	ML	Down	198876	Nucleotide Metabolism	15	23.5912	0.01395
Rodentia	Kidney	ML	Down	714485	2-Oxocarboxylic acid metabolism	15	23.5436	0.0142333
Rodentia	Kidney	ML	Down	106043	G alpha (q) signalling events	107	115.508	0.0143571
Rodentia	Kidney	ML	Down	105795	Removal of the Flap Intermediate	13	21.0868	0.01472
Rodentia	Kidney	ML	Down	142463	TCA cycle II (eukaryotic)	18	26.6954	0.015675
Rodentia	Kidney	ML	Down	82958	Histidine metabolism	24	33.2453	0.0159875
Rodentia	Kidney	ML	Down	105790	Unwinding of DNA	10	17.1579	0.0171866
Rodentia	Kidney	ML	Down	545274	heparan sulfate biosynthesis (late stages)	14	21.6605	0.0190962
Rodentia	Kidney	ML	Down	477137	The citric acid (TCA) cycle and respiratory electron transport	103	109.864	0.0204159
Rodentia	Kidney	ML	Down	138026	Insulin Pathway	38	46.9065	0.0211416
Rodentia	Kidney	ML	Down	138074	Visual signal transduction: Rods	13	20.2503	0.0213749
Rodentia	Kidney	ML	Down	645295	Gastrin-CREB signalling pathway via PKC and MAPK	125	129.744	0.0220782
Rodentia	Kidney	ML	Down	105847	Resolution of AP sites via the single-nucleotide replacement pathway	12	18.7441	0.0250849
Rodentia	Kidney	ML	Down	105848	Base-free sugar-phosphate removal via the single-nucleotide replacement pathway	10	16.1775	0.0273104
Rodentia	Kidney	ML	Down	187198	Platelet homeostasis	60	67.2314	0.0289665
Rodentia	Kidney	ML	Down	106060	Common Pathway	12	18.3402	0.0299116
Rodentia	Kidney	ML	Down	106494	G-protein activation	18	24.8564	0.0315811
Rodentia	Kidney	ML	Down	187102	Negative regulators of RIG-I/MDA5 signaling	23	29.9808	0.0333748
Rodentia	Kidney	ML	Down	160997	Myogenesis*	17	23.6343	0.0334131
Rodentia	Kidney	ML	Down	672453	Endothelin	23	29.9508	0.0334731
Rodentia	Kidney	ML	Down	198819	Signal Transduction of S1P Receptor	20	26.7553	0.0338264
Rodentia	Kidney	ML	Down	105889	Repair synthesis of patch ~27-30 bases long by DNA polymerase*	15	21.2642	0.0353464
Rodentia	Kidney	ML	Down	106358	Peptide ligand-binding receptors	78	83.1045	0.0375069
Rodentia	Kidney	ML	Down	105793	Lagging Strand Synthesis	19	25.1324	0.0410766
Rodentia	Kidney	ML	Down	545278	heparan sulfate biosynthesis	19	25.0678	0.042108
Rodentia	Kidney	ML	Down	187199	Prostacyclin signalling through prostacyclin receptor	14	19.6823	0.0422496
Rodentia	Kidney	ML	Down	83004	Propanoate metabolism	26	32.0993	0.0439163
Rodentia	Kidney	ML	Down	105888	Gap-filling DNA repair synthesis and ligation in GG-NER*	16	21.7281	0.044083
Rodentia	Kidney	ML	Down	83044	Nucleotide excision repair	40	45.9913	0.044358
Rodentia	Kidney	ML	Down	198897	Peptide GPCRs	34	40.1029	0.044533
Rodentia	Kidney	ML	Down	618580	Adenine ribonucleotide biosynthesis, IMP => ADP,ATP	16	21.6614	0.045133
Rodentia	Kidney	ML	Down	105766	G1 Phase*	25	31.022	0.045283
Rodentia	Kidney	ML	Down	82998	Pyruvate metabolism	32	38.0092	0.0461269
Rodentia	Kidney	ML	Down	545362	purine nucleotides degradation II (aerobic)	10	14.9121	0.0487996
Rodentia	Kidney	ML	Down	198787	TCA Cycle	14	19.2467	0.0499268
Rodentia	Kidney	FTM	Up	755438	SREBF and miR33 in cholesterol and lipid homeostasis	15	19.0479	0.00308999
Rodentia	Kidney	FTM	Up	106150	Metabolism of steroid hormones and vitamin D	24	24.8865	0.00660248
Rodentia	Kidney	FTM	Up	771578	FCGR activation	11	14.0381	0.00869998
Rodentia	Kidney	FTM	Up	137962	Wnt signaling network	20	20.8676	0.01057
Rodentia	Kidney	FTM	Up	198765	GPCRs, Other	44	38.2261	0.01076
Rodentia	Kidney	FTM	Up	576261	Mitochondrial protein import	38	33.8396	0.011495
Rodentia	Kidney	FTM	Up	105928	Gap junction assembly	12	13.901	0.0160281
Rodentia	Kidney	FTM	Up	187094	Interleukin-3, 5 and GM-CSF signaling	29	26.5328	0.0173724
Rodentia	Kidney	FTM	Up	125136	Spliceosome	81	60.832	0.0206319
Rodentia	Kidney	FTM	Up	198842	Osteoblast Signaling	11	12.5821	0.0214999
Rodentia	Kidney	FTM	Up	212237	Mineral absorption	34	29.4366	0.0220999
Rodentia	Kidney	FTM	Up	187095	Interleukin receptor SHC signaling	17	17.0819	0.0234499
Rodentia	Kidney	FTM	Up	105781	E2F-enabled inhibition of pre-replication complex formation	10	11.5648	0.024157
Rodentia	Kidney	FTM	Up	106193	Metabolism of polyamines	14	14.7226	0.0248142
Rodentia	Kidney	FTM	Up	366238	Amyloids	14	14.7071	0.0250046
Rodentia	Kidney	FTM	Up	980483	regulation of FZD by ubiquitination	12	12.9313	0.027961
Rodentia	Kidney	FTM	Up	106328	Regulation of beta-cell development	11	12.1124	0.0283332
Rodentia	Kidney	FTM	Up	205110	Interleukin-2 signaling	27	23.9458	0.0283443
Rodentia	Kidney	FTM	Up	771579	Regulation of actin dynamics for phagocytic cup formation	41	33.5658	0.0287498
Rodentia	Kidney	FTM	Up	545280	dermatan sulfate biosynthesis	14	14.3291	0.0304586
Rodentia	Kidney	FTM	Up	83088	Taste transduction	20	18.7125	0.0315436
Rodentia	Kidney	FTM	Up	105927	Gap junction trafficking	17	16.4656	0.0317998
Rodentia	Kidney	FTM	Up	672447	RANKL/RANK Signaling Pathway	43	34.5902	0.0320623
Rodentia	Kidney	FTM	Up	119304	Progesterone-mediated oocyte maturation	65	48.7134	0.0346731
Rodentia	Kidney	FTM	Up	366221	Potassium Channels	57	43.282	0.0374497
Rodentia	Kidney	FTM	Up	105926	Gap junction trafficking and regulation	19	17.3258	0.042208
Rodentia	Kidney	FTM	Up	218111	Pertussis	50	38.2121	0.0440413
Rodentia	Kidney	FTM	Up	200309	Rheumatoid arthritis	58	43.2687	0.0456541
Rodentia	Kidney	FTM	Up	645305	A tetrasaccharide linker sequence is required for GAG synthesis	19	17.1459	0.045945
Rodentia	Kidney	FTM	Up	198828	Hypertrophy Model	14	13.4513	0.0471268
Rodentia	Kidney	FTM	Down	83075	Renin-angiotensin system	13	17.7039	0.001345
Rodentia	Kidney	FTM	Down	105919	Citric acid cycle (TCA cycle)	16	18.7014	0.00368999
Rodentia	Kidney	FTM	Down	833793	The phototransduction cascade*	19	20.4898	0.00535249
Rodentia	Kidney	FTM	Down	198787	TCA Cycle	14	16.5215	0.00546749
Rodentia	Kidney	FTM	Down	142463	TCA cycle II (eukaryotic)	18	19.2775	0.00706748
Rodentia	Kidney	FTM	Down	714485	2-Oxocarboxylic acid metabolism	15	16.8357	0.00737998
Rodentia	Kidney	FTM	Down	545274	heparan sulfate biosynthesis (late stages)	14	15.4502	0.0109025
Rodentia	Kidney	FTM	Down	83071	Tight junction	91	66.8217	0.01165
Rodentia	Kidney	FTM	Down	545362	purine nucleotides degradation II (aerobic)	10	11.537	0.0182142
Rodentia	Kidney	FTM	Down	83039	DNA replication	32	27.3673	0.0190259
Rodentia	Kidney	FTM	Down	366224	Inwardly rectifying K+ channels	20	18.9634	0.0192768
Rodentia	Kidney	FTM	Down	119549	G alpha (s) signalling events	71	52.2852	0.0211666
Rodentia	Kidney	FTM	Down	685555	Metabolism of Angiotensinogen to Angiotensins	12	12.7832	0.021826
Rodentia	Kidney	FTM	Down	739007	Spinal Cord Injury	80	57.3748	0.0241904
Rodentia	Kidney	FTM	Down	477137	The citric acid (TCA) cycle and respiratory electron transport	103	71.4861	0.0244523
Rodentia	Kidney	FTM	Down	187174	GABA synthesis, release, reuptake and degradation	11	11.7305	0.0262099
Rodentia	Kidney	FTM	Down	187183	Inhibition of voltage gated Ca2+ channels via Gbeta/gamma subunits*	15	14.7115	0.0269104
Rodentia	Kidney	FTM	Down	83087	Olfactory transduction	18	16.7814	0.0285498
Rodentia	Kidney	FTM	Down	105806	Polo-like kinase mediated events	14	13.835	0.0288498
Rodentia	Kidney	FTM	Down	833804	Cobalamin (Cbl, vitamin B12) transport and metabolism	13	13.0286	0.0303645
Rodentia	Kidney	FTM	Down	771603	Peptide hormone metabolism	53	39.6641	0.0317186
Rodentia	Kidney	FTM	Down	105727	Glutathione conjugation	20	17.5889	0.0384212
Rodentia	Kidney	FTM	Down	82958	Histidine metabolism	24	20.2565	0.039292
Rodentia	Kidney	FTM	Down	161060	ADP signalling through P2Y purinoceptor 12	15	14.0027	0.039592
Rodentia	Kidney	FTM	Down	128760	Intestinal immune network for IgA production	27	22.2596	0.0395997
Rodentia	Kidney	FTM	Down	160997	Myogenesis*	17	15.2968	0.0422746
Rodentia	Kidney	FTM	Down	645332	PI Metabolism	42	31.7703	0.043008
Rodentia	Kidney	FTM	Down	645306	HS-GAG biosynthesis	21	17.9754	0.0438496
Rodentia	Kidney	FTM	Down	645312	Phospholipid metabolism	116	76.7585	0.0440663
Rodentia	Kidney	FTM	Down	645304	Heparan sulfate/heparin (HS-GAG) metabolism	39	29.7967	0.0442746
Rodentia	Kidney	FTM	Down	82984	Glycosaminoglycan biosynthesis - heparan sulfate / heparin	18	15.8707	0.045008
Rodentia	Kidney	FTM	Down	106358	Peptide ligand-binding receptors	78	53.6393	0.048345
Rodentia	Kidney	FTM	Down	105848	Base-free sugar-phosphate removal via the single-nucleotide replacement pathway	10	10.031	0.0486177
Rodentia	Kidney	MLres	Up	771578	FCGR activation	11	24.9067	0.000682498
Rodentia	Kidney	MLres	Up	576261	Mitochondrial protein import	38	53.107	0.001705
Rodentia	Kidney	MLres	Up	83031	Metabolism of xenobiotics by cytochrome P450	34	47.2712	0.00313999
Rodentia	Kidney	MLres	Up	771580	Role of phospholipids in phagocytosis	21	32.4583	0.00454749
Rodentia	Kidney	MLres	Up	93344	Cardiac muscle contraction	46	57.3983	0.00549749
Rodentia	Kidney	MLres	Up	83069	Cell adhesion molecules (CAMs)	105	109.977	0.00829998
Rodentia	Kidney	MLres	Up	771579	Regulation of actin dynamics for phagocytic cup formation	41	50.9395	0.00849248
Rodentia	Kidney	MLres	Up	771577	Fcgamma receptor (FCGR) dependent phagocytosis	63	71.7656	0.00859248
Rodentia	Kidney	MLres	Up	672447	RANKL/RANK Signaling Pathway	43	51.1317	0.0136864
Rodentia	Kidney	MLres	Up	685554	Translocation of GLUT4 to the plasma membrane	43	51.0524	0.0139305
Rodentia	Kidney	MLres	Up	83032	Drug metabolism - cytochrome P450	31	38.9186	0.0162612
Rodentia	Kidney	MLres	Up	169355	RAC1 signaling pathway	38	45.2872	0.0181178
Rodentia	Kidney	MLres	Up	106413	Immunoregulatory interactions between a Lymphoid and a non-Lymphoid cell	33	40.4553	0.0184178
Rodentia	Kidney	MLres	Up	833812	ECM proteoglycans	45	51.8182	0.0185925
Rodentia	Kidney	MLres	Up	138072	Nephrin/Neph1 signaling in the kidney podocyte	20	27.4152	0.0192807
Rodentia	Kidney	MLres	Up	82929	Pentose and glucuronate interconversions	16	23.2344	0.0194884
Rodentia	Kidney	MLres	Up	106110	Integrin cell surface interactions	55	59.7681	0.0248142
Rodentia	Kidney	MLres	Up	137943	p38 MAPK signaling pathway	22	28.4788	0.0260449
Rodentia	Kidney	MLres	Up	730318	Separation of Sister Chromatids	133	127.159	0.0269209
Rodentia	Kidney	MLres	Up	187095	Interleukin receptor SHC signaling	17	22.544	0.0358569
Rodentia	Kidney	MLres	Up	142387	valine degradation I	13	18.2671	0.0383926
Rodentia	Kidney	MLres	Up	83122	Systemic lupus erythematosus	37	41.0619	0.0422246
Rodentia	Kidney	MLres	Up	119557	PD-1 signaling	16	21.0123	0.0426163
Rodentia	Kidney	MLres	Up	645326	Acyl chain remodelling of PI	12	16.8474	0.043883
Rodentia	Kidney	MLres	Up	576262	Extracellular matrix organization	213	189.826	0.0443413
Rodentia	Kidney	MLres	Up	198881	IL-3 Signaling Pathway	76	75.4489	0.044583
Rodentia	Kidney	MLres	Up	161070	Na+/Cl- dependent neurotransmitter transporters	15	19.8385	0.0459905
Rodentia	Kidney	MLres	Up	672457	Synaptic Vesicle Pathway	35	38.8322	0.0462996
Rodentia	Kidney	MLres	Up	119544	Regulation of lipid metabolism by Peroxisome proliferator-activated receptor alpha (PPARalpha)*	104	99.2968	0.0463359
Rodentia	Kidney	MLres	Up	198776	Hypothetical Network for Drug Addiction	23	27.5743	0.0464359
Rodentia	Kidney	MLres	Up	585562	Epstein-Barr virus infection	148	135.863	0.0465814
Rodentia	Kidney	MLres	Up	105739	Cell Cycle Checkpoints	102	97.3744	0.0476905
Rodentia	Kidney	MLres	Up	82932	Ascorbate and aldarate metabolism	12	16.6269	0.0477177
Rodentia	Kidney	MLres	Down	83087	Olfactory transduction	18	40.0039	6.74998e-05
Rodentia	Kidney	MLres	Down	833793	The phototransduction cascade*	19	35.4457	0.0010525
Rodentia	Kidney	MLres	Down	833804	Cobalamin (Cbl, vitamin B12) transport and metabolism	13	24.8724	0.00384749
Rodentia	Kidney	MLres	Down	739007	Spinal Cord Injury	80	97.7059	0.00472249
Rodentia	Kidney	MLres	Down	161060	ADP signalling through P2Y purinoceptor 12	15	25.7889	0.00776748
Rodentia	Kidney	MLres	Down	138074	Visual signal transduction: Rods	13	23.2685	0.00779748
Rodentia	Kidney	MLres	Down	106043	G alpha (q) signalling events	107	120.625	0.010585
Rodentia	Kidney	MLres	Down	645295	Gastrin-CREB signalling pathway via PKC and MAPK	125	137.905	0.011005
Rodentia	Kidney	MLres	Down	119540	G beta:gamma signalling through PI3Kgamma	17	27.1549	0.0118375
Rodentia	Kidney	MLres	Down	142463	TCA cycle II (eukaryotic)	18	28.2384	0.0121675
Rodentia	Kidney	MLres	Down	714485	2-Oxocarboxylic acid metabolism	15	24.5444	0.0130051
Rodentia	Kidney	MLres	Down	105919	Citric acid cycle (TCA cycle)	16	25.6129	0.0136756
Rodentia	Kidney	MLres	Down	82958	Histidine metabolism	24	34.5595	0.0143057
Rodentia	Kidney	MLres	Down	137926	Visual signal transduction: Cones	14	22.8959	0.0152969
Rodentia	Kidney	MLres	Down	105847	Resolution of AP sites via the single-nucleotide replacement pathway	12	20.4706	0.0155515
Rodentia	Kidney	MLres	Down	105795	Removal of the Flap Intermediate	13	21.351	0.0178034
Rodentia	Kidney	MLres	Down	138023	Ceramide signaling pathway	38	48.5902	0.0195307
Rodentia	Kidney	MLres	Down	105789	DNA strand elongation	29	39.0257	0.0197461
Rodentia	Kidney	MLres	Down	119539	G-protein beta:gamma signalling	20	28.9561	0.0209999
Rodentia	Kidney	MLres	Down	149806	Phototransduction	12	19.4133	0.0243237
Rodentia	Kidney	MLres	Down	105848	Base-free sugar-phosphate removal via the single-nucleotide replacement pathway	10	16.7031	0.0278998
Rodentia	Kidney	MLres	Down	730306	Assembly of collagen fibrils and other multimeric structures	43	52.3669	0.0282998
Rodentia	Kidney	MLres	Down	187183	Inhibition of voltage gated Ca2+ channels via Gbeta/gamma subunits*	15	21.8243	0.0366212
Rodentia	Kidney	MLres	Down	83116	Chronic myeloid leukemia	59	67.0359	0.0375069
Rodentia	Kidney	MLres	Down	106380	Glucagon-type ligand receptors	19	26.084	0.0386074
Rodentia	Kidney	MLres	Down	187199	Prostacyclin signalling through prostacyclin receptor	14	20.5466	0.0387997
Rodentia	Kidney	MLres	Down	105793	Lagging Strand Synthesis	19	26.0247	0.0392074
Rodentia	Kidney	MLres	Down	105889	Repair synthesis of patch ~27-30 bases long by DNA polymerase*	15	21.5113	0.041292
Rodentia	Kidney	MLres	Down	477137	The citric acid (TCA) cycle and respiratory electron transport	103	108.793	0.0420246
Rodentia	Kidney	MLres	Down	106494	G-protein activation	18	24.7196	0.0426496
Rodentia	Kidney	MLres	Down	83039	DNA replication	32	39.3949	0.0427413
Rodentia	Kidney	MLres	Down	576254	Regulation of Complement cascade	18	24.4972	0.0458723
Rodentia	Kidney	MLres	Down	618580	Adenine ribonucleotide biosynthesis, IMP => ADP,ATP	16	22.3208	0.0462541
Rodentia	Kidney	MLres	Down	730333	Synthesis of Prostaglandins (PG) and Thromboxanes (TX)	11	16.5785	0.047945
Rodentia	Kidney	FTMres	Up	755438	SREBF and miR33 in cholesterol and lipid homeostasis	15	21.9206	0.000229999
Rodentia	Kidney	FTMres	Up	82929	Pentose and glucuronate interconversions	16	22.4275	0.000299999
Rodentia	Kidney	FTMres	Up	82932	Ascorbate and aldarate metabolism	12	14.9941	0.00548249
Rodentia	Kidney	FTMres	Up	198821	Glucuronidation	11	14.0568	0.00583749
Rodentia	Kidney	FTMres	Up	576261	Mitochondrial protein import	38	33.7919	0.00756998
Rodentia	Kidney	FTMres	Up	366230	Voltage gated Potassium channels	25	24.0649	0.00941998
Rodentia	Kidney	FTMres	Up	730316	Condensation of Prometaphase Chromosomes	10	12.4809	0.00983248
Rodentia	Kidney	FTMres	Up	137962	Wnt signaling network	20	20.3177	0.0100525
Rodentia	Kidney	FTMres	Up	771578	FCGR activation	11	12.9099	0.0129948
Rodentia	Kidney	FTMres	Up	105928	Gap junction assembly	12	13.3457	0.016558
Rodentia	Kidney	FTMres	Up	198842	Osteoblast Signaling	11	12.4445	0.0175724
Rodentia	Kidney	FTMres	Up	980484	negative regulation of TCF-dependent signaling by WNT ligand antagonists	11	12.1074	0.0217564
Rodentia	Kidney	FTMres	Up	82995	Glycosphingolipid biosynthesis - lacto and neolacto series	17	16.5979	0.0223825
Rodentia	Kidney	FTMres	Up	105698	Biological oxidations	98	69.0739	0.0257999
Rodentia	Kidney	FTMres	Up	82974	Starch and sucrose metabolism	35	28.8383	0.0262399
Rodentia	Kidney	FTMres	Up	83069	Cell adhesion molecules (CAMs)	105	73.0754	0.0277832
Rodentia	Kidney	FTMres	Up	119544	Regulation of lipid metabolism by Peroxisome proliferator-activated receptor alpha (PPARalpha)*	104	72.4503	0.0279498
Rodentia	Kidney	FTMres	Up	106513	Neuronal System	179	117.485	0.0293832
Rodentia	Kidney	FTMres	Up	119530	Activation of Rac	10	10.7466	0.0312586
Rodentia	Kidney	FTMres	Up	218111	Pertussis	50	38.1911	0.0318498
Rodentia	Kidney	FTMres	Up	833812	ECM proteoglycans	45	34.9071	0.0318936
Rodentia	Kidney	FTMres	Up	198886	GPCRs, Class A Rhodopsin-like	105	72.3574	0.033056
Rodentia	Kidney	FTMres	Up	119552	Costimulation by the CD28 family	49	37.3732	0.0342264
Rodentia	Kidney	FTMres	Up	105781	E2F-enabled inhibition of pre-replication complex formation	10	10.5777	0.0346598
Rodentia	Kidney	FTMres	Up	366221	Potassium Channels	57	42.3853	0.0353398
Rodentia	Kidney	FTMres	Up	160948	RNA Polymerase I, RNA Polymerase III, and Mitochondrial Transcription	69	49.8782	0.0363855
Rodentia	Kidney	FTMres	Up	672447	RANKL/RANK Signaling Pathway	43	33.1805	0.0372497
Rodentia	Kidney	FTMres	Up	545280	dermatan sulfate biosynthesis	14	13.4564	0.0382283
Rodentia	Kidney	FTMres	Up	101144	Prion diseases	24	20.4812	0.0390151
Rodentia	Kidney	FTMres	Up	83032	Drug metabolism - cytochrome P450	31	25.1121	0.0398766
Rodentia	Kidney	FTMres	Up	83093	Adipocytokine signaling pathway	60	43.7233	0.0419913
Rodentia	Kidney	FTMres	Up	161035	Post NMDA receptor activation events	24	20.2963	0.0421413
Rodentia	Kidney	FTMres	Up	105721	Phase II conjugation	52	38.5108	0.0442496
Rodentia	Kidney	FTMres	Up	583255	Nicotine addiction	26	21.5264	0.0444913
Rodentia	Kidney	FTMres	Up	198828	Hypertrophy Model	14	13.1491	0.045058
Rodentia	Kidney	FTMres	Up	169355	RAC1 signaling pathway	38	29.3297	0.0459905
Rodentia	Kidney	FTMres	Up	93344	Cardiac muscle contraction	46	34.4758	0.0463632
Rodentia	Kidney	FTMres	Up	106373	Nucleotide-like (purinergic) receptors	11	10.8504	0.0469905
Rodentia	Kidney	FTMres	Up	771579	Regulation of actin dynamics for phagocytic cup formation	41	31.1507	0.0480996
Rodentia	Kidney	FTMres	Up	119557	PD-1 signaling	16	14.4256	0.0484723
Rodentia	Kidney	FTMres	Up	187173	Circadian Clock	43	32.4075	0.0485996
Rodentia	Kidney	FTMres	Down	833793	The phototransduction cascade*	19	25.1396	0.000397499
Rodentia	Kidney	FTMres	Down	105919	Citric acid cycle (TCA cycle)	16	19.6956	0.00301749
Rodentia	Kidney	FTMres	Down	142463	TCA cycle II (eukaryotic)	18	21.2931	0.00318999
Rodentia	Kidney	FTMres	Down	198787	TCA Cycle	14	17.6328	0.00398999
Rodentia	Kidney	FTMres	Down	83087	Olfactory transduction	18	20.6402	0.00482499
Rodentia	Kidney	FTMres	Down	941399	Ca2+ pathway	44	39.2646	0.00713498
Rodentia	Kidney	FTMres	Down	105847	Resolution of AP sites via the single-nucleotide replacement pathway	12	14.9178	0.00771998
Rodentia	Kidney	FTMres	Down	83075	Renin-angiotensin system	13	15.5343	0.00879748
Rodentia	Kidney	FTMres	Down	105848	Base-free sugar-phosphate removal via the single-nucleotide replacement pathway	10	12.8207	0.0100225
Rodentia	Kidney	FTMres	Down	739007	Spinal Cord Injury	80	62.1206	0.01226
Rodentia	Kidney	FTMres	Down	714485	2-Oxocarboxylic acid metabolism	15	16.1932	0.0157218
Rodentia	Kidney	FTMres	Down	187194	Ion transport by P-type ATPases	30	27.4411	0.01585
Rodentia	Kidney	FTMres	Down	833804	Cobalamin (Cbl, vitamin B12) transport and metabolism	13	14.4609	0.0171966
Rodentia	Kidney	FTMres	Down	105806	Polo-like kinase mediated events	14	14.9971	0.0200399
Rodentia	Kidney	FTMres	Down	730306	Assembly of collagen fibrils and other multimeric structures	43	35.6363	0.0215124
Rodentia	Kidney	FTMres	Down	187183	Inhibition of voltage gated Ca2+ channels via Gbeta/gamma subunits*	15	15.4683	0.0238142
Rodentia	Kidney	FTMres	Down	187174	GABA synthesis, release, reuptake and degradation	11	12.324	0.0240475
Rodentia	Kidney	FTMres	Down	198813	Diurnally regulated genes with circadian orthologs	30	26.2288	0.0263149
Rodentia	Kidney	FTMres	Down	138073	C-MYB transcription factor network	54	42.3851	0.0271051
Rodentia	Kidney	FTMres	Down	149806	Phototransduction	12	12.8813	0.0280165
Rodentia	Kidney	FTMres	Down	366224	Inwardly rectifying K+ channels	20	18.7699	0.0305292
Rodentia	Kidney	FTMres	Down	545274	heparan sulfate biosynthesis (late stages)	14	14.2052	0.0317311
Rodentia	Kidney	FTMres	Down	138074	Visual signal transduction: Rods	13	13.3227	0.0333664
Rodentia	Kidney	FTMres	Down	161060	ADP signalling through P2Y purinoceptor 12	15	14.8415	0.0339064
Rodentia	Kidney	FTMres	Down	83039	DNA replication	32	26.7272	0.037114
Rodentia	Kidney	FTMres	Down	477137	The citric acid (TCA) cycle and respiratory electron transport	103	72.6097	0.0374854
Rodentia	Kidney	FTMres	Down	137926	Visual signal transduction: Cones	14	13.5517	0.0458178
Rodentia	Kidney	FTMres	Down	105754	Activation of ATR in response to replication stress	35	28.0308	0.0486268
Rodentia	Brain	ML	Up	83064	TGF-beta signaling pathway	62	84.0075	0.0012675
Rodentia	Brain	ML	Up	198910	BMP signalling and regulation	10	22.4042	0.0016775
Rodentia	Brain	ML	Up	137948	BMP receptor signaling	30	46.154	0.00266249
Rodentia	Brain	ML	Up	106416	Translocation of ZAP-70 to Immunological synapse	12	23.9954	0.00287999
Rodentia	Brain	ML	Up	106273	Purine salvage	11	22.3018	0.00342749
Rodentia	Brain	ML	Up	980484	negative regulation of TCF-dependent signaling by WNT ligand antagonists	11	22.0661	0.00385249
Rodentia	Brain	ML	Up	169352	Regulation of Wnt-mediated beta catenin signaling and target gene transcription	52	69.0162	0.00419749
Rodentia	Brain	ML	Up	547607	Amphetamine addiction	44	59.9681	0.00479999
Rodentia	Brain	ML	Up	106336	Signaling by BMP	19	29.5753	0.011435
Rodentia	Brain	ML	Up	105724	Cytosolic sulfonation of small molecules	10	18.0247	0.0152515
Rodentia	Brain	ML	Up	106414	TCR signaling	47	58.8742	0.015606
Rodentia	Brain	ML	Up	477112	ABCA transporters in lipid homeostasis	15	23.9491	0.0165935
Rodentia	Brain	ML	Up	712094	Cardiac Progenitor Differentiation	24	33.8631	0.0187147
Rodentia	Brain	ML	Up	147809	Chagas disease (American trypanosomiasis)	73	84.0482	0.0195038
Rodentia	Brain	ML	Up	119552	Costimulation by the CD28 family	47	57.8678	0.0197922
Rodentia	Brain	ML	Up	106415	Phosphorylation of CD3 and TCR zeta chains	14	21.9965	0.0226477
Rodentia	Brain	ML	Up	105928	Gap junction assembly	11	18.0071	0.0272841
Rodentia	Brain	ML	Up	698755	Drug Induction of Bile Acid Pathway	14	21.4413	0.0280554
Rodentia	Brain	ML	Up	119557	PD-1 signaling	15	22.4894	0.0297351
Rodentia	Brain	ML	Up	82926	Glycolysis / Gluconeogenesis	49	57.8783	0.0317373
Rodentia	Brain	ML	Up	711361	Oncostatin M Signaling Pathway	47	55.8954	0.0319186
Rodentia	Brain	ML	Up	842771	Inflammatory bowel disease (IBD)	41	49.7139	0.0334623
Rodentia	Brain	ML	Up	106418	Downstream TCR signaling	31	38.7312	0.0399458
Rodentia	Brain	ML	Down	373901	HTLV-I infection	196	142.838	0.00291499
Rodentia	Brain	ML	Down	106378	Class B/2 (Secretin family receptors)	52	48.0376	0.00324249
Rodentia	Brain	ML	Down	105727	Glutathione conjugation	20	23.317	0.00456249
Rodentia	Brain	ML	Down	137946	Atypical NF-kappaB pathway	13	16.7309	0.00686248
Rodentia	Brain	ML	Down	83113	Basal cell carcinoma	40	35.0118	0.0165935
Rodentia	Brain	ML	Down	138019	p75(NTR)-mediated signaling	49	40.6613	0.0193922
Rodentia	Brain	ML	Down	941399	Ca2+ pathway	44	36.8908	0.0220608
Rodentia	Brain	ML	Down	530733	Cell Cycle	406	256.314	0.0223738
Rodentia	Brain	ML	Down	106334	Regulatory RNA pathways	21	20.6876	0.0226956
Rodentia	Brain	ML	Down	920968	IL17 signaling pathway	22	21.298	0.0238999
Rodentia	Brain	ML	Down	105765	Cell Cycle, Mitotic	347	220.96	0.0244285
Rodentia	Brain	ML	Down	137952	Syndecan-3-mediated signaling events	13	14.1949	0.0272472
Rodentia	Brain	ML	Down	119571	Transport of glucose and other sugars, bile salts and organic acids, metal ions and amine compounds	81	59.8945	0.0299822
Rodentia	Brain	ML	Down	82995	Glycosphingolipid biosynthesis - lacto and neolacto series	17	16.9295	0.0325185
Rodentia	Brain	ML	Down	198871	Id Signaling Pathway	35	29.4159	0.0345598
Rodentia	Brain	ML	Down	161004	Recycling pathway of L1	22	20.393	0.0348331
Rodentia	Brain	ML	Down	138060	Thromboxane A2 receptor signaling	37	30.7189	0.0350798
Rodentia	Brain	ML	Down	941397	WNT5A-dependent internalization of FZD4	12	12.6368	0.0399228
Rodentia	Brain	ML	Down	138041	EPHA forward signaling	25	22.0791	0.0409074
Rodentia	Brain	ML	Down	105782	S Phase	103	72.2784	0.0409151
Rodentia	Brain	ML	Down	169346	Regulation of RAC1 activity	33	27.5385	0.0409381
Rodentia	Brain	ML	Down	980483	regulation of FZD by ubiquitination	12	12.4997	0.0427413
Rodentia	Brain	ML	Down	576265	Pre-NOTCH Expression and Processing	38	30.7133	0.042783
Rodentia	Brain	ML	Down	128760	Intestinal immune network for IgA production	26	22.5751	0.0430913
Rodentia	Brain	ML	Down	645265	SMAD2/SMAD3:SMAD4 heterotrimer regulates transcription	21	19.1535	0.0431413
Rodentia	Brain	ML	Down	137941	Calcium signaling in the CD4+ TCR pathway	11	11.667	0.044283
Rodentia	Brain	ML	Down	105891	Formation of transcription-coupled NER (TC-NER) repair complex*	25	21.8224	0.0447413
Rodentia	Brain	ML	Down	106261	Muscle contraction	28	23.7074	0.0471905
Rodentia	Brain	ML	Down	105739	Cell Cycle Checkpoints	102	70.8382	0.0479541
Rodentia	Brain	ML	Down	413361	N-glycan precursor biosynthesis	12	12.232	0.0489632
Rodentia	Brain	FTM	Up	106416	Translocation of ZAP-70 to Immunological synapse	12	19.7703	5.49999e-05
Rodentia	Brain	FTM	Up	547607	Amphetamine addiction	44	43.2948	0.000322499
Rodentia	Brain	FTM	Up	106415	Phosphorylation of CD3 and TCR zeta chains	14	18.5719	0.000732498
Rodentia	Brain	FTM	Up	119557	PD-1 signaling	15	19.0219	0.0010475
Rodentia	Brain	FTM	Up	137922	IL12-mediated signaling events	45	39.2607	0.00418749
Rodentia	Brain	FTM	Up	137963	Regulation of nuclear SMAD2/3 signaling	52	43.4208	0.00564749
Rodentia	Brain	FTM	Up	198877	Apoptosis Modulation by HSP70	17	18.0577	0.00680748
Rodentia	Brain	FTM	Up	147809	Chagas disease (American trypanosomiasis)	73	56.8141	0.00691998
Rodentia	Brain	FTM	Up	82926	Glycolysis / Gluconeogenesis	49	39.8182	0.0108275
Rodentia	Brain	FTM	Up	106418	Downstream TCR signaling	31	27.1875	0.012735
Rodentia	Brain	FTM	Up	546258	Cocaine addiction	41	33.7399	0.0148735
Rodentia	Brain	FTM	Up	144181	Leishmaniasis	55	42.5527	0.0174482
Rodentia	Brain	FTM	Up	645290	MHC class II antigen presentation	77	56.6554	0.0178827
Rodentia	Brain	FTM	Up	119552	Costimulation by the CD28 family	47	37.0932	0.0186222
Rodentia	Brain	FTM	Up	576258	RIP-mediated NFkB activation via ZBP1	17	16.4283	0.0196422
Rodentia	Brain	FTM	Up	83034	Biosynthesis of unsaturated fatty acids	20	18.5143	0.0205279
Rodentia	Brain	FTM	Up	198821	Glucuronidation	10	10.7743	0.0240904
Rodentia	Brain	FTM	Up	469200	Legionellosis	35	28.4515	0.0254449
Rodentia	Brain	FTM	Up	82928	Pentose phosphate pathway	21	18.7678	0.0261649
Rodentia	Brain	FTM	Up	83125	Primary immunodeficiency	25	21.5048	0.0269735
Rodentia	Brain	FTM	Up	194384	African trypanosomiasis	24	20.8168	0.0274314
Rodentia	Brain	FTM	Up	160999	Netrin-1 signaling	31	25.5742	0.0276156
Rodentia	Brain	FTM	Up	93344	Cardiac muscle contraction	47	36.0867	0.0278665
Rodentia	Brain	FTM	Up	106414	TCR signaling	47	36.0064	0.0289498
Rodentia	Brain	FTM	Up	868084	Fatty acid metabolism	46	35.3146	0.0292054
Rodentia	Brain	FTM	Up	137948	BMP receptor signaling	30	24.6906	0.0304175
Rodentia	Brain	FTM	Up	576256	ZBP1(DAI) mediated induction of type I IFNs	20	17.7785	0.0306528
Rodentia	Brain	FTM	Up	83041	Protein export	18	16.3573	0.0306939
Rodentia	Brain	FTM	Up	119538	Synthesis, secretion, and deacylation of Ghrelin	12	11.8959	0.0314186
Rodentia	Brain	FTM	Up	83123	Allograft rejection	16	14.7305	0.0339864
Rodentia	Brain	FTM	Up	198897	Peptide GPCRs	33	26.3319	0.0351198
Rodentia	Brain	FTM	Up	106019	The role of Nef in HIV-1 replication and disease pathogenesis	21	18.1182	0.0372926
Rodentia	Brain	FTM	Up	218111	Pertussis	48	35.7876	0.0398228
Rodentia	Brain	FTM	Up	980482	degradation of AXIN	41	31.2503	0.0407458
Rodentia	Brain	FTM	Up	83053	Neuroactive ligand-receptor interaction	146	95.7402	0.0416913
Rodentia	Brain	FTM	Up	198886	GPCRs, Class A Rhodopsin-like	104	70.4174	0.041733
Rodentia	Brain	FTM	Up	83076	Toll-like receptor signaling pathway*	68	48.2425	0.0422496
Rodentia	Brain	FTM	Up	920963	Allograft Rejection	17	15.0445	0.0427246
Rodentia	Brain	FTM	Up	187170	Incretin synthesis, secretion, and inactivation*	10	9.93862	0.0429663
Rodentia	Brain	FTM	Up	82960	Phenylalanine metabolism	14	12.8365	0.044733
Rodentia	Brain	FTM	Up	83122	Systemic lupus erythematosus	37	28.2912	0.0472814
Rodentia	Brain	FTM	Up	83033	Drug metabolism - other enzymes	25	20.2793	0.0486541
Rodentia	Brain	FTM	Down	138041	EPHA forward signaling	25	19.4207	0.00398999
Rodentia	Brain	FTM	Down	105688	Axon guidance	210	103.981	0.00568499
Rodentia	Brain	FTM	Down	198795	Focal Adhesion	146	75.4487	0.00698498
Rodentia	Brain	FTM	Down	119571	Transport of glucose and other sugars, bile salts and organic acids, metal ions and amine compounds	81	45.8185	0.00744498
Rodentia	Brain	FTM	Down	106475	AKT phosphorylates targets in the cytosol	12	10.7625	0.00982498
Rodentia	Brain	FTM	Down	198844	ErbB signaling pathway	40	23.4728	0.0284387
Rodentia	Brain	FTM	Down	920957	Corticotropin-releasing hormone	60	32.706	0.0289887
Rodentia	Brain	FTM	Down	946598	Thyroid hormone signaling pathway	92	47.0251	0.0295351
Rodentia	Brain	FTM	Down	138019	p75(NTR)-mediated signaling	49	27.4995	0.0313811
Rodentia	Brain	FTM	Down	105697	NCAM1 interactions	29	17.9231	0.0325498
Rodentia	Brain	FTM	Down	161004	Recycling pathway of L1	22	14.4452	0.0329373
Rodentia	Brain	FTM	Down	576248	Signaling by the B Cell Receptor (BCR)	145	69.5062	0.0330185
Rodentia	Brain	FTM	Down	366164	Nucleotide-binding domain, leucine rich repeat containing receptor (NLR) signaling pathways	42	24.0744	0.0334598
Rodentia	Brain	FTM	Down	105739	Cell Cycle Checkpoints	102	50.3855	0.0396612
Rodentia	Brain	FTM	Down	106534	Neurotransmitter Receptor Binding And Downstream Transmission In The Postsynaptic Cell	96	47.8354	0.0397305
Rodentia	Brain	FTM	Down	83106	Colorectal cancer	46	25.5133	0.0402382
Rodentia	Brain	FTM	Down	477129	Developmental Biology	320	140.722	0.043308
Rodentia	Brain	FTM	Down	137990	Regulation of CDC42 activity	25	15.4019	0.0442413
Rodentia	Brain	FTM	Down	119558	SLC-mediated transmembrane transport	215	97.4949	0.044608
Rodentia	Brain	FTM	Down	106056	p130Cas linkage to MAPK signaling for integrins	12	8.77029	0.0448996
Rodentia	Brain	FTM	Down	198811	Cell cycle	88	43.897	0.044908
Rodentia	Brain	FTM	Down	172847	Protein digestion and absorption	68	34.9611	0.0470359
Rodentia	Brain	FTM	Down	83049	ErbB signaling pathway	61	31.7101	0.0489632
Rodentia	Brain	FTM	Down	137941	Calcium signaling in the CD4+ TCR pathway	11	8.09445	0.0493996
Rodentia	Brain	MLres	Up	83064	TGF-beta signaling pathway	62	88.6428	0.00215749
Rodentia	Brain	MLres	Up	980484	negative regulation of TCF-dependent signaling by WNT ligand antagonists	11	22.5943	0.00670248
Rodentia	Brain	MLres	Up	137948	BMP receptor signaling	30	46.228	0.00846248
Rodentia	Brain	MLres	Up	198910	BMP signalling and regulation	10	20.4899	0.00950498
Rodentia	Brain	MLres	Up	169352	Regulation of Wnt-mediated beta catenin signaling and target gene transcription	52	70.049	0.012415
Rodentia	Brain	MLres	Up	83046	Homologous recombination	23	34.3606	0.0250749
Rodentia	Brain	MLres	Up	106336	Signaling by BMP	19	28.8399	0.0321123
Rodentia	Brain	MLres	Up	106273	Purine salvage	11	18.2692	0.0425746
Rodentia	Brain	MLres	Down	105727	Glutathione conjugation	20	30.9581	0.000614998
Rodentia	Brain	MLres	Down	106378	Class B/2 (Secretin family receptors)	52	58.7605	0.001045
Rodentia	Brain	MLres	Down	161004	Recycling pathway of L1	22	27.5932	0.00686748
Rodentia	Brain	MLres	Down	373901	HTLV-I infection	196	159.69	0.00710998
Rodentia	Brain	MLres	Down	413384	Triacylglycerol biosynthesis	14	19.7692	0.00839248
Rodentia	Brain	MLres	Down	106261	Muscle contraction	28	32.2361	0.00888748
Rodentia	Brain	MLres	Down	169346	Regulation of RAC1 activity	33	35.5576	0.0121075
Rodentia	Brain	MLres	Down	413361	N-glycan precursor biosynthesis	12	16.7368	0.0145714
Rodentia	Brain	MLres	Down	128760	Intestinal immune network for IgA production	26	28.7458	0.0167433
Rodentia	Brain	MLres	Down	137946	Atypical NF-kappaB pathway	13	17.2774	0.0174413
Rodentia	Brain	MLres	Down	82995	Glycosphingolipid biosynthesis - lacto and neolacto series	17	20.6309	0.0200799
Rodentia	Brain	MLres	Down	198859	Triacylglyceride Synthesis	20	23.1468	0.0203359
Rodentia	Brain	MLres	Down	198871	Id Signaling Pathway	35	35.3004	0.0224651
Rodentia	Brain	MLres	Down	83121	Autoimmune thyroid disease	17	20.22	0.0236408
Rodentia	Brain	MLres	Down	142242	triacylglycerol biosynthesis	19	21.865	0.0243713
Rodentia	Brain	MLres	Down	83113	Basal cell carcinoma	40	38.8058	0.0257999
Rodentia	Brain	MLres	Down	198852	Statin Pathway	27	28.3478	0.0259549
Rodentia	Brain	MLres	Down	106502	Signaling by Rho GTPases*	99	81.6439	0.033281
Rodentia	Brain	MLres	Down	125138	Viral myocarditis	36	34.3297	0.0378354
Rodentia	Brain	MLres	Down	105721	Phase II conjugation	51	45.7525	0.0378997
Rodentia	Brain	MLres	Down	119522	Sema4D induced cell migration and growth-cone collapse	15	17.2164	0.0388228
Rodentia	Brain	MLres	Down	137990	Regulation of CDC42 activity	25	25.5021	0.0389228
Rodentia	Brain	MLres	Down	106418	Downstream TCR signaling	31	30.2959	0.0389382
Rodentia	Brain	MLres	Down	105985	Early Phase of HIV Life Cycle	11	13.5486	0.040792
Rodentia	Brain	MLres	Down	137949	LPA4-mediated signaling events	12	14.0964	0.0467996
Rodentia	Brain	MLres	Down	106448	p75NTR signals via NF-kB	12	14.0097	0.0487541
Rodentia	Brain	MLres	Down	83123	Allograft rejection	16	17.4562	0.0490996
Rodentia	Brain	MLres	Down	106074	Influenza Viral RNA Transcription and Replication	40	36.3567	0.049545
Rodentia	Brain	FTMres	Up	106416	Translocation of ZAP-70 to Immunological synapse	12	20.2979	0.0001625
Rodentia	Brain	FTMres	Up	119557	PD-1 signaling	15	19.7201	0.00221499
Rodentia	Brain	FTMres	Up	137922	IL12-mediated signaling events	45	43.7476	0.00271999
Rodentia	Brain	FTMres	Up	198877	Apoptosis Modulation by HSP70	17	20.5774	0.00407999
Rodentia	Brain	FTMres	Up	106415	Phosphorylation of CD3 and TCR zeta chains	14	17.8773	0.00418999
Rodentia	Brain	FTMres	Up	147809	Chagas disease (American trypanosomiasis)	73	61.3924	0.00809748
Rodentia	Brain	FTMres	Up	82991	Arachidonic acid metabolism	42	38.8474	0.00831498
Rodentia	Brain	FTMres	Up	198786	Proteasome Degradation	41	38.1295	0.00836748
Rodentia	Brain	FTMres	Up	980482	degradation of AXIN	41	36.7404	0.0147764
Rodentia	Brain	FTMres	Up	137963	Regulation of nuclear SMAD2/3 signaling	52	44.7392	0.0148764
Rodentia	Brain	FTMres	Up	771580	Role of phospholipids in phagocytosis	21	21.5163	0.0152818
Rodentia	Brain	FTMres	Up	83125	Primary immunodeficiency	25	24.6545	0.0153393
Rodentia	Brain	FTMres	Up	187195	Ligand-gated ion channel transport	13	14.7929	0.0177482
Rodentia	Brain	FTMres	Up	119538	Synthesis, secretion, and deacylation of Ghrelin	12	13.9061	0.0184285
Rodentia	Brain	FTMres	Up	198897	Peptide GPCRs	33	29.9824	0.0213999
Rodentia	Brain	FTMres	Up	138018	Downstream signaling in naive CD8+ T cells	33	29.5427	0.0257349
Rodentia	Brain	FTMres	Up	138031	Syndecan-2-mediated signaling events	24	22.6445	0.0276314
Rodentia	Brain	FTMres	Up	547607	Amphetamine addiction	44	36.9147	0.0307351
Rodentia	Brain	FTMres	Up	82979	Amino sugar and nucleotide sugar metabolism	43	35.9763	0.0334464
Rodentia	Brain	FTMres	Up	645290	MHC class II antigen presentation	77	59.195	0.036214
Rodentia	Brain	FTMres	Up	105919	Citric acid cycle (TCA cycle)	16	15.9435	0.0364212
Rodentia	Brain	FTMres	Up	477137	The citric acid (TCA) cycle and respiratory electron transport	103	76.4075	0.0376997
Rodentia	Brain	FTMres	Up	105747	p53-Independent G1/S DNA damage checkpoint*	39	32.7946	0.0382712
Rodentia	Brain	FTMres	Up	119552	Costimulation by the CD28 family	47	38.1921	0.0402612
Rodentia	Brain	FTMres	Up	980475	TCF dependent signaling in response to WNT	115	83.9883	0.0404151
Rodentia	Brain	FTMres	Up	198886	GPCRs, Class A Rhodopsin-like	104	76.4066	0.0442246
Rodentia	Brain	FTMres	Up	83078	Hematopoietic cell lineage	58	45.4402	0.0458359
Rodentia	Brain	FTMres	Up	980458	Sialic acid metabolism	27	23.7112	0.0461269
Rodentia	Brain	FTMres	Up	106358	Peptide ligand-binding receptors	78	58.9186	0.0470723
Rodentia	Brain	FTMres	Up	83055	p53 signaling pathway	55	43.2693	0.0472178
Rodentia	Brain	FTMres	Up	530746	SRP-dependent cotranslational protein targeting to membrane	46	37.0453	0.0472905
Rodentia	Brain	FTMres	Up	219802	SREBP signalling	58	45.2511	0.0484905
Rodentia	Brain	FTMres	Down	187173	Circadian Clock	43	33.5568	0.001245
Rodentia	Brain	FTMres	Down	138041	EPHA forward signaling	25	21.685	0.00260749
Rodentia	Brain	FTMres	Down	83084	Circadian rhythm	25	21.6663	0.00264249
Rodentia	Brain	FTMres	Down	920957	Corticotropin-releasing hormone	60	40.6228	0.00407999
Rodentia	Brain	FTMres	Down	730315	Resolution of Sister Chromatid Cohesion	86	53.5148	0.00575249
Rodentia	Brain	FTMres	Down	730318	Separation of Sister Chromatids	133	76.5073	0.00657248
Rodentia	Brain	FTMres	Down	105812	M Phase	199	108.505	0.00661998
Rodentia	Brain	FTMres	Down	105815	Mitotic Prometaphase	93	56.6074	0.00678498
Rodentia	Brain	FTMres	Down	530733	Cell Cycle	406	203.291	0.00948248
Rodentia	Brain	FTMres	Down	576248	Signaling by the B Cell Receptor (BCR)	145	80.678	0.010975
Rodentia	Brain	FTMres	Down	137946	Atypical NF-kappaB pathway	13	12.0693	0.011345
Rodentia	Brain	FTMres	Down	198813	Diurnally regulated genes with circadian orthologs	30	21.6966	0.0143885
Rodentia	Brain	FTMres	Down	105848	Base-free sugar-phosphate removal via the single-nucleotide replacement pathway	10	9.44308	0.019174
Rodentia	Brain	FTMres	Down	105765	Cell Cycle, Mitotic	347	172.178	0.0202359
Rodentia	Brain	FTMres	Down	83073	Complement and coagulation cascades	61	37.2223	0.0205399
Rodentia	Brain	FTMres	Down	160948	RNA Polymerase I, RNA Polymerase III, and Mitochondrial Transcription	69	41.2948	0.0207039
Rodentia	Brain	FTMres	Down	213307	Endocrine and other factor-regulated calcium reabsorption	35	23.4172	0.0237499
Rodentia	Brain	FTMres	Down	83090	Insulin signaling pathway	104	58.0573	0.0245856
Rodentia	Brain	FTMres	Down	161004	Recycling pathway of L1	22	16.0252	0.0278887
Rodentia	Brain	FTMres	Down	106000	RNA Pol II CTD phosphorylation and interaction with CE*	24	17.1274	0.0280832
Rodentia	Brain	FTMres	Down	137941	Calcium signaling in the CD4+ TCR pathway	11	9.46403	0.0306057
Rodentia	Brain	FTMres	Down	106475	AKT phosphorylates targets in the cytosol	12	10.0536	0.0306586
Rodentia	Brain	FTMres	Down	105727	Glutathione conjugation	20	14.638	0.032156
Rodentia	Brain	FTMres	Down	83093	Adipocytokine signaling pathway	60	35.542	0.032406
Rodentia	Brain	FTMres	Down	366164	Nucleotide-binding domain, leucine rich repeat containing receptor (NLR) signaling pathways	42	26.3485	0.0329623
Rodentia	Brain	FTMres	Down	83081	B cell receptor signaling pathway	58	34.4332	0.0329935
Rodentia	Brain	FTMres	Down	198896	TP53 network	12	9.82451	0.0360497
Rodentia	Brain	FTMres	Down	852705	MicroRNAs in cancer	117	62.6608	0.0386382
Rodentia	Brain	FTMres	Down	137990	Regulation of CDC42 activity	25	17.0255	0.0393228
Rodentia	Brain	FTMres	Down	477132	Cell-Cell communication	108	58.1176	0.042008
Rodentia	Brain	FTMres	Down	106036	GPVI-mediated activation cascade	21	14.7044	0.042233
Rodentia	Brain	FTMres	Down	138007	PLK1 signaling events	34	21.6097	0.0429663
Rodentia	Brain	FTMres	Down	198795	Focal Adhesion	146	75.8608	0.043133
Rodentia	Brain	FTMres	Down	106565	RNA Polymerase III Transcription Initiation From Type 3 Promoter	23	15.7687	0.0432746
Rodentia	Brain	FTMres	Down	105945	mRNA Capping	26	17.3014	0.0445496
Rodentia	Brain	FTMres	Down	645290	MHC class II antigen presentation	77	42.9143	0.0455723
Rodentia	Brain	FTMres	Down	105847	Resolution of AP sites via the single-nucleotide replacement pathway	12	9.44308	0.0469996
Rodentia	Brain	FTMres	Down	106556	RNA Polymerase I Transcription Termination	21	14.4938	0.0472996
Rodentia	Brain	FTMres	Down	138014	Glucocorticoid receptor regulatory network	52	30.4464	0.047845
Rodentia	Brain	FTMres	Down	105949	Formation of the Early Elongation Complex*	29	18.7089	0.0480632
Rodentia	Brain	FTMres	Down	198816	Integrin-mediated cell adhesion	75	41.7623	0.0482177
Rodentia	Brain	FTMres	Down	138019	p75(NTR)-mediated signaling	49	28.918	0.0485359
Rodentia	Brain	FTMres	Down	137953	Role of Calcineurin-dependent NFAT signaling in lymphocytes	39	23.8686	0.0488177
