# Supplementary material for: Large‐scale across species transcriptomic analysis identifies genetic selection signatures associated with longevity in mammals
Source: EMBO J. 2023 Jul 10;42(17):e112740. doi: 10.15252/embj.2022112740 (PMC10476176; doi:10.15252/embj.2022112740)
Supplement: Supplementary file 21 — Dataset EV14 [file EMBJ-42-e112740-s009.xlsx]

## Sheet: Dataset EV14
Dataset EV14.The statistics of alignments of RNA-seq reads.
1 Sequencing library size after filtering. 2 Number of reads uniquely mapped to the orthologous gene set. 3 Ratio of reads uniquely mapped to the orthologous gene set. 4 Ratio of uniquely aligned reads assigned to genes.
Sample name	Library size1	Number of unique mapping reads2	Unique mapping ratio3	Assign ratio4
Acomys_cahirinus-Brain-1	10984613	2469349	0.2248	0.993
Acomys_cahirinus-Brain-2	10861759	3204554	0.295	0.993
Acomys_cahirinus-Brain-3	21520361	5092451	0.2366	0.992
Acomys_cahirinus-Liver-1	15959907	8314356	0.521	0.991
Acomys_cahirinus-Liver-2	14188988	6965316	0.4909	0.992
Acomys_cahirinus-Liver-3	15426930	8449331	0.5477	0.994
Anourosorex_squamipes-Brain-1	15197690	5548763	0.3651	0.991
Anourosorex_squamipes-Brain-2	12997981	4499982	0.3462	0.99
Anourosorex_squamipes-Brain-3	13532923	5098965	0.3768	0.991
Anourosorex_squamipes-Liver-1	14205684	7677858	0.5405	0.997
Anourosorex_squamipes-Liver-2	15167375	8099201	0.534	0.996
Anourosorex_squamipes-Liver-3	17752165	9159704	0.516	0.997
Arctonyx_collaris-Brain-1	16145482	3255798	0.2017	0.99
Arctonyx_collaris-Brain-2	17691243	3602791	0.2036	0.991
Arctonyx_collaris-Brain-3	15566018	3161893	0.2031	0.991
Arctonyx_collaris-Kidney-1	14071629	4101667	0.2915	0.993
Arctonyx_collaris-Kidney-2	13822213	4157227	0.3008	0.993
Arctonyx_collaris-Kidney-3	14785812	4423690	0.2992	0.993
Aselliscus_stoliczkanus-Brain-1	15071677	2169918	0.144	0.989
Aselliscus_stoliczkanus-Brain-2	15156513	6209372	0.4097	0.992
Aselliscus_stoliczkanus-Brain-3	15547117	5500803	0.3538	0.993
Aselliscus_stoliczkanus-Kidney-1	14179614	4108721	0.2898	0.993
Aselliscus_stoliczkanus-Kidney-2	14956398	5478266	0.3663	0.993
Aselliscus_stoliczkanus-Kidney-3	13984085	5438310	0.3889	0.994
Aselliscus_stoliczkanus-Liver-1	15204966	6519990	0.4288	0.995
Aselliscus_stoliczkanus-Liver-2	15709463	7892120	0.5024	0.995
Aselliscus_stoliczkanus-Liver-3	15538755	7842165	0.5047	0.996
Atelerix_albiventris-Brain-1	18194200	5803344	0.319	0.99
Atelerix_albiventris-Brain-2	14330656	4646315	0.3242	0.991
Atelerix_albiventris-Brain-3	15039294	4990076	0.3318	0.991
Atelerix_albiventris-Kidney-1	21150598	5952050	0.2814	0.991
Atelerix_albiventris-Kidney-2	16708517	4747947	0.2842	0.991
Atelerix_albiventris-Kidney-3	24576241	7108057	0.2892	0.991
Atelerix_albiventris-Liver-1	26031992	8693324	0.3339	0.992
Atelerix_albiventris-Liver-2	13906957	4618940	0.3321	0.992
Atelerix_albiventris-Liver-3	19054394	6366012	0.3341	0.992
Balaena_mysticetus-Kidney-1	26441414	7333582	0.2774	0.985
Balaena_mysticetus-Kidney-2	28694476	8924727	0.311	0.987
Balaena_mysticetus-Kidney-3	22000712	6850336	0.3114	0.987
Balaena_mysticetus-Kidney-4	24000618	6436160	0.2682	0.986
Balaena_mysticetus-Liver-1	22223965	8693601	0.3912	0.992
Balaena_mysticetus-Liver-2	26680725	9882414	0.3704	0.992
Balaena_mysticetus-Liver-3	25668742	7482261	0.2915	0.991
Balaenoptera_acutorostrata-Brain-1	23424863	7722552	0.3297	0.99
Balaenoptera_acutorostrata-Kidney-1	26440673	8934343	0.3379	0.99
Balaenoptera_acutorostrata-Liver-1	22017178	10300886	0.4679	0.993
Balaenoptera_borealis-Liver-1	24860007	6022634	0.2423	0.991
Bos_mutus-Brain-1	28329672	6236806	0.2202	0.983
Bos_mutus-Kidney-1	22696538	9736914	0.429	0.982
Bos_mutus-Kidney-2	23159370	10077219	0.4351	0.986
Bos_mutus-Kidney-3	19301835	7913461	0.41	0.98
Bos_mutus-Liver-1	22366795	12988838	0.5807	0.992
Bos_mutus-Liver-2	19170699	10315828	0.5381	0.991
Bos_mutus-Liver-3	19524335	11189768	0.5731	0.993
Bos_mutus-Liver-4	26238983	12309301	0.4691	0.992
Bos_taurus-Brain-1	25741664	8715781	0.3386	0.985
Bos_taurus-Brain-2	13411518	4455428	0.3322	0.984
Bos_taurus-Kidney-1	13936206	5029844	0.3609	0.989
Bos_taurus-Kidney-2	21973539	8545991	0.3889	0.989
Bos_taurus-Liver-1	15523196	8843498	0.5697	0.965
Bos_taurus-Liver-2	14585473	7213774	0.4946	0.962
Callithrix_jacchus-Brain-1	33577402	10494078	0.3125	0.993
Callithrix_jacchus-Brain-2	41947709	17581921	0.4191	0.994
Callithrix_jacchus-Brain-3	52189641	16417646	0.3146	0.994
Callithrix_jacchus-Kidney-1	23189836	7488275	0.3229	0.992
Callithrix_jacchus-Kidney-2	25699472	8313015	0.3235	0.991
Callithrix_jacchus-Kidney-3	30913809	11275653	0.3647	0.993
Callithrix_jacchus-Liver-1	33339095	11516847	0.3454	0.995
Callithrix_jacchus-Liver-2	23419341	9011149	0.3848	0.995
Callithrix_jacchus-Liver-3	33390481	8604530	0.2577	0.994
Callithrix_jacchus-Liver-4	17321364	5437226	0.3139	0.995
Callosciurus_erythraeus-Brain-1	19482016	6609403	0.3393	0.993
Callosciurus_erythraeus-Brain-2	15634138	5159707	0.33	0.993
Callosciurus_erythraeus-Brain-3	13522944	4478666	0.3312	0.993
Callosciurus_erythraeus-Kidney-1	15048374	4715341	0.3133	0.991
Callosciurus_erythraeus-Kidney-2	15638396	4726061	0.3022	0.992
Callosciurus_erythraeus-Kidney-3	13792287	4521474	0.3278	0.991
Callosciurus_erythraeus-Liver-1	16036748	5500221	0.343	0.991
Callosciurus_erythraeus-Liver-2	13453876	4683152	0.3481	0.992
Callosciurus_erythraeus-Liver-3	14378051	4947188	0.3441	0.992
Canis_lupus-Brain-1	14520282	5347401	0.3683	0.989
Canis_lupus-Brain-2	13921773	5009469	0.3598	0.989
Canis_lupus-Kidney-1	18731257	8179209	0.4367	0.967
Canis_lupus-Kidney-2	12305896	5032302	0.4089	0.967
Canis_lupus-Liver-1	12636150	5288291	0.4185	0.984
Canis_lupus-Liver-2	16200997	6992636	0.4316	0.984
Capra_hircus-Brain-1	31605918	9820231	0.3107	0.992
Capra_hircus-Brain-2	23591521	8230951	0.3489	0.994
Capra_hircus-Kidney-1	22577292	7927418	0.3511	0.99
Capra_hircus-Kidney-2	30135021	11686138	0.3878	0.993
Capra_hircus-Liver-1	14679303	7854172	0.5351	0.989
Capra_hircus-Liver-2	15182830	6724804	0.4429	0.992
Castor_canadensis-Brain-1	19306002	4409754	0.2284	0.988
Castor_canadensis-Kidney-1	18749675	5651295	0.3014	0.993
Castor_canadensis-Liver-1	20873531	7811368	0.3742	0.994
Cavia_porcellus-Brain-1	23440768	7854851	0.3351	0.993
Cavia_porcellus-Brain-2	21871412	7414395	0.339	0.993
Cavia_porcellus-Brain-3	23169245	8073949	0.3485	0.992
Cavia_porcellus-Kidney-1	22469684	7632359	0.3397	0.99
Cavia_porcellus-Kidney-2	13998925	4993783	0.3567	0.991
Cavia_porcellus-Kidney-3	13010537	4573547	0.3515	0.991
Cavia_porcellus-Liver-1	27943494	13110887	0.4692	0.995
Cavia_porcellus-Liver-2	29956997	14361080	0.4794	0.995
Cavia_porcellus-Liver-3	21764323	10136829	0.4658	0.994
Chlorocebus_sabaeus-Brain-1	14634969	4215654	0.2881	0.991
Chlorocebus_sabaeus-Kidney-1	13213177	4084233	0.3091	0.989
Chlorocebus_sabaeus-Liver-1	16261283	7689658	0.4729	0.983
Cynopterus_sphinx-Brain-1	16064815	5958902	0.3709	0.989
Cynopterus_sphinx-Brain-2	15123906	5664900	0.3746	0.988
Cynopterus_sphinx-Brain-3	15577627	5523646	0.3546	0.99
Cynopterus_sphinx-Kidney-1	16160642	7231022	0.4474	0.982
Cynopterus_sphinx-Kidney-2	17036298	7784224	0.4569	0.982
Cynopterus_sphinx-Kidney-3	13196628	5477392	0.4151	0.982
Cynopterus_sphinx-Liver-1	14901644	8966963	0.6017	0.991
Cynopterus_sphinx-Liver-2	15145125	9176100	0.6059	0.991
Cynopterus_sphinx-Liver-3	16197551	9747649	0.6018	0.989
Dasypus_novemcinctus-Brain-1	27759628	7828131	0.282	0.988
Dasypus_novemcinctus-Brain-2	21160007	2994780	0.1415	0.979
Dasypus_novemcinctus-Kidney-1	15608154	3048929	0.1953	0.991
Dasypus_novemcinctus-Kidney-2	35818083	11875508	0.3316	0.99
Dasypus_novemcinctus-Kidney-3	7928664	1544707	0.1948	0.991
Dasypus_novemcinctus-Liver-1	27231486	9868221	0.3624	0.991
Dasypus_novemcinctus-Liver-2	33756081	18743162	0.5553	0.989
Dasypus_novemcinctus-Liver-3	13410186	4877711	0.3637	0.991
Daubentonia_madagascariensis-Liver-1	45825580	23460608	0.512	0.986
Delphinus_delphis-Liver-1	43736385	10529194	0.2407	0.99
Delphinus_delphis-Liver-2	30588405	7053556	0.2306	0.992
Delphinus_delphis-Liver-3	41229730	5336139	0.1294	0.989
Eonycteris_spelaea-Brain-1	17242257	6255251	0.3628	0.991
Eonycteris_spelaea-Brain-2	15470875	5139846	0.3322	0.993
Eonycteris_spelaea-Brain-3	13778891	5264854	0.3821	0.992
Eonycteris_spelaea-Kidney-1	14832248	5237290	0.3531	0.993
Eonycteris_spelaea-Kidney-2	13483482	3506137	0.26	0.994
Eonycteris_spelaea-Kidney-3	14739034	5801331	0.3936	0.994
Eonycteris_spelaea-Liver-1	15512200	7314268	0.4715	0.993
Eonycteris_spelaea-Liver-3	15000456	5806369	0.3871	0.993
Equus_caballus-Brain-1	22794965	7717990	0.3386	0.98
Equus_caballus-Brain-2	20177763	6951206	0.3445	0.979
Equus_caballus-Kidney-1	12404622	5092121	0.4105	0.984
Equus_caballus-Kidney-2	14579186	5770159	0.3958	0.981
Equus_caballus-Kidney-3	15714657	6379606	0.406	0.98
Equus_caballus-Liver-1	22951172	12024516	0.5239	0.971
Equus_caballus-Liver-2	24159673	12183221	0.5043	0.978
Equus_caballus-Liver-3	13098649	6929153	0.529	0.98
Erinaceus_amurensis-Brain-1	17994764	6755534	0.3754	0.992
Erinaceus_amurensis-Brain-2	20044448	7233189	0.3609	0.993
Erinaceus_amurensis-Brain-3	16765855	6285274	0.3749	0.992
Erinaceus_amurensis-Kidney-1	16493130	6432703	0.39	0.994
Erinaceus_amurensis-Kidney-2	17605778	6711094	0.3812	0.994
Erinaceus_amurensis-Kidney-3	17246979	6632961	0.3846	0.994
Erinaceus_amurensis-Liver-1	17120868	7153303	0.4178	0.99
Erinaceus_amurensis-Liver-2	19877838	8340045	0.4196	0.991
Erinaceus_amurensis-Liver-3	17426411	7214631	0.414	0.991
Erinaceus_europaeus-Brain-1	12040513	2154921	0.179	0.992
Erinaceus_europaeus-Brain-2	17012925	3165964	0.1861	0.991
Erinaceus_europaeus-Kidney-1	15472353	3585434	0.2317	0.993
Erinaceus_europaeus-Kidney-2	14731774	2966961	0.2014	0.993
Erinaceus_europaeus-Liver-1	16905259	5587869	0.3305	0.988
Erinaceus_europaeus-Liver-2	13522468	4534856	0.3354	0.986
Felis_catus-Brain-1	16137215	5556267	0.3443	0.989
Felis_catus-Brain-2	16765637	5755039	0.3433	0.988
Felis_catus-Brain-3	13793810	4848376	0.3515	0.989
Felis_catus-Kidney-1	15215219	5134765	0.3375	0.988
Felis_catus-Kidney-2	15326385	5194681	0.3389	0.988
Felis_catus-Kidney-3	11233418	5313460	0.473	0.983
Felis_catus-Liver-1	12947936	7041680	0.5438	0.992
Felis_catus-Liver-2	13165145	7022630	0.5334	0.993
Felis_catus-Liver-3	15551991	8710641	0.5601	0.993
Cryptomys_damarensis-Brain-1	35173217	10207404	0.2902	0.993
Cryptomys_damarensis-Kidney-3	27844088	9378734	0.3368	0.99
Cryptomys_damarensis-Liver-1	34963006	17169967	0.4911	0.988
Cryptomys_damarensis-Kidney-1	32819102	11092084	0.338	0.987
Cryptomys_damarensis-Kidney-2	31764302	10857417	0.3418	0.99
Cryptomys_damarensis-Brain-2	36301261	9490739	0.2614	0.994
Cryptomys_damarensis-Brain-3	35312378	10729568	0.3038	0.99
Cryptomys_damarensis-Liver-2	31564860	14232192	0.4509	0.99
Cryptomys_damarensis-Liver-3	36526087	16112926	0.4411	0.99
Gorilla_gorilla-Brain-1	35138263	10738146	0.3056	0.981
Gorilla_gorilla-Brain-2	15780871	5038475	0.3193	0.992
Gorilla_gorilla-Kidney-1	19622203	6849461	0.3491	0.979
Gorilla_gorilla-Kidney-2	29624968	7922459	0.2674	0.977
Gorilla_gorilla-Liver-1	32146698	13535094	0.421	0.969
Gorilla_gorilla-Liver-2	34941990	13170850	0.3769	0.968
Graphiurus_kelleni-Brain-1	17216449	5562220	0.3231	0.988
Graphiurus_kelleni-Brain-2	14768742	4780620	0.3237	0.988
Graphiurus_kelleni-Brain-3	20645552	6762939	0.3276	0.987
Graphiurus_kelleni-Kidney-1	19566740	6221069	0.3179	0.992
Graphiurus_kelleni-Kidney-2	15571993	5042251	0.3238	0.992
Graphiurus_kelleni-Kidney-3	17195062	5474026	0.3183	0.992
Graphiurus_kelleni-Liver-1	18238976	6638345	0.364	0.965
Graphiurus_kelleni-Liver-2	17318342	6304271	0.364	0.966
Graphiurus_kelleni-Liver-3	15913193	5763093	0.3622	0.966
Heterocephalus_glaber-Brain-1	22842984	4538371	0.1987	0.987
Heterocephalus_glaber-Brain-2	24966112	4781316	0.1915	0.987
Heterocephalus_glaber-Kidney-1	21797155	4008029	0.1839	0.985
Heterocephalus_glaber-Kidney-2	24319508	3732435	0.1535	0.985
Heterocephalus_glaber-Liver-1	23622751	6582846	0.2787	0.989
Heterocephalus_glaber-Liver-2	23115072	6567698	0.2841	0.987
Hipposideros_armiger-Brain-1	15211741	4311865	0.2835	0.995
Hipposideros_armiger-Brain-2	15226040	4331927	0.2845	0.995
Hipposideros_armiger-Brain-3	18407022	5214517	0.2833	0.995
Hipposideros_armiger-Brain-4	16277749	4846509	0.2977	0.995
Hipposideros_armiger-Brain-5	14826298	4522720	0.305	0.994
Hipposideros_armiger-Kidney-1	15299058	4083813	0.2669	0.995
Hipposideros_armiger-Kidney-2	15228156	3869701	0.2541	0.995
Hipposideros_armiger-Kidney-3	19429258	5406386	0.2783	0.995
Hipposideros_armiger-Kidney-4	13914376	4777942	0.3434	0.995
Hipposideros_armiger-Kidney-5	14580879	4935741	0.3385	0.995
Hipposideros_armiger-Liver-1	15167767	7617158	0.5022	0.997
Hipposideros_armiger-Liver-2	13610580	6953182	0.5109	0.997
Hipposideros_armiger-Liver-3	22165388	10985421	0.4956	0.997
Hipposideros_armiger-Liver-4	13439615	6103098	0.4541	0.997
Hipposideros_armiger-Liver-5	15668871	7935994	0.5065	0.995
Hipposideros_larvatus-Brain-1	16785377	4791122	0.2854	0.988
Hipposideros_larvatus-Brain-2	15744329	5580096	0.3544	0.984
Hipposideros_larvatus-Brain-3	15092990	5451122	0.3612	0.986
Hipposideros_larvatus-Kidney-1	13464333	5116555	0.38	0.981
Hipposideros_larvatus-Kidney-2	13911169	4898217	0.3521	0.97
Hipposideros_larvatus-Kidney-3	15809334	6213644	0.393	0.981
Hipposideros_larvatus-Liver-4	14270307	4790245	0.3357	0.972
Hipposideros_larvatus-Liver-1	14207986	5529750	0.3892	0.973
Hipposideros_larvatus-Liver-2	15609792	5260647	0.337	0.979
Hipposideros_larvatus-Liver-3	15417371	7097367	0.4603	0.979
Hipposideros_larvatus-Kidney-4	15022959	5289757	0.3521	0.982
Hipposideros_pomona-Brain-1	13158986	4549162	0.3457	0.99
Hipposideros_pomona-Brain-2	13401932	4821357	0.3598	0.99
Hipposideros_pomona-Brain-3	14866172	5673124	0.3816	0.991
Hipposideros_pomona-Kidney-1	15154319	4237735	0.2796	0.991
Hipposideros_pomona-Kidney-2	13168555	4813834	0.3656	0.991
Hipposideros_pomona-Kidney-3	15045820	5808003	0.386	0.992
Hipposideros_pomona-Liver-1	13480840	6331924	0.4697	0.995
Hipposideros_pomona-Liver-2	15131385	8325226	0.5502	0.994
Hipposideros_pomona-Liver-3	15219051	8384594	0.5509	0.994
Hipposideros_pratti-Brain-1	16467583	6254934	0.3798	0.993
Hipposideros_pratti-Brain-2	13172622	4995503	0.3792	0.993
Hipposideros_pratti-Brain-3	24156469	9149788	0.3788	0.994
Hipposideros_pratti-Kidney-1	15341572	4888329	0.3186	0.994
Hipposideros_pratti-Kidney-2	14075279	4469657	0.3176	0.994
Hipposideros_pratti-Kidney-3	14116085	4538120	0.3215	0.994
Hipposideros_pratti-Liver-1	13798677	5560585	0.403	0.994
Hipposideros_pratti-Liver-2	15268257	6394355	0.4188	0.994
Hipposideros_pratti-Liver-3	16617577	6610442	0.3978	0.994
Homo_sapiens-Brain-1	23024331	9401081	0.4083	0.972
Homo_sapiens-Brain-2	18567115	7019916	0.3781	0.971
Homo_sapiens-Brain-3	22093785	4855065	0.2197	0.978
Homo_sapiens-Brain-4	24235966	7513888	0.31	0.97
Homo_sapiens-Brain-5	17157735	3778623	0.2202	0.979
Homo_sapiens-Brain-6	6267686	2059672	0.3286	0.975
Homo_sapiens-Kidney-1	21448515	9533704	0.4445	0.969
Homo_sapiens-Kidney-2	20334011	6939331	0.3413	0.966
Homo_sapiens-Kidney-3	30836049	8558995	0.2776	0.965
Homo_sapiens-Liver-1	16308503	5907657	0.3622	0.961
Homo_sapiens-Liver-2	26369925	11431239	0.4335	0.962
Homo_sapiens-Liver-3	23798228	11211408	0.4711	0.964
Hystrix_brachyura-Brain-1	15445184	4661113	0.3018	0.99
Hystrix_brachyura-Brain-2	24684049	7430493	0.301	0.99
Hystrix_brachyura-Brain-3	16054005	4788447	0.2983	0.99
Hystrix_brachyura-Kidney-1	16304882	4672851	0.2866	0.991
Hystrix_brachyura-Kidney-2	13733675	3956226	0.2881	0.991
Hystrix_brachyura-Kidney-3	13921979	3890379	0.2794	0.99
Hystrix_brachyura-Liver-1	14555806	1740616	0.1196	0.99
Hystrix_brachyura-Liver-2	15227340	1787659	0.1174	0.99
Hystrix_brachyura-Liver-3	13764634	1647863	0.1197	0.99
Ia_io-Brain-1	14105682	4539582	0.3218	0.988
Ia_io-Brain-2	15639241	5397613	0.3451	0.989
Ia_io-Brain-3	14818743	4908883	0.3313	0.989
Ia_io-Kidney-1	13983670	5143676	0.3678	0.987
Ia_io-Kidney-2	13074414	4951262	0.3787	0.988
Ia_io-Kidney-3	14392403	5215658	0.3624	0.988
Ia_io-Liver-1	15540624	4741168	0.3051	0.988
Ia_io-Liver-2	15492732	6312166	0.4074	0.989
Ia_io-Liver-3	14924592	6048464	0.4053	0.989
Kerivoula_hardwickii-Brain-1	15388953	5915952	0.3844	0.988
Kerivoula_hardwickii-Brain-2	14210845	3797684	0.2672	0.989
Kerivoula_hardwickii-Kidney-1	17896938	7424845	0.4149	0.986
Kerivoula_hardwickii-Kidney-2	14580792	3825018	0.2623	0.986
Kerivoula_hardwickii-Liver-1	14977625	5514815	0.3682	0.991
Kerivoula_hardwickii-Liver-2	15039658	5532732	0.3679	0.991
Lemur_catta-Liver-1	62318497	14265854	0.2289	0.991
Macaca_fascicularis-Brain-1	20069121	5588794	0.2785	0.991
Macaca_fascicularis-Kidney-1	14207841	5470686	0.385	0.989
Macaca_fascicularis-Liver-1	24252070	13668072	0.5636	0.984
Macaca_mulatta-Brain-1	18558234	5917365	0.3189	0.978
Macaca_mulatta-Brain-2	22425019	5999375	0.2675	0.981
Macaca_mulatta-Brain-3	19789780	6208243	0.3137	0.989
Macaca_mulatta-Kidney-1	16423710	4457650	0.2714	0.972
Macaca_mulatta-Kidney-2	24020391	4106222	0.1709	0.968
Macaca_mulatta-Liver-1	21537241	9486408	0.4405	0.984
Macaca_mulatta-Liver-2	8743332	4313864	0.4934	0.98
Macaca_mulatta-Liver-3	20819914	10534817	0.506	0.984
Meles_meles-Brain-1	18312182	6683805	0.365	0.989
Meles_meles-Brain-2	20413260	7115677	0.3486	0.989
Meles_meles-Kidney-1	14613126	5954468	0.4075	0.991
Meles_meles-Kidney-2	24912557	9969923	0.4002	0.993
Meles_meles-Liver-1	19471933	9991416	0.5131	0.992
Meles_meles-Liver-2	17250423	8736059	0.5064	0.993
Meriones_unguiculatus-Brain-1	18133421	5723934	0.3157	0.994
Meriones_unguiculatus-Brain-2	22180858	6955167	0.3136	0.995
Meriones_unguiculatus-Brain-3	25845767	8511590	0.3293	0.995
Meriones_unguiculatus-Kidney-1	20859165	7573138	0.3631	0.995
Meriones_unguiculatus-Kidney-2	16771115	5727703	0.3415	0.995
Meriones_unguiculatus-Kidney-3	19274381	7141447	0.3705	0.995
Meriones_unguiculatus-Liver-1	18704888	9121167	0.4876	0.997
Meriones_unguiculatus-Liver-2	16963596	8263199	0.4871	0.997
Meriones_unguiculatus-Liver-3	17508733	8486295	0.4847	0.997
Mesocricetus_auratus-Brain-1	16992743	5811074	0.342	0.996
Mesocricetus_auratus-Brain-2	14293483	4898007	0.3427	0.996
Mesocricetus_auratus-Brain-3	21109265	6610348	0.3131	0.996
Mesocricetus_auratus-Kidney-1	19808089	6611082	0.3338	0.997
Mesocricetus_auratus-Kidney-2	21472671	7572538	0.3527	0.997
Mesocricetus_auratus-Kidney-3	15226810	5422302	0.3561	0.996
Mesocricetus_auratus-Liver-1	20937662	8536245	0.4077	0.997
Mesocricetus_auratus-Liver-2	14713146	6168121	0.4192	0.996
Mesocricetus_auratus-Liver-3	18683599	7913561	0.4236	0.997
Microcebus_murinus-Brain-1	20393782	2740659	0.1344	0.989
Microcebus_murinus-Brain-2	40731461	5492757	0.1349	0.993
Microcebus_murinus-Brain-3	91580919	14245159	0.1555	0.991
Microcebus_murinus-Kidney-1	18489811	2932130	0.1586	0.991
Microcebus_murinus-Kidney-2	37633355	5991243	0.1592	0.994
Microcebus_murinus-Brain-4	37245436	4736807	0.1272	0.994
Microcebus_murinus-Brain-5	30553077	3719081	0.1217	0.994
Microcebus_murinus-Liver-1	66144184	23184050	0.3505	0.996
Miniopterus_fuliginosus-Brain-1	13925457	5007135	0.3596	0.988
Miniopterus_fuliginosus-Brain-2	16924747	6431367	0.38	0.989
Miniopterus_fuliginosus-Brain-3	13547988	3978231	0.2936	0.989
Miniopterus_fuliginosus-Kidney-1	15043069	6129155	0.4074	0.989
Miniopterus_fuliginosus-Kidney-2	15395086	6772865	0.4399	0.99
Miniopterus_fuliginosus-Kidney-3	14628605	6429515	0.4395	0.99
Miniopterus_fuliginosus-Liver-1	13636231	6481842	0.4753	0.986
Miniopterus_fuliginosus-Liver-2	15364183	6785595	0.4417	0.99
Miniopterus_fuliginosus-Liver-3	15142125	7051431	0.4657	0.988
Monodelphis_domestica-Brain-1	10789157	2767710	0.2565	0.953
Monodelphis_domestica-Brain-2	46629905	10824551	0.2321	0.954
Monodelphis_domestica-Brain-3	20292751	4780669	0.2356	0.955
Monodelphis_domestica-Kidney-1	21143591	7839179	0.3708	0.963
Monodelphis_domestica-Kidney-2	851646	208524	0.2448	0.978
Monodelphis_domestica-Liver-1	17596327	6225270	0.3538	0.977
Monodelphis_domestica-Liver-2	17929984	8037559	0.4483	0.984
Muntiacus_muntjak-Brain-1	15577445	3204112	0.2057	0.993
Muntiacus_muntjak-Brain-2	19257424	4009520	0.2082	0.992
Muntiacus_muntjak-Brain-3	17211227	3528260	0.205	0.992
Muntiacus_muntjak-Kidney-1	18303466	6473920	0.3537	0.992
Muntiacus_muntjak-Kidney-2	18957404	6588652	0.3476	0.992
Muntiacus_muntjak-Kidney-3	19571070	6942565	0.3547	0.992
Muntiacus_muntjak-Liver-1	17261851	5892945	0.3414	0.993
Muntiacus_muntjak-Liver-2	17175793	5780078	0.3365	0.993
Muntiacus_muntjak-Liver-3	19765836	6964304	0.3523	0.993
Murina_cyclotis-Brain-1	14950407	6072208	0.4062	0.983
Murina_cyclotis-Brain-2	15325680	6007991	0.392	0.982
Murina_cyclotis-Kidney-1	15354088	6363863	0.4145	0.983
Murina_cyclotis-Kidney-2	14740339	5321287	0.361	0.986
Murina_cyclotis-Liver-1	15638811	8180931	0.5231	0.981
Murina_cyclotis-Liver-2	14931179	6738486	0.4513	0.984
Murina_hilgendorfi-Brain-1	17129772	5970104	0.3485	0.991
Murina_hilgendorfi-Brain-2	17698311	6212100	0.351	0.991
Murina_hilgendorfi-Brain-3	17693542	6365470	0.3598	0.991
Murina_hilgendorfi-Kidney-1	18011796	6928502	0.3847	0.994
Murina_hilgendorfi-Kidney-2	18326015	6979458	0.3808	0.994
Murina_hilgendorfi-Kidney-3	24346799	9033285	0.371	0.994
Murina_hilgendorfi-Liver-1	17982887	5104732	0.2839	0.996
Murina_hilgendorfi-Liver-2	17404171	4969956	0.2856	0.996
Murina_hilgendorfi-Liver-3	17902289	5094868	0.2846	0.996
Murina_leucogaster-Brain-1	17879169	2675994	0.1497	0.996
Murina_leucogaster-Brain-2	14146681	2120811	0.1499	0.996
Murina_leucogaster-Kidney-1	15055737	2911922	0.1934	0.993
Murina_leucogaster-Liver-1	11556345	4753248	0.4113	0.9
Murina_leucogaster-Liver-2	11992335	5397250	0.4501	0.889
Mus_musculus-Brain-1	14323887	5614772	0.392	0.993
Mus_musculus-Brain-2	15462988	6016762	0.3891	0.993
Mus_musculus-Brain-3	18531014	7299609	0.3939	0.993
Mus_musculus-Kidney-1	13888870	5627075	0.4051	0.99
Mus_musculus-Kidney-2	13902985	5291905	0.3806	0.988
Mus_musculus-Kidney-3	12005736	4623971	0.3851	0.989
Mus_musculus-Liver-1	10917971	5241395	0.4801	0.988
Mus_musculus-Liver-2	14219366	6954992	0.4891	0.988
Mus_musculus-Liver-3	14068783	6761325	0.4806	0.989
Mustela_putorius-Brain-1	25433043	7483320	0.2942	0.996
Mustela_putorius-Brain-2	15183413	5638791	0.3714	0.995
Mustela_putorius-Brain-3	14283801	5074778	0.3553	0.995
Mustela_putorius-Kidney-1	24159089	6828915	0.2827	0.996
Mustela_putorius-Kidney-2	14637791	5649984	0.386	0.996
Mustela_putorius-Kidney-3	17244480	6847771	0.3971	0.995
Mustela_putorius-Liver-1	24502795	10961900	0.4474	0.998
Mustela_putorius-Liver-2	16037367	7968992	0.4969	0.996
Mustela_putorius-Liver-3	14824157	7792675	0.5257	0.997
Mustela_sibirica-Brain-1	13820894	400762	0.029	0.988
Mustela_sibirica-Brain-4	15581265	2980276	0.1913	0.994
Mustela_sibirica-Kidney-1	15905216	11577086	0.7279	0.998
Mustela_sibirica-Kidney-2	15477587	11610131	0.7501	0.996
Mustela_sibirica-Kidney-3	14153429	10559800	0.7461	0.996
Mustela_sibirica-Kidney-4	13240615	4813900	0.3636	0.99
Mustela_sibirica-Kidney-5	14592871	5789674	0.3967	0.992
Mustela_sibirica-Liver-4	12915745	7142166	0.553	0.994
Mustela_sibirica-Liver-5	12992433	7160358	0.5511	0.996
Myocastor_coypus-Brain-1	19374782	6805479	0.3513	0.991
Myocastor_coypus-Brain-2	18655876	6456512	0.3461	0.991
Myocastor_coypus-Brain-3	22856144	7873410	0.3445	0.991
Myocastor_coypus-Kidney-1	17916005	4151779	0.2317	0.99
Myocastor_coypus-Kidney-2	14637433	3409620	0.2329	0.99
Myocastor_coypus-Kidney-3	18457844	4343566	0.2353	0.99
Myocastor_coypus-Liver-1	20514195	6193049	0.3019	0.99
Myocastor_coypus-Liver-2	15782868	4905876	0.3108	0.989
Myocastor_coypus-Liver-3	20927472	6437517	0.3076	0.989
Myotis_brandtii-Brain-1	32719245	10038989	0.3068	0.993
Myotis_brandtii-Kidney-1	33021433	9581126	0.2901	0.994
Myotis_brandtii-Kidney-2	34246750	9687872	0.2829	0.994
Myotis_brandtii-Liver-1	27337669	10592617	0.3875	0.994
Myotis_brandtii-Liver-2	33352525	12600801	0.3778	0.993
Myotis_chinensis-Brain-1	15129158	4850926	0.3206	0.99
Myotis_chinensis-Brain-2	14306622	4747907	0.3319	0.99
Myotis_chinensis-Brain-3	24144869	7646834	0.3167	0.99
Myotis_chinensis-Brain-4	15157090	5022630	0.3314	0.99
Myotis_chinensis-Brain-5	14925463	4933300	0.3305	0.989
Myotis_chinensis-Kidney-1	15510751	4406588	0.2841	0.991
Myotis_chinensis-Kidney-2	15130233	4252231	0.281	0.991
Myotis_chinensis-Kidney-3	20086838	5721759	0.2849	0.991
Myotis_chinensis-Kidney-4	15120911	5565163	0.368	0.991
Myotis_chinensis-Kidney-5	16342808	6891700	0.4217	0.991
Myotis_chinensis-Liver-1	15427852	4443599	0.288	0.991
Myotis_chinensis-Liver-2	16075264	4806809	0.299	0.991
Myotis_chinensis-Liver-3	18634522	5700854	0.3059	0.991
Myotis_chinensis-Liver-4	14945793	6102097	0.4083	0.992
Myotis_chinensis-Liver-5	13587258	5168186	0.3804	0.99
Myotis_fimbriatus-Brain-1	13431660	4661198	0.347	0.986
Myotis_fimbriatus-Brain-2	16302380	5531142	0.3393	0.986
Myotis_fimbriatus-Brain-3	15400223	4899916	0.3182	0.985
Myotis_fimbriatus-Kidney-1	15585292	6234819	0.4	0.983
Myotis_fimbriatus-Kidney-2	14165119	3693534	0.2607	0.979
Myotis_fimbriatus-Kidney-3	13637469	5432094	0.3983	0.98
Myotis_fimbriatus-Liver-1	15052303	7991061	0.5309	0.994
Myotis_fimbriatus-Liver-2	14928710	4384050	0.2937	0.993
Myotis_fimbriatus-Liver-3	14987532	6747749	0.4502	0.993
Myotis_laniger-Brain-1	15982901	4849731	0.3034	0.988
Myotis_laniger-Brain-2	14453889	5556747	0.3844	0.989
Myotis_laniger-Brain-3	13955374	5110982	0.3662	0.987
Myotis_laniger-Kidney-1	15290671	5879283	0.3845	0.986
Myotis_laniger-Kidney-2	15671982	6226662	0.3973	0.985
Myotis_laniger-Kidney-3	15622265	6597309	0.4223	0.986
Myotis_laniger-Liver-1	14815043	6151061	0.4152	0.99
Myotis_laniger-Liver-2	14215400	6007796	0.4226	0.989
Myotis_laniger-Liver-3	15182429	7165534	0.472	0.99
Myotis_muricola-Brain-1	17415090	6305374	0.3621	0.978
Myotis_muricola-Brain-2	15212538	5110315	0.3359	0.978
Myotis_muricola-Brain-3	15194073	6078129	0.4	0.977
Myotis_muricola-Kidney-1	15758861	6865403	0.4357	0.977
Myotis_muricola-Kidney-2	15433938	6770463	0.4387	0.977
Myotis_muricola-Kidney-3	15235967	6764261	0.444	0.974
Myotis_muricola-Liver-1	15491814	8206080	0.5297	0.987
Myotis_muricola-Liver-2	14954661	6351987	0.4247	0.988
Myotis_muricola-Liver-3	15089656	8125131	0.5385	0.986
Myotis_pilosus-Brain-1	18907334	6161068	0.3259	0.989
Myotis_pilosus-Brain-2	17028384	5525538	0.3245	0.989
Myotis_pilosus-Brain-3	21182875	6945688	0.3279	0.989
Myotis_pilosus-Kidney-1	15816916	5068380	0.3204	0.993
Myotis_pilosus-Kidney-2	16941307	5383670	0.3178	0.993
Myotis_pilosus-Kidney-3	14641690	4704007	0.3213	0.993
Myotis_pilosus-Liver-1	17191861	4468314	0.2599	0.993
Myotis_pilosus-Liver-2	17026199	4365461	0.2564	0.993
Myotis_pilosus-Liver-3	15455806	3968807	0.2568	0.993
Myotis_siligorensis-Brain-1	13778244	3939809	0.2859	0.984
Myotis_siligorensis-Brain-2	14321488	4920558	0.3436	0.984
Myotis_siligorensis-Brain-3	14590515	5238062	0.359	0.987
Myotis_siligorensis-Kidney-1	13343241	3402728	0.255	0.99
Myotis_siligorensis-Kidney-2	13622974	5179226	0.3802	0.989
Myotis_siligorensis-Kidney-3	15255149	6077604	0.3984	0.991
Myotis_siligorensis-Liver-1	13876721	3274669	0.236	0.992
Myotis_siligorensis-Liver-2	14335945	6621985	0.4619	0.993
Myotis_siligorensis-Liver-3	14168783	5538760	0.3909	0.99
Myrmecophaga_tridactyla-Kidney-1	13504716	485380	0.0359	0.981
Myrmecophaga_tridactyla-Kidney-2	16216734	569289	0.0351	0.982
Myrmecophaga_tridactyla-Kidney-3	16220279	546568	0.0337	0.982
Myrmecophaga_tridactyla-Liver-1	20824360	4571452	0.2195	0.99
Myrmecophaga_tridactyla-Liver-2	24912821	5456586	0.219	0.99
Myrmecophaga_tridactyla-Liver-3	18329391	4125093	0.2251	0.99
Neovison_vison-Brain-1	15582868	4765826	0.3058	0.995
Neovison_vison-Brain-2	13650191	4207584	0.3082	0.995
Neovison_vison-Brain-3	13259996	3973509	0.2997	0.995
Neovison_vison-Kidney-1	13905829	4586697	0.3298	0.994
Neovison_vison-Kidney-2	17182010	5552059	0.3231	0.994
Neovison_vison-Kidney-3	14913446	4801976	0.322	0.994
Neovison_vison-Liver-1	15243372	6893181	0.4522	0.996
Neovison_vison-Liver-2	15061772	6751195	0.4482	0.996
Neovison_vison-Liver-3	15237107	6692482	0.4392	0.996
Nyctereutes_procyonoides-Brain-1	16056647	5159680	0.3213	0.988
Nyctereutes_procyonoides-Brain-2	17972303	6031488	0.3356	0.988
Nyctereutes_procyonoides-Brain-3	20551963	6929140	0.3372	0.988
Nyctereutes_procyonoides-Brain-4	15908848	5444866	0.3423	0.99
Nyctereutes_procyonoides-Brain-5	14350442	5312254	0.3702	0.99
Nyctereutes_procyonoides-Kidney-4	14066649	5358485	0.3809	0.992
Nyctereutes_procyonoides-Kidney-5	14204891	5729603	0.4034	0.99
Nyctereutes_procyonoides-Liver-1	13648043	6399487	0.4689	0.991
Nyctereutes_procyonoides-Liver-2	14736634	6986036	0.4741	0.991
Nyctereutes_procyonoides-Liver-3	14899203	6970114	0.4678	0.991
Nyctereutes_procyonoides-Liver-4	15124750	7891302	0.5217	0.993
Nyctereutes_procyonoides-Liver-5	15948342	8513423	0.5338	0.991
Nycticebus_coucang-Liver-1	59651917	25709712	0.431	0.987
Ornithorhynchus_anatinus-Brain-1	10153681	2324734	0.229	0.983
Ornithorhynchus_anatinus-Brain-2	23566666	5574708	0.2366	0.984
Ornithorhynchus_anatinus-Brain-3	9190728	2146480	0.2335	0.984
Ornithorhynchus_anatinus-Brain-4	13485177	3189488	0.2365	0.984
Ornithorhynchus_anatinus-Kidney-1	16787698	4712539	0.2807	0.986
Ornithorhynchus_anatinus-Kidney-2	9675874	2447416	0.2529	0.985
Ornithorhynchus_anatinus-Kidney-3	13098550	3461036	0.2642	0.984
Ornithorhynchus_anatinus-Liver-1	12822568	3746465	0.2922	0.987
Ornithorhynchus_anatinus-Liver-2	18202787	6085808	0.3343	0.987
Ornithorhynchus_anatinus-Liver-3	15961046	4710756	0.2951	0.989
Ornithorhynchus_anatinus-Liver-4	17576323	5865617	0.3337	0.989
Oryctolagus_cuniculus-Brain-1	24639676	7877454	0.3197	0.983
Oryctolagus_cuniculus-Brain-2	24044487	8561590	0.3561	0.984
Oryctolagus_cuniculus-Kidney-1	13295584	5381743	0.4048	0.985
Oryctolagus_cuniculus-Kidney-2	13443597	5253308	0.3908	0.985
Oryctolagus_cuniculus-Liver-1	16306369	8086975	0.4959	0.987
Oryctolagus_cuniculus-Liver-2	13443643	7064480	0.5255	0.988
Otolemur_garnettii-Liver-1	21942308	8308536	0.3787	0.997
Otolemur_garnettii-Liver-2	17720434	6549045	0.3696	0.997
Otolemur_garnettii-Liver-3	20120509	4769870	0.2371	0.995
Otolemur_garnettii-Liver-4	14774560	3307031	0.2238	0.997
Pachyuromys_duprasi-Brain-1	22683271	5704754	0.2515	0.993
Pachyuromys_duprasi-Brain-2	22167574	5564342	0.251	0.993
Pachyuromys_duprasi-Brain-3	13545151	3313373	0.2446	0.993
Pachyuromys_duprasi-Kidney-1	16986771	4880744	0.2873	0.994
Pachyuromys_duprasi-Kidney-2	14621230	4134077	0.2827	0.994
Pachyuromys_duprasi-Kidney-3	14152448	4046142	0.2859	0.995
Pachyuromys_duprasi-Liver-1	13744944	3740398	0.2721	0.959
Pachyuromys_duprasi-Liver-2	14862127	4064021	0.2734	0.959
Pachyuromys_duprasi-Liver-3	16044594	4373728	0.2726	0.958
Paguma_larvata-Brain-1	23340019	7439398	0.3187	0.992
Paguma_larvata-Brain-2	15024520	4687621	0.312	0.991
Paguma_larvata-Brain-3	16648147	5281118	0.3172	0.992
Paguma_larvata-Liver-1	20619705	7784211	0.3775	0.995
Paguma_larvata-Liver-2	16300528	5870491	0.3601	0.995
Paguma_larvata-Liver-3	16407676	6277510	0.3826	0.995
Pan_paniscus-Brain-1	16752262	5968977	0.3563	0.993
Pan_paniscus-Brain-2	38164701	11038870	0.2892	0.987
Pan_paniscus-Kidney-1	30073503	7983907	0.2655	0.978
Pan_paniscus-Kidney-2	25705396	6353218	0.2472	0.976
Pan_paniscus-Liver-1	28453412	11363150	0.3994	0.982
Pan_paniscus-Liver-2	19277822	6791679	0.3523	0.981
Pan_troglodytes-Brain-1	19632962	6276328	0.3197	0.977
Pan_troglodytes-Brain-2	13341346	4217168	0.3161	0.991
Pan_troglodytes-Brain-3	20005762	3443923	0.1721	0.988
Pan_troglodytes-Brain-4	16968705	3429194	0.2021	0.99
Pan_troglodytes-Brain-5	21368595	4764610	0.223	0.99
Pan_troglodytes-Brain-6	23113349	4341712	0.1878	0.99
Pan_troglodytes-Kidney-1	25376533	9145676	0.3604	0.974
Pan_troglodytes-Kidney-2	34106744	12085754	0.3544	0.973
Pan_troglodytes-Liver-1	29636303	13578741	0.4582	0.974
Pan_troglodytes-Liver-2	17784237	8095425	0.4552	0.979
Papio_anubis-Brain-1	81122554	10854087	0.1338	0.994
Papio_anubis-Brain-2	79591209	13487129	0.1695	0.995
Papio_anubis-Brain-3	79591209	13489575	0.1695	0.995
Papio_anubis-Kidney-1	51109745	9910435	0.1939	0.994
Papio_anubis-Kidney-2	51109745	9910435	0.1939	0.994
Papio_anubis-Liver-1	52302188	14703133	0.2811	0.986
Papio_anubis-Liver-2	52302188	14703133	0.2811	0.986
Peromyscus_leucopus-Brain-1	27527642	10428481	0.3788	0.979
Peromyscus_leucopus-Brain-2	28734521	10883824	0.3788	0.978
Peromyscus_leucopus-Kidney-1	15531982	5407456	0.3481	0.982
Peromyscus_leucopus-Kidney-2	15569240	5997788	0.3852	0.981
Peromyscus_leucopus-Liver-1	17286711	8235748	0.4764	0.983
Peromyscus_leucopus-Liver-2	16828754	7054884	0.4192	0.986
Petaurus_breviceps-Brain-1	16026191	3269975	0.204	0.991
Petaurus_breviceps-Brain-2	15442370	3575327	0.2315	0.991
Petaurus_breviceps-Brain-3	18327950	3997209	0.2181	0.99
Petaurus_breviceps-Brain-4	15577511	3435471	0.2205	0.99
Petaurus_breviceps-Brain-5	15674108	3518022	0.2244	0.99
Petaurus_breviceps-Kidney-1	16428468	5217990	0.3176	0.991
Petaurus_breviceps-Kidney-2	17173192	5482527	0.3192	0.992
Petaurus_breviceps-Kidney-3	17110431	4120243	0.2408	0.987
Petaurus_breviceps-Kidney-4	16799715	3999275	0.2381	0.987
Petaurus_breviceps-Kidney-5	14677094	3524962	0.2402	0.987
Petaurus_breviceps-Liver-3	15498858	2182889	0.1408	0.985
Petaurus_breviceps-Liver-4	19506843	2740817	0.1405	0.986
Petaurus_breviceps-Liver-5	14433396	2032722	0.1408	0.986
Pipistrellus_javanicus-Brain-1	17291788	4392986	0.2541	0.995
Pipistrellus_javanicus-Brain-2	14496629	3568081	0.2461	0.995
Pipistrellus_javanicus-Brain-3	15065833	3771692	0.2503	0.995
Pipistrellus_javanicus-Kidney-1	15688049	6356639	0.4052	0.994
Pipistrellus_javanicus-Kidney-2	15173999	6489412	0.4277	0.994
Pipistrellus_javanicus-Kidney-3	15754337	6665470	0.4231	0.994
Pipistrellus_javanicus-Liver-1	14925904	8029022	0.5379	0.996
Pipistrellus_javanicus-Liver-2	15625851	8424722	0.5392	0.996
Pipistrellus_javanicus-Liver-3	15606454	8241872	0.5281	0.996
Plecotus_auritus-Brain-1	17964222	6550459	0.3646	0.99
Plecotus_auritus-Brain-2	18087369	6627010	0.3664	0.99
Plecotus_auritus-Brain-3	16431348	6045093	0.3679	0.99
Plecotus_auritus-Kidney-1	18248077	4559849	0.2499	0.99
Plecotus_auritus-Kidney-2	17226320	4403682	0.2556	0.99
Plecotus_auritus-Kidney-3	17055567	4692520	0.2751	0.99
Plecotus_auritus-Liver-1	19183923	4716859	0.2459	0.99
Plecotus_auritus-Liver-2	15566078	3895299	0.2502	0.99
Plecotus_auritus-Liver-3	15220569	3866197	0.254	0.99
Pongo_abelii-Brain-1	36390960	9233024	0.2537	0.983
Pongo_abelii-Brain-2	16856325	3636927	0.2158	0.988
Pongo_abelii-Kidney-1	30487811	6161619	0.2021	0.98
Pongo_abelii-Kidney-2	29998590	7359748	0.2453	0.982
Pongo_abelii-Liver-1	21302727	9979618	0.4685	0.985
Pongo_abelii-Liver-2	35628123	14646701	0.4111	0.989
Procavia_capensis-Brain-1	22466871	5047776	0.2247	0.97
Procavia_capensis-Brain-2	19092226	4264970	0.2234	0.97
Procavia_capensis-Brain-3	14554167	3281331	0.2255	0.971
Procavia_capensis-Kidney-1	13679894	1116585	0.0816	0.969
Procavia_capensis-Kidney-2	14329727	1201960	0.0839	0.969
Procavia_capensis-Kidney-3	16260049	1325658	0.0815	0.969
Procavia_capensis-Liver-1	17306607	5568959	0.3218	0.954
Procavia_capensis-Liver-2	16864309	5352801	0.3174	0.953
Procavia_capensis-Liver-3	17178687	5508006	0.3206	0.953
Pteromys_volans-Brain-1	15270841	4670453	0.3058	0.989
Pteromys_volans-Brain-2	16850267	5259134	0.3121	0.989
Pteromys_volans-Brain-3	16035302	5025618	0.3134	0.989
Pteromys_volans-Kidney-1	16231750	6269337	0.3862	0.991
Pteromys_volans-Kidney-2	17729638	6806292	0.3839	0.991
Pteromys_volans-Kidney-3	15016312	5826661	0.388	0.991
Pteromys_volans-Liver-1	14218198	5284282	0.3717	0.978
Pteromys_volans-Liver-2	14072102	5259408	0.3737	0.978
Pteromys_volans-Liver-3	16705215	6123479	0.3666	0.978
Rattus_norvegicus-Brain-1	16561950	5978723	0.361	0.99
Rattus_norvegicus-Brain-2	11907478	4140437	0.3477	0.99
Rattus_norvegicus-Brain-3	12473255	4389086	0.3519	0.99
Rattus_norvegicus-Kidney-1	14812386	5909593	0.399	0.988
Rattus_norvegicus-Kidney-2	17937471	7159668	0.3991	0.988
Rattus_norvegicus-Kidney-3	14941513	5664266	0.3791	0.987
Rattus_norvegicus-Liver-1	18978666	9352576	0.4928	0.991
Rattus_norvegicus-Liver-2	17649091	8599341	0.4872	0.991
Rattus_norvegicus-Liver-3	14452719	7093265	0.4908	0.992
Rhinolophus_affinis-Brain-1	16488073	7751895	0.4702	0.982
Rhinolophus_affinis-Brain-2	13487831	4409024	0.3269	0.986
Rhinolophus_affinis-Brain-3	14605805	5457886	0.3737	0.987
Rhinolophus_affinis-Kidney-1	13081684	5294426	0.4047	0.987
Rhinolophus_affinis-Kidney-2	16242392	6350697	0.391	0.986
Rhinolophus_affinis-Kidney-3	14507349	5760005	0.397	0.986
Rhinolophus_affinis-Liver-1	13906441	7326022	0.5268	0.983
Rhinolophus_affinis-Liver-2	15257497	7661815	0.5022	0.985
Rhinolophus_affinis-Liver-3	14959070	7393794	0.4943	0.984
Rhinolophus_ferrumequinum-Brain-1	17280949	6108721	0.3535	0.989
Rhinolophus_ferrumequinum-Brain-2	17670484	6236116	0.3529	0.988
Rhinolophus_ferrumequinum-Brain-3	17788813	6265493	0.3522	0.989
Rhinolophus_ferrumequinum-Kidney-1	21436235	7256319	0.3385	0.992
Rhinolophus_ferrumequinum-Kidney-2	16983204	5803090	0.3417	0.992
Rhinolophus_ferrumequinum-Kidney-3	16566569	5659739	0.3416	0.992
Rhinolophus_ferrumequinum-Liver-1	20446768	9909335	0.4846	0.992
Rhinolophus_ferrumequinum-Liver-2	18956934	9230585	0.4869	0.992
Rhinolophus_ferrumequinum-Liver-3	17767645	8608250	0.4845	0.992
Rhinolophus_luctus-Brain-1	15623470	6478224	0.4146	0.992
Rhinolophus_luctus-Brain-2	13539398	5646449	0.417	0.992
Rhinolophus_luctus-Brain-3	14917939	6269486	0.4203	0.992
Rhinolophus_luctus-Kidney-1	15258441	6765539	0.4434	0.993
Rhinolophus_luctus-Kidney-2	15814793	7021719	0.444	0.993
Rhinolophus_luctus-Kidney-3	15304556	6908320	0.4514	0.993
Rhinolophus_luctus-Liver-1	15568757	8348611	0.5362	0.992
Rhinolophus_luctus-Liver-2	15534816	8449619	0.5439	0.992
Rhinolophus_luctus-Liver-3	15473559	8310985	0.5371	0.993
Rhinolophus_macrotis-Brain-1	15014849	4966768	0.3308	0.99
Rhinolophus_macrotis-Brain-2	14639061	5345953	0.3652	0.99
Rhinolophus_macrotis-Brain-3	13659815	5141100	0.3764	0.991
Rhinolophus_macrotis-Kidney-1	13303675	5222073	0.3925	0.991
Rhinolophus_macrotis-Kidney-2	15307629	5655202	0.3694	0.99
Rhinolophus_macrotis-Kidney-3	15684539	6257310	0.3989	0.991
Rhinolophus_macrotis-Liver-1	15157298	7279869	0.4803	0.994
Rhinolophus_macrotis-Liver-2	15740731	7916335	0.5029	0.994
Rhinolophus_macrotis-Liver-3	15578735	7858002	0.5044	0.994
Rhinolophus_malayanus-Brain-1	15294148	5112852	0.3343	0.985
Rhinolophus_malayanus-Brain-2	14569395	4739190	0.3253	0.986
Rhinolophus_malayanus-Brain-3	15227072	3821510	0.251	0.945
Rhinolophus_malayanus-Kidney-1	13830644	5284417	0.3821	0.983
Rhinolophus_malayanus-Kidney-2	17449948	7179269	0.4114	0.981
Rhinolophus_malayanus-Kidney-3	15092441	5591232	0.3705	0.98
Rhinolophus_malayanus-Liver-1	15881660	6980552	0.4395	0.993
Rhinolophus_malayanus-Liver-2	16043711	7937378	0.4947	0.988
Rhinolophus_malayanus-Liver-3	13859767	6894967	0.4975	0.988
Rhinolophus_pearsonii-Brain-1	15186756	4936668	0.3251	0.965
Rhinolophus_pearsonii-Brain-2	16216443	5257375	0.3242	0.965
Rhinolophus_pearsonii-Brain-3	19939873	6433195	0.3226	0.966
Rhinolophus_pearsonii-Brain-4	15099250	4623044	0.3062	0.974
Rhinolophus_pearsonii-Brain-5	15669168	4977257	0.3176	0.973
Rhinolophus_pearsonii-Kidney-1	15633562	4312011	0.2758	0.976
Rhinolophus_pearsonii-Kidney-2	14986387	4131602	0.2757	0.975
Rhinolophus_pearsonii-Kidney-3	16107668	4186014	0.2599	0.975
Rhinolophus_pearsonii-Kidney-4	13899187	5249495	0.3777	0.975
Rhinolophus_pearsonii-Kidney-5	14957820	5485659	0.3667	0.976
Rhinolophus_pearsonii-Liver-1	13421692	6328564	0.4715	0.984
Rhinolophus_pearsonii-Liver-2	14468884	6849858	0.4734	0.984
Rhinolophus_pearsonii-Liver-3	19249215	9080190	0.4717	0.985
Rhinolophus_pearsonii-Liver-4	16497628	7872067	0.4772	0.98
Rhinolophus_pearsonii-Liver-5	15138330	6739976	0.4452	0.981
Rhinolophus_pusillus-Brain-1	15058246	5298566	0.3519	0.99
Rhinolophus_pusillus-Brain-2	15075600	5320595	0.3529	0.99
Rhinolophus_pusillus-Brain-3	13178808	3758335	0.2852	0.99
Rhinolophus_pusillus-Kidney-1	17218844	6716913	0.3901	0.991
Rhinolophus_pusillus-Kidney-2	14072052	6030382	0.4285	0.991
Rhinolophus_pusillus-Kidney-3	14920231	3791607	0.2541	0.99
Rhinolophus_pusillus-Liver-1	14840642	6668380	0.4493	0.992
Rhinolophus_pusillus-Liver-2	14721638	7421534	0.5041	0.992
Rhinolophus_pusillus-Liver-3	15422553	5287875	0.3429	0.992
Rhinolophus_rex-Brain-1	13548293	4803231	0.3545	0.993
Rhinolophus_rex-Brain-2	15176984	5678500	0.3742	0.993
Rhinolophus_rex-Brain-3	15189791	5950181	0.3917	0.991
Rhinolophus_rex-Kidney-1	14597899	5961947	0.4084	0.992
Rhinolophus_rex-Kidney-2	15295409	6324971	0.4135	0.992
Rhinolophus_rex-Kidney-3	15604374	6741736	0.432	0.991
Rhinolophus_rex-Liver-1	14575787	6824515	0.4682	0.991
Rhinolophus_rex-Liver-2	14187672	6764866	0.4768	0.991
Rhinolophus_rex-Liver-3	14952543	7620903	0.5097	0.992
Rhinolophus_sinicus-Brain-1	18216056	6642782	0.3647	0.994
Rhinolophus_sinicus-Brain-2	14940419	5455835	0.3652	0.994
Rhinolophus_sinicus-Brain-3	25282103	9206520	0.3642	0.994
Rhinolophus_sinicus-Kidney-1	15270688	5951365	0.3897	0.996
Rhinolophus_sinicus-Kidney-2	13400277	5192591	0.3875	0.996
Rhinolophus_sinicus-Kidney-3	15081863	5854207	0.3882	0.996
Rhinolophus_sinicus-Liver-1	15776988	5193917	0.3292	0.996
Rhinolophus_sinicus-Liver-2	14731873	4903557	0.3329	0.996
Rhinolophus_sinicus-Liver-3	14735861	4663668	0.3165	0.996
Rhinolophus_stheno-Brain-1	13550705	4930130	0.3638	0.99
Rhinolophus_stheno-Brain-2	15289129	5457223	0.3569	0.99
Rhinolophus_stheno-Brain-3	14836583	5299464	0.3572	0.99
Rhinolophus_stheno-Kidney-1	14558560	5834417	0.4008	0.989
Rhinolophus_stheno-Kidney-2	13587408	5450667	0.4012	0.989
Rhinolophus_stheno-Kidney-3	13967701	5620930	0.4024	0.989
Rhinolophus_stheno-Liver-1	14641167	6858874	0.4685	0.992
Rhinolophus_stheno-Liver-2	14100117	6771134	0.4802	0.992
Rhinolophus_stheno-Liver-3	14958131	7081526	0.4734	0.992
Rhinolophus_thomasi-Brain-1	14488463	4231129	0.292	0.988
Rhinolophus_thomasi-Brain-2	13972112	3882711	0.2779	0.988
Rhinolophus_thomasi-Brain-3	14156086	3962410	0.2799	0.988
Rhinolophus_thomasi-Kidney-1	14711613	2098120	0.1426	0.986
Rhinolophus_thomasi-Kidney-2	13548649	2440370	0.1801	0.987
Rhinolophus_thomasi-Kidney-3	13779392	2810720	0.204	0.987
Rhinolophus_thomasi-Liver-1	13059423	4136458	0.3167	0.991
Rhinolophus_thomasi-Liver-2	13289073	3843242	0.2892	0.989
Rhinolophus_thomasi-Liver-3	13409540	3181236	0.2372	0.989
Sarcophilus_harrisii-Liver-1	106302583	31071806	0.2923	0.996
Sarcophilus_harrisii-Liver-2	31034084	7009426	0.2259	0.996
Sciurus_vulgaris-Brain-1	21313518	5634018	0.2643	0.991
Sciurus_vulgaris-Brain-2	15378870	4067211	0.2645	0.99
Sciurus_vulgaris-Brain-3	15518787	4091057	0.2636	0.99
Sciurus_vulgaris-Kidney-1	13919119	3170855	0.2278	0.983
Sciurus_vulgaris-Kidney-2	13980823	3145517	0.225	0.983
Sciurus_vulgaris-Kidney-3	15539184	3573738	0.23	0.983
Sciurus_vulgaris-Liver-1	18780593	6369663	0.3392	0.99
Sciurus_vulgaris-Liver-2	18792499	6325084	0.3366	0.99
Sciurus_vulgaris-Liver-3	13852217	4657203	0.3362	0.991
Suncus_murinus-Liver-1	13874469	5910844	0.426	0.997
Suncus_murinus-Liver-2	14208230	6224610	0.4381	0.997
Suncus_murinus-Liver-3	15773353	6719194	0.426	0.997
Sus_scrofa-Brain-1	15098232	5083274	0.3367	0.992
Sus_scrofa-Brain-2	30527958	10855936	0.3556	0.993
Sus_scrofa-Kidney-1	14082268	5888341	0.4181	0.994
Sus_scrofa-Kidney-2	16167566	6413369	0.3967	0.993
Sus_scrofa-Liver-1	15066005	7987079	0.5301	0.983
Sus_scrofa-Liver-2	14334171	7605104	0.5306	0.98
Tadarida_brasiliensis-Liver-1	17095252	7727835	0.452	0.995
Tadarida_brasiliensis-Liver-2	12965739	5888233	0.4541	0.995
Tadarida_brasiliensis-Liver-3	14028248	6400598	0.4563	0.995
Eutamias_sibiricus-Brain-1	13106439	3672026	0.2802	0.992
Eutamias_sibiricus-Brain-2	16357550	4692387	0.2869	0.992
Eutamias_sibiricus-Kidney-1	13718885	4419351	0.3221	0.989
Eutamias_sibiricus-Kidney-2	18824023	6479955	0.3442	0.991
Taphozous_melanopogon-Brain-1	15574561	3537430	0.2271	0.986
Taphozous_melanopogon-Brain-2	15067094	4283689	0.2843	0.983
Taphozous_melanopogon-Brain-3	15337704	3676561	0.2397	0.985
Taphozous_melanopogon-Kidney-1	15579732	3840504	0.2465	0.979
Taphozous_melanopogon-Kidney-3	15623616	5299903	0.3392	0.983
Taphozous_melanopogon-Liver-1	13572231	4606338	0.3394	0.995
Taphozous_melanopogon-Liver-2	15041286	7326868	0.4871	0.991
Taphozous_melanopogon-Liver-3	15392763	8952662	0.5816	0.989
Trachypithecus_francoisi-Kidney-1	31928376	11255158	0.3525	0.992
Trachypithecus_francoisi-Liver-1	33062058	16729642	0.506	0.992
Tupaia_belangeri-Brain-1	57515836	10572134	0.1838	0.991
Tupaia_belangeri-Kidney-1	55963107	10083913	0.1802	0.991
Tupaia_belangeri-Liver-1	61028201	15087656	0.2472	0.992
Tylonycteris_robustula-Brain-1	13779705	1000310	0.0726	0.988
Tylonycteris_robustula-Brain-2	14058369	3716911	0.2644	0.982
Tylonycteris_robustula-Brain-3	15346374	4252817	0.2771	0.983
Tylonycteris_robustula-Kidney-1	14039110	6052236	0.4311	0.983
Tylonycteris_robustula-Kidney-2	15067857	4920639	0.3266	0.984
Tylonycteris_robustula-Kidney-3	15067857	4920639	0.3266	0.984
Tylonycteris_robustula-Liver-1	15206759	8313252	0.5467	0.988
Tylonycteris_robustula-Liver-2	13431108	7224274	0.5379	0.988
Tylonycteris_robustula-Liver-3	17475045	9461700	0.5414	0.988
Ursus_americanus-Brain-1	11706511	2269423	0.1939	0.994
Ursus_americanus-Brain-2	16369653	2751373	0.1681	0.992
Ursus_americanus-Kidney-1	12566050	3649499	0.2904	0.992
Ursus_americanus-Kidney-2	14721172	4375237	0.2972	0.992
Ursus_americanus-Liver-1	16816598	7085524	0.4213	0.994
Ursus_americanus-Liver-2	12770745	4439220	0.3476	0.995
Vulpes_lagopus-Brain-1	17125728	6314381	0.3687	0.992
Vulpes_lagopus-Brain-2	20914935	7704107	0.3684	0.992
Vulpes_lagopus-Brain-3	16244686	6048427	0.3723	0.992
Vulpes_lagopus-Kidney-1	16992818	5694820	0.3351	0.994
Vulpes_lagopus-Kidney-2	16853906	5745893	0.3409	0.994
Vulpes_lagopus-Kidney-3	17058739	5723960	0.3355	0.994
Vulpes_lagopus-Liver-1	15563365	6181638	0.3972	0.988
Vulpes_lagopus-Liver-2	14886913	5827036	0.3914	0.988
Vulpes_lagopus-Liver-3	16528990	6628436	0.401	0.987
Vulpes_vulpes-Brain-1	19951782	6479897	0.3248	0.993
Vulpes_vulpes-Brain-2	21124214	6890005	0.3262	0.993
Vulpes_vulpes-Brain-3	18264743	5946670	0.3256	0.993
Vulpes_vulpes-Kidney-1	16323638	5635319	0.3452	0.99
Vulpes_vulpes-Kidney-2	14358729	4992427	0.3477	0.99
Vulpes_vulpes-Kidney-3	20482510	7141182	0.3486	0.99
Vulpes_vulpes-Liver-1	16267414	7488664	0.4603	0.995
Vulpes_vulpes-Liver-2	18610188	8503789	0.4569	0.995
Vulpes_vulpes-Liver-3	15586942	6881750	0.4415	0.995
